# Supplementary material for: Assessment of crusting effects on interrill erosion by laser scanning
Source: PeerJ. 2020 Jan 31;8:e8487. doi: 10.7717/peerj.8487 (PMC6996510; doi:10.7717/peerj.8487)
Supplement: Data S1 — Each has two transects and four subplots. [file peerj-08-8487-s001.zip › raw data for uploading/os6plotb.txt]

x	y	z	cal	h	code	deltah	absh	cumsumh	number
1	248.73	31.193	1.0283	5.14859266979996	11.162354691234	1	0.0379225430513657	0.0379225430513657	0.0379225430513657	1
2	251.6	24.622	1.0205	5.1106701267486	11.2002772342853	2	0	0	0.0379225430513657	1
3	252.33	22.036	1.0205	5.1106701267486	11.2002772342853	3	-0.00972372898753093	0.00972372898753093	0.0476462720388966	1
4	250.76	25.538	1.0225	5.12039385573613	11.1905535052978	4	0	0	0.0476462720388966	1
5	263.76	32.907	1.0225	5.12039385573613	11.1905535052978	5	-0.0116684747850329	0.0116684747850329	0.0593147468239295	1
6	276.71	29.253	1.0249	5.13206233052116	11.1788850305128	6	0.0165303392787983	0.0165303392787983	0.0758450861027278	1
7	278.58	32.121	1.0215	5.11553199124236	11.1954153697916	7	-0.263513055562038	0.263513055562038	0.339358141664766	1
8	279.54	61.759	1.0757	5.3790450468044	10.9319023142295	8	0.194960766199957	0.194960766199957	0.534318907864723	1
9	272.69	63.126	1.0356	5.18408428060444	11.1268630804295	9	0.0807069505964932	0.0807069505964932	0.615025858461216	1
10	275.54	62.536	1.019	5.10337733000795	11.207570031026	10	-0.00729279674064642	0.00729279674064642	0.622318655201862	1
11	276.07	61.193	1.0205	5.1106701267486	11.2002772342853	11	-0.13321508712915	0.13321508712915	0.755533742331012	1
12	278.61	60.006	1.0479	5.24388521387775	11.0670621471562	12	0.123491358141619	0.123491358141619	0.879025100472631	1
13	275.41	24.907	1.0225	5.12039385573613	11.1905535052978	13	0.0170165257281774	0.0170165257281774	0.896041626200809	1
14	275.5	35.092	1.019	5.10337733000795	11.207570031026	14	-0.0145855934812946	0.0145855934812946	0.910627219682103	1
15	256.79	33.79	1.022	5.11796292348925	11.1929844375447	15	0	0	0.910627219682103	1
16	256.56	36.086	1.022	5.11796292348925	11.1929844375447	16	-0.0116684747850346	0.0116684747850346	0.922295694467138	1
17	274.67	26.27	1.0244	5.12963139827428	11.1813159627597	17	0.0116684747850346	0.0116684747850346	0.933964169252173	1
18	275.01	10.805	1.022	5.11796292348925	11.1929844375447	18	0.0072927967406482	0.0072927967406482	0.941256965992821	1
19	276.06	17.062	1.0205	5.1106701267486	11.2002772342853	19	-0.0213922037725638	0.0213922037725638	0.962649169765385	1
20	266.89	13.653	1.0249	5.13206233052116	11.1788850305128	20	0.0379225430513621	0.0379225430513621	1.00057171281675	1
21	277.64	15.731	1.0171	5.0941397874698	11.2168075735641	21	-0.0165303392787983	0.0165303392787983	1.01710205209555	1
22	276.11	15.473	1.0205	5.1106701267486	11.2002772342853	22	-0.0165303392788019	0.0165303392788019	1.03363239137435	1
23	265.12	23.957	1.0239	5.1272004660274	11.1837468950065	23	0.0213922037725638	0.0213922037725638	1.05502459514691	1
24	266.19	25.123	1.0195	5.10580826225484	11.2051390987791	24	-0.0165303392787983	0.0165303392787983	1.07155493442571	1
25	267.31	25.282	1.0229	5.12233860153363	11.1886087595003	25	0.00680661029127094	0.00680661029127094	1.07836154471698	1
26	263.24	35.275	1.0215	5.11553199124236	11.1954153697916	26	0	0	1.07836154471698	1
27	267.53	39.595	1.0215	5.11553199124236	11.1954153697916	27	-0.163844833439864	0.163844833439864	1.24220637815684	1
28	263.56	56.65	1.0552	5.27937682468223	11.0315705363517	28	0.121060425894736	0.121060425894736	1.36326680405158	1
29	268.24	52.141	1.0303	5.15831639878749	11.1526309622465	29	0.0427844075451276	0.0427844075451276	1.40605121159671	1
30	255.86	53.011	1.0215	5.11553199124236	11.1954153697916	30	0.0165303392787983	0.0165303392787983	1.42258155087551	1
31	253.94	61.831	1.0181	5.09900165196356	11.2119457090704	31	-0.0281988140638347	0.0281988140638347	1.45078036493934	1
32	246.18	65.763	1.0239	5.1272004660274	11.1837468950065	32	-0.187667969459309	0.187667969459309	1.63844833439865	1
33	251.19	78.926	1.0625	5.31486843548671	10.9960789255472	33	0.0213922037725638	0.0213922037725638	1.65984053817121	1
34	253	72.41	1.0581	5.29347623171415	11.0174711293198	34	-0.282474327087719	0.282474327087719	1.94231486525893	1
35	265.72	76.539	1.1162	5.57595055880186	10.7349968022321	35	0.213435851276262	0.213435851276262	2.1557507165352	1
36	270.11	74.614	1.0723	5.3625147075256	10.9484326535083	36	-0.225590512510674	0.225590512510674	2.38134122904587	1
37	264.91	77.859	1.1187	5.58810522003628	10.7228421409977	37	0.111822883356584	0.111822883356584	2.49316411240245	1
38	273.04	76.544	1.0957	5.47628233667969	10.8346650243543	38	-0.0807069505964932	0.0807069505964932	2.57387106299895	1
39	269.81	83.807	1.1123	5.55698928727618	10.7539580737578	39	0.144883561914185	0.144883561914185	2.71875462491313	1
40	275.72	88.465	1.0825	5.412105725362	10.8988416356719	40	-0.0972372898752916	0.0972372898752916	2.81599191478842	1
41	271.52	87.132	1.1025	5.50934301523729	10.8016043457967	41	-0.1093919511097	0.1093919511097	2.92538386589812	1
42	264.21	95.261	1.125	5.61873496634699	10.692212394687	42	0.19447457975058	0.19447457975058	3.1198584456487	1
43	259.7	94.683	1.085	5.42426038659641	10.8866869744375	43	-0.387004413703657	0.387004413703657	3.50686285935236	1
44	249.5	93.921	1.1646	5.81126480030007	10.4996825607339	44	0.0904306795840206	0.0904306795840206	3.59729353893638	1
45	231.11	98.003	1.146	5.72083412071605	10.5901132403179	45	0.303866530860285	0.303866530860285	3.90116006979667	1
46	237.08	102.04	1.0835	5.41696758985576	10.8939797711782	46	-0.476948906838301	0.476948906838301	4.37810897663497	1
47	231.15	106.05	1.1816	5.89391649669407	10.4170308643399	47	0.327203480430352	0.327203480430352	4.70531245706532	1
48	239.41	101.91	1.1143	5.56671301626371	10.7442343447702	48	0.0617456790708104	0.0617456790708104	4.76705813613613	1
49	257.45	95.992	1.1016	5.5049673371929	10.805980023841	49	-0.441457296033819	0.441457296033819	5.20851543216995	1
50	267.51	100.45	1.1924	5.94642463322672	10.3645227278072	50	0.508064839598392	0.508064839598392	5.71658027176834	1
51	260.41	93.201	1.0879	5.43835979362833	10.8725875674056	51	-0.25622025882139	0.25622025882139	5.97280053058973	1
52	248.01	99.301	1.1406	5.69458005244972	10.6163673085842	52	-0.0427844075451276	0.0427844075451276	6.01558493813486	1
53	247.79	100.86	1.1494	5.73736445999485	10.5735829010391	53	0.0189612715256828	0.0189612715256828	6.03454620966054	1
54	263.32	109.14	1.1455	5.71840318846917	10.5925441725648	54	0.147314494161064	0.147314494161064	6.1818607038216	1
55	259.74	108.21	1.1152	5.5710886943081	10.7398586667258	55	-0.0238231360194465	0.0238231360194465	6.20568383984105	1
56	258.71	113.61	1.1201	5.59491183032755	10.7160355307064	56	-0.0714694080583378	0.0714694080583378	6.27715324789939	1
57	256.5	109.29	1.1348	5.66638123838589	10.6445661226481	57	-0.474517974591418	0.474517974591418	6.75167122249081	1
58	259.39	131.99	1.2324	6.1408992129773	10.1700481480566	58	0.0354916108044812	0.0354916108044812	6.78716283329529	1
59	261.14	131.29	1.2251	6.10540760217282	10.2055397588611	59	0.265943987808917	0.265943987808917	7.0531068211042	1
60	255.71	131.26	1.1704	5.8394636143639	10.47148374667	60	0.0568838145770467	0.0568838145770467	7.10999063568125	1
61	256.16	149.01	1.1587	5.78257979978686	10.5283675612471	61	-0.413258481969985	0.413258481969985	7.52324911765124	1
62	254.75	160.64	1.2437	6.19583828175684	10.1151090792771	62	0.0787622047989842	0.0787622047989842	7.60201132245022	1
63	251.04	179.56	1.2275	6.11707607695786	10.1938712840761	63	-0.240176105991967	0.240176105991967	7.84218742844219	1
64	251	186.37	1.2769	6.35725218294982	9.95369517808412	64	0.104530086615938	0.104530086615938	7.94671751505813	1
65	237.55	193.8	1.2554	6.25272209633389	10.0582252647001	65	-0.336927209417883	0.336927209417883	8.28364472447601	1
66	258.23	193.09	1.3247	6.58964930575177	9.72129805528218	66	0.206629240984993	0.206629240984993	8.490273965461	1
67	269.83	187.22	1.2822	6.38302006476678	9.92792729626717	67	-0.0165303392788001	0.0165303392788001	8.5068043047398	1
68	268.34	188.02	1.2856	6.39955040404558	9.91139695698837	68	-0.0262540682663275	0.0262540682663275	8.53305837300613	1
69	274.55	174.12	1.291	6.4258044723119	9.88514288872204	69	0.363181277684211	0.363181277684211	8.89623965069034	1
70	269.21	166.91	1.2163	6.06262319462769	10.2483241664063	70	0.0734141538558433	0.0734141538558433	8.96965380454618	1
71	275.17	164.48	1.2012	5.98920904077185	10.3217383202621	71	-0.201767376491226	0.201767376491226	9.17142118103741	1
72	276.97	143.12	1.2427	6.19097641726308	10.1199709437709	72	0.261082123315154	0.261082123315154	9.43250330435256	1
73	275.27	145.32	1.189	5.92989429394792	10.381053067086	73	-0.00243093224688273	0.00243093224688273	9.43493423659945	1
74	275.45	144.82	1.1895	5.9323252261948	10.3786221348391	74	0.0335468650069757	0.0335468650069757	9.46848110160642	1
75	270.72	145.19	1.1826	5.89877836118783	10.4121689998461	75	0.0452153397920103	0.0452153397920103	9.51369644139843	1
76	254.17	133.21	1.1733	5.85356302139582	10.4573843396381	76	-0.116684747850348	0.116684747850348	9.63038118924878	1
77	252.85	130.45	1.1973	5.97024776924617	10.3406995917878	77	0.147314494161066	0.147314494161066	9.77769568340985	1
78	243.21	123.39	1.167	5.8229332750851	10.4880140859488	78	-0.0972372898752916	0.0972372898752916	9.87493297328514	1
79	248.37	133.5	1.187	5.92017056496039	10.3907767960736	79	0.0189612715256828	0.0189612715256828	9.89389424481082	1
80	271.43	143.97	1.1831	5.90120929343471	10.4097380675992	80	-0.121060425894738	0.121060425894738	10.0149546707056	1
81	277.11	140.84	1.208	6.02226971932945	10.2886776417045	81	-0.0831378828433724	0.0831378828433724	10.0980925535489	1
82	276.33	135.25	1.2251	6.10540760217282	10.2055397588611	82	0.403534752982456	0.403534752982456	10.5016273065314	1
83	271.92	114.85	1.1421	5.70187284919037	10.6090745118436	83	-0.168706697933629	0.168706697933629	10.670334004465	1
84	270.96	124.53	1.1768	5.870579547124	10.44036781391	84	-0.156552036699217	0.156552036699217	10.8268860411642	1
85	263.64	134.43	1.209	6.02713158382321	10.2838157772107	85	0.114253815603465	0.114253815603465	10.9411398567677	1
86	263.64	127.78	1.1855	5.91287776821975	10.3980695928142	86	0.0685522893620814	0.0685522893620814	11.0096921461298	1
87	254.89	130.94	1.1714	5.84432547885767	10.4666218821763	87	-0.166275765686748	0.166275765686748	11.1759679118165	1
88	245.36	130.54	1.2056	6.01060124454441	10.3003461164895	88	0.29219805607525	0.29219805607525	11.4681659678918	1
89	249.13	123.15	1.1455	5.71840318846917	10.5925441725648	89	-0.334982463620378	0.334982463620378	11.8031484315122	1
90	243.3	129.47	1.2144	6.05338565208954	10.2575617089444	90	0.11668474785035	0.11668474785035	11.9198331793625	1
91	253.75	128.77	1.1904	5.93670090423919	10.3742464567948	91	0.1424526296673	0.1424526296673	12.0622858090298	1
92	258.33	127.06	1.1611	5.79424827457189	10.5166990864621	92	-0.237745173745086	0.237745173745086	12.3000309827749	1
93	257.12	135.86	1.21	6.03199344831698	10.278953912717	93	0.194960766199959	0.194960766199959	12.4949917489749	1
94	255.36	130.91	1.1699	5.83703268211702	10.4739146789169	94	-0.144883561914185	0.144883561914185	12.639875310889	1
95	250.08	134.03	1.1997	5.9819162440312	10.3290311170027	95	0.118629493647855	0.118629493647855	12.7585048045369	1
96	245.09	132.79	1.1753	5.86328675038335	10.4476606106506	96	-0.270805852302685	0.270805852302685	13.0293106568396	1
97	251.5	150.59	1.231	6.13409260268603	10.1768547583479	97	-0.0661213571151968	0.0661213571151968	13.0954320139548	1
98	237.16	157.43	1.2446	6.20021395980123	10.1107334012327	98	0.280043394840837	0.280043394840837	13.3754754087956	1
99	242.58	171.05	1.187	5.92017056496039	10.3907767960736	99	-0.467711364300147	0.467711364300147	13.8431867730958	1
100	251.36	182.46	1.2832	6.38788192926054	9.92306543177341	100	0.177944240471781	0.177944240471781	14.0211310135675	1
101	251.14	172.63	1.2466	6.20993768878876	10.1010096722452	101	0.0641766113176914	0.0641766113176914	14.0853076248852	1
102	253.03	155.92	1.2334	6.14576107747107	10.1651862835629	102	0.1755133082249	0.1755133082249	14.2608209331101	1
103	250.15	165.88	1.1973	5.97024776924617	10.3406995917878	103	0.00972372898752738	0.00972372898752738	14.2705446620977	1
104	251.78	164.09	1.1953	5.96052404025864	10.3504233207753	104	-0.643224672525045	0.643224672525045	14.9137693346227	1
105	262.5	172.3	1.3276	6.60374871278369	9.70719864825026	105	0.263513055562036	0.263513055562036	15.1772823901847	1
106	257.07	169.98	1.2734	6.34023565722165	9.9707117038123	106	-0.147314494161066	0.147314494161066	15.3245968843458	1
107	264.62	169.71	1.3037	6.48755015138271	9.82339720965123	107	0.0544528823301622	0.0544528823301622	15.379049766676	1
108	264.93	169.52	1.2925	6.43309726905255	9.87785009198139	108	-0.177944240471781	0.177944240471781	15.5569940071477	1
109	263.14	173.22	1.3291	6.61104150952433	9.69990585150961	109	0.363181277684212	0.363181277684212	15.920175284832	1
110	248.82	155.99	1.2544	6.24786023184012	10.0630871291938	110	-0.142452629667304	0.142452629667304	16.0626279144993	1
111	263.28	157.7	1.2837	6.39031286150742	9.92063449952652	111	0.1755133082249	0.1755133082249	16.2381412227242	1
112	262.8	151.95	1.2476	6.21479955328252	10.0961478077514	112	0.19739169844684	0.19739169844684	16.435532921171	1
113	260.99	160.15	1.207	6.01740785483568	10.2935395061983	113	0.0213922037725656	0.0213922037725656	16.4569251249436	1
114	273.52	168.85	1.2026	5.99601565106312	10.3149317099708	114	0.104043900166561	0.104043900166561	16.5609690251101	1
115	270.35	169.31	1.1812	5.89197175089656	10.4189756101374	115	-0.407910431026844	0.407910431026844	16.968879456137	1
116	268.72	165.07	1.2651	6.2998821819234	10.0110651791105	116	0.111336696907207	0.111336696907207	17.0802161530442	1
117	264.07	153.12	1.2422	6.1885454850162	10.1224018760178	117	-0.322827802385966	0.322827802385966	17.4030439554301	1
118	267.13	173.73	1.3086	6.51137328740216	9.79957407363178	118	0.23045237700444	0.23045237700444	17.6334963324346	1
119	253.89	188.16	1.2612	6.28092091039772	10.0300264506362	119	-0.190098901706193	0.190098901706193	17.8235952341408	1
120	255.83	190.06	1.3003	6.47101981210391	9.83992754893003	120	-0.0520219500832795	0.0520219500832795	17.8756171842241	1
121	256.61	193.63	1.311	6.5230417621872	9.78790559884675	121	0.154121104452333	0.154121104452333	18.0297382886764	1
122	253.42	193.13	1.2793	6.36892065773486	9.94202670329908	122	-0.135159832926652	0.135159832926652	18.164898121603	1
123	263.53	192.37	1.3071	6.50408049066151	9.80686687037243	123	-0.0739003403052205	0.0739003403052205	18.2387984619083	1
124	260.26	194.06	1.3223	6.57798083096673	9.73296653006721	124	0.420551278710631	0.420551278710631	18.6593497406189	1
125	239.17	190.75	1.2358	6.1574295522561	10.1535178087778	125	0.118629493647854	0.118629493647854	18.7779792342667	1
126	235.8	189.05	1.2114	6.03880005860825	10.2721473024257	126	-0.104530086615938	0.104530086615938	18.8825093208827	1
127	233.64	187.96	1.2329	6.14333014522419	10.1676172158098	127	-0.0855688150902552	0.0855688150902552	18.9680781359729	1
128	245.43	168.39	1.2505	6.22889896031444	10.0820484007195	128	0.301435598613402	0.301435598613402	19.2695137345863	1
129	237.62	168.93	1.1885	5.92746336170104	10.3834839993329	129	-0.548418314896638	0.548418314896638	19.817932049483	1
130	235.08	166.86	1.3013	6.47588167659768	9.83506568443627	130	0.679202469778904	0.679202469778904	20.4971345192619	1
131	239.8	168.31	1.1616	5.79667920681877	10.5142681542152	131	-0.0714694080583378	0.0714694080583378	20.5686039273202	1
132	239.16	169.86	1.1763	5.86814861487711	10.4427987461568	132	-0.476948906838301	0.476948906838301	21.0455528341585	1
133	240.49	173.59	1.2744	6.34509752171541	9.96584983931853	133	-0.109391951109703	0.109391951109703	21.1549447852682	1
134	243.75	172.83	1.2969	6.45448947282512	9.85645788820883	134	0.330120599126612	0.330120599126612	21.4850653843948	1
135	245.79	177.39	1.229	6.1243688736985	10.1865784873354	135	0.047646272038893	0.047646272038893	21.5327116564337	1
136	246.31	179.84	1.2192	6.07672260165961	10.2342247593743	136	-0.213922037725641	0.213922037725641	21.7466336941594	1
137	248.97	175.53	1.2632	6.29064463938525	10.0203027216487	137	-0.104530086615934	0.104530086615934	21.8511637807753	1
138	246.41	169.17	1.2847	6.39517472600119	9.91577263503276	138	0.0403534752982448	0.0403534752982448	21.8915172560736	1
139	255.99	171.73	1.2764	6.35482125070294	9.956126110331	139	0.403534752982456	0.403534752982456	22.295052009056	1
140	251.09	164.53	1.1934	5.95128649772049	10.3596608633135	140	-0.348595684202916	0.348595684202916	22.6436476932589	1
141	263.86	160.62	1.2651	6.2998821819234	10.0110651791105	141	0.251358394327626	0.251358394327626	22.8950060875866	1
142	269.98	167.06	1.2134	6.04852378759578	10.2624235734382	142	-0.403534752982456	0.403534752982456	23.298540840569	1
143	271.18	174.36	1.2964	6.45205854057823	9.85888882045571	143	-0.0072927967406482	0.0072927967406482	23.3058336373097	1
144	262.25	182.87	1.2979	6.45935133731888	9.85159602371507	144	0.273236784549566	0.273236784549566	23.5790704218592	1
145	249.65	193.52	1.2417	6.18611455276931	10.1248328082646	145	-0.2849052593346	0.2849052593346	23.8639756811938	1
146	258.98	175.91	1.3003	6.47101981210391	9.83992754893003	146	0.263513055562036	0.263513055562036	24.1274887367559	1
147	263.24	185.24	1.2461	6.20750675654188	10.1034406044921	147	-0.211491105478757	0.211491105478757	24.3389798422346	1
148	269.36	188.1	1.2896	6.41899786202063	9.89194949901331	148	0.202253562940605	0.202253562940605	24.5412334051752	1
149	265.03	189.01	1.248	6.21674429908003	10.0942030619539	149	-0.052508136532655	0.052508136532655	24.5937415417079	1
150	279.44	190.07	1.2588	6.26925243561269	10.0416949254213	150	0.0189612715256793	0.0189612715256793	24.6127028132336	1
151	268.34	178.22	1.2549	6.25029116408701	10.0606561969469	151	0.047646272038893	0.047646272038893	24.6603490852724	1
152	276.83	185.34	1.2451	6.20264489204811	10.1083024689858	152	-0.17113763018051	0.17113763018051	24.831486715453	1
153	279.32	193.9	1.2803	6.37378252222862	9.93716483880532	153	-0.0782760183496087	0.0782760183496087	24.9097627338026	1
154	270.08	183.59	1.2964	6.45205854057823	9.85888882045571	154	0.242120851789473	0.242120851789473	25.151883585592	1
155	276.73	186.16	1.2466	6.20993768878876	10.1010096722452	155	-0.0593147468239259	0.0593147468239259	25.211198332416	1
156	279.61	187.57	1.2588	6.26925243561269	10.0416949254213	156	-0.204198308738111	0.204198308738111	25.4153966411541	1
157	279.42	178.61	1.3008	6.4734507443508	9.83749661668315	157	0.22315958026379	0.22315958026379	25.6385562214179	1
158	269.45	181.46	1.2549	6.25029116408701	10.0606561969469	158	0.125922290388502	0.125922290388502	25.7644785118064	1
159	279.44	175.15	1.229	6.1243688736985	10.1865784873354	159	-0.330120599126612	0.330120599126612	26.094599110933	1
160	271.33	183.12	1.2969	6.45448947282512	9.85645788820883	160	0.047646272038893	0.047646272038893	26.1422453829719	1
161	264.63	181.38	1.2871	6.40684320078622	9.90410416024772	161	0.23045237700444	0.23045237700444	26.3726977599763	1
162	256.27	181.35	1.2397	6.17639082378178	10.1345565372522	162	-0.263513055562038	0.263513055562038	26.6362108155383	1
163	255.97	183.94	1.2939	6.43990387934382	9.87104348169012	163	0.196905511997462	0.196905511997462	26.8331163275358	1
164	242.4	185.13	1.2534	6.24299836734636	10.0679489936876	164	0.187667969459312	0.187667969459312	27.0207842969951	1
165	239.07	186.74	1.2148	6.05533039788705	10.2556169631469	165	0.0116684747850346	0.0116684747850346	27.0324527717802	1
166	243.74	182.46	1.2124	6.04366192310201	10.2672854379319	166	-0.401103820735573	0.401103820735573	27.4335565925157	1
167	245.32	194.54	1.2949	6.44476574383759	9.86618161719636	167	0.0709832216089623	0.0709832216089623	27.5045398141247	1
168	236.37	183.98	1.2803	6.37378252222862	9.93716483880532	168	0.370474074424855	0.370474074424855	27.8750138885495	1
169	242.93	181.88	1.2041	6.00330844780377	10.3076389132302	169	-0.467711364300147	0.467711364300147	28.3427252528497	1
170	265.15	180.39	1.3003	6.47101981210391	9.83992754893003	170	-0.102099154369055	0.102099154369055	28.4448244072188	1
171	266.39	181.89	1.3213	6.57311896647297	9.73782839456098	171	0.265943987808919	0.265943987808919	28.7107683950277	1
172	277.97	177.12	1.2666	6.30717497866405	10.0037723823699	172	-0.0807069505964897	0.0807069505964897	28.7914753456242	1
173	277.19	177.52	1.2832	6.38788192926054	9.92306543177341	173	0.2849052593346	0.2849052593346	29.0763806049588	1
174	274.01	169.16	1.2246	6.10297666992594	10.207970691108	174	0.00923754253815368	0.00923754253815368	29.0856181474969	1
175	279.1	155.79	1.2227	6.09373912738779	10.2172082336462	175	-0.168220511484254	0.168220511484254	29.2538386589812	1
176	263.48	150.25	1.2573	6.26195963887204	10.0489877221619	176	0.48667263582583	0.48667263582583	29.740511294807	1
177	275.77	125.06	1.1572	5.77528700304621	10.5356603579877	177	0.0213922037725638	0.0213922037725638	29.7619034985796	1
178	271.9	113.23	1.1528	5.75389479927365	10.5570525617603	178	0.121060425894738	0.121060425894738	29.8829639244743	1
179	269.62	115.58	1.1279	5.63283437337891	10.678112987655	179	0.0568838145770449	0.0568838145770449	29.9398477390513	1
180	274.94	101.77	1.1162	5.57595055880186	10.7349968022321	180	0.00729279674064642	0.00729279674064642	29.947140535792	1
181	279.74	97.866	1.1147	5.56865776206122	10.7422895989727	181	-0.244551784036357	0.244551784036357	30.1916923198283	1
182	275.78	99.247	1.165	5.81320954609757	10.4977378149364	182	0.0403534752982466	0.0403534752982466	30.2320457951266	1
183	267.94	101.32	1.1567	5.77285607079933	10.5380912902346	183	0.315535005645318	0.315535005645318	30.5475808007719	1
184	266.8	91.112	1.0918	5.45732106515401	10.8536262958799	184	-0.349081870652293	0.349081870652293	30.8966626714242	1
185	272.02	98.965	1.1636	5.8064029358063	10.5045444252276	185	0.0831378828433742	0.0831378828433742	30.9798005542676	1
186	274.36	96.199	1.1465	5.72326505296293	10.587682308071	186	0.389435345950538	0.389435345950538	31.3692359002181	1
187	260.86	78.842	1.0664	5.33382970701239	10.9771176540216	187	-0.322827802385966	0.322827802385966	31.6920637026041	1
188	257.33	73.431	1.1328	5.65665750939836	10.6542898516356	188	0.232397122801945	0.232397122801945	31.924460825406	1
189	245.46	78.688	1.085	5.42426038659641	10.8866869744375	189	0.187667969459312	0.187667969459312	32.1121287948653	1
190	236.05	80.55	1.0464	5.2365924171371	11.0743549438968	190	-0.0709832216089623	0.0709832216089623	32.1831120164743	1
191	231.51	79.833	1.061	5.30757563874606	11.0033717222879	191	-0.142452629667302	0.142452629667302	32.3255646461416	1
192	234.67	104.82	1.0903	5.45002826841336	10.8609190926206	192	-0.320883056588459	0.320883056588459	32.6464477027301	1
193	233.18	97.854	1.1563	5.77091132500182	10.5400360360321	193	0.316021192094695	0.316021192094695	32.9624688948248	1
194	236.45	85.666	1.0913	5.45489013290713	10.8560572281268	194	-0.211491105478757	0.211491105478757	33.1739600003035	1
195	238.57	96.312	1.1348	5.66638123838589	10.6445661226481	195	0.249413648530121	0.249413648530121	33.4233736488336	1
196	236.79	101.29	1.0835	5.41696758985576	10.8939797711782	196	-0.0330606785576002	0.0330606785576002	33.4564343273912	1
197	260.41	65.196	1.0903	5.45002826841336	10.8609190926206	197	0.135159832926655	0.135159832926655	33.5915941603179	1
198	263.52	57.553	1.0625	5.31486843548671	10.9960789255472	198	0.180375172718662	0.180375172718662	33.7719693330366	1
199	265.62	49.283	1.0254	5.13449326276805	11.1764540982659	199	0.0238231360194483	0.0238231360194483	33.795792469056	1
200	270.25	44.447	1.0205	5.1106701267486	11.2002772342853	200	-0.0311159327600947	0.0311159327600947	33.8269084018161	1
201	269.89	50.776	1.0269	5.14178605950869	11.1691613015253	201	0.00486186449376547	0.00486186449376547	33.8317702663099	1
202	275.49	51.249	1.0259	5.13692419501493	11.174023166019	202	0.0403534752982448	0.0403534752982448	33.8721237416081	1
203	268.29	41.556	1.0176	5.09657071971668	11.2143766413173	203	-0.0116684747850346	0.0116684747850346	33.8837922163931	1
204	277.14	41.175	1.02	5.10823919450172	11.2027081665322	204	-0.0311159327600929	0.0311159327600929	33.9149081491532	1
205	275.22	41.636	1.0264	5.13935512726181	11.1715922337721	205	-0.0447291533426348	0.0447291533426348	33.9596373024959	1
206	279.74	65.928	1.0356	5.18408428060444	11.1268630804295	206	-0.346650938405411	0.346650938405411	34.3062882409013	1
207	278.34	86.656	1.1069	5.53073521900985	10.7802121420241	207	0.14682830771169	0.14682830771169	34.453116548613	1
208	241.67	101.62	1.0767	5.38390691129817	10.9270404497358	208	0.0189612715256811	0.0189612715256811	34.4720778201387	1
209	242.93	101.05	1.0728	5.36494563977248	10.9460017212615	209	-0.137590765173536	0.137590765173536	34.6096685853122	1
210	250.84	100.41	1.1011	5.50253640494602	10.8084109560879	210	-0.0593147468239259	0.0593147468239259	34.6689833321361	1
211	252.12	100.55	1.1133	5.56185115176995	10.749096209264	211	0.23968991954259	0.23968991954259	34.9086732516787	1
212	259.6	85.914	1.064	5.32216123222736	10.9887861288066	212	-0.199336444244345	0.199336444244345	35.1080096959231	1
213	266.48	95.817	1.105	5.5214976764717	10.7894496845622	213	-0.239689919542593	0.239689919542593	35.3476996154656	1
214	265.49	102.13	1.1543	5.76118759601429	10.5497597650197	214	0.256220258821394	0.256220258821394	35.603919874287	1
215	277.07	86.855	1.1016	5.5049673371929	10.805980023841	215	-0.308242208904673	0.308242208904673	35.9121620831917	1
216	275.68	92.292	1.165	5.81320954609757	10.4977378149364	216	0.106474832413443	0.106474832413443	36.0186369156052	1
217	269.96	101	1.1431	5.70673471368413	10.6042126473498	217	0.0573700010264222	0.0573700010264222	36.0760069166316	1
218	274.17	106.94	1.1313	5.64936471265771	10.6615826483762	218	-0.0384087295007394	0.0384087295007394	36.1144156461323	1
219	272.53	108.95	1.1392	5.68777344215845	10.6231739188755	219	-0.0422982210957521	0.0422982210957521	36.1567138672281	1
220	276.8	102.9	1.1479	5.7300716632542	10.5808756977797	220	-0.0525081365326567	0.0525081365326567	36.2092220037607	1
221	278.27	109.27	1.1587	5.78257979978686	10.5283675612471	221	-0.00923754253815368	0.00923754253815368	36.2184595462989	1
222	267.71	108.11	1.1606	5.79181734232501	10.5191300187089	222	0.0758450861027278	0.0758450861027278	36.2943046324016	1
223	267.61	107.75	1.145	5.71597225622228	10.5949751048117	223	-0.0262540682663293	0.0262540682663293	36.3205587006679	1
224	265.59	115.61	1.1504	5.74222632448861	10.5687210365453	224	0.534318907864723	0.534318907864723	36.8548776085327	1
225	264.65	70.386	1.0405	5.20790741662389	11.1030399444101	225	-0.185237037212428	0.185237037212428	37.0401146457451	1
226	263.38	68.168	1.0786	5.39314445383632	10.9178029071976	226	-0.0140994070319174	0.0140994070319174	37.054214052777	1
227	262.77	62.093	1.0815	5.40724386086824	10.9037035001657	227	0.215866783523143	0.215866783523143	37.2700808363001	1
228	265.46	61.891	1.0371	5.19137707734509	11.1195702836889	228	0.0709832216089623	0.0709832216089623	37.3410640579091	1
229	268.98	35.284	1.0225	5.12039385573613	11.1905535052978	229	-0.0189612715256811	0.0189612715256811	37.3600253294348	1
230	266.14	40.073	1.0264	5.13935512726181	11.1715922337721	230	0.00972372898752916	0.00972372898752916	37.3697490584223	1
231	260.16	38.579	1.0244	5.12963139827428	11.1813159627597	231	0.0238231360194447	0.0238231360194447	37.3935721944418	1
232	252.03	34.245	1.0195	5.10580826225484	11.2051390987791	232	-0.0213922037725638	0.0213922037725638	37.4149643982143	1
233	253.17	34.329	1.0239	5.1272004660274	11.1837468950065	233	0.00680661029127094	0.00680661029127094	37.4217710085056	1
234	258.89	26.728	1.0225	5.12039385573613	11.1905535052978	234	0.0213922037725638	0.0213922037725638	37.4431632122782	1
235	278.97	11.603	1.0181	5.09900165196356	11.2119457090704	235	-0.0140994070319156	0.0140994070319156	37.4572626193101	1
236	269.48	14.488	1.021	5.11310105899548	11.1978463020385	236	-0.0452153397920103	0.0452153397920103	37.5024779591021	1
237	276	25.457	1.0303	5.15831639878749	11.1526309622465	237	0.0262540682663293	0.0262540682663293	37.5287320273684	1
238	270.66	19.258	1.0249	5.13206233052116	11.1788850305128	238	0.0238231360194447	0.0238231360194447	37.5525551633879	1
239	257.64	24.431	1.02	5.10823919450172	11.2027081665322	239	-0.00729279674064642	0.00729279674064642	37.5598479601285	1
240	247.63	22.283	1.0215	5.11553199124236	11.1954153697916	240	-0.00243093224688273	0.00243093224688273	37.5622788923754	1
241	230.73	12.979	1.022	5.11796292348925	11.1929844375447	241	0.00243093224688273	0.00243093224688273	37.5647098246223	1
242	241.37	26.408	1.0215	5.11553199124236	11.1954153697916	242	-0.166275765686748	0.166275765686748	37.730985590309	1
243	242.18	32.318	1.0557	5.28180775692911	11.0291396041048	243	0.154607290901712	0.154607290901712	37.8855928812107	1
244	252.49	44.501	1.0239	5.1272004660274	11.1837468950065	244	-0.152176358654827	0.152176358654827	38.0377692398656	1
245	250.36	56.667	1.0552	5.27937682468223	11.0315705363517	245	-0.0831378828433742	0.0831378828433742	38.1209071227089	1
246	267.35	69	1.0723	5.3625147075256	10.9484326535083	246	-0.118629493647855	0.118629493647855	38.2395366163568	1
247	270.84	64.483	1.0967	5.48114420117346	10.8298031598605	247	0.209060173231876	0.209060173231876	38.4485967895887	1
248	275.79	66.979	1.0537	5.27208402794158	11.0388633330924	248	-0.0617456790708104	0.0617456790708104	38.5103424686595	1
249	278.17	72.151	1.0664	5.33382970701239	10.9771176540216	249	-0.00972372898752916	0.00972372898752916	38.520066197647	1
250	277.57	74.362	1.0684	5.34355343599992	10.967393925034	250	0.0121546612344101	0.0121546612344101	38.5322208588814	1
251	276.13	73.379	1.0659	5.33139877476551	10.9795485862684	251	0.0281988140638347	0.0281988140638347	38.5604196729453	1
252	275.08	68.465	1.0601	5.30319996070167	11.0077474003323	252	0.0452153397920121	0.0452153397920121	38.6056350127373	1
253	271.02	69.43	1.0508	5.25798462090966	11.0529627401243	253	0.0286850005132102	0.0286850005132102	38.6343200132505	1
254	271.56	71.248	1.0449	5.22929962039645	11.0816477406375	254	-0.242120851789474	0.242120851789474	38.8764408650399	1
255	268.67	80.316	1.0947	5.47142047218593	10.839526888848	255	0.0330606785575984	0.0330606785575984	38.9095015435975	1
256	273.56	75.459	1.0879	5.43835979362833	10.8725875674056	256	-0.332551531373493	0.332551531373493	39.242053074971	1
257	279.51	117.85	1.1563	5.77091132500182	10.5400360360321	257	0.104530086615938	0.104530086615938	39.346583161587	1
258	279.95	126.03	1.1348	5.66638123838589	10.6445661226481	258	-0.225590512510674	0.225590512510674	39.5721736740977	1
259	274.26	131.77	1.1812	5.89197175089656	10.4189756101374	259	-0.0165303392788001	0.0165303392788001	39.5887040133765	1
260	273.73	130.4	1.1846	5.90850209017536	10.4024452708586	260	0.123491358141619	0.123491358141619	39.7121953715181	1
261	277.39	130.53	1.1592	5.78501073203374	10.5259366290002	261	-0.125922290388502	0.125922290388502	39.8381176619066	1
262	264.19	148.06	1.1851	5.91093302242224	10.4000143386117	262	-0.246496529833861	0.246496529833861	40.0846141917404	1
263	263.91	153.49	1.2358	6.1574295522561	10.1535178087778	263	0.0165303392788001	0.0165303392788001	40.1011445310192	1
264	278.97	154.3	1.2324	6.1408992129773	10.1700481480566	264	0.0520219500832795	0.0520219500832795	40.1531664811025	1
265	273.75	148.26	1.2217	6.08887726289402	10.2220700981399	265	-0.054452882330164	0.054452882330164	40.2076193634327	1
266	273.73	152.65	1.2329	6.14333014522419	10.1676172158098	266	-0.0641766113176914	0.0641766113176914	40.2717959747504	1
267	262.15	153.51	1.2461	6.20750675654188	10.1034406044921	267	0.185237037212429	0.185237037212429	40.4570330119628	1
268	266.49	141.92	1.208	6.02226971932945	10.2886776417045	268	-0.0116684747850346	0.0116684747850346	40.4687014867478	1
269	263.72	142.27	1.2104	6.03393819411448	10.2770091669195	269	-0.10015440857155	0.10015440857155	40.5688558953194	1
270	263.57	138.51	1.231	6.13409260268603	10.1768547583479	270	0.221214834466286	0.221214834466286	40.7900707297857	1
271	268.47	127.11	1.1855	5.91287776821975	10.3980695928142	271	0.0189612715256828	0.0189612715256828	40.8090320013114	1
272	265.36	127.05	1.1816	5.89391649669407	10.4170308643399	272	-0.11668474785035	0.11668474785035	40.9257167491617	1
273	249.03	129.01	1.2056	6.01060124454441	10.3003461164895	273	0.0379225430513639	0.0379225430513639	40.9636392922131	1
274	249.15	136.15	1.1978	5.97267870149305	10.3382686595409	274	-0.0422982210957503	0.0422982210957503	41.0059375133088	1
275	252.09	129.44	1.2065	6.0149769225888	10.2959704384451	275	-0.0525081365326585	0.0525081365326585	41.0584456498415	1
276	243.21	129.5	1.2173	6.06748505912146	10.2434623019125	276	0.0379225430513639	0.0379225430513639	41.0963681928928	1
277	242.05	129.9	1.2095	6.0295625160701	10.2813848449639	277	0.0238231360194465	0.0238231360194465	41.1201913289123	1
278	256.96	123.52	1.2046	6.00573938005065	10.3052079809833	278	0.251844580777002	0.251844580777002	41.3720359096893	1
279	251.42	122.31	1.1528	5.75389479927365	10.5570525617603	279	-0.114253815603465	0.114253815603465	41.4862897252927	1
280	254.42	123.66	1.1763	5.86814861487711	10.4427987461568	280	0.237745173745084	0.237745173745084	41.7240348990378	1
281	238.02	118.43	1.1274	5.63040344113203	10.6805439199019	281	-0.152176358654829	0.152176358654829	41.8762112576927	1
282	243.51	124.52	1.1587	5.78257979978686	10.5283675612471	282	-0.125922290388502	0.125922290388502	42.0021335480812	1
283	241.24	122.4	1.1846	5.90850209017536	10.4024452708586	283	0.0311159327600929	0.0311159327600929	42.0332494808413	1
284	233.4	117.42	1.1782	5.87738615741527	10.4335612036187	284	0.151690172205454	0.151690172205454	42.1849396530467	1
285	236.47	114.64	1.147	5.72569598520981	10.5852513758241	285	-0.146828307711688	0.146828307711688	42.3317679607584	1
286	233.8	115.67	1.1772	5.8725242929215	10.4384230681124	286	0.363181277684209	0.363181277684209	42.6949492384426	1
287	238.26	111.57	1.1025	5.50934301523729	10.8016043457967	287	-0.40159000718495	0.40159000718495	43.0965392456276	1
288	249.91	118.7	1.1851	5.91093302242224	10.4000143386117	288	0.0403534752982466	0.0403534752982466	43.1368927209258	1
289	247.25	111.05	1.1768	5.870579547124	10.44036781391	289	-0.201767376491228	0.201767376491228	43.338660097417	1
290	260.21	120.31	1.2183	6.07234692361522	10.2386004374187	290	0.168706697933628	0.168706697933628	43.5073667953507	1
291	240.32	121.63	1.1836	5.90364022568159	10.4073071353524	291	0.111822883356584	0.111822883356584	43.6191896787072	1
292	240.97	121.25	1.1606	5.79181734232501	10.5191300187089	292	-0.135646019376029	0.135646019376029	43.7548356980833	1
293	239.63	121.72	1.1885	5.92746336170104	10.3834839993329	293	0	0	43.7548356980833	1
294	239.63	122.31	1.1885	5.92746336170104	10.3834839993329	294	0.206629240984991	0.206629240984991	43.9614649390683	1
295	238.78	127.29	1.146	5.72083412071605	10.5901132403179	295	0.073414153855845	0.073414153855845	44.0348790929241	1
296	237.85	130.68	1.1309	5.6474199668602	10.6635273941737	296	-0.0617456790708086	0.0617456790708086	44.0966247719949	1
297	237.44	132.65	1.1436	5.70916564593101	10.6017817151029	297	-0.00437567804438999	0.00437567804438999	44.1010004500393	1
298	239.37	131.11	1.1445	5.7135413239754	10.5974060370585	298	-0.218783902219403	0.218783902219403	44.3197843522587	1
299	248.59	132.97	1.1895	5.9323252261948	10.3786221348391	299	0.166275765686748	0.166275765686748	44.4860601179455	1
300	252.88	138.91	1.1553	5.76604946050806	10.5448979005259	300	-0.351026616449801	0.351026616449801	44.8370867343953	1
301	254.52	144.34	1.2275	6.11707607695786	10.1938712840761	301	0.401103820735575	0.401103820735575	45.2381905551308	1
302	251.82	139.09	1.145	5.71597225622228	10.5949751048117	302	-0.273236784549567	0.273236784549567	45.5114273396804	1
303	252.27	142.34	1.2012	5.98920904077185	10.3217383202621	303	0.0972372898752916	0.0972372898752916	45.6086646295557	1
304	253.7	141.35	1.1812	5.89197175089656	10.4189756101374	304	0.17113763018051	0.17113763018051	45.7798022597362	1
305	247.67	143.07	1.146	5.72083412071605	10.5901132403179	305	-0.3179659378922	0.3179659378922	46.0977681976284	1
306	230.78	145.9	1.2114	6.03880005860825	10.2721473024257	306	0.00923754253815368	0.00923754253815368	46.1070057401666	1
307	233.62	154.97	1.2095	6.0295625160701	10.2813848449639	307	-0.0116684747850346	0.0116684747850346	46.1186742149516	1
308	233.48	168.1	1.2119	6.04123099085513	10.2697163701788	308	-0.0996682221221725	0.0996682221221725	46.2183424370738	1
309	233.01	178.48	1.2324	6.1408992129773	10.1700481480566	309	0.0996682221221725	0.0996682221221725	46.3180106591959	1
310	240.9	181.19	1.2119	6.04123099085513	10.2697163701788	310	-0.111822883356584	0.111822883356584	46.4298335425525	1
311	232.74	188.29	1.2349	6.15305387421172	10.1578934868222	311	-0.135159832926654	0.135159832926654	46.5649933754792	1
312	248.18	186.98	1.2627	6.28821370713837	10.0227336538956	312	0.0311159327600929	0.0311159327600929	46.5961093082393	1
313	243.74	177.4	1.2563	6.25709777437828	10.0538495866557	313	-0.216352969972521	0.216352969972521	46.8124622782118	1
314	234.17	181.82	1.3008	6.4734507443508	9.83749661668315	314	0.254275513023885	0.254275513023885	47.0667377912357	1
315	244.68	177.03	1.2485	6.21917523132691	10.091772129707	315	-0.25913737751765	0.25913737751765	47.3258751687533	1
316	242.79	174.64	1.3018	6.47831260884456	9.83263475218939	316	0.254275513023885	0.254275513023885	47.5801506817772	1
317	237.66	177.99	1.2495	6.22403709582068	10.0869102652133	317	0.102099154369055	0.102099154369055	47.6822498361463	1
318	233.66	176.23	1.2285	6.12193794145162	10.1890094195823	318	-0.0262540682663275	0.0262540682663275	47.7085039044126	1
319	235.83	163.38	1.2339	6.14819200971795	10.162755351316	319	0.121060425894736	0.121060425894736	47.8295643303073	1
320	231.7	165.16	1.209	6.02713158382321	10.2838157772107	320	0.0311159327600929	0.0311159327600929	47.8606802630674	1
321	237.45	168.15	1.2026	5.99601565106312	10.3149317099708	321	-0.21392203772564	0.21392203772564	48.0746023007931	1
322	241.97	163.86	1.2466	6.20993768878876	10.1010096722452	322	0.0855688150902552	0.0855688150902552	48.1601711158833	1
323	245.39	157.52	1.229	6.1243688736985	10.1865784873354	323	-0.00486186449376369	0.00486186449376369	48.1650329803771	1
324	244.35	156.19	1.23	6.12923073819227	10.1817166228417	324	-0.208573986782499	0.208573986782499	48.3736069671596	1
325	242.2	161.02	1.2729	6.33780472497477	9.97314263605918	325	0.291711869625871	0.291711869625871	48.6653188367855	1
326	231.84	160.56	1.2129	6.0460928553489	10.2648545056851	326	-0.0116684747850346	0.0116684747850346	48.6769873115705	1
327	234.78	155.2	1.2153	6.05776133013393	10.2531860309	327	-0.0359777972538566	0.0359777972538566	48.7129651088243	1
328	237.93	158.92	1.2227	6.09373912738779	10.2172082336462	328	-0.113767629154092	0.113767629154092	48.8267327379784	1
329	245.42	154.97	1.2461	6.20750675654188	10.1034406044921	329	0.149745426407948	0.149745426407948	48.9764781643864	1
330	236.89	150.59	1.2153	6.05776133013393	10.2531860309	330	-0.0403534752982448	0.0403534752982448	49.0168316396846	1
331	241.82	150.53	1.2236	6.09811480543218	10.2128325556018	331	-0.192529833953078	0.192529833953078	49.2093614736377	1
332	243.38	152	1.2632	6.29064463938525	10.0203027216487	332	0.0807069505964932	0.0807069505964932	49.2900684242342	1
333	246.77	156.17	1.2466	6.20993768878876	10.1010096722452	333	0.149745426407947	0.149745426407947	49.4398138506421	1
334	240.72	140.7	1.2158	6.06019226238081	10.2507550986531	334	0.420065092261257	0.420065092261257	49.8598789429034	1
335	246.72	141.52	1.1294	5.64012717011956	10.6708201909144	335	-0.187667969459312	0.187667969459312	50.0475469123627	1
336	251.96	141.74	1.168	5.82779513957887	10.4831522214551	336	-0.251358394327626	0.251358394327626	50.2989053066903	1
337	264.6	138.19	1.2197	6.07915353390649	10.2317938271275	337	0.3014355986134	0.3014355986134	50.6003409053037	1
338	263.78	145.14	1.1577	5.77771793529309	10.5332294257409	338	-0.273236784549566	0.273236784549566	50.8735776898533	1
339	269.77	138.35	1.2139	6.05095471984266	10.2599926411913	339	0.0403534752982448	0.0403534752982448	50.9139311651516	1
340	260.16	146.1	1.2056	6.01060124454441	10.3003461164895	340	-0.616970604258718	0.616970604258718	51.5309017694103	1
341	244.98	172.88	1.3325	6.62757184880313	9.68337551223081	341	0.265943987808919	0.265943987808919	51.7968457572192	1
342	255.63	171.41	1.2778	6.36162786099421	9.94931950003973	342	0.322827802385964	0.322827802385964	52.1196735596052	1
343	253.12	165.42	1.2114	6.03880005860825	10.2721473024257	343	-0.545987382649756	0.545987382649756	52.6656609422549	1
344	263.1	170.8	1.3237	6.58478744125801	9.72615991977594	344	0.360750345437328	0.360750345437328	53.0264112876922	1
345	259.09	170.62	1.2495	6.22403709582068	10.0869102652133	345	-0.218297715770028	0.218297715770028	53.2447090034623	1
346	265.22	174.49	1.2944	6.4423348115907	9.86861254944324	346	0.116198561400973	0.116198561400973	53.3609075648632	1
347	260.85	169.6	1.2705	6.32613625018973	9.98481111084421	347	0.21100491902938	0.21100491902938	53.5719124838926	1
348	257.31	161.35	1.2271	6.11513133116035	10.1958160298736	348	-0.0189612715256811	0.0189612715256811	53.5908737554183	1
349	253.55	153.52	1.231	6.13409260268603	10.1768547583479	349	-0.0709832216089623	0.0709832216089623	53.6618569770273	1
350	252.38	160.24	1.2456	6.205075824295	10.105871536739	350	0.365612209931092	0.365612209931092	54.0274691869584	1
351	255.4	150.44	1.1704	5.8394636143639	10.47148374667	351	-0.308728395354045	0.308728395354045	54.3361975823124	1
352	238.72	150.66	1.2339	6.14819200971795	10.162755351316	352	0.1259222903885	0.1259222903885	54.4621198727009	1
353	235.4	134.22	1.208	6.02226971932945	10.2886776417045	353	0.213435851276264	0.213435851276264	54.6755557239772	1
354	250.6	125.41	1.1641	5.80883386805319	10.5021134929808	354	0.00243093224688096	0.00243093224688096	54.677986656224	1
355	252.92	118.71	1.1636	5.8064029358063	10.5045444252276	355	0.0145855934812928	0.0145855934812928	54.6925722497053	1
356	251.69	114.24	1.1606	5.79181734232501	10.5191300187089	356	0.0330606785576002	0.0330606785576002	54.7256329282629	1
357	248.26	123.64	1.1538	5.75875666376741	10.5521906972665	357	-0.3179659378922	0.3179659378922	55.0435988661551	1
358	245.29	125.9	1.2192	6.07672260165961	10.2342247593743	358	0.225104326061297	0.225104326061297	55.2687031922164	1
359	239.46	121.13	1.1729	5.85161827559831	10.4593290854356	359	-0.0233369495700693	0.0233369495700693	55.2920401417865	1
360	238.17	123.51	1.1777	5.87495522516838	10.4359921358656	360	-0.152176358654829	0.152176358654829	55.4442165004413	1
361	234.26	126.71	1.209	6.02713158382321	10.2838157772107	361	0.332551531373493	0.332551531373493	55.7767680318148	1
362	258.25	138.37	1.1406	5.69458005244972	10.6163673085842	362	-0.11668474785035	0.11668474785035	55.8934527796652	1
363	266.22	122.17	1.1646	5.81126480030007	10.4996825607339	363	-0.0330606785575966	0.0330606785575966	55.9265134582228	1
364	258.97	125.89	1.1714	5.84432547885767	10.4666218821763	364	-0.211004919029381	0.211004919029381	56.1375183772521	1
365	249.05	113.5	1.2148	6.05533039788705	10.2556169631469	365	0.500772042857747	0.500772042857747	56.6382904201099	1
366	232.43	108.09	1.1118	5.5545583550293	10.7563890060046	366	-0.363181277684212	0.363181277684212	57.0014716977941	1
367	233.24	119.13	1.1865	5.91773963271351	10.3932077283204	367	0.149259239958573	0.149259239958573	57.1507309377527	1
368	241.19	117.14	1.1558	5.76848039275494	10.542466968279	368	0.0641766113176914	0.0641766113176914	57.2149075490704	1
369	230.93	113.87	1.1426	5.70430378143725	10.6066435795967	369	0.209060173231874	0.209060173231874	57.4239677223023	1
370	238.75	101.44	1.0996	5.49524360820537	10.8157037528286	370	-0.0262540682663275	0.0262540682663275	57.4502217905686	1
371	245.17	98.751	1.105	5.5214976764717	10.7894496845622	371	-0.0972372898752898	0.0972372898752898	57.5474590804439	1
372	247.84	102.04	1.125	5.61873496634699	10.692212394687	372	0	0	57.5474590804439	1
373	261	88.233	1.125	5.61873496634699	10.692212394687	373	0.0189612715256811	0.0189612715256811	57.5664203519695	1
374	272.67	89.587	1.1211	5.59977369482131	10.7111736662126	374	0.0855688150902552	0.0855688150902552	57.6519891670598	1
375	261.51	85.946	1.1035	5.51420487973106	10.7967424813029	375	-0.225590512510673	0.225590512510673	57.8775796795705	1
376	277.38	95.021	1.1499	5.73979539224173	10.5711519687922	376	-0.102099154369057	0.102099154369057	57.9796788339395	1
377	279.62	91.706	1.1709	5.84189454661078	10.4690528144232	377	0.384573481456775	0.384573481456775	58.3642523153963	1
378	264.99	92.338	1.0918	5.45732106515401	10.8536262958799	378	-0.0262540682663275	0.0262540682663275	58.3905063836626	1
379	255.95	97.34	1.0972	5.48357513342034	10.8273722276136	379	-0.0807069505964915	0.0807069505964915	58.4712133342591	1
380	241.57	94.683	1.1138	5.56428208401683	10.7466652770171	380	0.259137377517648	0.259137377517648	58.7303507117768	1
381	238.43	76.973	1.0605	5.30514470649918	11.0058026545348	381	0.0636904248683159	0.0636904248683159	58.7940411366451	1
382	237.1	89.126	1.0474	5.24145428163087	11.0694930794031	382	-0.201767376491228	0.201767376491228	58.9958085131363	1
383	242.67	81.197	1.0889	5.44322165812209	10.8677257029119	383	0.0525081365326567	0.0525081365326567	59.048316649669	1
384	241.73	79.801	1.0781	5.39071352158944	10.9202338394445	384	-0.228021444757555	0.228021444757555	59.2763380944265	1
385	252.39	66.102	1.125	5.61873496634699	10.692212394687	385	0.325258734632847	0.325258734632847	59.6015968290594	1
386	251.68	57.747	1.0581	5.29347623171415	11.0174711293198	386	0.0165303392787983	0.0165303392787983	59.6181271683382	1
387	269.5	61.513	1.0547	5.27694589243535	11.0340014685986	387	0.00729279674064642	0.00729279674064642	59.6254199650788	1
388	271.28	62.642	1.0532	5.2696530956947	11.0412942653392	388	0.123491358141619	0.123491358141619	59.7489113232204	1
389	254.5	67.508	1.0278	5.14616173755308	11.1647856234809	389	0.0189612715256811	0.0189612715256811	59.7678725947461	1
390	257.03	69.882	1.0239	5.1272004660274	11.1837468950065	390	-0.19739169844684	0.19739169844684	59.965264293193	1
391	267.74	71.677	1.0645	5.32459216447424	10.9863551965597	391	0.102099154369055	0.102099154369055	60.067363447562	1
392	274.06	71.858	1.0435	5.22249301010518	11.0884543509288	392	0.109391951109703	0.109391951109703	60.1767553986717	1
393	274.79	61.38	1.021	5.11310105899548	11.1978463020385	393	0.00243093224688273	0.00243093224688273	60.1791863309186	1
394	278.1	54.441	1.0205	5.1106701267486	11.2002772342853	394	0.00243093224688096	0.00243093224688096	60.1816172631655	1
395	256.62	59.493	1.02	5.10823919450172	11.2027081665322	395	-0.0379225430513639	0.0379225430513639	60.2195398062169	1
396	249.11	61.26	1.0278	5.14616173755308	11.1647856234809	396	-0.135646019376031	0.135646019376031	60.3551858255929	1
397	249.17	55.515	1.0557	5.28180775692911	11.0291396041048	397	0.163844833439866	0.163844833439866	60.5190306590327	1
398	256.38	55.628	1.022	5.11796292348925	11.1929844375447	398	0.0121546612344101	0.0121546612344101	60.5311853202672	1
399	265.21	45.966	1.0195	5.10580826225484	11.2051390987791	399	0.00437567804438999	0.00437567804438999	60.5355609983115	1
400	254.36	41.454	1.0186	5.10143258421045	11.2095147768235	400	-0.0685522893620814	0.0685522893620814	60.6041132876736	1
401	240.49	27.599	1.0327	5.16998487357253	11.1409624874614	401	-0.0286850005132102	0.0286850005132102	60.6327982881868	1
402	241.13	28.527	1.0386	5.19866987408574	11.1122774869482	402	-0.0306297463107157	0.0306297463107157	60.6634280344976	1
403	240.27	29.646	1.0449	5.22929962039645	11.0816477406375	403	0.123491358141617	0.123491358141617	60.7869193926392	1
404	232.35	29.634	1.0195	5.10580826225484	11.2051390987791	404	-0.00972372898752738	0.00972372898752738	60.7966431216267	1
405	237.55	27.391	1.0215	5.11553199124236	11.1954153697916	405	0.0165303392787983	0.0165303392787983	60.8131734609055	1
406	253.31	21.339	1.0181	5.09900165196356	11.2119457090704	406	-0.0189612715256811	0.0189612715256811	60.8321347324312	1
407	265.3	13.739	1.022	5.11796292348925	11.1929844375447	407	-0.0213922037725638	0.0213922037725638	60.8535269362037	1
408	273.14	11.948	1.0264	5.13935512726181	11.1715922337721	408	0.00243093224688273	0.00243093224688273	60.8559578684506	1
409	277.29	13.925	1.0259	5.13692419501493	11.174023166019	409	0.0335468650069757	0.0335468650069757	60.8895047334576	1
410	259.69	15.161	1.019	5.10337733000795	11.207570031026	410	-0.00243093224688451	0.00243093224688451	60.8919356657045	1
411	258.23	19.22	1.0195	5.10580826225484	11.2051390987791	411	0	0	60.8919356657045	1
412	243.17	27.036	1.0195	5.10580826225484	11.2051390987791	412	-0.0165303392787983	0.0165303392787983	60.9084660049833	1
413	251.4	28.882	1.0229	5.12233860153363	11.1886087595003	413	-0.0335468650069757	0.0335468650069757	60.9420128699903	1
414	240.77	34.237	1.0298	5.15588546654061	11.1550618944933	414	-0.00729279674064642	0.00729279674064642	60.9493056667309	1
415	248.02	33.837	1.0313	5.16317826328126	11.1477690977527	415	0.00486186449376547	0.00486186449376547	60.9541675312247	1
416	249.14	33.378	1.0303	5.15831639878749	11.1526309622465	416	-0.218297715770028	0.218297715770028	61.1724652469947	1
417	248.12	47.646	1.0752	5.37661411455752	10.9343332464764	417	0.287336191581485	0.287336191581485	61.4598014385762	1
418	254.58	42.705	1.0161	5.08927792297604	11.2216694380579	418	-0.028685000513212	0.028685000513212	61.4884864390894	1
419	249.11	44.437	1.022	5.11796292348925	11.1929844375447	419	-0.0641766113176914	0.0641766113176914	61.5526630504071	1
420	232.3	64.747	1.0352	5.18213953480694	11.128807826227	420	0.0427844075451276	0.0427844075451276	61.5954474579522	1
421	230.78	71.598	1.0264	5.13935512726181	11.1715922337721	421	-0.149259239958571	0.149259239958571	61.7447066979108	1
422	233.92	76.652	1.0571	5.28861436722038	11.0223329938136	422	0.0330606785575984	0.0330606785575984	61.7777673764684	1
423	236.35	78.23	1.0503	5.25555368866278	11.0553936723712	423	-0.368043142177974	0.368043142177974	62.1458105186464	1
424	252.67	65.921	1.126	5.62359683084076	10.6873505301932	424	0.384573481456775	0.384573481456775	62.5303840001031	1
425	251.31	67.205	1.0469	5.23902334938398	11.07192401165	425	-0.0661213571151986	0.0661213571151986	62.5965053572183	1
426	250.06	69.787	1.0605	5.30514470649918	11.0058026545348	426	0.189612715256818	0.189612715256818	62.7861180724751	1
427	253.14	53.375	1.0215	5.11553199124236	11.1954153697916	427	0.0140994070319174	0.0140994070319174	62.8002174795071	1
428	252.71	53.298	1.0186	5.10143258421045	11.2095147768235	428	-0.054452882330164	0.054452882330164	62.8546703618372	1
429	232.77	52.625	1.0298	5.15588546654061	11.1550618944933	429	-0.123491358141617	0.123491358141617	62.9781617199788	1
430	230.47	47.656	1.0552	5.27937682468223	11.0315705363517	430	0.175999494674276	0.175999494674276	63.1541612146531	1
431	234.74	47.459	1.019	5.10337733000795	11.207570031026	431	-0.100154408571552	0.100154408571552	63.2543156232247	1
432	234.53	45.367	1.0396	5.2035317385795	11.1074156224544	432	0.0928616118309051	0.0928616118309051	63.3471772350556	1
433	233.75	36.423	1.0205	5.1106701267486	11.2002772342853	433	-0.0972372898752916	0.0972372898752916	63.4444145249309	1
434	236.6	54.175	1.0405	5.20790741662389	11.1030399444101	434	-0.173568562427395	0.173568562427395	63.6179830873583	1
435	235.09	63.688	1.0762	5.38147597905128	10.9294713819827	435	0.275667716796448	0.275667716796448	63.8936508041547	1
436	238.63	63.018	1.0195	5.10580826225484	11.2051390987791	436	-0.0213922037725638	0.0213922037725638	63.9150430079273	1
437	240.35	60.343	1.0239	5.1272004660274	11.1837468950065	437	-0.0427844075451276	0.0427844075451276	63.9578274154724	1
438	236.47	57.374	1.0327	5.16998487357253	11.1409624874614	438	-0.190098901706193	0.190098901706193	64.1479263171786	1
439	242.47	70.831	1.0718	5.36008377527872	10.9508635857552	439	0.00972372898753093	0.00972372898753093	64.1576500461661	1
440	239.59	67.889	1.0698	5.35036004629119	10.9605873147428	440	-0.147314494161066	0.147314494161066	64.3049645403272	1
441	232.63	83.976	1.1001	5.49767454045226	10.8132728205817	441	0.199336444244345	0.199336444244345	64.5043009845715	1
442	234.27	90.959	1.0591	5.29833809620791	11.012609264826	442	-0.253789326574509	0.253789326574509	64.758090311146	1
443	230.48	90.833	1.1113	5.55212742278242	10.7588199382515	443	0.0807069505964915	0.0807069505964915	64.8387972617425	1
444	231.37	94.865	1.0947	5.47142047218593	10.839526888848	444	0.0782760183496105	0.0782760183496105	64.9170732800922	1
445	241.51	82.6	1.0786	5.39314445383632	10.9178029071976	445	0.0855688150902552	0.0855688150902552	65.0026420951824	1
446	234.37	75.824	1.061	5.30757563874606	11.0033717222879	446	-0.121060425894738	0.121060425894738	65.1237025210771	1
447	242.93	82.875	1.0859	5.4286360646408	10.8823112963931	447	0.256220258821392	0.256220258821392	65.3799227798985	1
448	254.74	77.425	1.0332	5.17241580581941	11.1385315552145	448	-0.315535005645319	0.315535005645319	65.6954577855439	1
449	262.59	79.759	1.0981	5.48795081146473	10.8229965495692	449	0.0875135608877624	0.0875135608877624	65.7829713464316	1
450	258.39	77.02	1.0801	5.40043725057697	10.910510110457	450	-0.137590765173536	0.137590765173536	65.9205621116052	1
451	251.93	66.232	1.1084	5.5380280157505	10.7729193452834	451	0.401103820735575	0.401103820735575	66.3216659323407	1
452	258.35	60.417	1.0259	5.13692419501493	11.174023166019	452	0.0238231360194465	0.0238231360194465	66.3454890683602	1
453	257.37	62.703	1.021	5.11310105899548	11.1978463020385	453	-0.144883561914183	0.144883561914183	66.4903726302744	1
454	240.19	57.347	1.0508	5.25798462090966	11.0529627401243	454	0.0593147468239259	0.0593147468239259	66.5496873770983	1
455	245.86	63.466	1.0386	5.19866987408574	11.1122774869482	455	0.0189612715256828	0.0189612715256828	66.568648648624	1
456	246.71	54.551	1.0347	5.17970860256006	11.1312387584739	456	-0.0330606785576002	0.0330606785576002	66.6017093271816	1
457	248.1	55.054	1.0415	5.21276928111766	11.0981780799163	457	0.073414153855845	0.073414153855845	66.6751234810374	1
458	238.91	55.889	1.0264	5.13935512726181	11.1715922337721	458	0.0379225430513639	0.0379225430513639	66.7130460240888	1
459	247.1	52.568	1.0186	5.10143258421045	11.2095147768235	459	-0.142452629667302	0.142452629667302	66.8554986537561	1
460	261.12	53.492	1.0479	5.24388521387775	11.0670621471562	460	0.102099154369055	0.102099154369055	66.9575978081251	1
461	271.87	54.738	1.0269	5.14178605950869	11.1691613015253	461	-0.310673141151554	0.310673141151554	67.2682709492767	1
462	271.01	63.885	1.0908	5.45245920066025	10.8584881603737	462	0.0709832216089623	0.0709832216089623	67.3392541708857	1
463	255.29	73.405	1.0762	5.38147597905128	10.9294713819827	463	-0.0238231360194447	0.0238231360194447	67.3630773069051	1
464	259.37	68.385	1.0811	5.40529911507073	10.9056482459632	464	0.135646019376029	0.135646019376029	67.4987233262811	1
465	246.33	74.121	1.0532	5.2696530956947	11.0412942653392	465	0.1424526296673	0.1424526296673	67.6411759559484	1
466	243.59	59.092	1.0239	5.1272004660274	11.1837468950065	466	0.00680661029127094	0.00680661029127094	67.6479825662397	1
467	240.99	51.811	1.0225	5.12039385573613	11.1905535052978	467	-0.0447291533426331	0.0447291533426331	67.6927117195823	1
468	244.73	50.829	1.0317	5.16512300907876	11.1458243519552	468	0.0568838145770449	0.0568838145770449	67.7495955341594	1
469	255.1	35.572	1.02	5.10823919450172	11.2027081665322	469	-0.0165303392788001	0.0165303392788001	67.7661258734382	1
470	253.54	35.96	1.0234	5.12476953378052	11.1861778272534	470	0.00437567804438821	0.00437567804438821	67.7705015514826	1
471	257.16	35.069	1.0225	5.12039385573613	11.1905535052978	471	0.0189612715256828	0.0189612715256828	67.7894628230083	1
472	258.24	40.333	1.0186	5.10143258421045	11.2095147768235	472	-0.0257678818169538	0.0257678818169538	67.8152307048252	1
473	255.04	44.283	1.0239	5.1272004660274	11.1837468950065	473	-0.0904306795840188	0.0904306795840188	67.9056613844092	1
474	242.62	33.542	1.0425	5.21763114561142	11.0933162154225	474	0.109391951109702	0.109391951109702	68.0150533355189	1
475	240.27	33.796	1.02	5.10823919450172	11.2027081665322	475	0.00486186449376547	0.00486186449376547	68.0199152000127	1
476	236.19	31.531	1.019	5.10337733000795	11.207570031026	476	-0.0145855934812946	0.0145855934812946	68.034500793494	1
477	240.72	43.724	1.022	5.11796292348925	11.1929844375447	477	0.0238231360194465	0.0238231360194465	68.0583239295134	1
478	236.89	41.726	1.0171	5.0941397874698	11.2168075735641	478	-0.0213922037725638	0.0213922037725638	68.079716133286	1
479	234.71	36.518	1.0215	5.11553199124236	11.1954153697916	479	-0.00243093224688273	0.00243093224688273	68.0821470655329	1
480	233.94	37.193	1.022	5.11796292348925	11.1929844375447	480	0.0145855934812946	0.0145855934812946	68.0967326590142	1
481	234.22	26.822	1.019	5.10337733000795	11.207570031026	481	-0.00729279674064642	0.00729279674064642	68.1040254557548	1
482	250.53	33.187	1.0205	5.1106701267486	11.2002772342853	482	-0.00243093224688273	0.00243093224688273	68.1064563880017	1
483	255.4	30.335	1.021	5.11310105899548	11.1978463020385	483	0.0189612715256811	0.0189612715256811	68.1254176595274	1
484	243.82	16.649	1.0171	5.0941397874698	11.2168075735641	484	-0.0116684747850364	0.0116684747850364	68.1370861343124	1
485	256.26	13.11	1.0195	5.10580826225484	11.2051390987791	485	-0.0238231360194447	0.0238231360194447	68.1609092703319	1
486	250.68	17.472	1.0244	5.12963139827428	11.1813159627597	486	-0.00486186449376547	0.00486186449376547	68.1657711348256	1
487	245.25	10.54	1.0254	5.13449326276805	11.1764540982659	487	0.00972372898752916	0.00972372898752916	68.1754948638132	1
488	260.64	14.453	1.0234	5.12476953378052	11.1861778272534	488	-0.00486186449376369	0.00486186449376369	68.1803567283069	1
489	256.65	18.988	1.0244	5.12963139827428	11.1813159627597	489	0.0116684747850346	0.0116684747850346	68.1920252030919	1
490	256.96	12.839	1.022	5.11796292348925	11.1929844375447	490	0.00486186449376547	0.00486186449376547	68.1968870675857	1
491	255.14	13.812	1.021	5.11310105899548	11.1978463020385	491	-0.00243093224688273	0.00243093224688273	68.1993179998326	1
492	249.96	17.911	1.0215	5.11553199124236	11.1954153697916	492	0.0121546612344119	0.0121546612344119	68.211472661067	1
493	245.97	15.905	1.019	5.10337733000795	11.207570031026	493	-0.0170165257281774	0.0170165257281774	68.2284891867952	1
494	244.84	11.384	1.0225	5.12039385573613	11.1905535052978	494	0.00486186449376547	0.00486186449376547	68.2333510512889	1
495	240.9	16.943	1.0215	5.11553199124236	11.1954153697916	495	0	0	68.2333510512889	1
496	236.01	23.307	1.0215	5.11553199124236	11.1954153697916	496	0.00972372898752738	0.00972372898752738	68.2430747802765	1
497	242.71	39.997	1.0195	5.10580826225484	11.2051390987791	497	-0.0165303392787983	0.0165303392787983	68.2596051195553	1
498	260.53	48.558	1.0229	5.12233860153363	11.1886087595003	498	0.00194474579750548	0.00194474579750548	68.2615498653528	1
499	250.73	40.214	1.0225	5.12039385573613	11.1905535052978	499	0.0213922037725638	0.0213922037725638	68.2829420691253	1
500	255.64	46.025	1.0181	5.09900165196356	11.2119457090704	500	NA	NA	NA	1
501	248.73	31.193	1.0234	5.12476953378052	11.150686216449	1	-0.0121546612344101	0.0121546612344101	0.0121546612344101	2
502	251.6	24.622	1.0259	5.13692419501493	11.1385315552145	2	0.0262540682663293	0.0262540682663293	0.0384087295007394	2
503	252.33	22.036	1.0205	5.1106701267486	11.1647856234809	3	-0.0311159327600947	0.0311159327600947	0.0695246622608341	2
504	250.76	25.538	1.0269	5.14178605950869	11.1336696907208	4	0.0262540682663293	0.0262540682663293	0.0957787305271633	2
505	263.76	32.907	1.0215	5.11553199124236	11.1599237589871	5	0.0238231360194465	0.0238231360194465	0.11960186654661	2
506	276.71	29.253	1.0166	5.09170885522292	11.1837468950066	6	-0.0116684747850346	0.0116684747850346	0.131270341331645	2
507	278.58	32.121	1.019	5.10337733000795	11.1720784202215	7	-0.119115680097233	0.119115680097233	0.250386021428877	2
508	279.54	61.759	1.0435	5.22249301010518	11.0529627401243	8	0.111822883356586	0.111822883356586	0.362208904785463	2
509	272.69	63.126	1.0205	5.1106701267486	11.1647856234809	9	-0.0189612715256828	0.0189612715256828	0.381170176311146	2
510	275.54	62.536	1.0244	5.12963139827428	11.1458243519552	10	0.0281988140638347	0.0281988140638347	0.409368990374981	2
511	276.07	61.193	1.0186	5.10143258421045	11.174023166019	11	0.00486186449376369	0.00486186449376369	0.414230854868745	2
512	278.61	60.006	1.0176	5.09657071971668	11.1788850305128	12	-0.0213922037725638	0.0213922037725638	0.435623058641308	2
513	275.41	24.907	1.022	5.11796292348925	11.1574928267402	13	0.00243093224688273	0.00243093224688273	0.438053990888191	2
514	275.5	35.092	1.0215	5.11553199124236	11.1599237589871	14	0.00972372898752738	0.00972372898752738	0.447777719875718	2
515	256.79	33.79	1.0195	5.10580826225484	11.1696474879746	15	-0.00972372898752738	0.00972372898752738	0.457501448863246	2
516	256.56	36.086	1.0215	5.11553199124236	11.1599237589871	16	-0.00680661029127094	0.00680661029127094	0.464308059154517	2
517	274.67	26.27	1.0229	5.12233860153363	11.1531171486958	17	0.0281988140638347	0.0281988140638347	0.492506873218352	2
518	275.01	10.805	1.0171	5.0941397874698	11.1813159627597	18	-0.0306297463107175	0.0306297463107175	0.523136619529069	2
519	276.06	17.062	1.0234	5.12476953378052	11.150686216449	19	0.00923754253815368	0.00923754253815368	0.532374162067223	2
520	266.89	13.653	1.0215	5.11553199124236	11.1599237589871	20	-0.00243093224688273	0.00243093224688273	0.534805094314105	2
521	277.64	15.731	1.022	5.11796292348925	11.1574928267402	21	0.00486186449376547	0.00486186449376547	0.539666958807871	2
522	276.11	15.473	1.021	5.11310105899548	11.162354691234	22	-0.0072927967406482	0.0072927967406482	0.546959755548519	2
523	265.12	23.957	1.0225	5.12039385573613	11.1550618944933	23	0.00243093224688273	0.00243093224688273	0.549390687795402	2
524	266.19	25.123	1.022	5.11796292348925	11.1574928267402	24	0.00243093224688273	0.00243093224688273	0.551821620042285	2
525	267.31	25.282	1.0215	5.11553199124236	11.1599237589871	25	0.00972372898752738	0.00972372898752738	0.561545349029812	2
526	263.24	35.275	1.0195	5.10580826225484	11.1696474879746	26	0.0165303392788019	0.0165303392788019	0.578075688308614	2
527	267.53	39.595	1.0161	5.08927792297604	11.1861778272534	27	-0.0165303392788019	0.0165303392788019	0.594606027587416	2
528	263.56	56.65	1.0195	5.10580826225484	11.1696474879746	28	-0.0189612715256811	0.0189612715256811	0.613567299113097	2
529	268.24	52.141	1.0234	5.12476953378052	11.150686216449	29	0.025767881816952	0.025767881816952	0.639335180930049	2
530	255.86	53.011	1.0181	5.09900165196356	11.1764540982659	30	-0.0403534752982448	0.0403534752982448	0.679688656228294	2
531	253.94	61.831	1.0264	5.13935512726181	11.1361006229677	31	0.0262540682663293	0.0262540682663293	0.705942724494623	2
532	246.18	65.763	1.021	5.11310105899548	11.162354691234	32	0.00972372898752916	0.00972372898752916	0.715666453482152	2
533	251.19	78.926	1.019	5.10337733000795	11.1720784202215	33	-0.0145855934812946	0.0145855934812946	0.730252046963447	2
534	253	72.41	1.022	5.11796292348925	11.1574928267402	34	-0.177944240471781	0.177944240471781	0.908196287435228	2
535	265.72	76.539	1.0586	5.29590716396103	10.9795485862684	35	0.192529833953076	0.192529833953076	1.1007261213883	2
536	270.11	74.614	1.019	5.10337733000795	11.1720784202215	36	-0.294628988322131	0.294628988322131	1.39535510971043	2
537	264.91	77.859	1.0796	5.39800631833008	10.8774494318994	37	0.0904306795840206	0.0904306795840206	1.48578578929446	2
538	273.04	76.544	1.061	5.30757563874606	10.9678801114834	38	-0.0996682221221725	0.0996682221221725	1.58545401141663	2
539	269.81	83.807	1.0815	5.40724386086824	10.8682118893612	39	0.121060425894736	0.121060425894736	1.70651443731136	2
540	275.72	88.465	1.0566	5.2861834349735	10.989272315256	40	-0.11668474785035	0.11668474785035	1.82319918516171	2
541	271.52	87.132	1.0806	5.40286818282385	10.8725875674056	41	-0.0354916108044812	0.0354916108044812	1.8586907959662	2
542	264.21	95.261	1.0879	5.43835979362833	10.8370959566011	42	0.211491105478757	0.211491105478757	2.07018190144495	2
543	259.7	94.683	1.0444	5.22686868814957	11.0485870620799	43	-0.396728142691185	0.396728142691185	2.46691004413614	2
544	249.5	93.921	1.126	5.62359683084076	10.6518589193887	44	0.0549390687795395	0.0549390687795395	2.52184911291568	2
545	231.11	98.003	1.1147	5.56865776206122	10.7067979881683	45	0.308242208904671	0.308242208904671	2.83009132182035	2
546	237.08	102.04	1.0513	5.26041555315655	11.0150401970729	46	-0.491048313870218	0.491048313870218	3.32113963569057	2
547	231.15	106.05	1.1523	5.75146386702677	10.5239918832027	47	0.303866530860283	0.303866530860283	3.62500616655085	2
548	239.41	101.91	1.0898	5.44759733616648	10.827858414063	48	0.173082375978018	0.173082375978018	3.79808854252887	2
549	257.45	95.992	1.0542	5.27451496018846	11.000940790041	49	-0.476948906838301	0.476948906838301	4.27503744936717	2
550	267.51	100.45	1.1523	5.75146386702677	10.5239918832027	50	0.474517974591418	0.474517974591418	4.74955542395858	2
551	260.41	93.201	1.0547	5.27694589243535	10.9985098577941	51	-0.218297715770028	0.218297715770028	4.96785313972861	2
552	248.01	99.301	1.0996	5.49524360820537	10.7802121420241	52	-0.144883561914181	0.144883561914181	5.11273670164279	2
553	247.79	100.86	1.1294	5.64012717011956	10.6353285801099	53	0.0996682221221725	0.0996682221221725	5.21240492376497	2
554	263.32	109.14	1.1089	5.54045894799738	10.7349968022321	54	0.0140994070319156	0.0140994070319156	5.22650433079688	2
555	259.74	108.21	1.106	5.52635954096547	10.749096209264	55	0.047646272038893	0.047646272038893	5.27415060283577	2
556	258.71	113.61	1.0962	5.47871326892657	10.7967424813029	56	-0.0593147468239277	0.0593147468239277	5.3334653496597	2
557	256.5	109.29	1.1084	5.5380280157505	10.737427734479	57	-0.401103820735575	0.401103820735575	5.73456917039528	2
558	259.39	131.99	1.1909	5.93913183648608	10.3363239137434	58	-0.050077204285774	0.050077204285774	5.78464637468105	2
559	261.14	131.29	1.2012	5.98920904077185	10.2862467094576	59	0.206629240984993	0.206629240984993	5.99127561566604	2
560	255.71	131.26	1.1587	5.78257979978686	10.4928759504426	60	0.142452629667302	0.142452629667302	6.13372824533335	2
561	256.16	149.01	1.1294	5.64012717011956	10.6353285801099	61	-0.508064839598394	0.508064839598394	6.64179308493174	2
562	254.75	160.64	1.2339	6.14819200971795	10.1272637405115	62	-0.0116684747850364	0.0116684747850364	6.65346155971678	2
563	251.04	179.56	1.2363	6.15986048450298	10.1155952657265	63	-0.18766796945931	0.18766796945931	6.84112952917609	2
564	251	186.37	1.2749	6.3475284539623	9.92792729626717	64	0.218297715770028	0.218297715770028	7.05942724494611	2
565	237.55	193.8	1.23	6.12923073819227	10.1462250120372	65	-0.41520322776749	0.41520322776749	7.4746304727136	2
566	258.23	193.09	1.3154	6.54443396595976	9.73102178426971	66	0.237258987295707	0.237258987295707	7.71188946000931	2
567	269.83	187.22	1.2666	6.30717497866405	9.96828077156542	67	0.0116684747850364	0.0116684747850364	7.72355793479435	2
568	268.34	188.02	1.2642	6.29550650387902	9.97994924635045	68	-0.00437567804438821	0.00437567804438821	7.72793361283874	2
569	274.55	174.12	1.2651	6.2998821819234	9.97557356830607	69	0.365612209931092	0.365612209931092	8.09354582276983	2
570	269.21	166.91	1.1899	5.93426997199231	10.3411857782372	70	-0.0525081365326567	0.0525081365326567	8.14605395930248	2
571	275.17	164.48	1.2007	5.98677810852497	10.2886776417045	71	-0.0782760183496105	0.0782760183496105	8.2243299776521	2
572	276.97	143.12	1.2168	6.06505412687458	10.2104016233549	72	0.223159580263793	0.223159580263793	8.44748955791589	2
573	275.27	145.32	1.1709	5.84189454661078	10.4335612036187	73	-0.0213922037725638	0.0213922037725638	8.46888176168845	2
574	275.45	144.82	1.1753	5.86328675038335	10.4121689998461	74	-0.0899444931346434	0.0899444931346434	8.5588262548231	2
575	270.72	145.19	1.1938	5.95323124351799	10.3222245067115	75	0.13029796843289	0.13029796843289	8.68912422325599	2
576	254.17	133.21	1.167	5.8229332750851	10.4525224751444	76	-0.0354916108044812	0.0354916108044812	8.72461583406047	2
577	252.85	130.45	1.1743	5.85842488588958	10.4170308643399	77	0.185237037212428	0.185237037212428	8.90985287127289	2
578	243.21	123.39	1.1362	5.67318784867716	10.6022679015523	78	-0.133215087129148	0.133215087129148	9.04306795840204	2
579	248.37	133.5	1.1636	5.8064029358063	10.4690528144232	79	-0.0855688150902552	0.0855688150902552	9.1286367734923	2
580	271.43	143.97	1.1812	5.89197175089656	10.3834839993329	80	-0.0189612715256828	0.0189612715256828	9.14759804501798	2
581	277.11	140.84	1.1851	5.91093302242224	10.3645227278072	81	-0.118629493647854	0.118629493647854	9.26622753866583	2
582	276.33	135.25	1.2095	6.0295625160701	10.2458932341594	82	0.365612209931092	0.365612209931092	9.63183974859693	2
583	271.92	114.85	1.1343	5.663950306139	10.6115054440905	83	-0.19447457975058	0.19447457975058	9.82631432834751	2
584	270.96	124.53	1.1743	5.85842488588958	10.4170308643399	84	-0.125922290388502	0.125922290388502	9.95223661873601	2
585	263.64	134.43	1.2002	5.98434717627809	10.2911085739514	85	0.190098901706193	0.190098901706193	10.1423355204422	2
586	263.64	127.78	1.1611	5.79424827457189	10.4812074756576	86	0.0213922037725638	0.0213922037725638	10.1637277242148	2
587	254.89	130.94	1.1567	5.77285607079933	10.5025996794301	87	-0.123491358141619	0.123491358141619	10.2872190823564	2
588	245.36	130.54	1.1821	5.89634742894095	10.3791083212885	88	0.27275059810019	0.27275059810019	10.5599696804566	2
589	249.13	123.15	1.126	5.62359683084076	10.6518589193887	89	-0.320396870139081	0.320396870139081	10.8803665505957	2
590	243.3	129.47	1.1919	5.94399370097984	10.3314620492496	90	0.113767629154088	0.113767629154088	10.9941341797497	2
591	253.75	128.77	1.1685	5.83022607182575	10.4452296784037	91	0.0904306795840224	0.0904306795840224	11.0845648593338	2
592	258.33	127.06	1.1499	5.73979539224173	10.5356603579877	92	-0.132728900679773	0.132728900679773	11.2172937600135	2
593	257.12	135.86	1.1772	5.8725242929215	10.402931457308	93	0.104043900166561	0.104043900166561	11.3213376601801	2
594	255.36	130.91	1.1558	5.76848039275494	10.5069753574745	94	-0.0403534752982448	0.0403534752982448	11.3616911354783	2
595	250.08	134.03	1.1641	5.80883386805319	10.4666218821763	95	0.0573700010264204	0.0573700010264204	11.4190611365048	2
596	245.09	132.79	1.1523	5.75146386702677	10.5239918832027	96	-0.242120851789473	0.242120851789473	11.6611819882942	2
597	251.5	150.59	1.2021	5.99358471881624	10.2818710314132	97	-0.119115680097231	0.119115680097231	11.7802976683915	2
598	237.16	157.43	1.2266	6.11270039891347	10.162755351316	98	0.280529581290212	0.280529581290212	12.0608272496817	2
599	242.58	171.05	1.1689	5.83217081762326	10.4432849326062	99	-0.384573481456775	0.384573481456775	12.4454007311385	2
600	251.36	182.46	1.248	6.21674429908003	10.0587114511494	100	0.0636904248683159	0.0636904248683159	12.5090911560068	2
601	251.14	172.63	1.2349	6.15305387421172	10.1224018760178	101	0.0855688150902552	0.0855688150902552	12.594659971097	2
602	253.03	155.92	1.2173	6.06748505912146	10.207970691108	102	0.192529833953076	0.192529833953076	12.7871898050501	2
603	250.15	165.88	1.1777	5.87495522516838	10.4005005250611	103	-0.0170165257281756	0.0170165257281756	12.8042063307783	2
604	251.78	164.09	1.1812	5.89197175089656	10.3834839993329	104	-0.586340857948002	0.586340857948002	13.3905471887263	2
605	262.5	172.3	1.3018	6.47831260884456	9.79714314138491	105	0.180861359168041	0.180861359168041	13.5714085478943	2
606	257.07	169.98	1.2646	6.29745124967652	9.97800450055295	106	-0.0855688150902569	0.0855688150902569	13.6569773629846	2
607	264.62	169.71	1.2822	6.38302006476678	9.89243568546269	107	0.0685522893620796	0.0685522893620796	13.7255296523467	2
608	264.93	169.52	1.2681	6.3144677754047	9.96098797482477	108	-0.170651443731135	0.170651443731135	13.8961810960778	2
609	263.14	173.22	1.3032	6.48511921913583	9.79033653109364	109	0.280043394840837	0.280043394840837	14.1762244909186	2
610	248.82	155.99	1.2456	6.205075824295	10.0703799259345	110	-0.00972372898752916	0.00972372898752916	14.1859482199062	2
611	263.28	157.7	1.2476	6.21479955328252	10.0606561969469	111	0.218783902219405	0.218783902219405	14.4047321221256	2
612	262.8	151.95	1.2026	5.99601565106312	10.2794400991663	112	-0.0427844075451294	0.0427844075451294	14.4475165296707	2
613	260.99	160.15	1.2114	6.03880005860825	10.2366556916212	113	0.132728900679773	0.132728900679773	14.5802454303505	2
614	273.52	168.85	1.1841	5.90607115792848	10.369384592301	114	0.0879997473371379	0.0879997473371379	14.6682451776876	2
615	270.35	169.31	1.166	5.81807141059134	10.4573843396381	115	-0.446319160527585	0.446319160527585	15.1145643382152	2
616	268.72	165.07	1.2578	6.26439057111892	10.0110651791105	116	0.149259239958571	0.149259239958571	15.2638235781738	2
617	264.07	153.12	1.2271	6.11513133116035	10.1603244190691	117	-0.355888480943563	0.355888480943563	15.6197120591173	2
618	267.13	173.73	1.3003	6.47101981210391	9.80443593812555	118	0.225590512510674	0.225590512510674	15.845302571628	2
619	253.89	188.16	1.2539	6.24542929959324	10.0300264506362	119	-0.1589829689461	0.1589829689461	16.0042855405741	2
620	255.83	190.06	1.2866	6.40441226853934	9.87104348169013	120	-0.0238231360194465	0.0238231360194465	16.0281086765935	2
621	256.61	193.63	1.2915	6.42823540455879	9.84722034567068	121	0.128353222635385	0.128353222635385	16.1564618992289	2
622	253.42	193.13	1.2651	6.2998821819234	9.97557356830607	122	-0.149745426407948	0.149745426407948	16.3062073256369	2
623	263.53	192.37	1.2959	6.44962760833135	9.82582814189812	123	-0.109391951109702	0.109391951109702	16.4155992767466	2
624	260.26	194.06	1.3184	6.55901955944105	9.71643619078842	124	0.555711111637285	0.555711111637285	16.9713103883839	2
625	239.17	190.75	1.2041	6.00330844780377	10.2721473024257	125	0.0427844075451276	0.0427844075451276	17.014094795929	2
626	235.8	189.05	1.1953	5.96052404025864	10.3149317099708	126	-0.152176358654827	0.152176358654827	17.1662711545838	2
627	233.64	187.96	1.2266	6.11270039891347	10.162755351316	127	0.050077204285774	0.050077204285774	17.2163483588696	2
628	245.43	168.39	1.2163	6.06262319462769	10.2128325556018	128	0.137590765173535	0.137590765173535	17.3539391240431	2
629	237.62	168.93	1.188	5.92503242945416	10.3504233207753	129	-0.204198308738109	0.204198308738109	17.5581374327812	2
630	235.08	166.86	1.23	6.12923073819227	10.1462250120372	130	0.360750345437328	0.360750345437328	17.9188877782186	2
631	239.8	168.31	1.1558	5.76848039275494	10.5069753574745	131	-0.0807069505964915	0.0807069505964915	17.9995947288151	2
632	239.16	169.86	1.1724	5.84918734335143	10.426268406878	132	-0.234828055048826	0.234828055048826	18.2344227838639	2
633	240.49	173.59	1.2207	6.08401539840026	10.1914403518292	133	-0.0286850005132102	0.0286850005132102	18.2631077843771	2
634	243.75	172.83	1.2266	6.11270039891347	10.162755351316	134	-0.0213922037725656	0.0213922037725656	18.2844999881497	2
635	245.79	177.39	1.231	6.13409260268603	10.1413631475434	135	0.114253815603467	0.114253815603467	18.3987538037531	2
636	246.31	179.84	1.2075	6.01983878708257	10.2556169631469	136	-0.161413901192983	0.161413901192983	18.5601677049461	2
637	248.97	175.53	1.2407	6.18125268827555	10.0942030619539	137	-0.0972372898752898	0.0972372898752898	18.6574049948214	2
638	246.41	169.17	1.2607	6.27848997815084	9.99696577207863	138	0.0233369495700693	0.0233369495700693	18.6807419443915	2
639	255.99	171.73	1.2559	6.25515302858077	10.0203027216487	139	0.353943735146059	0.353943735146059	19.0346856795375	2
640	251.09	164.53	1.1831	5.90120929343471	10.3742464567948	140	-0.268374920055802	0.268374920055802	19.3030605995933	2
641	263.86	160.62	1.2383	6.16958421349051	10.105871536739	141	0.275667716796448	0.275667716796448	19.5787283163898	2
642	269.98	167.06	1.1816	5.89391649669407	10.3815392535354	142	-0.512926704092159	0.512926704092159	20.0916550204819	2
643	271.18	174.36	1.2871	6.40684320078622	9.86861254944325	143	0.073414153855845	0.073414153855845	20.1650691743378	2
644	262.25	182.87	1.272	6.33342904693038	9.94202670329909	144	0.228021444757557	0.228021444757557	20.3930906190953	2
645	249.65	193.52	1.2251	6.10540760217282	10.1700481480566	145	-0.253789326574509	0.253789326574509	20.6468799456698	2
646	258.98	175.91	1.2773	6.35919692874733	9.91625882148214	146	0.168220511484254	0.168220511484254	20.8151004571541	2
647	263.24	185.24	1.2427	6.19097641726308	10.0844793329664	147	-0.0758450861027278	0.0758450861027278	20.8909455432568	2
648	269.36	188.1	1.2583	6.2668215033658	10.0086342468637	148	0.135159832926654	0.135159832926654	21.0261053761835	2
649	265.03	189.01	1.2305	6.13166167043915	10.1437940797903	149	-0.00243093224688273	0.00243093224688273	21.0285363084304	2
650	279.44	190.07	1.231	6.13409260268603	10.1413631475434	150	-0.0354916108044794	0.0354916108044794	21.0640279192348	2
651	268.34	178.22	1.2383	6.16958421349051	10.105871536739	151	0.0403534752982448	0.0403534752982448	21.1043813945331	2
652	276.83	185.34	1.23	6.12923073819227	10.1462250120372	152	-0.206629240984993	0.206629240984993	21.3110106355181	2
653	279.32	193.9	1.2725	6.33585997917726	9.93959577105221	153	-0.0116684747850346	0.0116684747850346	21.3226791103031	2
654	270.08	183.59	1.2749	6.3475284539623	9.92792729626717	154	0.232397122801943	0.232397122801943	21.5550762331051	2
655	276.73	186.16	1.2271	6.11513133116035	10.1603244190691	155	-0.0593147468239259	0.0593147468239259	21.614390979929	2
656	279.61	187.57	1.2393	6.17444607798428	10.1010096722452	156	-0.156552036699217	0.156552036699217	21.7709430166282	2
657	279.42	178.61	1.2715	6.3309981146835	9.94445763554597	157	0.0262540682663275	0.0262540682663275	21.7971970848945	2
658	269.45	181.46	1.2661	6.30474404641717	9.9707117038123	158	0.270805852302685	0.270805852302685	22.0680029371972	2
659	279.44	175.15	1.2104	6.03393819411448	10.241517556115	159	-0.287336191581485	0.287336191581485	22.3553391287787	2
660	271.33	183.12	1.2695	6.32127438569597	9.9541813645335	160	0.118629493647855	0.118629493647855	22.4739686224266	2
661	264.63	181.38	1.2451	6.20264489204811	10.0728108581814	161	0.0899444931346451	0.0899444931346451	22.5639131155612	2
662	256.27	181.35	1.2266	6.11270039891347	10.162755351316	162	-0.251358394327628	0.251358394327628	22.8152715098888	2
663	255.97	183.94	1.2783	6.3640587932411	9.91139695698837	163	0.270319665853309	0.270319665853309	23.0855911757421	2
664	242.4	185.13	1.2227	6.09373912738779	10.1817166228417	164	0.078762204798986	0.078762204798986	23.1643533805411	2
665	239.07	186.74	1.2065	6.0149769225888	10.2604788276407	165	0.0593147468239259	0.0593147468239259	23.223668127365	2
666	243.74	182.46	1.1943	5.95566217576487	10.3197935744646	166	-0.539180772358485	0.539180772358485	23.7628488997235	2
667	245.32	194.54	1.3052	6.49484294812336	9.78061280210611	167	0.218297715770026	0.218297715770026	23.9811466154936	2
668	236.37	183.98	1.2603	6.27654523235333	9.99891051787614	168	0.365612209931092	0.365612209931092	24.3467588254247	2
669	242.93	181.88	1.1851	5.91093302242224	10.3645227278072	169	-0.448263906325089	0.448263906325089	24.7950227317497	2
670	265.15	180.39	1.2773	6.35919692874733	9.91625882148214	170	-0.1424526296673	0.1424526296673	24.937475361417	2
671	266.39	181.89	1.3066	6.50164955841463	9.77380619181484	171	0.308242208904669	0.308242208904669	25.2457175703217	2
672	277.97	177.12	1.2432	6.19340734950996	10.0820484007195	172	-0.0807069505964897	0.0807069505964897	25.3264245209182	2
673	277.19	177.52	1.2598	6.27411430010645	10.001341450123	173	0.265943987808919	0.265943987808919	25.5923685087271	2
674	274.01	169.16	1.2051	6.00817031229753	10.2672854379319	174	-0.0379225430513639	0.0379225430513639	25.6302910517785	2
675	279.1	155.79	1.2129	6.0460928553489	10.2293628948806	175	-0.0855688150902552	0.0855688150902552	25.7158598668687	2
676	263.48	150.25	1.2305	6.13166167043915	10.1437940797903	176	0.534318907864723	0.534318907864723	26.2501787747335	2
677	275.77	125.06	1.1206	5.59734276257443	10.678112987655	177	-0.147314494161066	0.147314494161066	26.3974932688945	2
678	271.9	113.23	1.1509	5.74465725673549	10.530798493494	178	0.199336444244345	0.199336444244345	26.5968297131389	2
679	269.62	115.58	1.1099	5.54532081249115	10.7301349377383	179	0.0121546612344119	0.0121546612344119	26.6089843743733	2
680	274.94	101.77	1.1074	5.53316615125674	10.7422895989727	180	0.0092375425381519	0.0092375425381519	26.6182219169114	2
681	279.74	97.866	1.1055	5.52392860871858	10.7515271415109	181	-0.108905764660324	0.108905764660324	26.7271276815718	2
682	275.78	99.247	1.1279	5.63283437337891	10.6426213768506	182	-0.0145855934812946	0.0145855934812946	26.7417132750531	2
683	267.94	101.32	1.1309	5.6474199668602	10.6280357833693	183	0.342275260361022	0.342275260361022	27.0839885354141	2
684	266.8	91.112	1.0605	5.30514470649918	10.9703110437303	184	-0.368043142177974	0.368043142177974	27.452031677592	2
685	272.02	98.965	1.1362	5.67318784867716	10.6022679015523	185	0.156552036699217	0.156552036699217	27.6085837142913	2
686	274.36	96.199	1.104	5.51663581197794	10.7588199382515	186	0.396241956241809	0.396241956241809	28.0048256705331	2
687	260.86	78.842	1.0225	5.12039385573613	11.1550618944933	187	-0.286850005132106	0.286850005132106	28.2916756756652	2
688	257.33	73.431	1.0815	5.40724386086824	10.8682118893612	188	0.289280937378988	0.289280937378988	28.5809566130442	2
689	245.46	78.688	1.022	5.11796292348925	11.1574928267402	189	0.00486186449376547	0.00486186449376547	28.5858184775379	2
690	236.05	80.55	1.021	5.11310105899548	11.162354691234	190	-0.073414153855845	0.073414153855845	28.6592326313938	2
691	231.51	79.833	1.0361	5.18651521285133	11.0889405373781	191	-0.0952925440777861	0.0952925440777861	28.7545251754716	2
692	234.67	104.82	1.0557	5.28180775692911	10.9936479933004	192	-0.367556955728597	0.367556955728597	29.1220821312002	2
693	233.18	97.854	1.1313	5.64936471265771	10.6260910375718	193	0.308242208904671	0.308242208904671	29.4303243401048	2
694	236.45	85.666	1.0679	5.34112250375304	10.9343332464764	194	-0.140021697420419	0.140021697420419	29.5703460375253	2
695	238.57	96.312	1.0967	5.48114420117346	10.794311549056	195	0.216352969972522	0.216352969972522	29.7866990074978	2
696	236.79	101.29	1.0522	5.26479123120094	11.0106645190285	196	0.0209060173231865	0.0209060173231865	29.807605024821	2
697	260.41	65.196	1.0479	5.24388521387775	11.0315705363517	197	0.140507883869796	0.140507883869796	29.9481129086908	2
698	263.52	57.553	1.019	5.10337733000795	11.1720784202215	198	0.0233369495700693	0.0233369495700693	29.9714498582608	2
699	265.62	49.283	1.0142	5.08004038043788	11.1954153697916	199	-0.0354916108044812	0.0354916108044812	30.0069414690653	2
700	270.25	44.447	1.0215	5.11553199124236	11.1599237589871	200	-0.00243093224688273	0.00243093224688273	30.0093724013122	2
701	269.89	50.776	1.022	5.11796292348925	11.1574928267402	201	0.00486186449376547	0.00486186449376547	30.014234265806	2
702	275.49	51.249	1.021	5.11310105899548	11.162354691234	202	-0.0140994070319191	0.0140994070319191	30.0283336728379	2
703	268.29	41.556	1.0239	5.1272004660274	11.1482552842021	203	0.00923754253815368	0.00923754253815368	30.037571215376	2
704	277.14	41.175	1.022	5.11796292348925	11.1574928267402	204	0.0121546612344101	0.0121546612344101	30.0497258766104	2
705	275.22	41.636	1.0195	5.10580826225484	11.1696474879746	205	0.00923754253815368	0.00923754253815368	30.0589634191486	2
706	279.74	65.928	1.0176	5.09657071971668	11.1788850305128	206	-0.287336191581483	0.287336191581483	30.3462996107301	2
707	278.34	86.656	1.0767	5.38390691129817	10.8915488389313	207	0.111822883356584	0.111822883356584	30.4581224940867	2
708	241.67	101.62	1.0537	5.27208402794158	11.0033717222879	208	0.00729279674064642	0.00729279674064642	30.4654152908273	2
709	242.93	101.05	1.0522	5.26479123120094	11.0106645190285	209	-0.173568562427395	0.173568562427395	30.6389838532547	2
710	250.84	100.41	1.0879	5.43835979362833	10.8370959566011	210	0.0330606785576002	0.0330606785576002	30.6720445318123	2
711	252.12	100.55	1.0811	5.40529911507073	10.8701566351587	211	0.301921785062778	0.301921785062778	30.9739663168751	2
712	259.6	85.914	1.019	5.10337733000795	11.1720784202215	212	-0.330120599126612	0.330120599126612	31.3040869160017	2
713	266.48	95.817	1.0869	5.43349792913456	10.8419578210949	213	-0.182806104965547	0.182806104965547	31.4868930209672	2
714	265.49	102.13	1.1245	5.61630403410011	10.6591517161294	214	0.163844833439864	0.163844833439864	31.6507378544071	2
715	277.07	86.855	1.0908	5.45245920066025	10.8229965495692	215	-0.0690384758114551	0.0690384758114551	31.7197763302186	2
716	275.68	92.292	1.105	5.5214976764717	10.7539580737578	216	-0.0666075435645741	0.0666075435645741	31.7863838737831	2
717	269.96	101	1.1187	5.58810522003628	10.6873505301932	217	0.0194474579750583	0.0194474579750583	31.8058313317582	2
718	274.17	106.94	1.1147	5.56865776206122	10.7067979881683	218	-0.0213922037725638	0.0213922037725638	31.8272235355308	2
719	272.53	108.95	1.1191	5.59004996583378	10.6854057843957	219	0.0233369495700693	0.0233369495700693	31.8505604851008	2
720	276.8	102.9	1.1143	5.56671301626371	10.7087427339658	220	-0.0544528823301622	0.0544528823301622	31.905013367431	2
721	278.27	109.27	1.1255	5.62116589859387	10.6542898516356	221	-0.0996682221221743	0.0996682221221743	32.0046815895532	2
722	267.71	108.11	1.146	5.72083412071605	10.5546216295134	222	0.00486186449376547	0.00486186449376547	32.0095434540469	2
723	267.61	107.75	1.145	5.71597225622228	10.5594834940072	223	0.170651443731135	0.170651443731135	32.1801948977781	2
724	265.59	115.61	1.1099	5.54532081249115	10.7301349377383	224	0.415689414216867	0.415689414216867	32.5958843119949	2
725	264.65	70.386	1.0244	5.12963139827428	11.1458243519552	225	-0.130784154882265	0.130784154882265	32.7266684668772	2
726	263.38	68.168	1.0513	5.26041555315655	11.0150401970729	226	0.106961018862819	0.106961018862819	32.83362948574	2
727	262.77	62.093	1.0293	5.15345453429373	11.1220012159357	227	0.0520219500832813	0.0520219500832813	32.8856514358233	2
728	265.46	61.891	1.0186	5.10143258421045	11.174023166019	228	-0.0140994070319174	0.0140994070319174	32.8997508428552	2
729	268.98	35.284	1.0215	5.11553199124236	11.1599237589871	229	0	0	32.8997508428552	2
730	266.14	40.073	1.0215	5.11553199124236	11.1599237589871	230	0.00243093224688273	0.00243093224688273	32.9021817751021	2
731	260.16	38.579	1.021	5.11310105899548	11.162354691234	231	0.0262540682663275	0.0262540682663275	32.9284358433684	2
732	252.03	34.245	1.0156	5.08684699072915	11.1886087595003	232	-0.0354916108044812	0.0354916108044812	32.9639274541729	2
733	253.17	34.329	1.0229	5.12233860153363	11.1531171486958	233	0.0140994070319174	0.0140994070319174	32.9780268612048	2
734	258.89	26.728	1.02	5.10823919450172	11.1672165557278	234	0.00486186449376547	0.00486186449376547	32.9828887256986	2
735	278.97	11.603	1.019	5.10337733000795	11.1720784202215	235	-0.0170165257281774	0.0170165257281774	32.9999052514268	2
736	269.48	14.488	1.0225	5.12039385573613	11.1550618944933	236	0.0170165257281774	0.0170165257281774	33.0169217771549	2
737	276	25.457	1.019	5.10337733000795	11.1720784202215	237	-0.00972372898752916	0.00972372898752916	33.0266455061425	2
738	270.66	19.258	1.021	5.11310105899548	11.162354691234	238	0.00243093224688273	0.00243093224688273	33.0290764383894	2
739	257.64	24.431	1.0205	5.1106701267486	11.1647856234809	239	-0.00486186449376547	0.00486186449376547	33.0339383028831	2
740	247.63	22.283	1.0215	5.11553199124236	11.1599237589871	240	0.00486186449376547	0.00486186449376547	33.0388001673769	2
741	230.73	12.979	1.0205	5.1106701267486	11.1647856234809	241	0.00486186449376191	0.00486186449376191	33.0436620318706	2
742	241.37	26.408	1.0195	5.10580826225484	11.1696474879746	242	0.00243093224688451	0.00243093224688451	33.0460929641175	2
743	242.18	32.318	1.019	5.10337733000795	11.1720784202215	243	-0.00486186449376547	0.00486186449376547	33.0509548286113	2
744	252.49	44.501	1.02	5.10823919450172	11.1672165557278	244	-0.0189612715256828	0.0189612715256828	33.069916100137	2
745	250.36	56.667	1.0239	5.1272004660274	11.1482552842021	245	-0.0427844075451276	0.0427844075451276	33.1127005076821	2
746	267.35	69	1.0327	5.16998487357253	11.1054708766569	246	-0.0807069505964897	0.0807069505964897	33.1934074582786	2
747	270.84	64.483	1.0493	5.25069182416902	11.0247639260605	247	0.121060425894736	0.121060425894736	33.3144678841733	2
748	275.79	66.979	1.0244	5.12963139827428	11.1458243519552	248	-0.0354916108044812	0.0354916108044812	33.3499594949778	2
749	278.17	72.151	1.0317	5.16512300907876	11.1103327411507	249	-0.0593147468239277	0.0593147468239277	33.4092742418017	2
750	277.57	74.362	1.0439	5.22443775590269	11.0510179943268	250	0.0422982210957521	0.0422982210957521	33.4515724628975	2
751	276.13	73.379	1.0352	5.18213953480694	11.0933162154225	251	0.0714694080583396	0.0714694080583396	33.5230418709558	2
752	275.08	68.465	1.0205	5.1106701267486	11.1647856234809	252	0.00243093224688096	0.00243093224688096	33.5254728032027	2
753	271.02	69.43	1.02	5.10823919450172	11.1672165557278	253	-0.00486186449376369	0.00486186449376369	33.5303346676965	2
754	271.56	71.248	1.021	5.11310105899548	11.162354691234	254	-0.209060173231876	0.209060173231876	33.7393948409284	2
755	268.67	80.316	1.064	5.32216123222736	10.9532945180021	255	0.0763312725521033	0.0763312725521033	33.8157261134805	2
756	273.56	75.459	1.0483	5.24582995967525	11.0296257905542	256	-0.527026111124075	0.527026111124075	34.3427522246045	2
757	279.51	117.85	1.1567	5.77285607079933	10.5025996794301	257	0.248927462080744	0.248927462080744	34.5916796866853	2
758	279.95	126.03	1.1055	5.52392860871858	10.7515271415109	258	-0.220728648016909	0.220728648016909	34.8124083347022	2
759	274.26	131.77	1.1509	5.74465725673549	10.530798493494	259	-0.0306297463107175	0.0306297463107175	34.8430380810129	2
760	273.73	130.4	1.1572	5.77528700304621	10.5001687471833	260	0.215866783523145	0.215866783523145	35.058904864536	2
761	277.39	130.53	1.1128	5.55942021952307	10.7160355307064	261	-0.161413901192983	0.161413901192983	35.220318765729	2
762	264.19	148.06	1.146	5.72083412071605	10.5546216295134	262	-0.353943735146057	0.353943735146057	35.5742625008751	2
763	263.91	153.49	1.2188	6.07477785586211	10.2006778943674	263	-0.0140994070319174	0.0140994070319174	35.588361907907	2
764	278.97	154.3	1.2217	6.08887726289402	10.1865784873354	264	0.0641766113176914	0.0641766113176914	35.6525385192247	2
765	273.75	148.26	1.2085	6.02470065157633	10.2507550986531	265	-0.0116684747850346	0.0116684747850346	35.6642069940097	2
766	273.73	152.65	1.2109	6.03636912636137	10.2390866238681	266	-0.078762204798986	0.078762204798986	35.7429691988087	2
767	262.15	153.51	1.2271	6.11513133116035	10.1603244190691	267	0.173568562427395	0.173568562427395	35.9165377612361	2
768	266.49	141.92	1.1914	5.94156276873296	10.3338929814965	268	-0.0354916108044812	0.0354916108044812	35.9520293720406	2
769	263.72	142.27	1.1987	5.97705437953744	10.298401370692	269	0.0165303392787983	0.0165303392787983	35.9685597113194	2
770	263.57	138.51	1.1953	5.96052404025864	10.3149317099708	270	0.102099154369057	0.102099154369057	36.0706588656884	2
771	268.47	127.11	1.1743	5.85842488588958	10.4170308643399	271	0.0495910178363985	0.0495910178363985	36.1202498835248	2
772	265.36	127.05	1.1641	5.80883386805319	10.4666218821763	272	-0.0636904248683159	0.0636904248683159	36.1839403083932	2
773	249.03	129.01	1.1772	5.8725242929215	10.402931457308	273	0.00194474579750548	0.00194474579750548	36.1858850541907	2
774	249.15	136.15	1.1768	5.870579547124	10.4048762031055	274	0.0286850005132102	0.0286850005132102	36.2145700547039	2
775	252.09	129.44	1.1709	5.84189454661078	10.4335612036187	275	-0.0972372898752916	0.0972372898752916	36.3118073445792	2
776	243.21	129.5	1.1909	5.93913183648608	10.3363239137434	276	0.0996682221221725	0.0996682221221725	36.4114755667013	2
777	242.05	129.9	1.1704	5.8394636143639	10.4359921358656	277	-0.0286850005132084	0.0286850005132084	36.4401605672145	2
778	256.96	123.52	1.1763	5.86814861487711	10.4073071353524	278	0.275667716796448	0.275667716796448	36.715828284011	2
779	251.42	122.31	1.1196	5.59248089808066	10.6829748521488	279	-0.118629493647854	0.118629493647854	36.8344577776588	2
780	254.42	123.66	1.144	5.71111039172852	10.564345358501	280	0.213435851276262	0.213435851276262	37.0478936289351	2
781	238.02	118.43	1.1001	5.49767454045226	10.7777812097772	281	-0.125922290388502	0.125922290388502	37.1738159193236	2
782	243.51	124.52	1.126	5.62359683084076	10.6518589193887	282	-0.0661213571151968	0.0661213571151968	37.2399372764388	2
783	241.24	122.4	1.1396	5.68971818795595	10.5857375622735	283	-0.0335468650069757	0.0335468650069757	37.2734841414458	2
784	233.4	117.42	1.1465	5.72326505296293	10.5521906972665	284	-0.0238231360194465	0.0238231360194465	37.2973072774652	2
785	236.47	114.64	1.1514	5.74708818898238	10.5283675612471	285	0.0145855934812928	0.0145855934812928	37.3118928709465	2
786	233.8	115.67	1.1484	5.73250259550108	10.5429531547284	286	0.415203227767492	0.415203227767492	37.727096098714	2
787	238.26	111.57	1.063	5.31729936773359	10.9581563824959	287	-0.405965685229338	0.405965685229338	38.1330617839434	2
788	249.91	118.7	1.1465	5.72326505296293	10.5521906972665	288	-0.0709832216089623	0.0709832216089623	38.2040450055523	2
789	247.25	111.05	1.1611	5.79424827457189	10.4812074756576	289	-0.0763312725521033	0.0763312725521033	38.2803762781044	2
790	260.21	120.31	1.1768	5.870579547124	10.4048762031055	290	0.242120851789473	0.242120851789473	38.5224971298939	2
791	240.32	121.63	1.127	5.62845869533452	10.6469970548949	291	0.0335468650069757	0.0335468650069757	38.5560439949009	2
792	240.97	121.25	1.1201	5.59491183032755	10.6805439199019	292	-0.0354916108044812	0.0354916108044812	38.5915356057054	2
793	239.63	121.72	1.1274	5.63040344113203	10.6450523090974	293	-0.119115680097231	0.119115680097231	38.7106512858026	2
794	239.63	122.31	1.1519	5.74951912122926	10.5259366290002	294	0.11668474785035	0.11668474785035	38.8273360336529	2
795	238.78	127.29	1.1279	5.63283437337891	10.6426213768506	295	0.0831378828433724	0.0831378828433724	38.9104739164963	2
796	237.85	130.68	1.1108	5.54969649053554	10.7257592596939	296	0.0165303392788001	0.0165303392788001	38.9270042557751	2
797	237.44	132.65	1.1074	5.53316615125674	10.7422895989727	297	-0.0379225430513639	0.0379225430513639	38.9649267988265	2
798	239.37	131.11	1.1152	5.5710886943081	10.7043670559214	298	-0.242120851789474	0.242120851789474	39.2070476506159	2
799	248.59	132.97	1.165	5.81320954609757	10.4622462041319	299	0.211004919029381	0.211004919029381	39.4180525696453	2
800	252.88	138.91	1.1216	5.60220462706819	10.6732511231613	300	-0.287336191581485	0.287336191581485	39.7053887612268	2
801	254.52	144.34	1.1807	5.88954081864968	10.3859149315798	301	0.297059920569014	0.297059920569014	40.0024486817958	2
802	251.82	139.09	1.1196	5.59248089808066	10.6829748521488	302	-0.106961018862821	0.106961018862821	40.1094097006586	2
803	252.27	142.34	1.1416	5.69944191694348	10.576013833286	303	0.0140994070319174	0.0140994070319174	40.1235091076906	2
804	253.7	141.35	1.1387	5.68534250991157	10.5901132403179	304	0.121060425894738	0.121060425894738	40.2445695335853	2
805	247.67	143.07	1.1138	5.56428208401683	10.7111736662126	305	-0.374849752469247	0.374849752469247	40.6194192860545	2
806	230.78	145.9	1.1909	5.93913183648608	10.3363239137434	306	-0.0928616118309016	0.0928616118309016	40.7122808978854	2
807	233.62	154.97	1.21	6.03199344831698	10.2434623019125	307	-0.102099154369055	0.102099154369055	40.8143800522545	2
808	233.48	168.1	1.231	6.13409260268603	10.1413631475434	308	0.0549390687795395	0.0549390687795395	40.869319121034	2
809	233.01	178.48	1.2197	6.07915353390649	10.196302216323	309	0.0685522893620796	0.0685522893620796	40.9378714103961	2
810	240.9	181.19	1.2056	6.01060124454441	10.2648545056851	310	-0.130297968432888	0.130297968432888	41.068169378829	2
811	232.74	188.29	1.2324	6.1408992129773	10.1345565372522	311	-0.123491358141621	0.123491358141621	41.1916607369706	2
812	248.18	186.98	1.2578	6.26439057111892	10.0110651791105	312	0.0972372898752916	0.0972372898752916	41.2888980268459	2
813	243.74	177.4	1.2378	6.16715328124363	10.1083024689858	313	-0.1424526296673	0.1424526296673	41.4313506565132	2
814	234.17	181.82	1.2671	6.30960591091093	9.96584983931854	314	0.152176358654829	0.152176358654829	41.5835270151681	2
815	244.68	177.03	1.2358	6.1574295522561	10.1180261979734	315	-0.106961018862821	0.106961018862821	41.6904880340309	2
816	242.79	174.64	1.2578	6.26439057111892	10.0110651791105	316	0.135159832926655	0.135159832926655	41.8256478669575	2
817	237.66	177.99	1.23	6.12923073819227	10.1462250120372	317	0.0972372898752898	0.0972372898752898	41.9228851568328	2
818	233.66	176.23	1.21	6.03199344831698	10.2434623019125	318	-0.0661213571151968	0.0661213571151968	41.989006513948	2
819	235.83	163.38	1.2236	6.09811480543218	10.1773409447973	319	0.237258987295707	0.237258987295707	42.2262655012437	2
820	231.7	165.16	1.1748	5.86085581813647	10.414599932093	320	-0.0855688150902534	0.0855688150902534	42.311834316334	2
821	237.45	168.15	1.1924	5.94642463322672	10.3290311170027	321	-0.168706697933631	0.168706697933631	42.4805410142676	2
822	241.97	163.86	1.2271	6.11513133116035	10.1603244190691	322	0.0549390687795395	0.0549390687795395	42.5354800830471	2
823	245.39	157.52	1.2158	6.06019226238081	10.2152634878487	323	-0.047646272038893	0.047646272038893	42.583126355086	2
824	244.35	156.19	1.2256	6.10783853441971	10.1676172158098	324	-0.0996682221221725	0.0996682221221725	42.6827945772082	2
825	242.2	161.02	1.2461	6.20750675654188	10.0679489936876	325	0.242120851789476	0.242120851789476	42.9249154289977	2
826	231.84	160.56	1.1963	5.9653859047524	10.3100698454771	326	-0.0495910178363985	0.0495910178363985	42.9745064468341	2
827	234.78	155.2	1.2065	6.0149769225888	10.2604788276407	327	-0.0311159327600947	0.0311159327600947	43.0056223795942	2
828	237.93	158.92	1.2129	6.0460928553489	10.2293628948806	328	-0.116198561400971	0.116198561400971	43.1218209409951	2
829	245.42	154.97	1.2368	6.16229141674987	10.1131643334796	329	0.201767376491226	0.201767376491226	43.3235883174864	2
830	236.89	150.59	1.1953	5.96052404025864	10.3149317099708	330	-0.163844833439864	0.163844833439864	43.4874331509262	2
831	241.82	150.53	1.229	6.1243688736985	10.151086876531	331	-0.0286850005132102	0.0286850005132102	43.5161181514394	2
832	243.38	152	1.2349	6.15305387421172	10.1224018760178	332	-0.054452882330164	0.054452882330164	43.5705710337696	2
833	246.77	156.17	1.2461	6.20750675654188	10.0679489936876	333	0.244551784036357	0.244551784036357	43.815122817806	2
834	240.72	140.7	1.1958	5.96295497250552	10.3125007777239	334	0.313590259847812	0.313590259847812	44.1287130776538	2
835	246.72	141.52	1.1313	5.64936471265771	10.6260910375718	335	0.0636904248683141	0.0636904248683141	44.1924035025221	2
836	251.96	141.74	1.1182	5.58567428778939	10.6897814624401	336	-0.363181277684209	0.363181277684209	44.5555847802063	2
837	264.6	138.19	1.1929	5.9488555654736	10.3266001847559	337	0.211491105478757	0.211491105478757	44.7670758856851	2
838	263.78	145.14	1.1494	5.73736445999485	10.5380912902346	338	-0.237258987295709	0.237258987295709	45.0043348729808	2
839	269.77	138.35	1.1982	5.97462344729056	10.3008323029389	339	0.0593147468239277	0.0593147468239277	45.0636496198047	2
840	260.16	146.1	1.186	5.91530870046663	10.3601470497628	340	-0.422496024508138	0.422496024508138	45.4861456443128	2
841	244.98	172.88	1.2729	6.33780472497477	9.9376510252547	341	0.106474832413443	0.106474832413443	45.5926204767263	2
842	255.63	171.41	1.251	6.23132989256132	10.0441258576681	342	0.303866530860283	0.303866530860283	45.8964870075866	2
843	253.12	165.42	1.1885	5.92746336170104	10.3479923885284	343	-0.598009332733039	0.598009332733039	46.4944963403196	2
844	263.1	170.8	1.3115	6.52547269443408	9.74998305579539	344	0.325258734632849	0.325258734632849	46.8197550749525	2
845	259.09	170.62	1.2446	6.20021395980123	10.0752417904282	345	-0.173568562427393	0.173568562427393	46.9933236373798	2
846	265.22	174.49	1.2803	6.37378252222862	9.90167322800085	346	0.158982968946098	0.158982968946098	47.1523066063259	2
847	260.85	169.6	1.2476	6.21479955328252	10.0606561969469	347	0.111822883356584	0.111822883356584	47.2641294896825	2
848	257.31	161.35	1.2246	6.10297666992594	10.1724790803035	348	0.0281988140638347	0.0281988140638347	47.2923283037464	2
849	253.55	153.52	1.2188	6.07477785586211	10.2006778943674	349	-0.0923754253815261	0.0923754253815261	47.3847037291279	2
850	252.38	160.24	1.2378	6.16715328124363	10.1083024689858	350	0.475004161040795	0.475004161040795	47.8597078901687	2
851	255.4	150.44	1.1401	5.69214912020284	10.5833066300266	351	-0.361236531886705	0.361236531886705	48.2209444220554	2
852	238.72	150.66	1.2144	6.05338565208954	10.2220700981399	352	0.211491105478757	0.211491105478757	48.4324355275341	2
853	235.4	134.22	1.1709	5.84189454661078	10.4335612036187	353	0.102099154369057	0.102099154369057	48.5345346819032	2
854	250.6	125.41	1.1499	5.73979539224173	10.5356603579877	354	0.0690384758114551	0.0690384758114551	48.6035731577147	2
855	252.92	118.71	1.1357	5.67075691643027	10.6046988337992	355	-0.121060425894738	0.121060425894738	48.7246335836094	2
856	251.69	114.24	1.1606	5.79181734232501	10.4836384079045	356	0.0782760183496087	0.0782760183496087	48.802909601959	2
857	248.26	123.64	1.1445	5.7135413239754	10.5619144262541	357	-0.097723476324667	0.097723476324667	48.9006330782837	2
858	245.29	125.9	1.1646	5.81126480030007	10.4641909499294	358	0.228021444757559	0.228021444757559	49.1286545230412	2
859	239.46	121.13	1.1177	5.58324335554251	10.692212394687	359	-0.182806104965547	0.182806104965547	49.3114606280068	2
860	238.17	123.51	1.1553	5.76604946050806	10.5094062897214	360	-0.0661213571151986	0.0661213571151986	49.377581985122	2
861	234.26	126.71	1.1689	5.83217081762326	10.4432849326062	361	0.220728648016911	0.220728648016911	49.5983106331389	2
862	258.25	138.37	1.1235	5.61144216960635	10.6640135806231	362	-0.163844833439866	0.163844833439866	49.7621554665788	2
863	266.22	122.17	1.1572	5.77528700304621	10.5001687471833	363	0.0238231360194465	0.0238231360194465	49.7859786025982	2
864	258.97	125.89	1.1523	5.75146386702677	10.5239918832027	364	-0.102099154369055	0.102099154369055	49.8880777569673	2
865	249.05	113.5	1.1733	5.85356302139582	10.4218927288336	365	0.377280684716128	0.377280684716128	50.2653584416834	2
866	232.43	108.09	1.0957	5.47628233667969	10.7991734135498	366	-0.299004666366519	0.299004666366519	50.5643631080499	2
867	233.24	119.13	1.1572	5.77528700304621	10.5001687471833	367	0.204198308738111	0.204198308738111	50.768561416788	2
868	241.19	117.14	1.1152	5.5710886943081	10.7043670559214	368	0.0923754253815261	0.0923754253815261	50.8609368421695	2
869	230.93	113.87	1.0962	5.47871326892657	10.7967424813029	369	0.0807069505964915	0.0807069505964915	50.941643792766	2
870	238.75	101.44	1.0796	5.39800631833008	10.8774494318994	370	-0.0354916108044812	0.0354916108044812	50.9771354035705	2
871	245.17	98.751	1.0869	5.43349792913456	10.8419578210949	371	-0.147314494161066	0.147314494161066	51.1244498977316	2
872	247.84	102.04	1.1172	5.58081242329563	10.6946433269338	372	0.182806104965547	0.182806104965547	51.3072560026971	2
873	261	88.233	1.0796	5.39800631833008	10.8774494318994	373	-0.0690384758114568	0.0690384758114568	51.3762944785086	2
874	272.67	89.587	1.0938	5.46704479414154	10.8084109560879	374	0.133215087129148	0.133215087129148	51.5095095656377	2
875	261.51	85.946	1.0664	5.33382970701239	10.9416260432171	375	-0.263513055562036	0.263513055562036	51.7730226211998	2
876	277.38	95.021	1.1206	5.59734276257443	10.678112987655	376	0.075845086102726	0.075845086102726	51.8488677073025	2
877	279.62	91.706	1.105	5.5214976764717	10.7539580737578	377	0.192529833953076	0.192529833953076	52.0413975412556	2
878	264.99	92.338	1.0654	5.32896784251863	10.9464879077108	378	-0.0452153397920121	0.0452153397920121	52.0866128810476	2
879	255.95	97.34	1.0747	5.37418318231064	10.9012725679188	379	-0.206629240984991	0.206629240984991	52.2932421220326	2
880	241.57	94.683	1.1172	5.58081242329563	10.6946433269338	380	0.446319160527583	0.446319160527583	52.7395612825602	2
881	238.43	76.973	1.0254	5.13449326276805	11.1409624874614	381	0.0330606785576002	0.0330606785576002	52.7726219611178	2
882	237.1	89.126	1.0186	5.10143258421045	11.174023166019	382	-0.242120851789474	0.242120851789474	53.0147428129072	2
883	242.67	81.197	1.0684	5.34355343599992	10.9319023142295	383	0.140021697420417	0.140021697420417	53.1547645103276	2
884	241.73	79.801	1.0396	5.2035317385795	11.07192401165	384	-0.0782760183496087	0.0782760183496087	53.2330405286773	2
885	252.39	66.102	1.0557	5.28180775692911	10.9936479933004	385	0.173568562427395	0.173568562427395	53.4066090911046	2
886	251.68	57.747	1.02	5.10823919450172	11.1672165557278	386	-0.00486186449376369	0.00486186449376369	53.4114709555984	2
887	269.5	61.513	1.021	5.11310105899548	11.162354691234	387	0	0	53.4114709555984	2
888	271.28	62.642	1.021	5.11310105899548	11.162354691234	388	0.00243093224688273	0.00243093224688273	53.4139018878453	2
889	254.5	67.508	1.0205	5.1106701267486	11.1647856234809	389	0	0	53.4139018878453	2
890	257.03	69.882	1.0205	5.1106701267486	11.1647856234809	390	-0.113767629154092	0.113767629154092	53.5276695169994	2
891	267.74	71.677	1.0439	5.22443775590269	11.0510179943268	391	0.108905764660326	0.108905764660326	53.6365752816597	2
892	274.06	71.858	1.0215	5.11553199124236	11.1599237589871	392	0.0140994070319174	0.0140994070319174	53.6506746886916	2
893	274.79	61.38	1.0186	5.10143258421045	11.174023166019	393	-0.0140994070319174	0.0140994070319174	53.6647740957236	2
894	278.1	54.441	1.0215	5.11553199124236	11.1599237589871	394	0.00243093224688273	0.00243093224688273	53.6672050279704	2
895	256.62	59.493	1.021	5.11310105899548	11.162354691234	395	0.00729279674064465	0.00729279674064465	53.6744978247111	2
896	249.11	61.26	1.0195	5.10580826225484	11.1696474879746	396	-0.0145855934812928	0.0145855934812928	53.6890834181924	2
897	249.17	55.515	1.0225	5.12039385573613	11.1550618944933	397	0.00243093224688273	0.00243093224688273	53.6915143504392	2
898	256.38	55.628	1.022	5.11796292348925	11.1574928267402	398	0.0072927967406482	0.0072927967406482	53.6988071471799	2
899	265.21	45.966	1.0205	5.1106701267486	11.1647856234809	399	0.0092375425381519	0.0092375425381519	53.7080446897181	2
900	254.36	41.454	1.0186	5.10143258421045	11.174023166019	400	-0.0257678818169538	0.0257678818169538	53.733812571535	2
901	240.49	27.599	1.0239	5.1272004660274	11.1482552842021	401	0.0165303392788019	0.0165303392788019	53.7503429108138	2
902	241.13	28.527	1.0205	5.1106701267486	11.1647856234809	402	0.0116684747850329	0.0116684747850329	53.7620113855988	2
903	240.27	29.646	1.0181	5.09900165196356	11.1764540982659	403	-0.0092375425381519	0.0092375425381519	53.771248928137	2
904	232.35	29.634	1.02	5.10823919450172	11.1672165557278	404	-0.00486186449376369	0.00486186449376369	53.7761107926308	2
905	237.55	27.391	1.021	5.11310105899548	11.162354691234	405	-0.0116684747850364	0.0116684747850364	53.7877792674158	2
906	253.31	21.339	1.0234	5.12476953378052	11.150686216449	406	0.0140994070319191	0.0140994070319191	53.8018786744477	2
907	265.3	13.739	1.0205	5.1106701267486	11.1647856234809	407	0	0	53.8018786744477	2
908	273.14	11.948	1.0205	5.1106701267486	11.1647856234809	408	-0.0165303392788019	0.0165303392788019	53.8184090137265	2
909	277.29	13.925	1.0239	5.1272004660274	11.1482552842021	409	0.0165303392788019	0.0165303392788019	53.8349393530053	2
910	259.69	15.161	1.0205	5.1106701267486	11.1647856234809	410	-0.00486186449376547	0.00486186449376547	53.8398012174991	2
911	258.23	19.22	1.0215	5.11553199124236	11.1599237589871	411	0	0	53.8398012174991	2
912	243.17	27.036	1.0215	5.11553199124236	11.1599237589871	412	-0.00243093224688273	0.00243093224688273	53.842232149746	2
913	251.4	28.882	1.022	5.11796292348925	11.1574928267402	413	0.00972372898752916	0.00972372898752916	53.8519558787335	2
914	240.77	34.237	1.02	5.10823919450172	11.1672165557278	414	-0.00972372898752916	0.00972372898752916	53.861679607721	2
915	248.02	33.837	1.022	5.11796292348925	11.1574928267402	415	0.0072927967406482	0.0072927967406482	53.8689724044617	2
916	249.14	33.378	1.0205	5.1106701267486	11.1647856234809	416	-0.0189612715256828	0.0189612715256828	53.8879336759874	2
917	248.12	47.646	1.0244	5.12963139827428	11.1458243519552	417	0.0213922037725638	0.0213922037725638	53.9093258797599	2
918	254.58	42.705	1.02	5.10823919450172	11.1672165557278	418	0	0	53.9093258797599	2
919	249.11	44.437	1.02	5.10823919450172	11.1672165557278	419	0.00243093224688096	0.00243093224688096	53.9117568120068	2
920	232.3	64.747	1.0195	5.10580826225484	11.1696474879746	420	-0.00486186449376191	0.00486186449376191	53.9166186765006	2
921	230.78	71.598	1.0205	5.1106701267486	11.1647856234809	421	0.0116684747850329	0.0116684747850329	53.9282871512856	2
922	233.92	76.652	1.0181	5.09900165196356	11.1764540982659	422	-0.0354916108044812	0.0354916108044812	53.9637787620901	2
923	236.35	78.23	1.0254	5.13449326276805	11.1409624874614	423	-0.185237037212428	0.185237037212428	54.1490157993025	2
924	252.67	65.921	1.0635	5.31973029998047	10.955725450249	424	0.19739169844684	0.19739169844684	54.3464074977493	2
925	251.31	67.205	1.0229	5.12233860153363	11.1531171486958	425	-0.00972372898752738	0.00972372898752738	54.3561312267369	2
926	250.06	69.787	1.0249	5.13206233052116	11.1433934197083	426	0.0189612715256811	0.0189612715256811	54.3750924982625	2
927	253.14	53.375	1.021	5.11310105899548	11.162354691234	427	0.00243093224688273	0.00243093224688273	54.3775234305094	2
928	252.71	53.298	1.0205	5.1106701267486	11.1647856234809	428	0.00243093224688096	0.00243093224688096	54.3799543627563	2
929	232.77	52.625	1.02	5.10823919450172	11.1672165557278	429	-0.00486186449376369	0.00486186449376369	54.3848162272501	2
930	230.47	47.656	1.021	5.11310105899548	11.162354691234	430	0.00972372898752916	0.00972372898752916	54.3945399562376	2
931	234.74	47.459	1.019	5.10337733000795	11.1720784202215	431	-0.0145855934812946	0.0145855934812946	54.4091255497189	2
932	234.53	45.367	1.022	5.11796292348925	11.1574928267402	432	-0.0140994070319156	0.0140994070319156	54.4232249567508	2
933	233.75	36.423	1.0249	5.13206233052116	11.1433934197083	433	0.0286850005132102	0.0286850005132102	54.451909957264	2
934	236.6	54.175	1.019	5.10337733000795	11.1720784202215	434	-0.0617456790708104	0.0617456790708104	54.5136556363348	2
935	235.09	63.688	1.0317	5.16512300907876	11.1103327411507	435	0.054452882330164	0.054452882330164	54.568108518665	2
936	238.63	63.018	1.0205	5.1106701267486	11.1647856234809	436	-0.00243093224688273	0.00243093224688273	54.5705394509119	2
937	240.35	60.343	1.021	5.11310105899548	11.162354691234	437	0.00486186449376369	0.00486186449376369	54.5754013154056	2
938	236.47	57.374	1.02	5.10823919450172	11.1672165557278	438	-0.0403534752982466	0.0403534752982466	54.6157547907039	2
939	242.47	70.831	1.0283	5.14859266979996	11.1268630804295	439	0.0213922037725638	0.0213922037725638	54.6371469944765	2
940	239.59	67.889	1.0239	5.1272004660274	11.1482552842021	440	-0.254275513023885	0.254275513023885	54.8914225075003	2
941	232.63	83.976	1.0762	5.38147597905128	10.8939797711782	441	0.199336444244347	0.199336444244347	55.0907589517447	2
942	234.27	90.959	1.0352	5.18213953480694	11.0933162154225	442	-0.1920436475037	0.1920436475037	55.2828025992484	2
943	230.48	90.833	1.0747	5.37418318231064	10.9012725679188	443	0.0495910178363985	0.0495910178363985	55.3323936170848	2
944	231.37	94.865	1.0645	5.32459216447424	10.9508635857552	444	0.0666075435645759	0.0666075435645759	55.3990011606494	2
945	241.51	82.6	1.0508	5.25798462090966	11.0174711293198	445	0.075845086102726	0.075845086102726	55.4748462467521	2
946	234.37	75.824	1.0352	5.18213953480694	11.0933162154225	446	-0.0636904248683159	0.0636904248683159	55.5385366716204	2
947	242.93	82.875	1.0483	5.24582995967525	11.0296257905542	447	0.154121104452337	0.154121104452337	55.6926577760727	2
948	254.74	77.425	1.0166	5.09170885522292	11.1837468950066	448	-0.152176358654831	0.152176358654831	55.8448341347276	2
949	262.59	79.759	1.0479	5.24388521387775	11.0315705363517	449	-0.0685522893620796	0.0685522893620796	55.9133864240897	2
950	258.39	77.02	1.062	5.31243750323983	10.9630182469896	450	0.0879997473371379	0.0879997473371379	56.0013861714268	2
951	251.93	66.232	1.0439	5.22443775590269	11.0510179943268	451	0.104043900166561	0.104043900166561	56.1054300715934	2
952	258.35	60.417	1.0225	5.12039385573613	11.1550618944933	452	0.0121546612344119	0.0121546612344119	56.1175847328278	2
953	257.37	62.703	1.02	5.10823919450172	11.1672165557278	453	0.00680661029127094	0.00680661029127094	56.124391343119	2
954	240.19	57.347	1.0186	5.10143258421045	11.174023166019	454	-0.0165303392788001	0.0165303392788001	56.1409216823978	2
955	245.86	63.466	1.022	5.11796292348925	11.1574928267402	455	0	0	56.1409216823978	2
956	246.71	54.551	1.022	5.11796292348925	11.1574928267402	456	-0.00243093224688273	0.00243093224688273	56.1433526146447	2
957	248.1	55.054	1.0225	5.12039385573613	11.1550618944933	457	0.00486186449376547	0.00486186449376547	56.1482144791385	2
958	238.91	55.889	1.0215	5.11553199124236	11.1599237589871	458	-0.0238231360194465	0.0238231360194465	56.1720376151579	2
959	247.1	52.568	1.0264	5.13935512726181	11.1361006229677	459	0.0213922037725638	0.0213922037725638	56.1934298189305	2
960	261.12	53.492	1.022	5.11796292348925	11.1574928267402	460	-0.00680661029127094	0.00680661029127094	56.2002364292218	2
961	271.87	54.738	1.0234	5.12476953378052	11.150686216449	461	-0.0335468650069739	0.0335468650069739	56.2337832942287	2
962	271.01	63.885	1.0303	5.15831639878749	11.117139351442	462	-0.0379225430513639	0.0379225430513639	56.2717058372801	2
963	255.29	73.405	1.0381	5.19623894183886	11.0792168083906	463	0.00972372898752916	0.00972372898752916	56.2814295662676	2
964	259.37	68.385	1.0361	5.18651521285133	11.0889405373781	464	0.0899444931346434	0.0899444931346434	56.3713740594023	2
965	246.33	74.121	1.0176	5.09657071971668	11.1788850305128	465	-0.0116684747850346	0.0116684747850346	56.3830425341873	2
966	243.59	59.092	1.02	5.10823919450172	11.1672165557278	466	-0.00972372898752916	0.00972372898752916	56.3927662631748	2
967	240.99	51.811	1.022	5.11796292348925	11.1574928267402	467	0	0	56.3927662631748	2
968	244.73	50.829	1.022	5.11796292348925	11.1574928267402	468	0	0	56.3927662631748	2
969	255.1	35.572	1.022	5.11796292348925	11.1574928267402	469	0.0072927967406482	0.0072927967406482	56.4000590599155	2
970	253.54	35.96	1.0205	5.1106701267486	11.1647856234809	470	-0.0116684747850364	0.0116684747850364	56.4117275347005	2
971	257.16	35.069	1.0229	5.12233860153363	11.1531171486958	471	0.0189612715256828	0.0189612715256828	56.4306888062262	2
972	258.24	40.333	1.019	5.10337733000795	11.1720784202215	472	-0.00486186449376547	0.00486186449376547	56.43555067072	2
973	255.04	44.283	1.02	5.10823919450172	11.1672165557278	473	-0.00972372898752916	0.00972372898752916	56.4452743997075	2
974	242.62	33.542	1.022	5.11796292348925	11.1574928267402	474	0.00486186449376547	0.00486186449376547	56.4501362642013	2
975	240.27	33.796	1.021	5.11310105899548	11.162354691234	475	0.00243093224688273	0.00243093224688273	56.4525671964482	2
976	236.19	31.531	1.0205	5.1106701267486	11.1647856234809	476	0	0	56.4525671964482	2
977	240.72	43.724	1.0205	5.1106701267486	11.1647856234809	477	0	0	56.4525671964482	2
978	236.89	41.726	1.0205	5.1106701267486	11.1647856234809	478	-0.0189612715256828	0.0189612715256828	56.4715284679738	2
979	234.71	36.518	1.0244	5.12963139827428	11.1458243519552	479	0.0238231360194447	0.0238231360194447	56.4953516039933	2
980	233.94	37.193	1.0195	5.10580826225484	11.1696474879746	480	-0.00972372898752738	0.00972372898752738	56.5050753329808	2
981	234.22	26.822	1.0215	5.11553199124236	11.1599237589871	481	-0.0238231360194465	0.0238231360194465	56.5288984690003	2
982	250.53	33.187	1.0264	5.13935512726181	11.1361006229677	482	0.0403534752982448	0.0403534752982448	56.5692519442985	2
983	255.4	30.335	1.0181	5.09900165196356	11.1764540982659	483	-0.0213922037725638	0.0213922037725638	56.5906441480711	2
984	243.82	16.649	1.0225	5.12039385573613	11.1550618944933	484	0.0121546612344119	0.0121546612344119	56.6027988093055	2
985	256.26	13.11	1.02	5.10823919450172	11.1672165557278	485	-0.0140994070319174	0.0140994070319174	56.6168982163374	2
986	250.68	17.472	1.0229	5.12233860153363	11.1531171486958	486	-0.00972372898752738	0.00972372898752738	56.6266219453249	2
987	245.25	10.54	1.0249	5.13206233052116	11.1433934197083	487	0.0306297463107157	0.0306297463107157	56.6572516916356	2
988	260.64	14.453	1.0186	5.10143258421045	11.174023166019	488	-0.0379225430513639	0.0379225430513639	56.695174234687	2
989	256.65	18.988	1.0264	5.13935512726181	11.1361006229677	489	0.028685000513212	0.028685000513212	56.7238592352002	2
990	256.96	12.839	1.0205	5.1106701267486	11.1647856234809	490	-0.0165303392788019	0.0165303392788019	56.740389574479	2
991	255.14	13.812	1.0239	5.1272004660274	11.1482552842021	491	0.0189612715256828	0.0189612715256828	56.7593508460047	2
992	249.96	17.911	1.02	5.10823919450172	11.1672165557278	492	0.00486186449376547	0.00486186449376547	56.7642127104985	2
993	245.97	15.905	1.019	5.10337733000795	11.1720784202215	493	-0.0262540682663293	0.0262540682663293	56.7904667787648	2
994	244.84	11.384	1.0244	5.12963139827428	11.1458243519552	494	0.0238231360194447	0.0238231360194447	56.8142899147842	2
995	240.9	16.943	1.0195	5.10580826225484	11.1696474879746	495	-0.00243093224688096	0.00243093224688096	56.8167208470311	2
996	236.01	23.307	1.02	5.10823919450172	11.1672165557278	496	-0.00729279674064642	0.00729279674064642	56.8240136437718	2
997	242.71	39.997	1.0215	5.11553199124236	11.1599237589871	497	0.00486186449376547	0.00486186449376547	56.8288755082655	2
998	260.53	48.558	1.0205	5.1106701267486	11.1647856234809	498	0	0	56.8288755082655	2
999	250.73	40.214	1.0205	5.1106701267486	11.1647856234809	499	-0.0330606785576002	0.0330606785576002	56.8619361868231	2
1000	255.64	46.025	1.0273	5.1437308053062	11.1317249449233	500	NA	NA	NA	2
1001	248.73	31.193	1.0371	5.19137707734509	11.0957471476694	1	0.0758450861027278	0.0758450861027278	0.0758450861027278	3
1002	251.6	24.622	1.0215	5.11553199124236	11.1715922337721	2	0.0189612715256811	0.0189612715256811	0.0948063576284088	3
1003	252.33	22.036	1.0176	5.09657071971668	11.1905535052978	3	-0.0140994070319156	0.0140994070319156	0.108905764660324	3
1004	250.76	25.538	1.0205	5.1106701267486	11.1764540982659	4	0.0189612715256811	0.0189612715256811	0.127867036186005	3
1005	263.76	32.907	1.0166	5.09170885522292	11.1954153697916	5	-0.0262540682663293	0.0262540682663293	0.154121104452335	3
1006	276.71	29.253	1.022	5.11796292348925	11.1691613015253	6	0.0145855934812946	0.0145855934812946	0.168706697933629	3
1007	278.58	32.121	1.019	5.10337733000795	11.1837468950065	7	-0.180861359168041	0.180861359168041	0.349568057101671	3
1008	279.54	61.759	1.0562	5.28423868917599	11.0028855358385	8	0.168706697933629	0.168706697933629	0.5182747550353	3
1009	272.69	63.126	1.0215	5.11553199124236	11.1715922337721	9	-0.00680661029127094	0.00680661029127094	0.525081365326571	3
1010	275.54	62.536	1.0229	5.12233860153363	11.1647856234809	10	-0.00729279674064642	0.00729279674064642	0.532374162067217	3
1011	276.07	61.193	1.0244	5.12963139827428	11.1574928267402	11	-0.128353222635383	0.128353222635383	0.6607273847026	3
1012	278.61	60.006	1.0508	5.25798462090966	11.0291396041048	12	0.1424526296673	0.1424526296673	0.8031800143699	3
1013	275.41	24.907	1.0215	5.11553199124236	11.1715922337721	13	0.00486186449376547	0.00486186449376547	0.808041878863666	3
1014	275.5	35.092	1.0205	5.1106701267486	11.1764540982659	14	0.00243093224688096	0.00243093224688096	0.810472811110547	3
1015	256.79	33.79	1.02	5.10823919450172	11.1788850305128	15	-0.00486186449376369	0.00486186449376369	0.81533467560431	3
1016	256.56	36.086	1.021	5.11310105899548	11.174023166019	16	-0.0140994070319191	0.0140994070319191	0.829434082636229	3
1017	274.67	26.27	1.0239	5.1272004660274	11.1599237589871	17	-0.00972372898752738	0.00972372898752738	0.839157811623757	3
1018	275.01	10.805	1.0259	5.13692419501493	11.1502000299996	18	0.0121546612344101	0.0121546612344101	0.851312472858167	3
1019	276.06	17.062	1.0234	5.12476953378052	11.162354691234	19	0.00437567804438821	0.00437567804438821	0.855688150902555	3
1020	266.89	13.653	1.0225	5.12039385573613	11.1667303692784	20	0.0189612715256828	0.0189612715256828	0.874649422428238	3
1021	277.64	15.731	1.0186	5.10143258421045	11.1856916408041	21	-0.00437567804438999	0.00437567804438999	0.879025100472628	3
1022	276.11	15.473	1.0195	5.10580826225484	11.1813159627597	22	-0.0238231360194447	0.0238231360194447	0.902848236492073	3
1023	265.12	23.957	1.0244	5.12963139827428	11.1574928267402	23	0.00243093224688096	0.00243093224688096	0.905279168738954	3
1024	266.19	25.123	1.0239	5.1272004660274	11.1599237589871	24	0.0257678818169538	0.0257678818169538	0.931047050555907	3
1025	267.31	25.282	1.0186	5.10143258421045	11.1856916408041	25	-0.00437567804438999	0.00437567804438999	0.935422728600297	3
1026	263.24	35.275	1.0195	5.10580826225484	11.1813159627597	26	-0.0189612715256811	0.0189612715256811	0.954384000125978	3
1027	267.53	39.595	1.0234	5.12476953378052	11.162354691234	27	-0.173568562427393	0.173568562427393	1.12795256255337	3
1028	263.56	56.65	1.0591	5.29833809620791	10.9887861288066	28	0.118629493647855	0.118629493647855	1.24658205620123	3
1029	268.24	52.141	1.0347	5.17970860256006	11.1074156224544	29	0.0928616118309016	0.0928616118309016	1.33944366803213	3
1030	255.86	53.011	1.0156	5.08684699072915	11.2002772342853	30	-0.0549390687795395	0.0549390687795395	1.39438273681167	3
1031	253.94	61.831	1.0269	5.14178605950869	11.1453381655058	31	-0.173082375978016	0.173082375978016	1.56746511278968	3
1032	246.18	65.763	1.0625	5.31486843548671	10.9722557895278	32	-0.173082375978019	0.173082375978019	1.7405474887677	3
1033	251.19	78.926	1.0981	5.48795081146473	10.7991734135498	33	0.0140994070319174	0.0140994070319174	1.75464689579962	3
1034	253	72.41	1.0952	5.47385140443281	10.8132728205817	34	-0.00243093224688096	0.00243093224688096	1.7570778280465	3
1035	265.72	76.539	1.0957	5.47628233667969	10.8108418883348	35	0.0593147468239277	0.0593147468239277	1.81639257487043	3
1036	270.11	74.614	1.0835	5.41696758985576	10.8701566351587	36	-0.130784154882267	0.130784154882267	1.9471767297527	3
1037	264.91	77.859	1.1104	5.54775174473803	10.7393724802765	37	0.0525081365326567	0.0525081365326567	1.99968486628535	3
1038	273.04	76.544	1.0996	5.49524360820537	10.7918806168091	38	-0.075845086102726	0.075845086102726	2.07552995238808	3
1039	269.81	83.807	1.1152	5.5710886943081	10.7160355307064	39	0.149259239958571	0.149259239958571	2.22478919234665	3
1040	275.72	88.465	1.0845	5.42182945434953	10.865294770665	40	-0.1920436475037	0.1920436475037	2.41683283985035	3
1041	271.52	87.132	1.124	5.61387310185323	10.6732511231613	41	-0.0311159327600912	0.0311159327600912	2.44794877261044	3
1042	264.21	95.261	1.1304	5.64498903461332	10.6421351904012	42	0.1093919511097	0.1093919511097	2.55734072372014	3
1043	259.7	94.683	1.1079	5.53559708350362	10.7515271415109	43	-0.182806104965543	0.182806104965543	2.74014682868568	3
1044	249.5	93.921	1.1455	5.71840318846917	10.5687210365453	44	-0.0311159327600947	0.0311159327600947	2.77126276144578	3
1045	231.11	98.003	1.1519	5.74951912122926	10.5376051037852	45	0.144883561914183	0.144883561914183	2.91614632335996	3
1046	237.08	102.04	1.1221	5.60463555931508	10.6824886656994	46	-0.173082375978018	0.173082375978018	3.08922869933798	3
1047	231.15	106.05	1.1577	5.77771793529309	10.5094062897214	47	0.0330606785576002	0.0330606785576002	3.12228937789558	3
1048	239.41	101.91	1.1509	5.74465725673549	10.542466968279	48	0.0807069505964897	0.0807069505964897	3.20299632849207	3
1049	257.45	95.992	1.1343	5.663950306139	10.6231739188755	49	-0.0899444931346434	0.0899444931346434	3.29294082162671	3
1050	267.51	100.45	1.1528	5.75389479927365	10.5332294257409	50	0.182806104965547	0.182806104965547	3.47574692659226	3
1051	260.41	93.201	1.1152	5.5710886943081	10.7160355307064	51	-0.128353222635385	0.128353222635385	3.60410014922764	3
1052	248.01	99.301	1.1416	5.69944191694348	10.587682308071	52	-0.00729279674064642	0.00729279674064642	3.61139294596829	3
1053	247.79	100.86	1.1431	5.70673471368413	10.5803895113304	53	-0.0996682221221725	0.0996682221221725	3.71106116809046	3
1054	263.32	109.14	1.1636	5.8064029358063	10.4807212892082	54	0.0928616118309016	0.0928616118309016	3.80392277992136	3
1055	259.74	108.21	1.1445	5.7135413239754	10.5735829010391	55	-0.00486186449376191	0.00486186449376191	3.80878464441513	3
1056	258.71	113.61	1.1455	5.71840318846917	10.5687210365453	56	-0.102099154369057	0.102099154369057	3.91088379878418	3
1057	256.5	109.29	1.1665	5.82050234283822	10.4666218821763	57	-0.232883309251321	0.232883309251321	4.1437671080355	3
1058	259.39	131.99	1.2144	6.05338565208954	10.233738572925	58	-0.0495910178363985	0.0495910178363985	4.1933581258719	3
1059	261.14	131.29	1.2246	6.10297666992594	10.1841475550886	59	0.121060425894736	0.121060425894736	4.31441855176664	3
1060	255.71	131.26	1.1997	5.9819162440312	10.3052079809833	60	0.0403534752982466	0.0403534752982466	4.35477202706489	3
1061	256.16	149.01	1.1914	5.94156276873296	10.3455614562815	61	-0.360750345437328	0.360750345437328	4.71552237250221	3
1062	254.75	160.64	1.2656	6.30231311417029	9.98481111084422	62	-0.0379225430513639	0.0379225430513639	4.75344491555358	3
1063	251.04	179.56	1.2734	6.34023565722165	9.94688856779285	63	-0.078762204798986	0.078762204798986	4.83220712035256	3
1064	251	186.37	1.2896	6.41899786202063	9.86812636299387	64	-0.0826516963939952	0.0826516963939952	4.91485881674656	3
1065	237.55	193.8	1.3066	6.50164955841463	9.78547466659987	65	0.00194474579750548	0.00194474579750548	4.91680356254406	3
1066	258.23	193.09	1.3062	6.49970481261713	9.78741941239738	66	0.106961018862819	0.106961018862819	5.02376458140688	3
1067	269.83	187.22	1.2842	6.39274379375431	9.8943804312602	67	-0.0165303392787983	0.0165303392787983	5.04029492068568	3
1068	268.34	188.02	1.2876	6.40927413303311	9.8778500919814	68	0.137590765173535	0.137590765173535	5.17788568585922	3
1069	274.55	174.12	1.2593	6.27168336785957	10.0154408571549	69	0.270805852302685	0.270805852302685	5.4486915381619	3
1070	269.21	166.91	1.2036	6.00087751555689	10.2862467094576	70	-0.196905511997462	0.196905511997462	5.64559705015936	3
1071	275.17	164.48	1.2441	6.19778302755435	10.0893411974602	71	0.0899444931346416	0.0899444931346416	5.735541543294	3
1072	276.97	143.12	1.2256	6.10783853441971	10.1792856905948	72	0.00486186449376547	0.00486186449376547	5.74040340778777	3
1073	275.27	145.32	1.2246	6.10297666992594	10.1841475550886	73	0.0165303392787983	0.0165303392787983	5.75693374706657	3
1074	275.45	144.82	1.2212	6.08644633064714	10.2006778943674	74	-0.0262540682663257	0.0262540682663257	5.78318781533289	3
1075	270.72	145.19	1.2266	6.11270039891347	10.174423826101	75	0.0855688150902552	0.0855688150902552	5.86875663042315	3
1076	254.17	133.21	1.209	6.02713158382321	10.2599926411913	76	0.0262540682663275	0.0262540682663275	5.89501069868948	3
1077	252.85	130.45	1.2036	6.00087751555689	10.2862467094576	77	0.0782760183496105	0.0782760183496105	5.97328671703909	3
1078	243.21	123.39	1.1875	5.92260149720728	10.3645227278072	78	-0.0666075435645759	0.0666075435645759	6.03989426060366	3
1079	248.37	133.5	1.2012	5.98920904077185	10.2979151842427	79	-0.140021697420417	0.140021697420417	6.17991595802408	3
1080	271.43	143.97	1.23	6.12923073819227	10.1578934868222	80	0.0952925440777843	0.0952925440777843	6.27520850210187	3
1081	277.11	140.84	1.2104	6.03393819411448	10.2531860309	81	-0.0617456790708104	0.0617456790708104	6.33695418117268	3
1082	276.33	135.25	1.2231	6.09568387318529	10.1914403518292	82	0.272750598100192	0.272750598100192	6.60970477927287	3
1083	271.92	114.85	1.167	5.8229332750851	10.4641909499294	83	-0.111336696907209	0.111336696907209	6.72104147618008	3
1084	270.96	124.53	1.1899	5.93426997199231	10.3528542530222	84	-0.125922290388502	0.125922290388502	6.84696376656858	3
1085	263.64	134.43	1.2158	6.06019226238081	10.2269319626337	85	0.0685522893620814	0.0685522893620814	6.91551605593066	3
1086	263.64	127.78	1.2017	5.99163997301873	10.2954842519958	86	0.0384087295007394	0.0384087295007394	6.9539247854314	3
1087	254.89	130.94	1.1938	5.95323124351799	10.3338929814965	87	0.00923754253815368	0.00923754253815368	6.96316232796955	3
1088	245.36	130.54	1.1919	5.94399370097984	10.3431305240347	88	0.0690384758114551	0.0690384758114551	7.03220080378101	3
1089	249.13	123.15	1.1777	5.87495522516838	10.4121689998461	89	-0.0855688150902569	0.0855688150902569	7.11776961887126	3
1090	243.3	129.47	1.1953	5.96052404025864	10.3266001847559	90	-0.0403534752982448	0.0403534752982448	7.15812309416951	3
1091	253.75	128.77	1.2036	6.00087751555689	10.2862467094576	91	-0.0262540682663275	0.0262540682663275	7.18437716243584	3
1092	258.33	127.06	1.209	6.02713158382321	10.2599926411913	92	0.00972372898752738	0.00972372898752738	7.19410089142336	3
1093	257.12	135.86	1.207	6.01740785483568	10.2697163701788	93	0.0661213571151986	0.0661213571151986	7.26022224853856	3
1094	255.36	130.91	1.1934	5.95128649772049	10.335837727294	94	-0.0593147468239277	0.0593147468239277	7.31953699536249	3
1095	250.08	134.03	1.2056	6.01060124454441	10.2765229804701	95	0.0617456790708104	0.0617456790708104	7.3812826744333	3
1096	245.09	132.79	1.1929	5.9488555654736	10.3382686595409	96	-0.201767376491228	0.201767376491228	7.58305005092453	3
1097	251.5	150.59	1.2344	6.15062294196483	10.1365012830497	97	-0.0923754253815279	0.0923754253815279	7.67542547630606	3
1098	237.16	157.43	1.2534	6.24299836734636	10.0441258576681	98	0.123491358141621	0.123491358141621	7.79891683444768	3
1099	242.58	171.05	1.228	6.11950700920474	10.1676172158098	99	-0.316021192094695	0.316021192094695	8.11493802654237	3
1100	251.36	182.46	1.293	6.43552820129943	9.85159602371507	100	0.0996682221221725	0.0996682221221725	8.21460624866454	3
1101	251.14	172.63	1.2725	6.33585997917726	9.95126424583724	101	0.0739003403052205	0.0739003403052205	8.28850658896977	3
1102	253.03	155.92	1.2573	6.26195963887204	10.0251645861425	102	-0.028685000513212	0.028685000513212	8.31719158948298	3
1103	250.15	165.88	1.2632	6.29064463938525	9.99647958562925	103	0.00486186449376547	0.00486186449376547	8.32205345397674	3
1104	251.78	164.09	1.2622	6.28578277489149	10.001341450123	104	0.0072927967406482	0.0072927967406482	8.32934625071739	3
1105	262.5	172.3	1.2607	6.27848997815084	10.0086342468637	105	-0.0121546612344137	0.0121546612344137	8.3415009119518	3
1106	257.07	169.98	1.2632	6.29064463938525	9.99647958562925	106	0.00486186449376547	0.00486186449376547	8.34636277644557	3
1107	264.62	169.71	1.2622	6.28578277489149	10.001341450123	107	-0.00972372898752738	0.00972372898752738	8.3560865054331	3
1108	264.93	169.52	1.2642	6.29550650387902	9.99161772113549	108	0.00243093224688096	0.00243093224688096	8.35851743767998	3
1109	263.14	173.22	1.2637	6.29307557163213	9.99404865338237	109	0.0739003403052223	0.0739003403052223	8.4324177779852	3
1110	248.82	155.99	1.2485	6.21917523132691	10.0679489936876	110	0	0	8.4324177779852	3
1111	263.28	157.7	1.2485	6.21917523132691	10.0679489936876	111	0.0330606785575966	0.0330606785575966	8.4654784565428	3
1112	262.8	151.95	1.2417	6.18611455276931	10.1010096722452	112	-0.0476462720388913	0.0476462720388913	8.51312472858169	3
1113	260.99	160.15	1.2515	6.23376082480821	10.0533634002063	113	0.140021697420419	0.140021697420419	8.65314642600211	3
1114	273.52	168.85	1.2227	6.09373912738779	10.1933850976267	114	0.168706697933628	0.168706697933628	8.82185312393574	3
1115	270.35	169.31	1.188	5.92503242945416	10.3620917955603	115	-0.170651443731135	0.170651443731135	8.99250456766687	3
1116	268.72	165.07	1.2231	6.09568387318529	10.1914403518292	116	-0.0928616118309016	0.0928616118309016	9.08536617949777	3
1117	264.07	153.12	1.2422	6.1885454850162	10.0985787399983	117	-0.118629493647855	0.118629493647855	9.20399567314563	3
1118	267.13	173.73	1.2666	6.30717497866405	9.97994924635045	118	-0.116198561400971	0.116198561400971	9.3201942345466	3
1119	253.89	188.16	1.2905	6.42337354006502	9.86375068494948	119	-0.047646272038893	0.047646272038893	9.36784050658549	3
1120	255.83	190.06	1.3003	6.47101981210391	9.81610441291059	120	-0.0354916108044812	0.0354916108044812	9.40333211738997	3
1121	256.61	193.63	1.3076	6.5065114229084	9.78061280210611	121	0	0	9.40333211738997	3
1122	253.42	193.13	1.3076	6.5065114229084	9.78061280210611	122	0.0354916108044812	0.0354916108044812	9.43882372819445	3
1123	263.53	192.37	1.3003	6.47101981210391	9.81610441291059	123	-0.0330606785575984	0.0330606785575984	9.47188440675205	3
1124	260.26	194.06	1.3071	6.50408049066151	9.78304373435299	124	0.192043647503699	0.192043647503699	9.66392805425575	3
1125	239.17	190.75	1.2676	6.31203684315781	9.97508738185669	125	0.190098901706193	0.190098901706193	9.85402695596194	3
1126	235.8	189.05	1.2285	6.12193794145162	10.1651862835629	126	-0.109391951109702	0.109391951109702	9.96341890707165	3
1127	233.64	187.96	1.251	6.23132989256132	10.0557943324532	127	0.00729279674064642	0.00729279674064642	9.97071170381229	3
1128	245.43	168.39	1.2495	6.22403709582068	10.0630871291938	128	0.204198308738111	0.204198308738111	10.1749100125504	3
1129	237.62	168.93	1.2075	6.01983878708257	10.2672854379319	129	-0.187667969459312	0.187667969459312	10.3625779820097	3
1130	235.08	166.86	1.2461	6.20750675654188	10.0796174684726	130	0.228021444757557	0.228021444757557	10.5905994267673	3
1131	239.8	168.31	1.1992	5.97948531178432	10.3076389132302	131	-0.0855688150902569	0.0855688150902569	10.6761682418575	3
1132	239.16	169.86	1.2168	6.06505412687458	10.2220700981399	132	-0.230452377004436	0.230452377004436	10.906620618862	3
1133	240.49	173.59	1.2642	6.29550650387902	9.99161772113549	133	-0.0233369495700693	0.0233369495700693	10.929957568432	3
1134	243.75	172.83	1.269	6.31884345344908	9.96828077156542	134	0.00437567804438643	0.00437567804438643	10.9343332464764	3
1135	245.79	177.39	1.2681	6.3144677754047	9.9726564496098	135	0.0359777972538584	0.0359777972538584	10.9703110437303	3
1136	246.31	179.84	1.2607	6.27848997815084	10.0086342468637	136	-0.0641766113176931	0.0641766113176931	11.034487655048	3
1137	248.97	175.53	1.2739	6.34266658946853	9.94445763554597	137	0.0758450861027278	0.0758450861027278	11.1103327411507	3
1138	246.41	169.17	1.2583	6.2668215033658	10.0203027216487	138	-0.0568838145770449	0.0568838145770449	11.1672165557277	3
1139	255.99	171.73	1.27	6.32370531794285	9.96341890707165	139	0.0617456790708086	0.0617456790708086	11.2289622347986	3
1140	251.09	164.53	1.2573	6.26195963887204	10.0251645861425	140	0.0782760183496087	0.0782760183496087	11.3072382531482	3
1141	263.86	160.62	1.2412	6.18368362052243	10.1034406044921	141	0.206629240984993	0.206629240984993	11.5138674941332	3
1142	269.98	167.06	1.1987	5.97705437953744	10.3100698454771	142	-0.349081870652293	0.349081870652293	11.8629493647854	3
1143	271.18	174.36	1.2705	6.32613625018973	9.96098797482477	143	-0.0525081365326567	0.0525081365326567	11.9154575013181	3
1144	262.25	182.87	1.2813	6.37864438672239	9.90847983829211	144	-0.111336696907209	0.111336696907209	12.0267941982253	3
1145	249.65	193.52	1.3042	6.4899810836296	9.7971431413849	145	0.144883561914185	0.144883561914185	12.1716777601395	3
1146	258.98	175.91	1.2744	6.34509752171541	9.94202670329909	146	0.0593147468239259	0.0593147468239259	12.2309925069634	3
1147	263.24	185.24	1.2622	6.28578277489149	10.001341450123	147	-0.111822883356583	0.111822883356583	12.34281539032	3
1148	269.36	188.1	1.2852	6.39760565824807	9.88951856676643	148	0.111822883356583	0.111822883356583	12.4546382736766	3
1149	265.03	189.01	1.2622	6.28578277489149	10.001341450123	149	-0.0734141538558433	0.0734141538558433	12.5280524275324	3
1150	279.44	190.07	1.2773	6.35919692874733	9.92792729626717	150	0.0354916108044812	0.0354916108044812	12.5635440383369	3
1151	268.34	178.22	1.27	6.32370531794285	9.96341890707165	151	0.00680661029127094	0.00680661029127094	12.5703506486282	3
1152	276.83	185.34	1.2686	6.31689870765158	9.97022551736292	152	-0.0899444931346451	0.0899444931346451	12.6602951417628	3
1153	279.32	193.9	1.2871	6.40684320078622	9.88028102422828	153	0.0213922037725638	0.0213922037725638	12.6816873455354	3
1154	270.08	183.59	1.2827	6.38545099701366	9.90167322800084	154	0.0758450861027278	0.0758450861027278	12.7575324316381	3
1155	276.73	186.16	1.2671	6.30960591091093	9.97751831410357	155	0.0238231360194447	0.0238231360194447	12.7813555676576	3
1156	279.61	187.57	1.2622	6.28578277489149	10.001341450123	156	-0.00972372898752738	0.00972372898752738	12.7910792966451	3
1157	279.42	178.61	1.2642	6.29550650387902	9.99161772113549	157	-0.0899444931346451	0.0899444931346451	12.8810237897797	3
1158	269.45	181.46	1.2827	6.38545099701366	9.90167322800084	158	0.194474579750583	0.194474579750583	13.0754983695303	3
1159	279.44	175.15	1.2427	6.19097641726308	10.0961478077514	159	-0.20176737649123	0.20176737649123	13.2772657460216	3
1160	271.33	183.12	1.2842	6.39274379375431	9.8943804312602	160	0.0121546612344119	0.0121546612344119	13.289420407256	3
1161	264.63	181.38	1.2817	6.3805891325199	9.90653509249461	161	-0.0170165257281756	0.0170165257281756	13.3064369329841	3
1162	256.27	181.35	1.2852	6.39760565824807	9.88951856676643	162	-0.00680661029127094	0.00680661029127094	13.3132435432754	3
1163	255.97	183.94	1.2866	6.40441226853934	9.88271195647516	163	0.00680661029127094	0.00680661029127094	13.3200501535667	3
1164	242.4	185.13	1.2852	6.39760565824807	9.88951856676643	164	0.225590512510674	0.225590512510674	13.5456406660774	3
1165	239.07	186.74	1.2388	6.1720151457374	10.1151090792771	165	-0.177944240471783	0.177944240471783	13.7235849065491	3
1166	243.74	182.46	1.2754	6.34995938620918	9.93716483880532	166	-0.177944240471781	0.177944240471781	13.9015291470209	3
1167	245.32	194.54	1.312	6.52790362668096	9.75922059833354	167	0.201767376491228	0.201767376491228	14.1032965235121	3
1168	236.37	183.98	1.2705	6.32613625018973	9.96098797482477	168	0	0	14.1032965235121	3
1169	242.93	181.88	1.2705	6.32613625018973	9.96098797482477	169	-0.0330606785575984	0.0330606785575984	14.1363572020697	3
1170	265.15	180.39	1.2773	6.35919692874733	9.92792729626717	170	-0.0262540682663293	0.0262540682663293	14.1626112703361	3
1171	266.39	181.89	1.2827	6.38545099701366	9.90167322800084	171	0.0807069505964915	0.0807069505964915	14.2433182209326	3
1172	277.97	177.12	1.2661	6.30474404641717	9.98238017859733	172	0.0189612715256811	0.0189612715256811	14.2622794924582	3
1173	277.19	177.52	1.2622	6.28578277489149	10.001341450123	173	0.0948063576284106	0.0948063576284106	14.3570858500867	3
1174	274.01	169.16	1.2427	6.19097641726308	10.0961478077514	174	0.050077204285774	0.050077204285774	14.4071630543724	3
1175	279.1	155.79	1.2324	6.1408992129773	10.1462250120372	175	-0.0379225430513639	0.0379225430513639	14.4450855974238	3
1176	263.48	150.25	1.2402	6.17882175602867	10.1083024689858	176	0.280043394840837	0.280043394840837	14.7251289922646	3
1177	275.77	125.06	1.1826	5.89877836118783	10.3883458638267	177	0.0262540682663293	0.0262540682663293	14.751383060531	3
1178	271.9	113.23	1.1772	5.8725242929215	10.414599932093	178	0.211004919029381	0.211004919029381	14.9623879795603	3
1179	269.62	115.58	1.1338	5.66151937389212	10.6256048511224	179	-0.0685522893620814	0.0685522893620814	15.0309402689224	3
1180	274.94	101.77	1.1479	5.7300716632542	10.5570525617603	180	0.0140994070319174	0.0140994070319174	15.0450396759543	3
1181	279.74	97.866	1.145	5.71597225622228	10.5711519687922	181	0	0	15.0450396759543	3
1182	275.78	99.247	1.145	5.71597225622228	10.5711519687922	182	-0.00972372898752916	0.00972372898752916	15.0547634049419	3
1183	267.94	101.32	1.147	5.72569598520981	10.5614282398047	183	0.171137630180512	0.171137630180512	15.2259010351224	3
1184	266.8	91.112	1.1118	5.5545583550293	10.7325658699852	184	-0.185237037212428	0.185237037212428	15.4111380723348	3
1185	272.02	98.965	1.1499	5.73979539224173	10.5473288327728	185	0.0116684747850329	0.0116684747850329	15.4228065471198	3
1186	274.36	96.199	1.1475	5.72812691745669	10.5589973075578	186	0.190098901706193	0.190098901706193	15.612905448826	3
1187	260.86	78.842	1.1084	5.5380280157505	10.749096209264	187	0.0452153397920103	0.0452153397920103	15.658120788618	3
1188	257.33	73.431	1.0991	5.49281267595849	10.794311549056	188	0.0403534752982448	0.0403534752982448	15.6984742639163	3
1189	245.46	78.688	1.0908	5.45245920066025	10.8346650243543	189	0.0709832216089623	0.0709832216089623	15.7694574855253	3
1190	236.05	80.55	1.0762	5.38147597905128	10.9056482459632	190	-0.0875135608877606	0.0875135608877606	15.856971046413	3
1191	231.51	79.833	1.0942	5.46898953993905	10.8181346850755	191	-0.00243093224688273	0.00243093224688273	15.8594019786599	3
1192	234.67	104.82	1.0947	5.47142047218593	10.8157037528286	192	-0.294628988322129	0.294628988322129	16.154030966982	3
1193	233.18	97.854	1.1553	5.76604946050806	10.5210747645064	193	0.275667716796448	0.275667716796448	16.4296986837785	3
1194	236.45	85.666	1.0986	5.49038174371161	10.7967424813029	194	-0.201767376491228	0.201767376491228	16.6314660602697	3
1195	238.57	96.312	1.1401	5.69214912020284	10.5949751048117	195	0.0568838145770432	0.0568838145770432	16.6883498748467	3
1196	236.79	101.29	1.1284	5.63526530562579	10.6518589193887	196	0.21829771577003	0.21829771577003	16.9066475906168	3
1197	260.41	65.196	1.0835	5.41696758985576	10.8701566351587	197	0.118629493647854	0.118629493647854	17.0252770842646	3
1198	263.52	57.553	1.0591	5.29833809620791	10.9887861288066	198	0.206629240984993	0.206629240984993	17.2319063252496	3
1199	265.62	49.283	1.0166	5.09170885522292	11.1954153697916	199	-0.0354916108044829	0.0354916108044829	17.2673979360541	3
1200	270.25	44.447	1.0239	5.1272004660274	11.1599237589871	200	-0.0262540682663275	0.0262540682663275	17.2936520043204	3
1201	269.89	50.776	1.0293	5.15345453429373	11.1336696907208	201	-0.00486186449376369	0.00486186449376369	17.2985138688142	3
1202	275.49	51.249	1.0303	5.15831639878749	11.128807826227	202	0.0593147468239259	0.0593147468239259	17.3578286156381	3
1203	268.29	41.556	1.0181	5.09900165196356	11.1881225730509	203	-0.0330606785575966	0.0330606785575966	17.3908892941957	3
1204	277.14	41.175	1.0249	5.13206233052116	11.1550618944933	204	0.0306297463107157	0.0306297463107157	17.4215190405064	3
1205	275.22	41.636	1.0186	5.10143258421045	11.1856916408041	205	-0.108905764660324	0.108905764660324	17.5304248051668	3
1206	279.74	65.928	1.041	5.21033834887077	11.0767858761437	206	-0.265943987808921	0.265943987808921	17.7963687929757	3
1207	278.34	86.656	1.0957	5.47628233667969	10.8108418883348	207	-0.261082123315155	0.261082123315155	18.0574509162908	3
1208	241.67	101.62	1.1494	5.73736445999485	10.5497597650197	208	0.0948063576284088	0.0948063576284088	18.1522572739192	3
1209	242.93	101.05	1.1299	5.64255810236644	10.6445661226481	209	0.137590765173536	0.137590765173536	18.2898480390928	3
1210	250.84	100.41	1.1016	5.5049673371929	10.7821568878216	210	0.0238231360194447	0.0238231360194447	18.3136711751122	3
1211	252.12	100.55	1.0967	5.48114420117346	10.805980023841	211	0.0262540682663293	0.0262540682663293	18.3399252433786	3
1212	259.6	85.914	1.0913	5.45489013290713	10.8322340921074	212	-0.177944240471781	0.177944240471781	18.5178694838503	3
1213	266.48	95.817	1.1279	5.63283437337891	10.6542898516356	213	-0.114253815603467	0.114253815603467	18.6321232994538	3
1214	265.49	102.13	1.1514	5.74708818898238	10.5400360360321	214	0.256706445270767	0.256706445270767	18.8888297447246	3
1215	277.07	86.855	1.0986	5.49038174371161	10.7967424813029	215	-0.180375172718664	0.180375172718664	19.0692049174432	3
1216	275.68	92.292	1.1357	5.67075691643027	10.6163673085842	216	-0.028685000513212	0.028685000513212	19.0978899179564	3
1217	269.96	101	1.1416	5.69944191694348	10.587682308071	217	-0.0782760183496087	0.0782760183496087	19.1761659363061	3
1218	274.17	106.94	1.1577	5.77771793529309	10.5094062897214	218	-0.00972372898752738	0.00972372898752738	19.1858896652936	3
1219	272.53	108.95	1.1597	5.78744166428062	10.4996825607339	219	0.0213922037725638	0.0213922037725638	19.2072818690661	3
1220	276.8	102.9	1.1553	5.76604946050806	10.5210747645064	220	-0.0379225430513639	0.0379225430513639	19.2452044121175	3
1221	278.27	109.27	1.1631	5.80397200355942	10.4831522214551	221	-0.0116684747850346	0.0116684747850346	19.2568728869025	3
1222	267.71	108.11	1.1655	5.81564047834446	10.47148374667	222	-0.00243093224688273	0.00243093224688273	19.2593038191494	3
1223	267.61	107.75	1.166	5.81807141059134	10.4690528144232	223	0.0281988140638347	0.0281988140638347	19.2875026332133	3
1224	265.59	115.61	1.1602	5.7898725965275	10.497251628487	224	0.424926956755019	0.424926956755019	19.7124295899683	3
1225	264.65	70.386	1.0728	5.36494563977248	10.922178585242	225	-0.0447291533426348	0.0447291533426348	19.7571587433109	3
1226	263.38	68.168	1.082	5.40967479311512	10.8774494318994	226	0.0447291533426348	0.0447291533426348	19.8018878966536	3
1227	262.77	62.093	1.0728	5.36494563977248	10.922178585242	227	0.0666075435645741	0.0666075435645741	19.8684954402181	3
1228	265.46	61.891	1.0591	5.29833809620791	10.9887861288066	228	0.192529833953074	0.192529833953074	20.0610252741712	3
1229	268.98	35.284	1.0195	5.10580826225484	11.1813159627597	229	-0.0165303392787983	0.0165303392787983	20.07755561345	3
1230	266.14	40.073	1.0229	5.12233860153363	11.1647856234809	230	-0.00486186449376547	0.00486186449376547	20.0824174779438	3
1231	260.16	38.579	1.0239	5.1272004660274	11.1599237589871	231	-0.0311159327600912	0.0311159327600912	20.1135334107039	3
1232	252.03	34.245	1.0303	5.15831639878749	11.128807826227	232	-0.00243093224688273	0.00243093224688273	20.1159643429507	3
1233	253.17	34.329	1.0308	5.16074733103437	11.1263768939801	233	0.0335468650069739	0.0335468650069739	20.1495112079577	3
1234	258.89	26.728	1.0239	5.1272004660274	11.1599237589871	234	-0.00486186449376191	0.00486186449376191	20.1543730724515	3
1235	278.97	11.603	1.0249	5.13206233052116	11.1550618944933	235	0.0140994070319156	0.0140994070319156	20.1684724794834	3
1236	269.48	14.488	1.022	5.11796292348925	11.1691613015253	236	0.00972372898752916	0.00972372898752916	20.1781962084709	3
1237	276	25.457	1.02	5.10823919450172	11.1788850305128	237	-0.0335468650069757	0.0335468650069757	20.2117430734779	3
1238	270.66	19.258	1.0269	5.14178605950869	11.1453381655058	238	0.0311159327600947	0.0311159327600947	20.242859006238	3
1239	257.64	24.431	1.0205	5.1106701267486	11.1764540982659	239	-0.00486186449376547	0.00486186449376547	20.2477208707318	3
1240	247.63	22.283	1.0215	5.11553199124236	11.1715922337721	240	-0.00243093224688273	0.00243093224688273	20.2501518029786	3
1241	230.73	12.979	1.022	5.11796292348925	11.1691613015253	241	0.0213922037725638	0.0213922037725638	20.2715440067512	3
1242	241.37	26.408	1.0176	5.09657071971668	11.1905535052978	242	-0.104530086615936	0.104530086615936	20.3760740933671	3
1243	242.18	32.318	1.0391	5.20110080633262	11.0860234186819	243	0.116684747850348	0.116684747850348	20.4927588412175	3
1244	252.49	44.501	1.0151	5.08441605848227	11.2027081665322	244	-0.173568562427393	0.173568562427393	20.6663274036449	3
1245	250.36	56.667	1.0508	5.25798462090966	11.0291396041048	245	-0.142452629667302	0.142452629667302	20.8087800333122	3
1246	267.35	69	1.0801	5.40043725057697	10.8866869744375	246	0.0121546612344119	0.0121546612344119	20.8209346945466	3
1247	270.84	64.483	1.0776	5.38828258934255	10.8988416356719	247	0.0233369495700693	0.0233369495700693	20.8442716441167	3
1248	275.79	66.979	1.0728	5.36494563977248	10.922178585242	248	-0.0495910178363967	0.0495910178363967	20.8938626619531	3
1249	278.17	72.151	1.083	5.41453665760888	10.8725875674056	249	-0.0452153397920121	0.0452153397920121	20.9390780017451	3
1250	277.57	74.362	1.0923	5.45975199740089	10.8273722276136	250	0.0379225430513639	0.0379225430513639	20.9770005447964	3
1251	276.13	73.379	1.0845	5.42182945434953	10.865294770665	251	0.0427844075451276	0.0427844075451276	21.0197849523416	3
1252	275.08	68.465	1.0757	5.3790450468044	10.9080791782101	252	0.0165303392788001	0.0165303392788001	21.0363152916204	3
1253	271.02	69.43	1.0723	5.3625147075256	10.9246095174889	253	0.135646019376029	0.135646019376029	21.1719613109964	3
1254	271.56	71.248	1.0444	5.22686868814957	11.0602555368649	254	-0.311159327600929	0.311159327600929	21.4831206385973	3
1255	268.67	80.316	1.1084	5.5380280157505	10.749096209264	255	0.0948063576284088	0.0948063576284088	21.5779269962257	3
1256	273.56	75.459	1.0889	5.44322165812209	10.8439025668924	256	-0.422496024508137	0.422496024508137	22.0004230207339	3
1257	279.51	117.85	1.1758	5.86571768263023	10.4214065423843	257	0.0452153397920085	0.0452153397920085	22.0456383605259	3
1258	279.95	126.03	1.1665	5.82050234283822	10.4666218821763	258	-0.128353222635383	0.128353222635383	22.1739915831613	3
1259	274.26	131.77	1.1929	5.9488555654736	10.3382686595409	259	0.0403534752982448	0.0403534752982448	22.2143450584595	3
1260	273.73	130.4	1.1846	5.90850209017536	10.3786221348391	260	0.0996682221221743	0.0996682221221743	22.3140132805817	3
1261	277.39	130.53	1.1641	5.80883386805319	10.4782903569613	261	-0.280043394840838	0.280043394840838	22.5940566754225	3
1262	264.19	148.06	1.2217	6.08887726289402	10.1982469621205	262	-0.121060425894736	0.121060425894736	22.7151171013173	3
1263	263.91	153.49	1.2466	6.20993768878876	10.0771865362257	263	0.0641766113176914	0.0641766113176914	22.7792937126349	3
1264	278.97	154.3	1.2334	6.14576107747107	10.1413631475434	264	0.0116684747850346	0.0116684747850346	22.79096218742	3
1265	273.75	148.26	1.231	6.13409260268603	10.1530316223285	265	-0.0782760183496087	0.0782760183496087	22.8692382057696	3
1266	273.73	152.65	1.2471	6.21236862103564	10.0747556039789	266	0	0	22.8692382057696	3
1267	262.15	153.51	1.2471	6.21236862103564	10.0747556039789	267	0.1259222903885	0.1259222903885	22.9951604961581	3
1268	266.49	141.92	1.2212	6.08644633064714	10.2006778943674	268	0.0427844075451294	0.0427844075451294	23.0379449037032	3
1269	263.72	142.27	1.2124	6.04366192310201	10.2434623019125	269	0.00486186449376369	0.00486186449376369	23.042806768197	3
1270	263.57	138.51	1.2114	6.03880005860825	10.2483241664063	270	0.0330606785576002	0.0330606785576002	23.0758674467546	3
1271	268.47	127.11	1.2046	6.00573938005065	10.2813848449639	271	-0.0116684747850364	0.0116684747850364	23.0875359215396	3
1272	265.36	127.05	1.207	6.01740785483568	10.2697163701788	272	-0.00972372898752738	0.00972372898752738	23.0972596505271	3
1273	249.03	129.01	1.209	6.02713158382321	10.2599926411913	273	0.0831378828433742	0.0831378828433742	23.1803975333705	3
1274	249.15	136.15	1.1919	5.94399370097984	10.3431305240347	274	-0.0593147468239295	0.0593147468239295	23.2397122801944	3
1275	252.09	129.44	1.2041	6.00330844780377	10.2838157772107	275	0.0189612715256828	0.0189612715256828	23.2586735517201	3
1276	243.21	129.5	1.2002	5.98434717627809	10.3027770487364	276	0.0354916108044812	0.0354916108044812	23.2941651625246	3
1277	242.05	129.9	1.1929	5.9488555654736	10.3382686595409	277	0.00243093224688273	0.00243093224688273	23.2965960947715	3
1278	256.96	123.52	1.1924	5.94642463322672	10.3406995917878	278	0.0879997473371379	0.0879997473371379	23.3845958421086	3
1279	251.42	122.31	1.1743	5.85842488588958	10.4286993391249	279	-0.0972372898752916	0.0972372898752916	23.4818331319839	3
1280	254.42	123.66	1.1943	5.95566217576487	10.3314620492496	280	0.206143054535616	0.206143054535616	23.6879761865195	3
1281	238.02	118.43	1.1519	5.74951912122926	10.5376051037852	281	-0.127867036186007	0.127867036186007	23.8158432227055	3
1282	243.51	124.52	1.1782	5.87738615741527	10.4097380675992	282	-0.0354916108044812	0.0354916108044812	23.85133483351	3
1283	241.24	122.4	1.1855	5.91287776821975	10.3742464567948	283	0.0209060173231883	0.0209060173231883	23.8722408508332	3
1284	233.4	117.42	1.1812	5.89197175089656	10.3951524741179	284	0.0335468650069757	0.0335468650069757	23.9057877158402	3
1285	236.47	114.64	1.1743	5.85842488588958	10.4286993391249	285	-0.0379225430513639	0.0379225430513639	23.9437102588916	3
1286	233.8	115.67	1.1821	5.89634742894095	10.3907767960736	286	0.336927209417881	0.336927209417881	24.2806374683094	3
1287	238.26	111.57	1.1128	5.55942021952307	10.7277040054914	287	-0.299004666366518	0.299004666366518	24.579642134676	3
1288	249.91	118.7	1.1743	5.85842488588958	10.4286993391249	288	0.0641766113176914	0.0641766113176914	24.6438187459936	3
1289	247.25	111.05	1.1611	5.79424827457189	10.4928759504426	289	-0.163844833439866	0.163844833439866	24.8076635794335	3
1290	260.21	120.31	1.1948	5.95809310801176	10.3290311170027	290	0.0495910178363985	0.0495910178363985	24.8572545972699	3
1291	240.32	121.63	1.1846	5.90850209017536	10.3786221348391	291	0.0165303392788001	0.0165303392788001	24.8737849365487	3
1292	240.97	121.25	1.1812	5.89197175089656	10.3951524741179	292	0.0213922037725638	0.0213922037725638	24.8951771403213	3
1293	239.63	121.72	1.1768	5.870579547124	10.4165446778905	293	-0.0330606785576002	0.0330606785576002	24.9282378188789	3
1294	239.63	122.31	1.1836	5.90364022568159	10.3834839993329	294	-0.0213922037725638	0.0213922037725638	24.9496300226514	3
1295	238.78	127.29	1.188	5.92503242945416	10.3620917955603	295	0.152176358654831	0.152176358654831	25.1018063813063	3
1296	237.85	130.68	1.1567	5.77285607079933	10.5142681542152	296	-0.0617456790708104	0.0617456790708104	25.1635520603771	3
1297	237.44	132.65	1.1694	5.83460174987014	10.4525224751444	297	0.0379225430513639	0.0379225430513639	25.2014746034284	3
1298	239.37	131.11	1.1616	5.79667920681877	10.4904450181957	298	-0.177944240471781	0.177944240471781	25.3794188439002	3
1299	248.59	132.97	1.1982	5.97462344729056	10.3125007777239	299	0.234828055048828	0.234828055048828	25.6142468989491	3
1300	252.88	138.91	1.1499	5.73979539224173	10.5473288327728	300	-0.311159327600931	0.311159327600931	25.92540622655	3
1301	254.52	144.34	1.2139	6.05095471984266	10.2361695051718	301	0.303866530860283	0.303866530860283	26.2292727574103	3
1302	251.82	139.09	1.1514	5.74708818898238	10.5400360360321	302	-0.291711869625873	0.291711869625873	26.5209846270361	3
1303	252.27	142.34	1.2114	6.03880005860825	10.2483241664063	303	-0.00972372898752738	0.00972372898752738	26.5307083560237	3
1304	253.7	141.35	1.2134	6.04852378759578	10.2386004374187	304	0.163844833439864	0.163844833439864	26.6945531894635	3
1305	247.67	143.07	1.1797	5.88467895415591	10.4024452708586	305	-0.192043647503699	0.192043647503699	26.8865968369672	3
1306	230.78	145.9	1.2192	6.07672260165961	10.2104016233549	306	-0.0573700010264222	0.0573700010264222	26.9439668379936	3
1307	233.62	154.97	1.231	6.13409260268603	10.1530316223285	307	-0.106474832413442	0.106474832413442	27.0504416704071	3
1308	233.48	168.1	1.2529	6.24056743509948	10.046556789915	308	0.00437567804438643	0.00437567804438643	27.0548173484515	3
1309	233.01	178.48	1.252	6.23619175705509	10.0509324679594	309	-0.075845086102726	0.075845086102726	27.1306624345542	3
1310	240.9	181.19	1.2676	6.31203684315781	9.97508738185669	310	0.0568838145770449	0.0568838145770449	27.1875462491313	3
1311	232.74	188.29	1.2559	6.25515302858077	10.0319711964337	311	-0.137590765173536	0.137590765173536	27.3251370143048	3
1312	248.18	186.98	1.2842	6.39274379375431	9.8943804312602	312	0.0593147468239277	0.0593147468239277	27.3844517611287	3
1313	243.74	177.4	1.272	6.33342904693038	9.95369517808412	313	-0.00923754253815368	0.00923754253815368	27.3936893036669	3
1314	234.17	181.82	1.2739	6.34266658946853	9.94445763554597	314	0.0165303392788001	0.0165303392788001	27.4102196429457	3
1315	244.68	177.03	1.2705	6.32613625018973	9.96098797482477	315	0	0	27.4102196429457	3
1316	242.79	174.64	1.2705	6.32613625018973	9.96098797482477	316	0.104530086615936	0.104530086615936	27.5147497295616	3
1317	237.66	177.99	1.249	6.22160616357379	10.0655180614407	317	0.052021950083283	0.052021950083283	27.5667716796449	3
1318	233.66	176.23	1.2383	6.16958421349051	10.117540011524	318	-0.0238231360194483	0.0238231360194483	27.5905948156643	3
1319	235.83	163.38	1.2432	6.19340734950996	10.0937168755045	319	0.00486186449376547	0.00486186449376547	27.5954566801581	3
1320	231.7	165.16	1.2422	6.1885454850162	10.0985787399983	320	0.133215087129148	0.133215087129148	27.7286717672872	3
1321	237.45	168.15	1.2148	6.05533039788705	10.2317938271275	321	-0.130784154882267	0.130784154882267	27.8594559221695	3
1322	241.97	163.86	1.2417	6.18611455276931	10.1010096722452	322	-0.0709832216089605	0.0709832216089605	27.9304391437785	3
1323	245.39	157.52	1.2563	6.25709777437828	10.0300264506362	323	0.0165303392788001	0.0165303392788001	27.9469694830573	3
1324	244.35	156.19	1.2529	6.24056743509948	10.046556789915	324	0.0306297463107157	0.0306297463107157	27.977599229368	3
1325	242.2	161.02	1.2466	6.20993768878876	10.0771865362257	325	0.223159580263792	0.223159580263792	28.2007588096318	3
1326	231.84	160.56	1.2007	5.98677810852497	10.3003461164895	326	-0.192043647503699	0.192043647503699	28.3928024571355	3
1327	234.78	155.2	1.2402	6.17882175602867	10.1083024689858	327	-0.0262540682663293	0.0262540682663293	28.4190565254018	3
1328	237.93	158.92	1.2456	6.205075824295	10.0820484007195	328	-0.0165303392788001	0.0165303392788001	28.4355868646806	3
1329	245.42	154.97	1.249	6.22160616357379	10.0655180614407	329	0.0165303392788001	0.0165303392788001	28.4521172039594	3
1330	236.89	150.59	1.2456	6.205075824295	10.0820484007195	330	-0.00972372898752916	0.00972372898752916	28.4618409329469	3
1331	241.82	150.53	1.2476	6.21479955328252	10.072324671732	331	0.00486186449376547	0.00486186449376547	28.4667027974407	3
1332	243.38	152	1.2466	6.20993768878876	10.0771865362257	332	-0.0262540682663293	0.0262540682663293	28.492956865707	3
1333	246.77	156.17	1.252	6.23619175705509	10.0509324679594	333	0.163844833439866	0.163844833439866	28.6568016991469	3
1334	240.72	140.7	1.2183	6.07234692361522	10.2147773013993	334	0.211491105478755	0.211491105478755	28.8682928046257	3
1335	246.72	141.52	1.1748	5.86085581813647	10.426268406878	335	-0.0593147468239259	0.0593147468239259	28.9276075514496	3
1336	251.96	141.74	1.187	5.92017056496039	10.3669536600541	336	-0.0714694080583378	0.0714694080583378	28.9990769595079	3
1337	264.6	138.19	1.2017	5.99163997301873	10.2954842519958	337	0.144883561914183	0.144883561914183	29.1439605214221	3
1338	263.78	145.14	1.1719	5.84675641110455	10.44036781391	338	-0.253789326574509	0.253789326574509	29.3977498479966	3
1339	269.77	138.35	1.2241	6.10054573767906	10.1865784873354	339	0.0899444931346434	0.0899444931346434	29.4876943411313	3
1340	260.16	146.1	1.2056	6.01060124454441	10.2765229804701	340	-0.308242208904669	0.308242208904669	29.7959365500359	3
1341	244.98	172.88	1.269	6.31884345344908	9.96828077156542	341	0.0092375425381519	0.0092375425381519	29.8051740925741	3
1342	255.63	171.41	1.2671	6.30960591091093	9.97751831410357	342	0.0238231360194447	0.0238231360194447	29.8289972285935	3
1343	253.12	165.42	1.2622	6.28578277489149	10.001341450123	343	-0.0286850005132102	0.0286850005132102	29.8576822291067	3
1344	263.1	170.8	1.2681	6.3144677754047	9.9726564496098	344	-0.0233369495700693	0.0233369495700693	29.8810191786768	3
1345	259.09	170.62	1.2729	6.33780472497477	9.94931950003973	345	0.0306297463107157	0.0306297463107157	29.9116489249875	3
1346	265.22	174.49	1.2666	6.30717497866405	9.97994924635045	346	0.00243093224688273	0.00243093224688273	29.9140798572344	3
1347	260.85	169.6	1.2661	6.30474404641717	9.98238017859733	347	0.0189612715256811	0.0189612715256811	29.9330411287601	3
1348	257.31	161.35	1.2622	6.28578277489149	10.001341450123	348	0.0831378828433742	0.0831378828433742	30.0161790116035	3
1349	253.55	153.52	1.2451	6.20264489204811	10.0844793329664	349	-0.0879997473371397	0.0879997473371397	30.1041787589406	3
1350	252.38	160.24	1.2632	6.29064463938525	9.99647958562925	350	0.268374920055804	0.268374920055804	30.3725536789964	3
1351	255.4	150.44	1.208	6.02226971932945	10.2648545056851	351	-0.201767376491228	0.201767376491228	30.5743210554876	3
1352	238.72	150.66	1.2495	6.22403709582068	10.0630871291938	352	0.211004919029381	0.211004919029381	30.785325974517	3
1353	235.4	134.22	1.2061	6.0130321767913	10.2740920482232	353	0.0617456790708086	0.0617456790708086	30.8470716535878	3
1354	250.6	125.41	1.1934	5.95128649772049	10.335837727294	354	0.182806104965547	0.182806104965547	31.0298777585534	3
1355	252.92	118.71	1.1558	5.76848039275494	10.5186438322596	355	-0.0379225430513639	0.0379225430513639	31.0678003016047	3
1356	251.69	114.24	1.1636	5.8064029358063	10.4807212892082	356	-0.111336696907209	0.111336696907209	31.1791369985119	3
1357	248.26	123.64	1.1865	5.91773963271351	10.369384592301	357	-0.0145855934812928	0.0145855934812928	31.1937225919932	3
1358	245.29	125.9	1.1895	5.9323252261948	10.3547989988197	358	0.0855688150902569	0.0855688150902569	31.2792914070835	3
1359	239.46	121.13	1.1719	5.84675641110455	10.44036781391	359	-0.0617456790708104	0.0617456790708104	31.3410370861543	3
1360	238.17	123.51	1.1846	5.90850209017536	10.3786221348391	360	-0.0330606785575984	0.0330606785575984	31.3740977647119	3
1361	234.26	126.71	1.1914	5.94156276873296	10.3455614562815	361	0.0189612715256828	0.0189612715256828	31.3930590362376	3
1362	258.25	138.37	1.1875	5.92260149720728	10.3645227278072	362	-0.0568838145770467	0.0568838145770467	31.4499428508146	3
1363	266.22	122.17	1.1992	5.97948531178432	10.3076389132302	363	0.0213922037725638	0.0213922037725638	31.4713350545872	3
1364	258.97	125.89	1.1948	5.95809310801176	10.3290311170027	364	0.132728900679773	0.132728900679773	31.604063955267	3
1365	249.05	113.5	1.1675	5.82536420733198	10.4617600176825	365	0.116198561400973	0.116198561400973	31.7202625166679	3
1366	232.43	108.09	1.1436	5.70916564593101	10.5779585790835	366	-0.156552036699217	0.156552036699217	31.8768145533672	3
1367	233.24	119.13	1.1758	5.86571768263023	10.4214065423843	367	0.0427844075451276	0.0427844075451276	31.9195989609123	3
1368	241.19	117.14	1.167	5.8229332750851	10.4641909499294	368	0.0476462720388913	0.0476462720388913	31.9672452329512	3
1369	230.93	113.87	1.1572	5.77528700304621	10.5118372219683	369	0.0568838145770467	0.0568838145770467	32.0241290475282	3
1370	238.75	101.44	1.1455	5.71840318846917	10.5687210365453	370	-0.00486186449376547	0.00486186449376547	32.028990912022	3
1371	245.17	98.751	1.1465	5.72326505296293	10.5638591720516	371	0.0544528823301622	0.0544528823301622	32.0834437943521	3
1372	247.84	102.04	1.1353	5.66881217063277	10.6183120543817	372	0.0641766113176914	0.0641766113176914	32.1476204056698	3
1373	261	88.233	1.1221	5.60463555931508	10.6824886656994	373	-0.0447291533426331	0.0447291533426331	32.1923495590125	3
1374	272.67	89.587	1.1313	5.64936471265771	10.6377595123568	374	0.161413901192981	0.161413901192981	32.3537634602054	3
1375	261.51	85.946	1.0981	5.48795081146473	10.7991734135498	375	-0.201767376491226	0.201767376491226	32.5555308366967	3
1376	277.38	95.021	1.1396	5.68971818795595	10.5974060370585	376	0	0	32.5555308366967	3
1377	279.62	91.706	1.1396	5.68971818795595	10.5974060370585	377	0.0807069505964897	0.0807069505964897	32.6362377872932	3
1378	264.99	92.338	1.123	5.60901123735946	10.678112987655	378	-0.128353222635383	0.128353222635383	32.7645910099286	3
1379	255.95	97.34	1.1494	5.73736445999485	10.5497597650197	379	0.0403534752982466	0.0403534752982466	32.8049444852268	3
1380	241.57	94.683	1.1411	5.6970109846966	10.5901132403179	380	0.374849752469244	0.374849752469244	33.179794237696	3
1381	238.43	76.973	1.064	5.32216123222736	10.9649629927871	381	0.116684747850348	0.116684747850348	33.2964789855464	3
1382	237.1	89.126	1.04	5.20547648437701	11.0816477406375	382	-0.342275260361022	0.342275260361022	33.6387542459074	3
1383	242.67	81.197	1.1104	5.54775174473803	10.7393724802765	383	0.0617456790708104	0.0617456790708104	33.7004999249782	3
1384	241.73	79.801	1.0977	5.48600606566722	10.8011181593473	384	0.10015440857155	0.10015440857155	33.8006543335498	3
1385	252.39	66.102	1.0771	5.38585165709567	10.9012725679188	385	0.118629493647854	0.118629493647854	33.9192838271976	3
1386	251.68	57.747	1.0527	5.26722216344782	11.0199020615667	386	-0.0189612715256811	0.0189612715256811	33.9382450987233	3
1387	269.5	61.513	1.0566	5.2861834349735	11.000940790041	387	0.0685522893620796	0.0685522893620796	34.0067973880854	3
1388	271.28	62.642	1.0425	5.21763114561142	11.0694930794031	388	0.121060425894736	0.121060425894736	34.1278578139801	3
1389	254.5	67.508	1.0176	5.09657071971668	11.1905535052978	389	-0.0899444931346434	0.0899444931346434	34.2178023071148	3
1390	257.03	69.882	1.0361	5.18651521285133	11.1006090121632	390	-0.209060173231876	0.209060173231876	34.4268624803466	3
1391	267.74	71.677	1.0791	5.3955753860832	10.8915488389313	391	0.0116684747850364	0.0116684747850364	34.4385309551317	3
1392	274.06	71.858	1.0767	5.38390691129817	10.9032173137163	392	0.261568309764531	0.261568309764531	34.7000992648962	3
1393	274.79	61.38	1.0229	5.12233860153363	11.1647856234809	393	0.0140994070319174	0.0140994070319174	34.7141986719281	3
1394	278.1	54.441	1.02	5.10823919450172	11.1788850305128	394	0.0116684747850346	0.0116684747850346	34.7258671467132	3
1395	256.62	59.493	1.0176	5.09657071971668	11.1905535052978	395	-0.118629493647854	0.118629493647854	34.844496640361	3
1396	249.11	61.26	1.042	5.21520021336454	11.07192401165	396	-0.0354916108044812	0.0354916108044812	34.8799882511655	3
1397	249.17	55.515	1.0493	5.25069182416902	11.0364324008455	397	0.130297968432888	0.130297968432888	35.0102862195984	3
1398	256.38	55.628	1.0225	5.12039385573613	11.1667303692784	398	-0.00194474579750548	0.00194474579750548	35.0122309653959	3
1399	265.21	45.966	1.0229	5.12233860153363	11.1647856234809	399	0.025767881816952	0.025767881816952	35.0379988472128	3
1400	254.36	41.454	1.0176	5.09657071971668	11.1905535052978	400	-0.0281988140638347	0.0281988140638347	35.0661976612767	3
1401	240.49	27.599	1.0234	5.12476953378052	11.162354691234	401	0.0306297463107175	0.0306297463107175	35.0968274075874	3
1402	241.13	28.527	1.0171	5.0941397874698	11.1929844375447	402	-0.0641766113176914	0.0641766113176914	35.1610040189051	3
1403	240.27	29.646	1.0303	5.15831639878749	11.128807826227	403	0.052508136532655	0.052508136532655	35.2135121554377	3
1404	232.35	29.634	1.0195	5.10580826225484	11.1813159627597	404	0	0	35.2135121554377	3
1405	237.55	27.391	1.0195	5.10580826225484	11.1813159627597	405	-0.00729279674064465	0.00729279674064465	35.2208049521784	3
1406	253.31	21.339	1.021	5.11310105899548	11.174023166019	406	-0.00923754253815368	0.00923754253815368	35.2300424947165	3
1407	265.3	13.739	1.0229	5.12233860153363	11.1647856234809	407	0.0140994070319174	0.0140994070319174	35.2441419017484	3
1408	273.14	11.948	1.02	5.10823919450172	11.1788850305128	408	-0.00243093224688096	0.00243093224688096	35.2465728339953	3
1409	277.29	13.925	1.0205	5.1106701267486	11.1764540982659	409	-0.00972372898753093	0.00972372898753093	35.2562965629829	3
1410	259.69	15.161	1.0225	5.12039385573613	11.1667303692784	410	0.0384087295007411	0.0384087295007411	35.2947052924836	3
1411	258.23	19.22	1.0146	5.08198512623539	11.2051390987791	411	-0.0145855934812946	0.0145855934812946	35.3092908859649	3
1412	243.17	27.036	1.0176	5.09657071971668	11.1905535052978	412	-0.0403534752982448	0.0403534752982448	35.3496443612631	3
1413	251.4	28.882	1.0259	5.13692419501493	11.1502000299996	413	-0.0685522893620814	0.0685522893620814	35.4181966506252	3
1414	240.77	34.237	1.04	5.20547648437701	11.0816477406375	414	0.0782760183496087	0.0782760183496087	35.4964726689748	3
1415	248.02	33.837	1.0239	5.1272004660274	11.1599237589871	415	0.00243093224688273	0.00243093224688273	35.4989036012217	3
1416	249.14	33.378	1.0234	5.12476953378052	11.162354691234	416	-0.104530086615936	0.104530086615936	35.6034336878377	3
1417	248.12	47.646	1.0449	5.22929962039645	11.057824604618	417	0.116198561400973	0.116198561400973	35.7196322492386	3
1418	254.58	42.705	1.021	5.11310105899548	11.174023166019	418	0.00243093224688273	0.00243093224688273	35.7220631814855	3
1419	249.11	44.437	1.0205	5.1106701267486	11.1764540982659	419	-0.161413901192983	0.161413901192983	35.8834770826785	3
1420	232.3	64.747	1.0537	5.27208402794158	11.0150401970729	420	-0.180375172718666	0.180375172718666	36.0638522553972	3
1421	230.78	71.598	1.0908	5.45245920066025	10.8346650243543	421	0.0758450861027278	0.0758450861027278	36.1396973414999	3
1422	233.92	76.652	1.0752	5.37661411455752	10.910510110457	422	0.0286850005132102	0.0286850005132102	36.1683823420131	3
1423	236.35	78.23	1.0693	5.34792911404431	10.9391951109702	423	-0.0286850005132102	0.0286850005132102	36.1970673425263	3
1424	252.67	65.921	1.0752	5.37661411455752	10.910510110457	424	0.0286850005132102	0.0286850005132102	36.2257523430395	3
1425	251.31	67.205	1.0693	5.34792911404431	10.9391951109702	425	-0.0928616118309016	0.0928616118309016	36.3186139548704	3
1426	250.06	69.787	1.0884	5.44079072587521	10.8463334991393	426	0.32768966687973	0.32768966687973	36.6463036217501	3
1427	253.14	53.375	1.021	5.11310105899548	11.174023166019	427	0.00729279674064465	0.00729279674064465	36.6535964184908	3
1428	252.71	53.298	1.0195	5.10580826225484	11.1813159627597	428	-0.133215087129146	0.133215087129146	36.7868115056199	3
1429	232.77	52.625	1.0469	5.23902334938398	11.0481008756305	429	-0.0593147468239277	0.0593147468239277	36.8461262524439	3
1430	230.47	47.656	1.0591	5.29833809620791	10.9887861288066	430	0.0782760183496087	0.0782760183496087	36.9244022707935	3
1431	234.74	47.459	1.043	5.2200620778583	11.0670621471562	431	-0.0213922037725638	0.0213922037725638	36.945794474566	3
1432	234.53	45.367	1.0474	5.24145428163087	11.0456699433836	432	0.133215087129148	0.133215087129148	37.0790095616952	3
1433	233.75	36.423	1.02	5.10823919450172	11.1788850305128	433	-0.137590765173536	0.137590765173536	37.2166003268687	3
1434	236.6	54.175	1.0483	5.24582995967525	11.0412942653392	434	-0.133215087129148	0.133215087129148	37.3498154139979	3
1435	235.09	63.688	1.0757	5.3790450468044	10.9080791782101	435	0.215866783523145	0.215866783523145	37.565682197521	3
1436	238.63	63.018	1.0313	5.16317826328126	11.1239459617332	436	0.0213922037725638	0.0213922037725638	37.5870744012936	3
1437	240.35	60.343	1.0269	5.14178605950869	11.1453381655058	437	-0.123005171692242	0.123005171692242	37.7100795729858	3
1438	236.47	57.374	1.0522	5.26479123120094	11.0223329938136	438	-0.0904306795840206	0.0904306795840206	37.8005102525698	3
1439	242.47	70.831	1.0708	5.35522191078496	10.9319023142295	439	-0.00972372898752916	0.00972372898752916	37.8102339815574	3
1440	239.59	67.889	1.0728	5.36494563977248	10.922178585242	440	-0.21100491902938	0.21100491902938	38.0212389005868	3
1441	232.63	83.976	1.1162	5.57595055880186	10.7111736662126	441	0.0899444931346434	0.0899444931346434	38.1111833937214	3
1442	234.27	90.959	1.0977	5.48600606566722	10.8011181593473	442	-0.140021697420419	0.140021697420419	38.2512050911418	3
1443	230.48	90.833	1.1265	5.62602776308764	10.6610964619269	443	0.0335468650069757	0.0335468650069757	38.2847519561488	3
1444	231.37	94.865	1.1196	5.59248089808066	10.6946433269338	444	0.0520219500832813	0.0520219500832813	38.3367739062321	3
1445	241.51	82.6	1.1089	5.54045894799738	10.7466652770171	445	0.121060425894736	0.121060425894736	38.4578343321268	3
1446	234.37	75.824	1.084	5.41939852210265	10.8677257029119	446	-0.118629493647855	0.118629493647855	38.5764638257747	3
1447	242.93	82.875	1.1084	5.5380280157505	10.749096209264	447	0.1589829689461	0.1589829689461	38.7354467947208	3
1448	254.74	77.425	1.0757	5.3790450468044	10.9080791782101	448	-0.166275765686747	0.166275765686747	38.9017225604075	3
1449	262.59	79.759	1.1099	5.54532081249115	10.7418034125234	449	0.0714694080583378	0.0714694080583378	38.9731919684658	3
1450	258.39	77.02	1.0952	5.47385140443281	10.8132728205817	450	0.0899444931346451	0.0899444931346451	39.0631364616005	3
1451	251.93	66.232	1.0767	5.38390691129817	10.9032173137163	451	0.275667716796448	0.275667716796448	39.3388041783969	3
1452	258.35	60.417	1.02	5.10823919450172	11.1788850305128	452	-0.232883309251321	0.232883309251321	39.5716874876483	3
1453	257.37	62.703	1.0679	5.34112250375304	10.9460017212615	453	0.114253815603465	0.114253815603465	39.6859413032517	3
1454	240.19	57.347	1.0444	5.22686868814957	11.0602555368649	454	-0.0690384758114551	0.0690384758114551	39.7549797790632	3
1455	245.86	63.466	1.0586	5.29590716396103	10.9912170610535	455	0.0165303392788001	0.0165303392788001	39.771510118342	3
1456	246.71	54.551	1.0552	5.27937682468223	11.0077474003323	456	0.00729279674064642	0.00729279674064642	39.7788029150826	3
1457	248.1	55.054	1.0537	5.27208402794158	11.0150401970729	457	0.147314494161064	0.147314494161064	39.9261174092437	3
1458	238.91	55.889	1.0234	5.12476953378052	11.162354691234	458	-0.135646019376029	0.135646019376029	40.0617634286197	3
1459	247.1	52.568	1.0513	5.26041555315655	11.026708671858	459	-0.0165303392788001	0.0165303392788001	40.0782937678985	3
1460	261.12	53.492	1.0547	5.27694589243535	11.0101783325792	460	0.121060425894736	0.121060425894736	40.1993541937933	3
1461	271.87	54.738	1.0298	5.15588546654061	11.1312387584739	461	-0.166275765686747	0.166275765686747	40.36562995948	3
1462	271.01	63.885	1.064	5.32216123222736	10.9649629927871	462	-0.137590765173536	0.137590765173536	40.5032207246535	3
1463	255.29	73.405	1.0923	5.45975199740089	10.8273722276136	463	0.0593147468239277	0.0593147468239277	40.5625354714775	3
1464	259.37	68.385	1.0801	5.40043725057697	10.8866869744375	464	0.0568838145770449	0.0568838145770449	40.6194192860545	3
1465	246.33	74.121	1.0684	5.34355343599992	10.9435707890146	465	0.175999494674278	0.175999494674278	40.7954187807288	3
1466	243.59	59.092	1.0322	5.16755394132564	11.1195702836889	466	0.0568838145770449	0.0568838145770449	40.8523025953058	3
1467	240.99	51.811	1.0205	5.1106701267486	11.1764540982659	467	-0.137590765173538	0.137590765173538	40.9898933604794	3
1468	244.73	50.829	1.0488	5.24826089192214	11.0388633330924	468	0.144883561914185	0.144883561914185	41.1347769223936	3
1469	255.1	35.572	1.019	5.10337733000795	11.1837468950065	469	0.00437567804438643	0.00437567804438643	41.1391526004379	3
1470	253.54	35.96	1.0181	5.09900165196356	11.1881225730509	470	-0.0213922037725638	0.0213922037725638	41.1605448042105	3
1471	257.16	35.069	1.0225	5.12039385573613	11.1667303692784	471	0.0072927967406482	0.0072927967406482	41.1678376009512	3
1472	258.24	40.333	1.021	5.11310105899548	11.174023166019	472	-0.0354916108044829	0.0354916108044829	41.2033292117556	3
1473	255.04	44.283	1.0283	5.14859266979996	11.1385315552145	473	-0.0379225430513621	0.0379225430513621	41.241251754807	3
1474	242.62	33.542	1.0361	5.18651521285133	11.1006090121632	474	-0.00729279674064642	0.00729279674064642	41.2485445515477	3
1475	240.27	33.796	1.0376	5.19380800959197	11.0933162154225	475	0.0427844075451276	0.0427844075451276	41.2913289590928	3
1476	236.19	31.531	1.0288	5.15102360204684	11.1361006229677	476	-0.050077204285774	0.050077204285774	41.3414061633786	3
1477	240.72	43.724	1.0391	5.20110080633262	11.0860234186819	477	-0.0306297463107192	0.0306297463107192	41.3720359096893	3
1478	236.89	41.726	1.0454	5.23173055264334	11.0553936723712	478	0.128353222635386	0.128353222635386	41.5003891323247	3
1479	234.71	36.518	1.019	5.10337733000795	11.1837468950065	479	-0.0121546612344119	0.0121546612344119	41.5125437935591	3
1480	233.94	37.193	1.0215	5.11553199124236	11.1715922337721	480	0.00729279674064642	0.00729279674064642	41.5198365902997	3
1481	234.22	26.822	1.02	5.10823919450172	11.1788850305128	481	-0.0690384758114568	0.0690384758114568	41.5888750661112	3
1482	250.53	33.187	1.0342	5.17727767031317	11.1098465547013	482	0.0568838145770449	0.0568838145770449	41.6457588806882	3
1483	255.4	30.335	1.0225	5.12039385573613	11.1667303692784	483	0	0	41.6457588806882	3
1484	243.82	16.649	1.0225	5.12039385573613	11.1667303692784	484	0.0145855934812928	0.0145855934812928	41.6603444741695	3
1485	256.26	13.11	1.0195	5.10580826225484	11.1813159627597	485	-0.0121546612344101	0.0121546612344101	41.6724991354039	3
1486	250.68	17.472	1.022	5.11796292348925	11.1691613015253	486	-0.00243093224688273	0.00243093224688273	41.6749300676508	3
1487	245.25	10.54	1.0225	5.12039385573613	11.1667303692784	487	0.0170165257281774	0.0170165257281774	41.691946593379	3
1488	260.64	14.453	1.019	5.10337733000795	11.1837468950065	488	-0.00486186449376547	0.00486186449376547	41.6968084578727	3
1489	256.65	18.988	1.02	5.10823919450172	11.1788850305128	489	-0.0140994070319174	0.0140994070319174	41.7109078649047	3
1490	256.96	12.839	1.0229	5.12233860153363	11.1647856234809	490	0.0165303392787983	0.0165303392787983	41.7274382041835	3
1491	255.14	13.812	1.0195	5.10580826225484	11.1813159627597	491	0	0	41.7274382041835	3
1492	249.96	17.911	1.0195	5.10580826225484	11.1813159627597	492	-0.0189612715256811	0.0189612715256811	41.7463994757091	3
1493	245.97	15.905	1.0234	5.12476953378052	11.162354691234	493	0.00680661029127094	0.00680661029127094	41.7532060860004	3
1494	244.84	11.384	1.022	5.11796292348925	11.1691613015253	494	0.0072927967406482	0.0072927967406482	41.7604988827411	3
1495	240.9	16.943	1.0205	5.1106701267486	11.1764540982659	495	-0.0213922037725638	0.0213922037725638	41.7818910865136	3
1496	236.01	23.307	1.0249	5.13206233052116	11.1550618944933	496	-0.0140994070319191	0.0140994070319191	41.7959904935455	3
1497	242.71	39.997	1.0278	5.14616173755308	11.1409624874614	497	0.0165303392788001	0.0165303392788001	41.8125208328243	3
1498	260.53	48.558	1.0244	5.12963139827428	11.1574928267402	498	0.0140994070319174	0.0140994070319174	41.8266202398563	3
1499	250.73	40.214	1.0215	5.11553199124236	11.1715922337721	499	-0.0923754253815261	0.0923754253815261	41.9189956652378	3
1500	255.64	46.025	1.0405	5.20790741662389	11.0792168083906	500	NA	NA	NA	3
