# Supplementary material for: Assessment of crusting effects on interrill erosion by laser scanning
Source: PeerJ. 2020 Jan 31;8:e8487. doi: 10.7717/peerj.8487 (PMC6996510; doi:10.7717/peerj.8487)
Supplement: Data S1 — Each has two transects and four subplots. [file peerj-08-8487-s001.zip › raw data for uploading/os6plotc.txt]

x	y	z	cal	h	code	deltah	absh	cumsumh	number
1	464.43	259.19	1.022	5.11796292348925	11.1929844375447	1	-0.0116684747850346	0.0116684747850346	0.0116684747850346	1
2	457.64	253.94	1.0244	5.12963139827428	11.1813159627597	2	0.0189612715256828	0.0189612715256828	0.0306297463107175	1
3	464.21	253.85	1.0205	5.1106701267486	11.2002772342853	3	0.0092375425381519	0.0092375425381519	0.0398672888488694	1
4	474.74	244.21	1.0186	5.10143258421045	11.2095147768235	4	-0.0281988140638347	0.0281988140638347	0.0680661029127041	1
5	474.26	231.22	1.0244	5.12963139827428	11.1813159627597	5	0.0116684747850346	0.0116684747850346	0.0797345776977387	1
6	484.66	237.29	1.022	5.11796292348925	11.1929844375447	6	0.00243093224688273	0.00243093224688273	0.0821655099446215	1
7	484.47	251.05	1.0215	5.11553199124236	11.1954153697916	7	0	0	0.0821655099446215	1
8	490.1	253.03	1.0215	5.11553199124236	11.1954153697916	8	0.00243093224688273	0.00243093224688273	0.0845964421915042	1
9	491.53	263.1	1.021	5.11310105899548	11.1978463020385	9	0	0	0.0845964421915042	1
10	493.35	267.06	1.021	5.11310105899548	11.1978463020385	10	-0.00243093224688273	0.00243093224688273	0.0870273744383869	1
11	476.6	278.82	1.0215	5.11553199124236	11.1954153697916	11	0.00486186449376547	0.00486186449376547	0.0918892389321524	1
12	484.97	278.04	1.0205	5.1106701267486	11.2002772342853	12	-0.00972372898753093	0.00972372898753093	0.101612967919683	1
13	494.33	274.16	1.0225	5.12039385573613	11.1905535052978	13	0	0	0.101612967919683	1
14	493.08	264.16	1.0225	5.12039385573613	11.1905535052978	14	0.00972372898753093	0.00972372898753093	0.111336696907214	1
15	486.37	271.3	1.0205	5.1106701267486	11.2002772342853	15	-0.00486186449376547	0.00486186449376547	0.11619856140098	1
16	486.29	270.01	1.0215	5.11553199124236	11.1954153697916	16	0	0	0.11619856140098	1
17	481.92	269.18	1.0215	5.11553199124236	11.1954153697916	17	0.00486186449376547	0.00486186449376547	0.121060425894745	1
18	475.91	266.07	1.0205	5.1106701267486	11.2002772342853	18	0.0140994070319156	0.0140994070319156	0.135159832926661	1
19	478.86	268.54	1.0176	5.09657071971668	11.2143766413173	19	0	0	0.135159832926661	1
20	474.4	268.87	1.0176	5.09657071971668	11.2143766413173	20	-0.0213922037725638	0.0213922037725638	0.156552036699225	1
21	478.12	253.78	1.022	5.11796292348925	11.1929844375447	21	0.00486186449376547	0.00486186449376547	0.16141390119299	1
22	482	256.33	1.021	5.11310105899548	11.1978463020385	22	0.0286850005132102	0.0286850005132102	0.1900989017062	1
23	477.5	243.04	1.0151	5.08441605848227	11.2265313025517	23	-0.0262540682663275	0.0262540682663275	0.216352969972528	1
24	475.79	231.94	1.0205	5.1106701267486	11.2002772342853	24	0.00243093224688096	0.00243093224688096	0.218783902219409	1
25	479.98	230.06	1.02	5.10823919450172	11.2027081665322	25	0	0	0.218783902219409	1
26	472.88	233.14	1.02	5.10823919450172	11.2027081665322	26	0.00243093224688096	0.00243093224688096	0.22121483446629	1
27	492.54	248.91	1.0195	5.10580826225484	11.2051390987791	27	0.0165303392788019	0.0165303392788019	0.237745173745092	1
28	480.36	247.43	1.0161	5.08927792297604	11.2216694380579	28	-0.0189612715256828	0.0189612715256828	0.256706445270774	1
29	493.22	245.21	1.02	5.10823919450172	11.2027081665322	29	0.0213922037725638	0.0213922037725638	0.278098649043338	1
30	492.1	234.87	1.0156	5.08684699072915	11.2241003703048	30	-0.0311159327600929	0.0311159327600929	0.309214581803431	1
31	469.17	234.94	1.022	5.11796292348925	11.1929844375447	31	0.0072927967406482	0.0072927967406482	0.316507378544079	1
32	461.62	232.12	1.0205	5.1106701267486	11.2002772342853	32	-0.00243093224688273	0.00243093224688273	0.318938310790962	1
33	450.71	230.61	1.021	5.11310105899548	11.1978463020385	33	-0.00243093224688273	0.00243093224688273	0.321369243037845	1
34	453.89	240.6	1.0215	5.11553199124236	11.1954153697916	34	0.00729279674064642	0.00729279674064642	0.328662039778491	1
35	445.73	236.14	1.02	5.10823919450172	11.2027081665322	35	0.00243093224688096	0.00243093224688096	0.331092972025372	1
36	427.52	234.53	1.0195	5.10580826225484	11.2051390987791	36	-0.0121546612344101	0.0121546612344101	0.343247633259782	1
37	445.94	251.42	1.022	5.11796292348925	11.1929844375447	37	0	0	0.343247633259782	1
38	444.84	252.32	1.022	5.11796292348925	11.1929844375447	38	-0.0379225430513639	0.0379225430513639	0.381170176311146	1
39	438.07	234.37	1.0298	5.15588546654061	11.1550618944933	39	0.047646272038893	0.047646272038893	0.428816448350039	1
40	445.27	231.88	1.02	5.10823919450172	11.2027081665322	40	0	0	0.428816448350039	1
41	448.41	244.95	1.02	5.10823919450172	11.2027081665322	41	-0.00729279674064642	0.00729279674064642	0.436109245090686	1
42	449.85	245.87	1.0215	5.11553199124236	11.1954153697916	42	0	0	0.436109245090686	1
43	446.65	239.23	1.0215	5.11553199124236	11.1954153697916	43	0.00243093224688273	0.00243093224688273	0.438540177337568	1
44	443.9	234.86	1.021	5.11310105899548	11.1978463020385	44	-0.00243093224688273	0.00243093224688273	0.440971109584451	1
45	450.9	258.33	1.0215	5.11553199124236	11.1954153697916	45	0.00729279674064642	0.00729279674064642	0.448263906325097	1
46	478.74	274.3	1.02	5.10823919450172	11.2027081665322	46	-0.00486186449376369	0.00486186449376369	0.453125770818861	1
47	475.33	266.19	1.021	5.11310105899548	11.1978463020385	47	-0.0072927967406482	0.0072927967406482	0.460418567559509	1
48	475.57	279.22	1.0225	5.12039385573613	11.1905535052978	48	0.00486186449376547	0.00486186449376547	0.465280432053275	1
49	485.79	276.89	1.0215	5.11553199124236	11.1954153697916	49	0	0	0.465280432053275	1
50	481.22	277	1.0215	5.11553199124236	11.1954153697916	50	0.00729279674064642	0.00729279674064642	0.472573228793921	1
51	480.46	278.96	1.02	5.10823919450172	11.2027081665322	51	-0.0189612715256828	0.0189612715256828	0.491534500319604	1
52	487.02	278.49	1.0239	5.1272004660274	11.1837468950065	52	0.0116684747850364	0.0116684747850364	0.503202975104641	1
53	476.54	267.48	1.0215	5.11553199124236	11.1954153697916	53	-0.00680661029127094	0.00680661029127094	0.510009585395911	1
54	481.67	260.84	1.0229	5.12233860153363	11.1886087595003	54	0.0306297463107175	0.0306297463107175	0.540639331706629	1
55	488.45	260.46	1.0166	5.09170885522292	11.219238505811	55	0	0	0.540639331706629	1
56	492.28	254.8	1.0166	5.09170885522292	11.219238505811	56	-0.0238231360194465	0.0238231360194465	0.564462467726075	1
57	488.25	259.12	1.0215	5.11553199124236	11.1954153697916	57	0.00243093224688273	0.00243093224688273	0.566893399972958	1
58	476.51	260.61	1.021	5.11310105899548	11.1978463020385	58	0	0	0.566893399972958	1
59	467.82	257.47	1.021	5.11310105899548	11.1978463020385	59	0	0	0.566893399972958	1
60	473.03	249.41	1.021	5.11310105899548	11.1978463020385	60	-0.00486186449376547	0.00486186449376547	0.571755264466724	1
61	479	233.73	1.022	5.11796292348925	11.1929844375447	61	0	0	0.571755264466724	1
62	484.01	238.11	1.022	5.11796292348925	11.1929844375447	62	0.0262540682663293	0.0262540682663293	0.598009332733053	1
63	474.61	235.57	1.0166	5.09170885522292	11.219238505811	63	-0.0116684747850346	0.0116684747850346	0.609677807518088	1
64	477.74	235.37	1.019	5.10337733000795	11.207570031026	64	-0.00243093224688451	0.00243093224688451	0.612108739764972	1
65	477.98	230.48	1.0195	5.10580826225484	11.2051390987791	65	-0.0238231360194447	0.0238231360194447	0.635931875784417	1
66	469.88	230.75	1.0244	5.12963139827428	11.1813159627597	66	0.0165303392788001	0.0165303392788001	0.652462215063217	1
67	479.97	241.97	1.021	5.11310105899548	11.1978463020385	67	0.00243093224688273	0.00243093224688273	0.6548931473101	1
68	488.26	252.4	1.0205	5.1106701267486	11.2002772342853	68	-0.00972372898753093	0.00972372898753093	0.664616876297631	1
69	490.84	256.53	1.0225	5.12039385573613	11.1905535052978	69	0.00243093224688273	0.00243093224688273	0.667047808544513	1
70	494.7	238.03	1.022	5.11796292348925	11.1929844375447	70	-0.0330606785575984	0.0330606785575984	0.700108487102112	1
71	483.23	249.45	1.0288	5.15102360204684	11.1599237589871	71	0.0568838145770449	0.0568838145770449	0.756992301679157	1
72	483.84	253.52	1.0171	5.0941397874698	11.2168075735641	72	-0.0140994070319174	0.0140994070319174	0.771091708711074	1
73	473.14	255.3	1.02	5.10823919450172	11.2027081665322	73	-0.00972372898752916	0.00972372898752916	0.780815437698603	1
74	474.69	256.95	1.022	5.11796292348925	11.1929844375447	74	0.0359777972538584	0.0359777972538584	0.816793234952462	1
75	479.48	254.95	1.0146	5.08198512623539	11.2289622347986	75	-0.0549390687795395	0.0549390687795395	0.871732303732001	1
76	465.96	252.06	1.0259	5.13692419501493	11.174023166019	76	0.00486186449376547	0.00486186449376547	0.876594168225767	1
77	472.29	239.71	1.0249	5.13206233052116	11.1788850305128	77	-0.0165303392788019	0.0165303392788019	0.893124507504568	1
78	465.26	233.16	1.0283	5.14859266979996	11.162354691234	78	0.0520219500832813	0.0520219500832813	0.94514645758785	1
79	462.33	241.4	1.0176	5.09657071971668	11.2143766413173	79	0	0	0.94514645758785	1
80	466.24	248.81	1.0176	5.09657071971668	11.2143766413173	80	-0.0238231360194465	0.0238231360194465	0.968969593607296	1
81	479.45	252.65	1.0225	5.12039385573613	11.1905535052978	81	0.00243093224688273	0.00243093224688273	0.971400525854179	1
82	482.88	239.29	1.022	5.11796292348925	11.1929844375447	82	-0.00680661029127094	0.00680661029127094	0.97820713614545	1
83	476.61	236.29	1.0234	5.12476953378052	11.1861778272534	83	-0.00486186449376369	0.00486186449376369	0.983069000639214	1
84	467.9	247.34	1.0244	5.12963139827428	11.1813159627597	84	0.0092375425381519	0.0092375425381519	0.992306543177365	1
85	480.6	247.91	1.0225	5.12039385573613	11.1905535052978	85	-0.00680661029127094	0.00680661029127094	0.999113153468636	1
86	475.14	255.91	1.0239	5.1272004660274	11.1837468950065	86	0.00680661029127094	0.00680661029127094	1.00591976375991	1
87	483.21	230.25	1.0225	5.12039385573613	11.1905535052978	87	0.0072927967406482	0.0072927967406482	1.01321256050056	1
88	474.54	239.82	1.021	5.11310105899548	11.1978463020385	88	0	0	1.01321256050056	1
89	476.6	241.14	1.021	5.11310105899548	11.1978463020385	89	-0.0072927967406482	0.0072927967406482	1.0205053572412	1
90	455.6	241.2	1.0225	5.12039385573613	11.1905535052978	90	-0.0140994070319174	0.0140994070319174	1.03460476427312	1
91	455.95	243.29	1.0254	5.13449326276805	11.1764540982659	91	0.0189612715256828	0.0189612715256828	1.0535660357988	1
92	459.42	244.82	1.0215	5.11553199124236	11.1954153697916	92	0.00729279674064642	0.00729279674064642	1.06085883253945	1
93	457.98	254.35	1.02	5.10823919450172	11.2027081665322	93	0.00243093224688096	0.00243093224688096	1.06328976478633	1
94	452.37	256.9	1.0195	5.10580826225484	11.2051390987791	94	-0.00972372898752738	0.00972372898752738	1.07301349377386	1
95	452.62	276.65	1.0215	5.11553199124236	11.1954153697916	95	-0.0116684747850364	0.0116684747850364	1.0846819685589	1
96	451.82	274.79	1.0239	5.1272004660274	11.1837468950065	96	0.0306297463107175	0.0306297463107175	1.11531171486961	1
97	447.84	272.35	1.0176	5.09657071971668	11.2143766413173	97	-0.0140994070319156	0.0140994070319156	1.12941112190153	1
98	458.22	270.03	1.0205	5.1106701267486	11.2002772342853	98	-0.0116684747850364	0.0116684747850364	1.14107959668656	1
99	450.78	264.79	1.0229	5.12233860153363	11.1886087595003	99	0.00923754253815368	0.00923754253815368	1.15031713922472	1
100	456.24	267.17	1.021	5.11310105899548	11.1978463020385	100	0	0	1.15031713922472	1
101	463.22	276.56	1.021	5.11310105899548	11.1978463020385	101	-0.0165303392788001	0.0165303392788001	1.16684747850352	1
102	464.32	278.01	1.0244	5.12963139827428	11.1813159627597	102	0.0140994070319174	0.0140994070319174	1.18094688553544	1
103	465.5	279.56	1.0215	5.11553199124236	11.1954153697916	103	-0.0165303392787983	0.0165303392787983	1.19747722481423	1
104	454.21	275.46	1.0249	5.13206233052116	11.1788850305128	104	0.0116684747850329	0.0116684747850329	1.20914569959927	1
105	448.88	276.08	1.0225	5.12039385573613	11.1905535052978	105	0.0072927967406482	0.0072927967406482	1.21643849633992	1
106	458.45	269.86	1.021	5.11310105899548	11.1978463020385	106	-0.0140994070319191	0.0140994070319191	1.23053790337183	1
107	444.43	277.56	1.0239	5.1272004660274	11.1837468950065	107	0.0165303392788019	0.0165303392788019	1.24706824265064	1
108	444.75	272.96	1.0205	5.1106701267486	11.2002772342853	108	-0.0072927967406482	0.0072927967406482	1.25436103939128	1
109	443.63	272.09	1.022	5.11796292348925	11.1929844375447	109	0	0	1.25436103939128	1
110	443.18	277.39	1.022	5.11796292348925	11.1929844375447	110	0.0072927967406482	0.0072927967406482	1.26165383613193	1
111	423.96	277.23	1.0205	5.1106701267486	11.2002772342853	111	-0.00486186449376547	0.00486186449376547	1.2665157006257	1
112	431.61	274.83	1.0215	5.11553199124236	11.1954153697916	112	-0.00243093224688273	0.00243093224688273	1.26894663287258	1
113	425.31	270.22	1.022	5.11796292348925	11.1929844375447	113	0.00972372898752916	0.00972372898752916	1.27867036186011	1
114	416.2	271.04	1.02	5.10823919450172	11.2027081665322	114	-0.320396870139083	0.320396870139083	1.59906723199919	1
115	406.21	275.66	1.0859	5.4286360646408	10.8823112963931	115	-0.0403534752982448	0.0403534752982448	1.63942070729744	1
116	393.22	279.25	1.0942	5.46898953993905	10.8419578210949	116	-0.0311159327600929	0.0311159327600929	1.67053664005753	1
117	394.79	268.23	1.1006	5.50010547269914	10.8108418883348	117	-0.220728648016911	0.220728648016911	1.89126528807444	1
118	385.61	271.37	1.146	5.72083412071605	10.5901132403179	118	-0.180375172718662	0.180375172718662	2.0716404607931	1
119	372.07	259.76	1.1831	5.90120929343471	10.4097380675992	119	-0.0213922037725638	0.0213922037725638	2.09303266456567	1
120	370	278.35	1.1875	5.92260149720728	10.3883458638267	120	0.358319413190445	0.358319413190445	2.45135207775611	1
121	376.79	276.07	1.1138	5.56428208401683	10.7466652770171	121	-0.358319413190445	0.358319413190445	2.80967149094656	1
122	370.79	278.57	1.1875	5.92260149720728	10.3883458638267	122	0.137590765173535	0.137590765173535	2.94726225612009	1
123	363.47	265.52	1.1592	5.78501073203374	10.5259366290002	123	-0.1424526296673	0.1424526296673	3.08971488578739	1
124	359.21	270.38	1.1885	5.92746336170104	10.3834839993329	124	0.292198056075247	0.292198056075247	3.38191294186264	1
125	362.67	278.07	1.1284	5.63526530562579	10.6756820554082	125	-0.201767376491226	0.201767376491226	3.58368031835387	1
126	366.56	265.32	1.1699	5.83703268211702	10.4739146789169	126	-0.0831378828433742	0.0831378828433742	3.66681820119724	1
127	361.89	268.91	1.187	5.92017056496039	10.3907767960736	127	0.149259239958571	0.149259239958571	3.81607744115581	1
128	368.11	268.19	1.1563	5.77091132500182	10.5400360360321	128	-0.149259239958571	0.149259239958571	3.96533668111438	1
129	375.03	261.48	1.187	5.92017056496039	10.3907767960736	129	0.2849052593346	0.2849052593346	4.25024194044898	1
130	381.23	268.05	1.1284	5.63526530562579	10.6756820554082	130	0.0948063576284106	0.0948063576284106	4.34504829807739	1
131	381.41	269.65	1.1089	5.54045894799738	10.7704884130366	131	-0.443888228280702	0.443888228280702	4.78893652635809	1
132	363.86	274.35	1.2002	5.98434717627809	10.3266001847559	132	0.232883309251321	0.232883309251321	5.02181983560942	1
133	356.18	275.29	1.1523	5.75146386702677	10.5594834940072	133	-0.0452153397920103	0.0452153397920103	5.06703517540143	1
134	331.38	272.99	1.1616	5.79667920681877	10.5142681542152	134	-0.180375172718664	0.180375172718664	5.24741034812009	1
135	328.75	259.51	1.1987	5.97705437953744	10.3338929814965	135	0.0593147468239259	0.0593147468239259	5.30672509494402	1
136	333.16	252.46	1.1865	5.91773963271351	10.3932077283204	136	-0.0311159327600912	0.0311159327600912	5.33784102770411	1
137	334.97	249.61	1.1929	5.9488555654736	10.3620917955603	137	-0.144883561914183	0.144883561914183	5.48272458961829	1
138	328.48	261.71	1.2227	6.09373912738779	10.2172082336462	138	-0.111336696907209	0.111336696907209	5.5940612865255	1
139	320.88	260.07	1.2456	6.205075824295	10.105871536739	139	0.0807069505964915	0.0807069505964915	5.67476823712199	1
140	320.7	264.11	1.229	6.1243688736985	10.1865784873354	140	-0.175513308224899	0.175513308224899	5.85028154534689	1
141	330.99	275.84	1.2651	6.2998821819234	10.0110651791105	141	0.498341110610864	0.498341110610864	6.34862265595775	1
142	328.99	270.7	1.1626	5.80154107131254	10.5094062897214	142	-0.00243093224688273	0.00243093224688273	6.35105358820464	1
143	334.7	270.47	1.1631	5.80397200355942	10.5069753574745	143	-0.075845086102726	0.075845086102726	6.42689867430736	1
144	333.81	266.72	1.1787	5.87981708966215	10.4311302713718	144	-0.3179659378922	0.3179659378922	6.74486461219956	1
145	325.15	264.81	1.2441	6.19778302755435	10.1131643334796	145	-0.0335468650069757	0.0335468650069757	6.77841147720654	1
146	323.45	266.55	1.251	6.23132989256132	10.0796174684726	146	0.35637466739294	0.35637466739294	7.13478614459948	1
147	323.14	255.76	1.1777	5.87495522516838	10.4359921358656	147	-0.168706697933629	0.168706697933629	7.30349284253311	1
148	324.86	239.39	1.2124	6.04366192310201	10.2672854379319	148	-0.0189612715256811	0.0189612715256811	7.32245411405879	1
149	325.95	239.28	1.2163	6.06262319462769	10.2483241664063	149	-0.054452882330164	0.054452882330164	7.37690699638895	1
150	319.58	237.24	1.2275	6.11707607695786	10.1938712840761	150	-0.125922290388502	0.125922290388502	7.50282928677745	1
151	319.43	234.46	1.2534	6.24299836734636	10.0679489936876	151	0.0948063576284106	0.0948063576284106	7.59763564440586	1
152	319.59	240.56	1.2339	6.14819200971795	10.162755351316	152	0.149745426407947	0.149745426407947	7.74738107081381	1
153	329.56	252.66	1.2031	5.99844658331	10.3125007777239	153	0.201767376491228	0.201767376491228	7.94914844730504	1
154	324.17	249.2	1.1616	5.79667920681877	10.5142681542152	154	0.0379225430513639	0.0379225430513639	7.9870709903564	1
155	342.59	262.49	1.1538	5.75875666376741	10.5521906972665	155	-0.3179659378922	0.3179659378922	8.3050369282486	1
156	336.84	271.08	1.2192	6.07672260165961	10.2342247593743	156	-0.0213922037725638	0.0213922037725638	8.32642913202117	1
157	336.06	266.75	1.2236	6.09811480543218	10.2128325556018	157	0.208573986782497	0.208573986782497	8.53500311880366	1
158	335.73	250.18	1.1807	5.88954081864968	10.4214065423843	158	-0.0330606785575966	0.0330606785575966	8.56806379736126	1
159	340.45	257.7	1.1875	5.92260149720728	10.3883458638267	159	-0.289767123828367	0.289767123828367	8.85783092118963	1
160	315.86	234.88	1.2471	6.21236862103564	10.0985787399983	160	-0.0709832216089623	0.0709832216089623	8.92881414279859	1
161	324.87	231.82	1.2617	6.2833518426446	10.0275955183893	161	0.121060425894738	0.121060425894738	9.04987456869333	1
162	328.55	236.21	1.2368	6.16229141674987	10.1486559442841	162	-0.0690384758114568	0.0690384758114568	9.11891304450478	1
163	324.66	232.38	1.251	6.23132989256132	10.0796174684726	163	0.334982463620376	0.334982463620376	9.45389550812516	1
164	336.9	234.42	1.1821	5.89634742894095	10.414599932093	164	0.00923754253815368	0.00923754253815368	9.46313305066331	1
165	339.52	230.72	1.1802	5.88710988640279	10.4238374746312	165	-0.166275765686748	0.166275765686748	9.62940881635006	1
166	354.38	236.95	1.2144	6.05338565208954	10.2575617089444	166	0.333766997496936	0.333766997496936	9.963175813847	1
167	344.6	231.11	0.12842	0.773498049151137	10.5913287064413	167	0.333766997496936	0.333766997496936	10.2969428113439	1
168	387.48	263.24	1.0771	5.38585165709567	10.9250957039383	168	-0.178430426921159	0.178430426921159	10.4753732382651	1
169	385.48	258.89	1.1138	5.56428208401683	10.7466652770171	169	-0.0495910178364003	0.0495910178364003	10.5249642561015	1
170	379.25	248.09	1.124	5.61387310185323	10.6970742591807	170	-0.0952925440777825	0.0952925440777825	10.6202568001793	1
171	375.46	240.66	1.1436	5.70916564593101	10.6017817151029	171	0.370474074424857	0.370474074424857	10.9907308746041	1
172	388.76	236.56	1.0674	5.33869157150616	10.9722557895278	172	-0.268374920055804	0.268374920055804	11.2591057946599	1
173	384.28	232.07	1.1226	5.60706649156196	10.703880869472	173	-0.118629493647854	0.118629493647854	11.3777352883078	1
174	381.25	239.76	1.147	5.72569598520981	10.5852513758241	174	-0.0140994070319156	0.0140994070319156	11.3918346953397	1
175	383.05	237.22	1.1499	5.73979539224173	10.5711519687922	175	0.130784154882264	0.130784154882264	11.522618850222	1
176	386.15	255.68	1.123	5.60901123735946	10.7019361236745	176	0.0636904248683159	0.0636904248683159	11.5863092750903	1
177	394.49	273.59	1.1099	5.54532081249115	10.7656265485428	177	0.152176358654831	0.152176358654831	11.7384856337451	1
178	409.13	269.11	1.0786	5.39314445383632	10.9178029071976	178	0.261082123315155	0.261082123315155	11.9995677570603	1
179	420.95	260.6	1.0249	5.13206233052116	11.1788850305128	179	-0.163844833439866	0.163844833439866	12.1634125905001	1
180	422.61	250.25	1.0586	5.29590716396103	11.0150401970729	180	0.185237037212429	0.185237037212429	12.3486496277126	1
181	428.74	251.38	1.0205	5.1106701267486	11.2002772342853	181	-0.0140994070319191	0.0140994070319191	12.3627490347445	1
182	426.66	260.41	1.0234	5.12476953378052	11.1861778272534	182	-0.0335468650069739	0.0335468650069739	12.3962958997515	1
183	414.92	260.11	1.0303	5.15831639878749	11.1526309622465	183	-0.0831378828433742	0.0831378828433742	12.4794337825948	1
184	420.01	257.14	1.0474	5.24145428163087	11.0694930794031	184	-0.102099154369055	0.102099154369055	12.5815329369639	1
185	423.1	241.51	1.0684	5.34355343599992	10.967393925034	185	0.0641766113176931	0.0641766113176931	12.6457095482816	1
186	424.05	238.77	1.0552	5.27937682468223	11.0315705363517	186	-0.0593147468239277	0.0593147468239277	12.7050242951055	1
187	423.18	240.83	1.0674	5.33869157150616	10.9722557895278	187	0.235314241498203	0.235314241498203	12.9403385366037	1
188	434.61	234.83	1.019	5.10337733000795	11.207570031026	188	-0.0238231360194483	0.0238231360194483	12.9641616726232	1
189	432.63	237.54	1.0239	5.1272004660274	11.1837468950065	189	0.0238231360194483	0.0238231360194483	12.9879848086426	1
190	430.61	241.83	1.019	5.10337733000795	11.207570031026	190	0.0140994070319174	0.0140994070319174	13.0020842156745	1
191	435.48	234.36	1.0161	5.08927792297604	11.2216694380579	191	-0.0354916108044829	0.0354916108044829	13.037575826479	1
192	451.26	230.8	1.0234	5.12476953378052	11.1861778272534	192	-0.0403534752982448	0.0403534752982448	13.0779293017773	1
193	443.65	236.9	1.0317	5.16512300907876	11.1458243519552	193	0.00194474579750548	0.00194474579750548	13.0798740475748	1
194	443.75	236.53	1.0313	5.16317826328126	11.1477690977527	194	0.0311159327600947	0.0311159327600947	13.1109899803349	1
195	446.41	274.04	1.0249	5.13206233052116	11.1788850305128	195	0.00486186449376191	0.00486186449376191	13.1158518448286	1
196	446.7	275.32	1.0239	5.1272004660274	11.1837468950065	196	-0.00486186449376191	0.00486186449376191	13.1207137093224	1
197	447.69	278.33	1.0249	5.13206233052116	11.1788850305128	197	-0.0782760183496087	0.0782760183496087	13.198989727672	1
198	438.63	271.94	1.041	5.21033834887077	11.1006090121632	198	0.0972372898752898	0.0972372898752898	13.2962270175473	1
199	428.59	277.23	1.021	5.11310105899548	11.1978463020385	199	0.00243093224688273	0.00243093224688273	13.2986579497942	1
200	434.63	272.86	1.0205	5.1106701267486	11.2002772342853	200	-0.111822883356586	0.111822883356586	13.4104808331507	1
201	435.38	268.73	1.0435	5.22249301010518	11.0884543509288	201	0.0807069505964915	0.0807069505964915	13.4911877837472	1
202	429.89	264.14	1.0269	5.14178605950869	11.1691613015253	202	0.0427844075451276	0.0427844075451276	13.5339721912924	1
203	435.96	264.55	1.0181	5.09900165196356	11.2119457090704	203	-0.0165303392787983	0.0165303392787983	13.5505025305712	1
204	442.25	269.87	1.0215	5.11553199124236	11.1954153697916	204	-0.00486186449376547	0.00486186449376547	13.5553643950649	1
205	441.38	266.19	1.0225	5.12039385573613	11.1905535052978	205	0.0121546612344119	0.0121546612344119	13.5675190562993	1
206	434.57	279.78	1.02	5.10823919450172	11.2027081665322	206	-0.0189612715256828	0.0189612715256828	13.586480327825	1
207	433.08	279.7	1.0239	5.1272004660274	11.1837468950065	207	-0.118629493647854	0.118629493647854	13.7051098214729	1
208	436.45	267.88	1.0483	5.24582995967525	11.0651174013587	208	0.132728900679773	0.132728900679773	13.8378387221527	1
209	447.65	254.38	1.021	5.11310105899548	11.1978463020385	209	0.0213922037725638	0.0213922037725638	13.8592309259252	1
210	453.91	254.65	1.0166	5.09170885522292	11.219238505811	210	-0.0213922037725638	0.0213922037725638	13.8806231296978	1
211	453.18	254.7	1.021	5.11310105899548	11.1978463020385	211	-0.0072927967406482	0.0072927967406482	13.8879159264384	1
212	443.65	254.42	1.0225	5.12039385573613	11.1905535052978	212	-0.00194474579750548	0.00194474579750548	13.8898606722359	1
213	453.79	257.94	1.0229	5.12233860153363	11.1886087595003	213	-0.00243093224688273	0.00243093224688273	13.8922916044828	1
214	445.54	263.31	1.0234	5.12476953378052	11.1861778272534	214	0.0116684747850364	0.0116684747850364	13.9039600792679	1
215	439.36	266.05	1.021	5.11310105899548	11.1978463020385	215	-0.109391951109703	0.109391951109703	14.0133520303776	1
216	435.51	276.66	1.0435	5.22249301010518	11.0884543509288	216	0.0666075435645741	0.0666075435645741	14.0799595739421	1
217	420.7	266.2	1.0298	5.15588546654061	11.1550618944933	217	-0.166275765686747	0.166275765686747	14.2462353396289	1
218	413.42	266.71	1.064	5.32216123222736	10.9887861288066	218	-0.149259239958571	0.149259239958571	14.3954945795874	1
219	407.25	264.38	1.0947	5.47142047218593	10.839526888848	219	0.142452629667302	0.142452629667302	14.5379472092547	1
220	410	270.99	1.0654	5.32896784251863	10.9819795185153	220	0.22315958026379	0.22315958026379	14.7611067895185	1
221	425.38	277.45	1.0195	5.10580826225484	11.2051390987791	221	-0.00729279674064465	0.00729279674064465	14.7683995862592	1
222	426.87	271.13	1.021	5.11310105899548	11.1978463020385	222	-0.163844833439866	0.163844833439866	14.932244419699	1
223	427.13	267.07	1.0547	5.27694589243535	11.0340014685986	223	-0.0685522893620796	0.0685522893620796	15.0007967090611	1
224	411.72	273.79	1.0688	5.34549818179743	10.9654491792365	224	-0.0641766113176931	0.0641766113176931	15.0649733203788	1
225	406.91	272.59	1.082	5.40967479311512	10.9012725679188	225	0.177944240471781	0.177944240471781	15.2429175608506	1
226	409.51	274.61	1.0454	5.23173055264334	11.0792168083906	226	-0.00972372898752738	0.00972372898752738	15.2526412898381	1
227	411.92	278.6	1.0474	5.24145428163087	11.0694930794031	227	0.0549390687795395	0.0549390687795395	15.3075803586177	1
228	414.48	276.48	1.0361	5.18651521285133	11.1244321481826	228	-0.050077204285774	0.050077204285774	15.3576575629034	1
229	411.11	272.16	1.0464	5.2365924171371	11.0743549438968	229	0.047646272038893	0.047646272038893	15.4053038349423	1
230	424.02	257.15	1.0366	5.18894614509821	11.1220012159357	230	-0.0189612715256828	0.0189612715256828	15.424265106468	1
231	418.14	261.36	1.0405	5.20790741662389	11.1030399444101	231	-0.133215087129148	0.133215087129148	15.5574801935972	1
232	407.35	258.13	1.0679	5.34112250375304	10.9698248572809	232	-0.0734141538558433	0.0734141538558433	15.630894347453	1
233	394.57	263.57	1.083	5.41453665760888	10.8964107034251	233	0.0899444931346416	0.0899444931346416	15.7208388405877	1
234	400.1	267.71	1.0645	5.32459216447424	10.9863551965597	234	0.00243093224688273	0.00243093224688273	15.7232697728345	1
235	390.07	267.34	1.064	5.32216123222736	10.9887861288066	235	-0.229966190555063	0.229966190555063	15.9532359633896	1
236	376.56	275.82	1.1113	5.55212742278242	10.7588199382515	236	-0.0335468650069757	0.0335468650069757	15.9867828283966	1
237	376.22	273.88	1.1182	5.58567428778939	10.7252730732446	237	0.111822883356584	0.111822883356584	16.0986057117532	1
238	384.76	257.32	1.0952	5.47385140443281	10.8370959566011	238	-0.1093919511097	0.1093919511097	16.2079976628629	1
239	391.79	254.43	1.1177	5.58324335554251	10.7277040054914	239	0.0972372898752898	0.0972372898752898	16.3052349527381	1
240	389.54	258.05	1.0977	5.48600606566722	10.8249412953667	240	-0.118629493647855	0.118629493647855	16.423864446386	1
241	390.44	245.34	1.1221	5.60463555931508	10.7063118017189	241	0.130784154882265	0.130784154882265	16.5546486012683	1
242	384.57	245.22	1.0952	5.47385140443281	10.8370959566011	242	-0.0568838145770449	0.0568838145770449	16.6115324158453	1
243	386.09	247.29	1.1069	5.53073521900985	10.7802121420241	243	0.213435851276264	0.213435851276264	16.8249682671216	1
244	389.74	239.76	1.063	5.31729936773359	10.9936479933004	244	0.00243093224688273	0.00243093224688273	16.8273991993685	1
245	389.49	231.49	1.0625	5.31486843548671	10.9960789255472	245	0.201767376491228	0.201767376491228	17.0291665758597	1
246	406.51	233.57	1.021	5.11310105899548	11.1978463020385	246	-0.194474579750581	0.194474579750581	17.2236411556103	1
247	393.81	236.94	1.061	5.30757563874606	11.0033717222879	247	0.194474579750581	0.194474579750581	17.4181157353608	1
248	412.5	250	1.021	5.11310105899548	11.1978463020385	248	-0.0354916108044829	0.0354916108044829	17.4536073461653	1
249	418.16	255.11	1.0283	5.14859266979996	11.162354691234	249	0.0403534752982466	0.0403534752982466	17.4939608214636	1
250	415.81	263.46	1.02	5.10823919450172	11.2027081665322	250	-0.0831378828433742	0.0831378828433742	17.577098704307	1
251	410.17	266.73	1.0371	5.19137707734509	11.1195702836889	251	-0.3179659378922	0.3179659378922	17.8950646421992	1
252	409.68	262.24	1.1025	5.50934301523729	10.8016043457967	252	0.272750598100192	0.272750598100192	18.1678152402993	1
253	419.98	245.71	1.0464	5.2365924171371	11.0743549438968	253	0.118629493647854	0.118629493647854	18.2864447339472	1
254	417.97	237.99	1.022	5.11796292348925	11.1929844375447	254	0.0165303392788001	0.0165303392788001	18.302975073226	1
255	430.74	238.93	1.0186	5.10143258421045	11.2095147768235	255	-0.140021697420419	0.140021697420419	18.4429967706464	1
256	416.13	235.69	1.0474	5.24145428163087	11.0694930794031	256	-0.313104073398435	0.313104073398435	18.7561008440449	1
257	382.98	230.84	1.1118	5.5545583550293	10.7563890060046	257	0.0685522893620796	0.0685522893620796	18.8246531334069	1
258	395.68	231.57	1.0977	5.48600606566722	10.8249412953667	258	0.199822630693722	0.199822630693722	19.0244757641007	1
259	412.54	233.6	1.0566	5.2861834349735	11.0247639260604	259	0.0233369495700693	0.0233369495700693	19.0478127136707	1
260	423.37	239.12	1.0518	5.26284648540343	11.0481008756305	260	-0.118629493647855	0.118629493647855	19.1664422073186	1
261	424.18	255.08	1.0762	5.38147597905128	10.9294713819827	261	0.270805852302686	0.270805852302686	19.4372480596213	1
262	427.69	251.91	1.0205	5.1106701267486	11.2002772342853	262	-0.0641766113176931	0.0641766113176931	19.501424670939	1
263	424.07	257.49	1.0337	5.17484673806629	11.1361006229677	263	-0.0306297463107175	0.0306297463107175	19.5320544172497	1
264	427.33	262.49	1.04	5.20547648437701	11.1054708766569	264	0.0850826286408797	0.0850826286408797	19.6171370458906	1
265	441.4	266.31	1.0225	5.12039385573613	11.1905535052978	265	-0.0850826286408797	0.0850826286408797	19.7022196745314	1
266	434.53	265.08	1.04	5.20547648437701	11.1054708766569	266	0.102099154369057	0.102099154369057	19.8043188289005	1
267	430.24	259.75	1.019	5.10337733000795	11.207570031026	267	-0.00972372898752916	0.00972372898752916	19.814042557888	1
268	430.7	257.12	1.021	5.11310105899548	11.1978463020385	268	-0.140021697420419	0.140021697420419	19.9540642553084	1
269	422.75	239.17	1.0498	5.2531227564159	11.057824604618	269	0.163844833439866	0.163844833439866	20.1179090887483	1
270	420.16	239.22	1.0161	5.08927792297604	11.2216694380579	270	-0.0379225430513657	0.0379225430513657	20.1558316317997	1
271	439.58	249.17	1.0239	5.1272004660274	11.1837468950065	271	0.00680661029127094	0.00680661029127094	20.1626382420909	1
272	437.09	247.36	1.0225	5.12039385573613	11.1905535052978	272	-0.0330606785575984	0.0330606785575984	20.1956989206485	1
273	425.32	264.95	1.0293	5.15345453429373	11.1574928267402	273	0.0427844075451294	0.0427844075451294	20.2384833281937	1
274	421.41	261.02	1.0205	5.1106701267486	11.2002772342853	274	-0.382142549209894	0.382142549209894	20.6206258774036	1
275	401.28	276.98	1.0991	5.49281267595849	10.8181346850755	275	0.234828055048828	0.234828055048828	20.8554539324524	1
276	398.38	278.5	1.0508	5.25798462090966	11.0529627401243	276	-0.246982716283238	0.246982716283238	21.1024366487356	1
277	405.44	277.49	1.1016	5.5049673371929	10.805980023841	277	0.396728142691185	0.396728142691185	21.4991647914268	1
278	423.27	272.88	1.02	5.10823919450172	11.2027081665322	278	0.00243093224688096	0.00243093224688096	21.5015957236737	1
279	421.67	273.13	1.0195	5.10580826225484	11.2051390987791	279	-0.0213922037725638	0.0213922037725638	21.5229879274463	1
280	425.29	275.25	1.0239	5.1272004660274	11.1837468950065	280	-0.0904306795840188	0.0904306795840188	21.6134186070303	1
281	412.99	275.97	1.0425	5.21763114561142	11.0933162154225	281	-0.0544528823301622	0.0544528823301622	21.6678714893604	1
282	417.79	276.22	1.0537	5.27208402794158	11.0388633330924	282	0.0213922037725638	0.0213922037725638	21.689263693133	1
283	411.72	266.56	1.0493	5.25069182416902	11.0602555368649	283	-0.206629240984993	0.206629240984993	21.895892934118	1
284	398.82	263.97	1.0918	5.45732106515401	10.8536262958799	284	0.0379225430513639	0.0379225430513639	21.9338154771694	1
285	388.68	277.16	1.084	5.41939852210265	10.8915488389313	285	0.114253815603465	0.114253815603465	22.0480692927728	1
286	389.45	278.44	1.0605	5.30514470649918	11.0058026545348	286	-0.125922290388502	0.125922290388502	22.1739915831613	1
287	385.55	278.3	1.0864	5.43106699688768	10.8798803641463	287	-0.270805852302683	0.270805852302683	22.444797435464	1
288	393.23	277.5	1.1421	5.70187284919037	10.6090745118436	288	0.223159580263792	0.223159580263792	22.6679570157278	1
289	384.94	278.78	1.0962	5.47871326892657	10.8322340921074	289	-0.196905511997464	0.196905511997464	22.8648625277253	1
290	381.85	278.75	1.1367	5.67561878092404	10.6353285801099	290	0.0782760183496105	0.0782760183496105	22.9431385460749	1
291	377.9	276.71	1.1206	5.59734276257443	10.7136045984595	291	-0.206629240984993	0.206629240984993	23.1497677870599	1
292	371.55	270.8	1.1631	5.80397200355942	10.5069753574745	292	-0.0568838145770467	0.0568838145770467	23.2066516016369	1
293	368.55	253.23	1.1748	5.86085581813647	10.4500915428975	293	0.00243093224688451	0.00243093224688451	23.2090825338838	1
294	369.08	260.35	1.1743	5.85842488588958	10.4525224751444	294	0.246982716283238	0.246982716283238	23.456065250167	1
295	380.71	252.42	1.1235	5.61144216960635	10.6995051914276	295	0.1424526296673	0.1424526296673	23.5985178798343	1
296	385.05	255.74	1.0942	5.46898953993905	10.8419578210949	296	-0.157038223148595	0.157038223148595	23.7555561029829	1
297	377.07	248.95	1.1265	5.62602776308764	10.6849195979463	297	-0.234828055048828	0.234828055048828	23.9903841580318	1
298	382.52	238.16	1.1748	5.86085581813647	10.4500915428975	298	0.182806104965547	0.182806104965547	24.1731902629973	1
299	378	234.01	1.1372	5.67804971317092	10.632897647863	299	0	0	24.1731902629973	1
300	384.33	237.38	1.1372	5.67804971317092	10.632897647863	300	0.569810518669204	0.569810518669204	24.7430007816665	1
301	399.61	233.64	1.02	5.10823919450172	11.2027081665322	301	-0.489103568072711	0.489103568072711	25.2321043497392	1
302	394.57	240.83	1.1206	5.59734276257443	10.7136045984595	302	0.25622025882139	0.25622025882139	25.4883246085606	1
303	393.44	234.64	1.0679	5.34112250375304	10.9698248572809	303	-0.334496277171001	0.334496277171001	25.8228208857316	1
304	383.54	239.17	1.1367	5.67561878092404	10.6353285801099	304	0.189612715256818	0.189612715256818	26.0124336009884	1
305	389.28	244.05	1.0977	5.48600606566722	10.8249412953667	305	-0.165789579237371	0.165789579237371	26.1782231802258	1
306	391.66	242.96	1.1318	5.65179564490459	10.6591517161294	306	0.0447291533426331	0.0447291533426331	26.2229523335684	1
307	391.03	245.17	1.1226	5.60706649156196	10.703880869472	307	0.0238231360194483	0.0238231360194483	26.2467754695879	1
308	394.39	240.79	1.1177	5.58324335554251	10.7277040054914	308	0.0666075435645723	0.0666075435645723	26.3133830131525	1
309	396.68	244.57	1.104	5.51663581197794	10.794311549056	309	-0.0262540682663275	0.0262540682663275	26.3396370814188	1
310	400.9	252.16	1.1094	5.54288988024427	10.7680574807897	310	-0.21829771577003	0.21829771577003	26.5579347971888	1
311	386.18	255.09	1.1543	5.76118759601429	10.5497597650197	311	0.211491105478759	0.211491105478759	26.7694259026676	1
312	381.74	269.22	1.1108	5.54969649053554	10.7612508704984	312	-0.361236531886705	0.361236531886705	27.1306624345543	1
313	373.94	279.04	1.1851	5.91093302242224	10.4000143386117	313	0.102099154369057	0.102099154369057	27.2327615889233	1
314	367.42	275.15	1.1641	5.80883386805319	10.5021134929808	314	0.178430426921157	0.178430426921157	27.4111920158445	1
315	382.87	267.28	1.1274	5.63040344113203	10.6805439199019	315	0.0807069505964915	0.0807069505964915	27.491898966441	1
316	388.55	271.75	1.1108	5.54969649053554	10.7612508704984	316	0.0875135608877624	0.0875135608877624	27.5794125273287	1
317	385.19	279.54	1.0928	5.46218292964778	10.8487644313862	317	-0.25622025882139	0.25622025882139	27.8356327861501	1
318	375.07	276.08	1.1455	5.71840318846917	10.5925441725648	318	-0.0525081365326585	0.0525081365326585	27.8881409226828	1
319	375.88	279.46	1.1563	5.77091132500182	10.5400360360321	319	0.0335468650069757	0.0335468650069757	27.9216877876898	1
320	368.8	249.96	1.1494	5.73736445999485	10.5735829010391	320	0.108905764660324	0.108905764660324	28.0305935523501	1
321	364.2	248.44	1.127	5.62845869533452	10.6824886656994	321	-0.19447457975058	0.19447457975058	28.2250681321007	1
322	344.01	246.95	1.167	5.8229332750851	10.4880140859488	322	-0.32768966687973	0.32768966687973	28.5527577989804	1
323	337.76	251.65	1.2344	6.15062294196483	10.1603244190691	323	0.289767123828364	0.289767123828364	28.8425249228088	1
324	340.45	260.69	1.1748	5.86085581813647	10.4500915428975	324	0.132728900679773	0.132728900679773	28.9752538234885	1
325	343.73	261.68	1.1475	5.72812691745669	10.5828204435773	325	-0.161413901192983	0.161413901192983	29.1366677246815	1
326	336.95	248.57	1.1807	5.88954081864968	10.4214065423843	326	-0.182806104965545	0.182806104965545	29.3194738296471	1
327	327.65	245.82	1.2183	6.07234692361522	10.2386004374187	327	0.00972372898752916	0.00972372898752916	29.3291975586346	1
328	325.5	238.98	1.2163	6.06262319462769	10.2483241664063	328	-0.0354916108044812	0.0354916108044812	29.3646891694391	1
329	328.77	238.48	1.2236	6.09811480543218	10.2128325556018	329	0.0379225430513621	0.0379225430513621	29.4026117124904	1
330	349.26	239.41	1.2158	6.06019226238081	10.2507550986531	330	0.135159832926654	0.135159832926654	29.5377715454171	1
331	347.77	246.16	1.188	5.92503242945416	10.3859149315798	331	0.125922290388502	0.125922290388502	29.6636938358056	1
332	347.91	259.34	1.1621	5.79911013906566	10.5118372219683	332	-0.154121104452335	0.154121104452335	29.8178149402579	1
333	344.53	268.96	1.1938	5.95323124351799	10.357716117516	333	0.192043647503697	0.192043647503697	30.0098585877616	1
334	346.5	276.38	1.1543	5.76118759601429	10.5497597650197	334	-0.0641766113176896	0.0641766113176896	30.0740351990793	1
335	328.25	268.56	1.1675	5.82536420733198	10.485583153702	335	-0.498341110610864	0.498341110610864	30.5723763096902	1
336	321.4	261.51	1.27	6.32370531794285	9.9872420430911	336	0.360750345437328	0.360750345437328	30.9331266551275	1
337	330.45	252.59	1.1958	5.96295497250552	10.3479923885284	337	0.0996682221221725	0.0996682221221725	31.0327948772497	1
338	333.49	263.56	1.1753	5.86328675038335	10.4476606106506	338	-0.0831378828433724	0.0831378828433724	31.1159327600931	1
339	322.57	275.97	1.1924	5.94642463322672	10.3645227278072	339	-0.220728648016911	0.220728648016911	31.33666140811	1
340	319.7	274.54	1.2378	6.16715328124363	10.1437940797903	340	0.311159327600929	0.311159327600929	31.6478207357109	1
341	323.19	273.96	1.1738	5.8559939536427	10.4549534073912	341	-0.00729279674064642	0.00729279674064642	31.6551135324515	1
342	336.93	278.19	1.1753	5.86328675038335	10.4476606106506	342	-0.0330606785575984	0.0330606785575984	31.6881742110091	1
343	339.76	279.33	1.1821	5.89634742894095	10.414599932093	343	-0.0952925440777843	0.0952925440777843	31.7834667550869	1
344	328.79	266.4	1.2017	5.99163997301873	10.3193073880152	344	-0.0116684747850364	0.0116684747850364	31.795135229872	1
345	331.2	259.1	1.2041	6.00330844780377	10.3076389132302	345	0.149745426407948	0.149745426407948	31.9448806562799	1
346	339.57	245.76	1.1733	5.85356302139582	10.4573843396381	346	-0.265943987808919	0.265943987808919	32.2108246440888	1
347	349.99	235.94	1.228	6.11950700920474	10.1914403518292	347	0.505633907351509	0.505633907351509	32.7164585514403	1
348	362.59	249	1.124	5.61387310185323	10.6970742591807	348	-0.249413648530119	0.249413648530119	32.9658721999705	1
349	370.18	241.84	1.1753	5.86328675038335	10.4476606106506	349	0.0904306795840206	0.0904306795840206	33.0563028795545	1
350	371.57	245.54	1.1567	5.77285607079933	10.5380912902346	350	0.11376762915409	0.11376762915409	33.1700705087086	1
351	373.51	249.36	1.1333	5.65908844164524	10.6518589193887	351	-0.11376762915409	0.11376762915409	33.2838381378627	1
352	368.06	240.41	1.1567	5.77285607079933	10.5380912902346	352	-0.00486186449376547	0.00486186449376547	33.2887000023564	1
353	369.29	240.22	1.1577	5.77771793529309	10.5332294257409	353	-0.0140994070319174	0.0140994070319174	33.3027994093883	1
354	350.65	256.15	1.1606	5.79181734232501	10.5191300187089	354	-0.106961018862819	0.106961018862819	33.4097604282512	1
355	342.73	246.57	1.1826	5.89877836118783	10.4121689998461	355	-0.050077204285774	0.050077204285774	33.4598376325369	1
356	346.73	256.76	1.1929	5.9488555654736	10.3620917955603	356	-0.0238231360194465	0.0238231360194465	33.4836607685564	1
357	340.62	255.1	1.1978	5.97267870149305	10.3382686595409	357	-0.0422982210957503	0.0422982210957503	33.5259589896521	1
358	342.32	253.18	1.2065	6.0149769225888	10.2959704384451	358	0.229966190555061	0.229966190555061	33.7559251802072	1
359	341.61	261.89	1.1592	5.78501073203374	10.5259366290002	359	-0.149259239958571	0.149259239958571	33.9051844201658	1
360	341.97	265.99	1.1899	5.93426997199231	10.3766773890416	360	-0.0763312725521033	0.0763312725521033	33.9815156927179	1
361	350.4	263.79	1.2056	6.01060124454441	10.3003461164895	361	-0.0807069505964897	0.0807069505964897	34.0622226433144	1
362	336.42	268.39	1.2222	6.0913081951409	10.219639165893	362	0.327689666879728	0.327689666879728	34.3899123101941	1
363	338.4	276.35	1.1548	5.76361852826118	10.5473288327728	363	-0.0544528823301622	0.0544528823301622	34.4443651925242	1
364	339.15	276.6	1.166	5.81807141059134	10.4928759504426	364	-0.130784154882265	0.130784154882265	34.5751493474065	1
365	340.01	279.44	1.1929	5.9488555654736	10.3620917955603	365	-0.161413901192983	0.161413901192983	34.7365632485995	1
366	319.65	279.02	1.2261	6.11026946666659	10.2006778943674	366	-0.0568838145770449	0.0568838145770449	34.7934470631765	1
367	321.1	272.62	1.2378	6.16715328124363	10.1437940797903	367	0.0593147468239259	0.0593147468239259	34.8527618100005	1
368	321.17	269.27	1.2256	6.10783853441971	10.2031088266142	368	-0.137590765173535	0.137590765173535	34.990352575174	1
369	322.48	264.43	1.2539	6.24542929959324	10.0655180614407	369	-0.047646272038893	0.047646272038893	35.0379988472129	1
370	318.56	260.87	1.2637	6.29307557163213	10.0178717894018	370	0.0427844075451276	0.0427844075451276	35.080783254758	1
371	317.29	260.46	1.2549	6.25029116408701	10.0606561969469	371	0.211491105478757	0.211491105478757	35.2922743602368	1
372	319.53	249.98	1.2114	6.03880005860825	10.2721473024257	372	-0.211491105478757	0.211491105478757	35.5037654657155	1
373	318.63	233.81	1.2549	6.25029116408701	10.0606561969469	373	-0.0262540682663275	0.0262540682663275	35.5300195339819	1
374	317.94	234.25	1.2603	6.27654523235333	10.0344021286806	374	0.223159580263792	0.223159580263792	35.7531791142457	1
375	327.28	239.77	1.2144	6.05338565208954	10.2575617089444	375	-0.0899444931346451	0.0899444931346451	35.8431236073803	1
376	332.21	240.73	1.2329	6.14333014522419	10.1676172158098	376	0.00243093224688451	0.00243093224688451	35.8455545396272	1
377	328.53	236.83	1.2324	6.1408992129773	10.1700481480566	377	0.121060425894736	0.121060425894736	35.9666149655219	1
378	349.52	232.4	1.2075	6.01983878708257	10.2911085739514	378	-0.0666075435645759	0.0666075435645759	36.0332225090865	1
379	357.01	230.46	1.2212	6.08644633064714	10.2245010303868	379	0.192529833953078	0.192529833953078	36.2257523430396	1
380	339.39	230.38	1.1816	5.89391649669407	10.4170308643399	380	0.0709832216089623	0.0709832216089623	36.2967355646485	1
381	339.16	238.32	1.167	5.8229332750851	10.4880140859488	381	-0.0709832216089623	0.0709832216089623	36.3677187862575	1
382	335.48	234.47	1.1816	5.89391649669407	10.4170308643399	382	-0.356374667392942	0.356374667392942	36.7240934536504	1
383	321	231.3	1.2549	6.25029116408701	10.0606561969469	383	0.256706445270769	0.256706445270769	36.9807998989212	1
384	335.8	241.69	1.2021	5.99358471881624	10.3173626422177	384	-0.123491358141621	0.123491358141621	37.1042912570628	1
385	328.97	242.82	1.2275	6.11707607695786	10.1938712840761	385	0.0140994070319174	0.0140994070319174	37.1183906640947	1
386	329.78	239.12	1.2246	6.10297666992594	10.207970691108	386	0.161413901192983	0.161413901192983	37.2798045652877	1
387	358.8	232.57	1.1914	5.94156276873296	10.369384592301	387	0.0189612715256828	0.0189612715256828	37.2987658368134	1
388	361.56	242.87	1.1875	5.92260149720728	10.3883458638267	388	0.128353222635383	0.128353222635383	37.4271190594488	1
389	361.76	235.68	1.1611	5.79424827457189	10.5166990864621	389	0.189612715256816	0.189612715256816	37.6167317747056	1
390	372.07	237.09	1.1221	5.60463555931508	10.7063118017189	390	-0.0782760183496087	0.0782760183496087	37.6950077930552	1
391	371.42	235.42	1.1382	5.68291157766468	10.6280357833693	391	0.0544528823301622	0.0544528823301622	37.7494606753854	1
392	363.4	235.38	1.127	5.62845869533452	10.6824886656994	392	0.244551784036357	0.244551784036357	37.9940124594217	1
393	385.3	230.14	1.0767	5.38390691129817	10.9270404497358	393	-0.0899444931346451	0.0899444931346451	38.0839569525564	1
394	392.67	236.54	1.0952	5.47385140443281	10.8370959566011	394	-0.220728648016909	0.220728648016909	38.3046856005733	1
395	382.66	237.07	1.1406	5.69458005244972	10.6163673085842	395	0.299004666366518	0.299004666366518	38.6036902669398	1
396	394.85	253.43	1.0791	5.3955753860832	10.9153719749507	396	-0.128353222635383	0.128353222635383	38.7320434895752	1
397	391.7	253.99	1.1055	5.52392860871858	10.7870187523154	397	-0.104530086615938	0.104530086615938	38.8365735761911	1
398	390.45	254.08	1.127	5.62845869533452	10.6824886656994	398	0.0928616118309016	0.0928616118309016	38.929435188022	1
399	392.44	260.16	1.1079	5.53559708350362	10.7753502775303	399	0.047646272038893	0.047646272038893	38.9770814600609	1
400	389.78	259.04	1.0981	5.48795081146473	10.8229965495692	400	0.215866783523147	0.215866783523147	39.1929482435841	1
401	398.97	246.09	1.0537	5.27208402794158	11.0388633330924	401	0.135159832926654	0.135159832926654	39.3281080765107	1
402	411.79	251.1	1.0259	5.13692419501493	11.174023166019	402	-0.341789073911647	0.341789073911647	39.6698971504224	1
403	400.22	256.79	1.0962	5.47871326892657	10.8322340921074	403	0.0165303392788001	0.0165303392788001	39.6864274897012	1
404	394.18	261.41	1.0928	5.46218292964778	10.8487644313862	404	0.185237037212428	0.185237037212428	39.8716645269136	1
405	387.13	265.7	1.0547	5.27694589243535	11.0340014685986	405	-0.0568838145770449	0.0568838145770449	39.9285483414906	1
406	382.56	259.35	1.0664	5.33382970701239	10.9771176540216	406	-0.303866530860283	0.303866530860283	40.2324148723509	1
407	385.48	249.6	1.1289	5.63769623787267	10.6732511231613	407	-0.135159832926654	0.135159832926654	40.3675747052776	1
408	369.61	265.83	1.1567	5.77285607079933	10.5380912902346	408	0.137590765173535	0.137590765173535	40.5051654704511	1
409	363.84	262.68	1.1284	5.63526530562579	10.6756820554082	409	-0.121060425894736	0.121060425894736	40.6262258963459	1
410	368.45	270.07	1.1533	5.75632573152053	10.5546216295134	410	-0.106961018862819	0.106961018862819	40.7331869152087	1
411	355.94	274.39	1.1753	5.86328675038335	10.4476606106506	411	-0.0690384758114568	0.0690384758114568	40.8022253910201	1
412	358.04	279.41	1.1895	5.9323252261948	10.3786221348391	412	-0.0140994070319156	0.0140994070319156	40.816324798052	1
413	337.15	277.33	1.1924	5.94642463322672	10.3645227278072	413	0.0189612715256811	0.0189612715256811	40.8352860695777	1
414	333.93	273.57	1.1885	5.92746336170104	10.3834839993329	414	0.161413901192983	0.161413901192983	40.9966999707707	1
415	341.94	263.92	1.1553	5.76604946050806	10.5448979005259	415	-0.13029796843289	0.13029796843289	41.1269979392036	1
416	339.67	261.51	1.1821	5.89634742894095	10.414599932093	416	-0.0855688150902569	0.0855688150902569	41.2125667542939	1
417	335.47	272.7	1.1997	5.9819162440312	10.3290311170027	417	0.0072927967406482	0.0072927967406482	41.2198595510345	1
418	316.28	270.01	1.1982	5.97462344729056	10.3363239137434	418	-0.240176105991969	0.240176105991969	41.4600356570265	1
419	316.47	270.92	1.2476	6.21479955328252	10.0961478077514	419	0.078762204798986	0.078762204798986	41.5387978618255	1
420	315.45	263.05	1.2314	6.13603734848354	10.1749100125504	420	-0.0666075435645741	0.0666075435645741	41.60540540539	1
421	317.24	259.31	1.2451	6.20264489204811	10.1083024689858	421	-0.00243093224688273	0.00243093224688273	41.6078363376369	1
422	320.35	272.7	1.2456	6.205075824295	10.105871536739	422	-0.0520219500832795	0.0520219500832795	41.6598582877202	1
423	315.32	272.96	1.2563	6.25709777437828	10.0538495866557	423	0.439026363786937	0.439026363786937	42.0988846515071	1
424	324.1	272.76	1.166	5.81807141059134	10.4928759504426	424	-0.0593147468239277	0.0593147468239277	42.1581993983311	1
425	327.2	274.78	1.1782	5.87738615741527	10.4335612036187	425	0.00243093224688273	0.00243093224688273	42.1606303305779	1
426	337.35	273.56	1.1777	5.87495522516838	10.4359921358656	426	-0.028685000513212	0.028685000513212	42.1893153310912	1
427	336.97	273.6	1.1836	5.90364022568159	10.4073071353524	427	-0.1093919511097	0.1093919511097	42.2987072822009	1
428	340.64	267.33	1.2061	6.0130321767913	10.2979151842427	428	0.218783902219403	0.218783902219403	42.5174911844203	1
429	346.25	278.2	1.1611	5.79424827457189	10.5166990864621	429	0.0520219500832795	0.0520219500832795	42.5695131345035	1
430	354.69	266.7	1.1504	5.74222632448861	10.5687210365453	430	-0.291711869625871	0.291711869625871	42.8612250041294	1
431	356.65	271.77	1.2104	6.03393819411448	10.2770091669195	431	0.45798763531262	0.45798763531262	43.319212639442	1
432	364.01	261.7	1.1162	5.57595055880186	10.7349968022321	432	-0.446319160527585	0.446319160527585	43.7655317999696	1
433	356.66	269.71	1.208	6.02226971932945	10.2886776417045	433	-0.00243093224688273	0.00243093224688273	43.7679627322165	1
434	348.16	267.3	1.2085	6.02470065157633	10.2862467094576	434	0.234828055048828	0.234828055048828	44.0027907872653	1
435	332.82	267.4	1.1602	5.7898725965275	10.5210747645064	435	-0.507578653149016	0.507578653149016	44.5103694404143	1
436	326.13	262.6	1.2646	6.29745124967652	10.0134961113574	436	0.51244051764278	0.51244051764278	45.0228099580571	1
437	341.55	245.34	1.1592	5.78501073203374	10.5259366290002	437	-0.291711869625871	0.291711869625871	45.314521827683	1
438	328.47	240.78	1.2192	6.07672260165961	10.2342247593743	438	-0.114253815603465	0.114253815603465	45.4287756432865	1
439	334.98	237.39	1.2427	6.19097641726308	10.1199709437709	439	0.467711364300147	0.467711364300147	45.8964870075866	1
440	339.49	235.04	1.1465	5.72326505296293	10.587682308071	440	-0.123491358141619	0.123491358141619	46.0199783657282	1
441	332.85	233.69	1.1719	5.84675641110455	10.4641909499294	441	-0.234828055048828	0.234828055048828	46.2548064207771	1
442	337.11	239.56	1.2202	6.08158446615338	10.2293628948806	442	0.211004919029381	0.211004919029381	46.4658113398064	1
443	344.25	253.31	1.1768	5.870579547124	10.44036781391	443	0.00243093224688273	0.00243093224688273	46.4682422720533	1
444	339.58	259.88	1.1763	5.86814861487711	10.4427987461568	444	-0.0495910178364003	0.0495910178364003	46.5178332898897	1
445	350.86	252.87	1.1865	5.91773963271351	10.3932077283204	445	0.349081870652295	0.349081870652295	46.866915160542	1
446	364.01	254.3	1.1147	5.56865776206122	10.7422895989727	446	-0.408396617476221	0.408396617476221	47.2753117780182	1
447	358.44	253.9	1.1987	5.97705437953744	10.3338929814965	447	0.1589829689461	0.1589829689461	47.4342947469643	1
448	359.35	257.69	1.166	5.81807141059134	10.4928759504426	448	0.173082375978018	0.173082375978018	47.6073771229423	1
449	366.23	260.95	1.1304	5.64498903461332	10.6659583264206	449	-0.194474579750583	0.194474579750583	47.8018517026929	1
450	367.6	260.35	1.1704	5.8394636143639	10.47148374667	450	-0.0238231360194447	0.0238231360194447	47.8256748387124	1
451	369.59	259.84	1.1753	5.86328675038335	10.4476606106506	451	0.396241956241809	0.396241956241809	48.2219167949542	1
452	381.5	246.78	1.0938	5.46704479414154	10.8439025668924	452	-0.0850826286408797	0.0850826286408797	48.3069994235951	1
453	382.89	246.5	1.1113	5.55212742278242	10.7588199382515	453	0.387004413703657	0.387004413703657	48.6940038372987	1
454	404.81	233.75	1.0317	5.16512300907876	11.1458243519552	454	-0.353943735146057	0.353943735146057	49.0479475724448	1
455	406.94	239.22	1.1045	5.51906674422482	10.7918806168091	455	0.365612209931092	0.365612209931092	49.4135597823759	1
456	412.11	242.98	1.0293	5.15345453429373	11.1574928267402	456	0.0262540682663275	0.0262540682663275	49.4398138506422	1
457	411.76	246.75	1.0239	5.1272004660274	11.1837468950065	457	0.0238231360194483	0.0238231360194483	49.4636369866616	1
458	415.09	249.74	1.019	5.10337733000795	11.207570031026	458	-0.0262540682663293	0.0262540682663293	49.489891054928	1
459	412.6	245.29	1.0244	5.12963139827428	11.1813159627597	459	-0.0379225430513621	0.0379225430513621	49.5278135979793	1
460	407.51	254.21	1.0322	5.16755394132564	11.1433934197083	460	-0.273236784549567	0.273236784549567	49.8010503825289	1
461	399.44	267.38	1.0884	5.44079072587521	10.8701566351587	461	-0.116198561400974	0.116198561400974	49.9172489439299	1
462	395.65	248.1	1.1123	5.55698928727618	10.7539580737578	462	0.334496277171001	0.334496277171001	50.2517452211009	1
463	407.89	234.37	1.0435	5.22249301010518	11.0884543509288	463	0.10015440857155	0.10015440857155	50.3518996296724	1
464	425.68	232.41	1.0229	5.12233860153363	11.1886087595003	464	-0.00243093224688273	0.00243093224688273	50.3543305619193	1
465	427.37	235.16	1.0234	5.12476953378052	11.1861778272534	465	-0.00972372898752916	0.00972372898752916	50.3640542909068	1
466	431.1	244.36	1.0254	5.13449326276805	11.1764540982659	466	0.0140994070319174	0.0140994070319174	50.3781536979388	1
467	442.12	248.16	1.0225	5.12039385573613	11.1905535052978	467	0.0145855934812928	0.0145855934812928	50.39273929142	1
468	450.22	249.79	1.0195	5.10580826225484	11.2051390987791	468	0.00243093224688451	0.00243093224688451	50.3951702236669	1
469	456.96	243.74	1.019	5.10337733000795	11.207570031026	469	-0.0189612715256828	0.0189612715256828	50.4141314951926	1
470	456.27	246.25	1.0229	5.12233860153363	11.1886087595003	470	0.00437567804438821	0.00437567804438821	50.418507173237	1
471	453.72	230.64	1.022	5.11796292348925	11.1929844375447	471	0	0	50.418507173237	1
472	449.81	237.36	1.022	5.11796292348925	11.1929844375447	472	-0.00243093224688273	0.00243093224688273	50.4209381054839	1
473	450.07	235.81	1.0225	5.12039385573613	11.1905535052978	473	0.0403534752982466	0.0403534752982466	50.4612915807821	1
474	453.95	236.59	1.0142	5.08004038043788	11.2309069805961	474	-0.0189612715256828	0.0189612715256828	50.4802528523078	1
475	459.06	251.15	1.0181	5.09900165196356	11.2119457090704	475	0.00486186449376547	0.00486186449376547	50.4851147168016	1
476	472.61	255.7	1.0171	5.0941397874698	11.2168075735641	476	-0.0165303392787983	0.0165303392787983	50.5016450560804	1
477	473.59	251.93	1.0205	5.1106701267486	11.2002772342853	477	0.00243093224688096	0.00243093224688096	50.5040759883273	1
478	478.64	254.86	1.02	5.10823919450172	11.2027081665322	478	0.00243093224688096	0.00243093224688096	50.5065069205741	1
479	490.69	264.21	1.0195	5.10580826225484	11.2051390987791	479	-0.0121546612344101	0.0121546612344101	50.5186615818086	1
480	492.7	264.18	1.022	5.11796292348925	11.1929844375447	480	0.0121546612344101	0.0121546612344101	50.530816243043	1
481	491.96	263.81	1.0195	5.10580826225484	11.2051390987791	481	-0.0145855934812928	0.0145855934812928	50.5454018365243	1
482	488.57	259.14	1.0225	5.12039385573613	11.1905535052978	482	0.00972372898753093	0.00972372898753093	50.5551255655118	1
483	486.95	274.63	1.0205	5.1106701267486	11.2002772342853	483	-0.0072927967406482	0.0072927967406482	50.5624183622524	1
484	494.15	279.28	1.022	5.11796292348925	11.1929844375447	484	-0.00437567804438821	0.00437567804438821	50.5667940402968	1
485	469.45	273.55	1.0229	5.12233860153363	11.1886087595003	485	0.00923754253815368	0.00923754253815368	50.576031582835	1
486	470.22	264.04	1.021	5.11310105899548	11.1978463020385	486	0.0165303392787983	0.0165303392787983	50.5925619221138	1
487	472.98	266.33	1.0176	5.09657071971668	11.2143766413173	487	-0.0140994070319156	0.0140994070319156	50.6066613291457	1
488	475.18	270.87	1.0205	5.1106701267486	11.2002772342853	488	0.00729279674064642	0.00729279674064642	50.6139541258863	1
489	474.59	269.33	1.019	5.10337733000795	11.207570031026	489	-0.0359777972538584	0.0359777972538584	50.6499319231402	1
490	476.62	258.55	1.0264	5.13935512726181	11.1715922337721	490	0.0452153397920103	0.0452153397920103	50.6951472629322	1
491	468.2	258.58	1.0171	5.0941397874698	11.2168075735641	491	-0.0165303392787983	0.0165303392787983	50.711677602211	1
492	464.91	260.91	1.0205	5.1106701267486	11.2002772342853	492	-0.0140994070319191	0.0140994070319191	50.7257770092429	1
493	465.73	258.98	1.0234	5.12476953378052	11.1861778272534	493	0.0116684747850364	0.0116684747850364	50.737445484028	1
494	467.62	261.41	1.021	5.11310105899548	11.1978463020385	494	0.0262540682663275	0.0262540682663275	50.7636995522943	1
495	462.2	252.53	1.0156	5.08684699072915	11.2241003703048	495	-0.00486186449376369	0.00486186449376369	50.7685614167881	1
496	459.02	247.95	1.0166	5.09170885522292	11.219238505811	496	-0.0165303392788001	0.0165303392788001	50.7850917560669	1
497	456.59	241.88	1.02	5.10823919450172	11.2027081665322	497	0	0	50.7850917560669	1
498	461.14	230.94	1.02	5.10823919450172	11.2027081665322	498	0	0	50.7850917560669	1
499	461.11	234.71	1.02	5.10823919450172	11.2027081665322	499	0.0213922037725638	0.0213922037725638	50.8064839598394	1
500	449.34	245.99	1.0156	5.08684699072915	11.2241003703048	500	NA	NA	NA	1
501	464.43	259.19	1.02	5.10823919450172	11.1672165557278	1	0.00486186449376547	0.00486186449376547	0.00486186449376547	2
502	457.64	253.94	1.019	5.10337733000795	11.1720784202215	2	-0.00243093224688451	0.00243093224688451	0.00729279674064998	2
503	464.21	253.85	1.0195	5.10580826225484	11.1696474879746	3	-0.00972372898752738	0.00972372898752738	0.0170165257281774	2
504	474.74	244.21	1.0215	5.11553199124236	11.1599237589871	4	0.0238231360194465	0.0238231360194465	0.0408396617476239	2
505	474.26	231.22	1.0166	5.09170885522292	11.1837468950066	5	-0.0140994070319191	0.0140994070319191	0.054939068779543	2
506	484.66	237.29	1.0195	5.10580826225484	11.1696474879746	6	-0.0121546612344101	0.0121546612344101	0.0670937300139531	2
507	484.47	251.05	1.022	5.11796292348925	11.1574928267402	7	0.0121546612344101	0.0121546612344101	0.0792483912483632	2
508	490.1	253.03	1.0195	5.10580826225484	11.1696474879746	8	0.00243093224688451	0.00243093224688451	0.0816793234952478	2
509	491.53	263.1	1.019	5.10337733000795	11.1720784202215	9	-0.0262540682663293	0.0262540682663293	0.107933391761577	2
510	493.35	267.06	1.0244	5.12963139827428	11.1458243519552	10	0.00243093224688096	0.00243093224688096	0.110364324008458	2
511	476.6	278.82	1.0239	5.1272004660274	11.1482552842021	11	0.0257678818169538	0.0257678818169538	0.136132205825412	2
512	484.97	278.04	1.0186	5.10143258421045	11.174023166019	12	0	0	0.136132205825412	2
513	494.33	274.16	1.0186	5.10143258421045	11.174023166019	13	-0.0092375425381519	0.0092375425381519	0.145369748363564	2
514	493.08	264.16	1.0205	5.1106701267486	11.1647856234809	14	0.00486186449376191	0.00486186449376191	0.150231612857326	2
515	486.37	271.3	1.0195	5.10580826225484	11.1696474879746	15	-0.00729279674064465	0.00729279674064465	0.15752440959797	2
516	486.29	270.01	1.021	5.11310105899548	11.162354691234	16	-0.0189612715256811	0.0189612715256811	0.176485681123651	2
517	481.92	269.18	1.0249	5.13206233052116	11.1433934197083	17	0.00972372898752738	0.00972372898752738	0.186209410111179	2
518	475.91	266.07	1.0229	5.12233860153363	11.1531171486958	18	0.00437567804438821	0.00437567804438821	0.190585088155567	2
519	478.86	268.54	1.022	5.11796292348925	11.1574928267402	19	0.00243093224688273	0.00243093224688273	0.19301602040245	2
520	474.4	268.87	1.0215	5.11553199124236	11.1599237589871	20	-0.00243093224688273	0.00243093224688273	0.195446952649332	2
521	478.12	253.78	1.022	5.11796292348925	11.1574928267402	21	0.0072927967406482	0.0072927967406482	0.202739749389981	2
522	482	256.33	1.0205	5.1106701267486	11.1647856234809	22	0.00729279674064642	0.00729279674064642	0.210032546130627	2
523	477.5	243.04	1.019	5.10337733000795	11.1720784202215	23	-0.00972372898752916	0.00972372898752916	0.219756275118156	2
524	475.79	231.94	1.021	5.11310105899548	11.162354691234	24	0.00243093224688273	0.00243093224688273	0.222187207365039	2
525	479.98	230.06	1.0205	5.1106701267486	11.1647856234809	25	-0.00972372898753093	0.00972372898753093	0.23191093635257	2
526	472.88	233.14	1.0225	5.12039385573613	11.1550618944933	26	0.0145855934812928	0.0145855934812928	0.246496529833863	2
527	492.54	248.91	1.0195	5.10580826225484	11.1696474879746	27	-0.00486186449376191	0.00486186449376191	0.251358394327625	2
528	480.36	247.43	1.0205	5.1106701267486	11.1647856234809	28	-0.0165303392788019	0.0165303392788019	0.267888733606426	2
529	493.22	245.21	1.0239	5.1272004660274	11.1482552842021	29	0.0189612715256828	0.0189612715256828	0.286850005132109	2
530	492.1	234.87	1.02	5.10823919450172	11.1672165557278	30	-0.0165303392788001	0.0165303392788001	0.303380344410909	2
531	469.17	234.94	1.0234	5.12476953378052	11.150686216449	31	0.00923754253815368	0.00923754253815368	0.312617886949063	2
532	461.62	232.12	1.0215	5.11553199124236	11.1599237589871	32	-0.0116684747850364	0.0116684747850364	0.324286361734099	2
533	450.71	230.61	1.0239	5.1272004660274	11.1482552842021	33	0.00243093224688273	0.00243093224688273	0.326717293980982	2
534	453.89	240.6	1.0234	5.12476953378052	11.150686216449	34	0.0140994070319191	0.0140994070319191	0.340816701012901	2
535	445.73	236.14	1.0205	5.1106701267486	11.1647856234809	35	0.00486186449376191	0.00486186449376191	0.345678565506663	2
536	427.52	234.53	1.0195	5.10580826225484	11.1696474879746	36	-0.00972372898752738	0.00972372898752738	0.355402294494191	2
537	445.94	251.42	1.0215	5.11553199124236	11.1599237589871	37	0.00243093224688273	0.00243093224688273	0.357833226741073	2
538	444.84	252.32	1.021	5.11310105899548	11.162354691234	38	-0.0213922037725656	0.0213922037725656	0.379225430513639	2
539	438.07	234.37	1.0254	5.13449326276805	11.1409624874614	39	0.0379225430513639	0.0379225430513639	0.417147973565003	2
540	445.27	231.88	1.0176	5.09657071971668	11.1788850305128	40	-0.0116684747850346	0.0116684747850346	0.428816448350037	2
541	448.41	244.95	1.02	5.10823919450172	11.1672165557278	41	0.0092375425381519	0.0092375425381519	0.438053990888189	2
542	449.85	245.87	1.0181	5.09900165196356	11.1764540982659	42	-0.0427844075451276	0.0427844075451276	0.480838398433317	2
543	446.65	239.23	1.0269	5.14178605950869	11.1336696907208	43	0.0262540682663293	0.0262540682663293	0.507092466699646	2
544	443.9	234.86	1.0215	5.11553199124236	11.1599237589871	44	-0.00680661029127094	0.00680661029127094	0.513899076990917	2
545	450.9	258.33	1.0229	5.12233860153363	11.1531171486958	45	0.0140994070319174	0.0140994070319174	0.527998484022834	2
546	478.74	274.3	1.02	5.10823919450172	11.1672165557278	46	0.00680661029127094	0.00680661029127094	0.534805094314105	2
547	475.33	266.19	1.0186	5.10143258421045	11.174023166019	47	-0.0116684747850346	0.0116684747850346	0.54647356909914	2
548	475.57	279.22	1.021	5.11310105899548	11.162354691234	48	-0.00923754253815368	0.00923754253815368	0.555711111637294	2
549	485.79	276.89	1.0229	5.12233860153363	11.1531171486958	49	0	0	0.555711111637294	2
550	481.22	277	1.0229	5.12233860153363	11.1531171486958	50	-0.00243093224688273	0.00243093224688273	0.558142043884176	2
551	480.46	278.96	1.0234	5.12476953378052	11.150686216449	51	-0.00972372898752916	0.00972372898752916	0.567865772871706	2
552	487.02	278.49	1.0254	5.13449326276805	11.1409624874614	52	0.0165303392788001	0.0165303392788001	0.584396112150506	2
553	476.54	267.48	1.022	5.11796292348925	11.1574928267402	53	0.0165303392788001	0.0165303392788001	0.600926451429306	2
554	481.67	260.84	1.0186	5.10143258421045	11.174023166019	54	-0.0140994070319174	0.0140994070319174	0.615025858461223	2
555	488.45	260.46	1.0215	5.11553199124236	11.1599237589871	55	0.0140994070319174	0.0140994070319174	0.629125265493141	2
556	492.28	254.8	1.0186	5.10143258421045	11.174023166019	56	-0.0209060173231883	0.0209060173231883	0.650031282816329	2
557	488.25	259.12	1.0229	5.12233860153363	11.1531171486958	57	0.00437567804438821	0.00437567804438821	0.654406960860717	2
558	476.51	260.61	1.022	5.11796292348925	11.1574928267402	58	-0.00437567804438821	0.00437567804438821	0.658782638905105	2
559	467.82	257.47	1.0229	5.12233860153363	11.1531171486958	59	-0.00486186449376547	0.00486186449376547	0.663644503398871	2
560	473.03	249.41	1.0239	5.1272004660274	11.1482552842021	60	0.0165303392788019	0.0165303392788019	0.680174842677673	2
561	479	233.73	1.0205	5.1106701267486	11.1647856234809	61	-0.0072927967406482	0.0072927967406482	0.687467639418321	2
562	484.01	238.11	1.022	5.11796292348925	11.1574928267402	62	0.0072927967406482	0.0072927967406482	0.694760436158969	2
563	474.61	235.57	1.0205	5.1106701267486	11.1647856234809	63	0.00486186449376191	0.00486186449376191	0.699622300652731	2
564	477.74	235.37	1.0195	5.10580826225484	11.1696474879746	64	0	0	0.699622300652731	2
565	477.98	230.48	1.0195	5.10580826225484	11.1696474879746	65	0.00437567804438999	0.00437567804438999	0.703997978697121	2
566	469.88	230.75	1.0186	5.10143258421045	11.174023166019	66	-0.00437567804438999	0.00437567804438999	0.708373656741511	2
567	479.97	241.97	1.0195	5.10580826225484	11.1696474879746	67	-0.00729279674064465	0.00729279674064465	0.715666453482156	2
568	488.26	252.4	1.021	5.11310105899548	11.162354691234	68	-0.00486186449376547	0.00486186449376547	0.720528317975921	2
569	490.84	256.53	1.022	5.11796292348925	11.1574928267402	69	0.00243093224688273	0.00243093224688273	0.722959250222804	2
570	494.7	238.03	1.0215	5.11553199124236	11.1599237589871	70	-0.00486186449376547	0.00486186449376547	0.727821114716569	2
571	483.23	249.45	1.0225	5.12039385573613	11.1550618944933	71	-0.0213922037725638	0.0213922037725638	0.749213318489133	2
572	483.84	253.52	1.0269	5.14178605950869	11.1336696907208	72	0.0213922037725638	0.0213922037725638	0.770605522261697	2
573	473.14	255.3	1.0225	5.12039385573613	11.1550618944933	73	0.0072927967406482	0.0072927967406482	0.777898319002345	2
574	474.69	256.95	1.021	5.11310105899548	11.162354691234	74	0.00486186449376369	0.00486186449376369	0.782760183496109	2
575	479.48	254.95	1.02	5.10823919450172	11.1672165557278	75	-0.00486186449376369	0.00486186449376369	0.787622047989872	2
576	465.96	252.06	1.021	5.11310105899548	11.162354691234	76	0.00486186449376369	0.00486186449376369	0.792483912483636	2
577	472.29	239.71	1.02	5.10823919450172	11.1672165557278	77	-0.00729279674064642	0.00729279674064642	0.799776709224282	2
578	465.26	233.16	1.0215	5.11553199124236	11.1599237589871	78	0.00486186449376547	0.00486186449376547	0.804638573718048	2
579	462.33	241.4	1.0205	5.1106701267486	11.1647856234809	79	0.0140994070319156	0.0140994070319156	0.818737980749964	2
580	466.24	248.81	1.0176	5.09657071971668	11.1788850305128	80	-0.0189612715256811	0.0189612715256811	0.837699252275645	2
581	479.45	252.65	1.0215	5.11553199124236	11.1599237589871	81	-0.00680661029127094	0.00680661029127094	0.844505862566916	2
582	482.88	239.29	1.0229	5.12233860153363	11.1531171486958	82	0.00923754253815368	0.00923754253815368	0.853743405105069	2
583	476.61	236.29	1.021	5.11310105899548	11.162354691234	83	-0.00486186449376547	0.00486186449376547	0.858605269598835	2
584	467.9	247.34	1.022	5.11796292348925	11.1574928267402	84	0.0072927967406482	0.0072927967406482	0.865898066339483	2
585	480.6	247.91	1.0205	5.1106701267486	11.1647856234809	85	0	0	0.865898066339483	2
586	475.14	255.91	1.0205	5.1106701267486	11.1647856234809	86	0.00243093224688096	0.00243093224688096	0.868328998586364	2
587	483.21	230.25	1.02	5.10823919450172	11.1672165557278	87	0.00486186449376547	0.00486186449376547	0.873190863080129	2
588	474.54	239.82	1.019	5.10337733000795	11.1720784202215	88	-0.0238231360194483	0.0238231360194483	0.897013999099578	2
589	476.6	241.14	1.0239	5.1272004660274	11.1482552842021	89	0.0116684747850364	0.0116684747850364	0.908682473884614	2
590	455.6	241.2	1.0215	5.11553199124236	11.1599237589871	90	-0.0213922037725638	0.0213922037725638	0.930074677657178	2
591	455.95	243.29	1.0259	5.13692419501493	11.1385315552145	91	0.0213922037725638	0.0213922037725638	0.951466881429742	2
592	459.42	244.82	1.0215	5.11553199124236	11.1599237589871	92	0.0121546612344119	0.0121546612344119	0.963621542664153	2
593	457.98	254.35	1.019	5.10337733000795	11.1720784202215	93	-0.0145855934812946	0.0145855934812946	0.978207136145448	2
594	452.37	256.9	1.022	5.11796292348925	11.1574928267402	94	0.0189612715256811	0.0189612715256811	0.997168407671129	2
595	452.62	276.65	1.0181	5.09900165196356	11.1764540982659	95	-0.0140994070319156	0.0140994070319156	1.01126781470304	2
596	451.82	274.79	1.021	5.11310105899548	11.162354691234	96	0	0	1.01126781470304	2
597	447.84	272.35	1.021	5.11310105899548	11.162354691234	97	-0.00243093224688273	0.00243093224688273	1.01369874694993	2
598	458.22	270.03	1.0215	5.11553199124236	11.1599237589871	98	0.00729279674064642	0.00729279674064642	1.02099154369057	2
599	450.78	264.79	1.02	5.10823919450172	11.1672165557278	99	0	0	1.02099154369057	2
600	456.24	267.17	1.02	5.10823919450172	11.1672165557278	100	0.00243093224688096	0.00243093224688096	1.02342247593745	2
601	463.22	276.56	1.0195	5.10580826225484	11.1696474879746	101	-0.00729279674064465	0.00729279674064465	1.0307152726781	2
602	464.32	278.01	1.021	5.11310105899548	11.162354691234	102	0.00972372898752916	0.00972372898752916	1.04043900166563	2
603	465.5	279.56	1.019	5.10337733000795	11.1720784202215	103	-0.00243093224688451	0.00243093224688451	1.04286993391251	2
604	454.21	275.46	1.0195	5.10580826225484	11.1696474879746	104	0.00923754253815368	0.00923754253815368	1.05210747645067	2
605	448.88	276.08	1.0176	5.09657071971668	11.1788850305128	105	-0.0140994070319156	0.0140994070319156	1.06620688348258	2
606	458.45	269.86	1.0205	5.1106701267486	11.1647856234809	106	0.0165303392787983	0.0165303392787983	1.08273722276138	2
607	444.43	277.56	1.0171	5.0941397874698	11.1813159627597	107	-0.0189612715256811	0.0189612715256811	1.10169849428706	2
608	444.75	272.96	1.021	5.11310105899548	11.162354691234	108	-0.0165303392788001	0.0165303392788001	1.11822883356586	2
609	443.63	272.09	1.0244	5.12963139827428	11.1458243519552	109	0.0354916108044812	0.0354916108044812	1.15372044437034	2
610	443.18	277.39	1.0171	5.0941397874698	11.1813159627597	110	-0.0165303392787983	0.0165303392787983	1.17025078364914	2
611	423.96	277.23	1.0205	5.1106701267486	11.1647856234809	111	-0.00243093224688273	0.00243093224688273	1.17268171589602	2
612	431.61	274.83	1.021	5.11310105899548	11.162354691234	112	-0.0238231360194465	0.0238231360194465	1.19650485191547	2
613	425.31	270.22	1.0259	5.13692419501493	11.1385315552145	113	0.0427844075451276	0.0427844075451276	1.2392892594606	2
614	416.2	271.04	1.0171	5.0941397874698	11.1813159627597	114	-0.275181530347073	0.275181530347073	1.51447078980767	2
615	406.21	275.66	1.0737	5.36932131781687	10.9061344324126	115	-0.00972372898752916	0.00972372898752916	1.5241945187952	2
616	393.22	279.25	1.0757	5.3790450468044	10.8964107034251	116	-0.0855688150902552	0.0855688150902552	1.60976333388546	2
617	394.79	268.23	1.0933	5.46461386189466	10.8108418883348	117	-0.113767629154092	0.113767629154092	1.72353096303955	2
618	385.61	271.37	1.1167	5.57838149104875	10.6970742591807	118	-0.31359025984781	0.31359025984781	2.03712122288736	2
619	372.07	259.76	1.1812	5.89197175089656	10.3834839993329	119	-0.00194474579750548	0.00194474579750548	2.03906596868486	2
620	370	278.35	1.1816	5.89391649669407	10.3815392535354	120	0.377280684716126	0.377280684716126	2.41634665340099	2
621	376.79	276.07	1.104	5.51663581197794	10.7588199382515	121	-0.415689414216867	0.415689414216867	2.83203606761786	2
622	370.79	278.57	1.1895	5.9323252261948	10.3431305240347	122	0.244551784036357	0.244551784036357	3.07658785165421	2
623	363.47	265.52	1.1392	5.68777344215845	10.587682308071	123	-0.22753525830818	0.22753525830818	3.30412310996239	2
624	359.21	270.38	1.186	5.91530870046663	10.3601470497628	124	0.405965685229337	0.405965685229337	3.71008879519173	2
625	362.67	278.07	1.1025	5.50934301523729	10.7661127349922	125	-0.259137377517648	0.259137377517648	3.96922617270938	2
626	366.56	265.32	1.1558	5.76848039275494	10.5069753574745	126	-0.1589829689461	0.1589829689461	4.12820914165548	2
627	361.89	268.91	1.1885	5.92746336170104	10.3479923885284	127	0.239689919542592	0.239689919542592	4.36789906119807	2
628	368.11	268.19	1.1392	5.68777344215845	10.587682308071	128	-0.144397375464807	0.144397375464807	4.51229643666288	2
629	375.03	261.48	1.1689	5.83217081762326	10.4432849326062	129	0.275181530347071	0.275181530347071	4.78747796700995	2
630	381.23	268.05	1.1123	5.55698928727618	10.7184664629533	130	0.00923754253815368	0.00923754253815368	4.7967155095481	2
631	381.41	269.65	1.1104	5.54775174473803	10.7277040054914	131	-0.363181277684211	0.363181277684211	5.15989678723231	2
632	363.86	274.35	1.1851	5.91093302242224	10.3645227278072	132	0.254275513023885	0.254275513023885	5.4141723002562	2
633	356.18	275.29	1.1328	5.65665750939836	10.6187982408311	133	-0.121060425894736	0.121060425894736	5.53523272615093	2
634	331.38	272.99	1.1577	5.77771793529309	10.4977378149364	134	-0.137590765173535	0.137590765173535	5.67282349132447	2
635	328.75	259.51	1.186	5.91530870046663	10.3601470497628	135	0.0306297463107157	0.0306297463107157	5.70345323763518	2
636	333.16	252.46	1.1797	5.88467895415591	10.3907767960736	136	-0.0593147468239259	0.0593147468239259	5.76276798445911	2
637	334.97	249.61	1.1919	5.94399370097984	10.3314620492496	137	-0.135159832926655	0.135159832926655	5.89792781738577	2
638	328.48	261.71	1.2197	6.07915353390649	10.196302216323	138	-0.0763312725521033	0.0763312725521033	5.97425908993787	2
639	320.88	260.07	1.2354	6.1554848064586	10.1199709437709	139	0.00486186449376547	0.00486186449376547	5.97912095443163	2
640	320.7	264.11	1.2344	6.15062294196483	10.1248328082646	140	-0.0617456790708104	0.0617456790708104	6.04086663350244	2
641	330.99	275.84	1.2471	6.21236862103564	10.0630871291938	141	0.448750092774466	0.448750092774466	6.48961672627691	2
642	328.99	270.7	1.1548	5.76361852826118	10.5118372219683	142	0.00486186449376547	0.00486186449376547	6.49447859077068	2
643	334.7	270.47	1.1538	5.75875666376741	10.5166990864621	143	-0.0855688150902552	0.0855688150902552	6.58004740586093	2
644	333.81	266.72	1.1714	5.84432547885767	10.4311302713718	144	-0.339358141664766	0.339358141664766	6.9194055475257	2
645	325.15	264.81	1.2412	6.18368362052243	10.091772129707	145	-0.0189612715256811	0.0189612715256811	6.93836681905138	2
646	323.45	266.55	1.2451	6.20264489204811	10.0728108581814	146	0.225590512510674	0.225590512510674	7.16395733156205	2
647	323.14	255.76	1.1987	5.97705437953744	10.298401370692	147	-0.0763312725521033	0.0763312725521033	7.24028860411416	2
648	324.86	239.39	1.2144	6.05338565208954	10.2220700981399	148	0.00243093224688273	0.00243093224688273	7.24271953636104	2
649	325.95	239.28	1.2139	6.05095471984266	10.2245010303868	149	0	0	7.24271953636104	2
650	319.58	237.24	1.2139	6.05095471984266	10.2245010303868	150	-0.234828055048828	0.234828055048828	7.47754759140987	2
651	319.43	234.46	1.2622	6.28578277489149	9.98967297533798	151	0.102099154369055	0.102099154369055	7.57964674577892	2
652	319.59	240.56	1.2412	6.18368362052243	10.091772129707	152	0.232397122801945	0.232397122801945	7.81204386858087	2
653	329.56	252.66	1.1934	5.95128649772049	10.324169252509	153	0.0904306795840188	0.0904306795840188	7.90247454816489	2
654	324.17	249.2	1.1748	5.86085581813647	10.414599932093	154	0.116198561400974	0.116198561400974	8.01867310956586	2
655	342.59	262.49	1.1509	5.74465725673549	10.530798493494	155	-0.208573986782499	0.208573986782499	8.22724709634836	2
656	336.84	271.08	1.1938	5.95323124351799	10.3222245067115	156	-0.0262540682663293	0.0262540682663293	8.25350116461469	2
657	336.06	266.75	1.1992	5.97948531178432	10.2959704384451	157	0.154121104452337	0.154121104452337	8.40762226906702	2
658	335.73	250.18	1.1675	5.82536420733198	10.4500915428975	158	-0.237258987295709	0.237258987295709	8.64488125636273	2
659	340.45	257.7	0.13281	0.794841634278763	10.2128325556018	159	-0.237258987295709	0.237258987295709	8.88214024365844	2
660	315.86	234.88	1.2651	6.2998821819234	9.97557356830607	160	0.0661213571151968	0.0661213571151968	8.94826160077364	2
661	324.87	231.82	1.2515	6.23376082480821	10.0416949254213	161	0.154607290901712	0.154607290901712	9.10286889167535	2
662	328.55	236.21	1.2197	6.07915353390649	10.196302216323	162	-0.125922290388502	0.125922290388502	9.22879118206385	2
663	324.66	232.38	1.2456	6.205075824295	10.0703799259345	163	0.374849752469245	0.374849752469245	9.6036409345331	2
664	336.9	234.42	1.1685	5.83022607182575	10.4452296784037	164	-0.028198814063833	0.028198814063833	9.63183974859693	2
665	339.52	230.72	1.1743	5.85842488588958	10.4170308643399	165	-0.180375172718666	0.180375172718666	9.8122149213156	2
666	354.38	236.95	1.2114	6.03880005860825	10.2366556916212	166	-0.0213922037725638	0.0213922037725638	9.83360712508816	2
667	344.6	231.11	1.2158	6.06019226238081	10.2152634878487	167	0.77595357320482	0.77595357320482	10.609560698293	2
668	387.48	263.24	1.0562	5.28423868917599	10.9912170610535	168	-0.263513055562038	0.263513055562038	10.873073753855	2
669	385.48	258.89	1.1104	5.54775174473803	10.7277040054914	169	-0.00437567804438821	0.00437567804438821	10.8774494318994	2
670	379.25	248.09	1.1113	5.55212742278242	10.723328327447	170	-0.0904306795840188	0.0904306795840188	10.9678801114834	2
671	375.46	240.66	1.1299	5.64255810236644	10.632897647863	171	0.351512802899174	0.351512802899174	11.3193929143826	2
672	388.76	236.56	1.0576	5.29104529946726	10.9844104507622	172	-0.263513055562036	0.263513055562036	11.5829059699446	2
673	384.28	232.07	1.1118	5.5545583550293	10.7208973952002	173	-0.0311159327600947	0.0311159327600947	11.6140219027047	2
674	381.25	239.76	1.1182	5.58567428778939	10.6897814624401	174	-0.0447291533426331	0.0447291533426331	11.6587510560474	2
675	383.05	237.22	1.1274	5.63040344113203	10.6450523090974	175	0.108905764660326	0.108905764660326	11.7676568207077	2
676	386.15	255.68	1.105	5.5214976764717	10.7539580737578	176	0.0335468650069739	0.0335468650069739	11.8012036857147	2
677	394.49	273.59	1.0981	5.48795081146473	10.7875049387647	177	0.102099154369057	0.102099154369057	11.9033028400837	2
678	409.13	269.11	1.0771	5.38585165709567	10.8896040931338	178	0.263513055562036	0.263513055562036	12.1668158956458	2
679	420.95	260.6	1.0229	5.12233860153363	11.1531171486958	179	-0.130784154882265	0.130784154882265	12.297600050528	2
680	422.61	250.25	1.0498	5.2531227564159	11.0223329938136	180	0.137590765173536	0.137590765173536	12.4351908157016	2
681	428.74	251.38	1.0215	5.11553199124236	11.1599237589871	181	0.0140994070319174	0.0140994070319174	12.4492902227335	2
682	426.66	260.41	1.0186	5.10143258421045	11.174023166019	182	-0.0116684747850346	0.0116684747850346	12.4609586975185	2
683	414.92	260.11	1.021	5.11310105899548	11.162354691234	183	-0.0500772042857758	0.0500772042857758	12.5110359018043	2
684	420.01	257.14	1.0313	5.16317826328126	11.1122774869482	184	-0.0189612715256811	0.0189612715256811	12.52999717333	2
685	423.1	241.51	1.0352	5.18213953480694	11.0933162154225	185	-0.0447291533426348	0.0447291533426348	12.5747263266726	2
686	424.05	238.77	1.0444	5.22686868814957	11.0485870620799	186	-0.0617456790708086	0.0617456790708086	12.6364720057434	2
687	423.18	240.83	1.0571	5.28861436722038	10.9868413830091	187	0.182806104965545	0.182806104965545	12.819278110709	2
688	434.61	234.83	1.0195	5.10580826225484	11.1696474879746	188	-0.00972372898752738	0.00972372898752738	12.8290018396965	2
689	432.63	237.54	1.0215	5.11553199124236	11.1599237589871	189	0.00729279674064642	0.00729279674064642	12.8362946364371	2
690	430.61	241.83	1.02	5.10823919450172	11.1672165557278	190	-0.00243093224688096	0.00243093224688096	12.838725568684	2
691	435.48	234.36	1.0205	5.1106701267486	11.1647856234809	191	-0.0165303392788019	0.0165303392788019	12.8552559079628	2
692	451.26	230.8	1.0239	5.1272004660274	11.1482552842021	192	0.0116684747850364	0.0116684747850364	12.8669243827479	2
693	443.65	236.9	1.0215	5.11553199124236	11.1599237589871	193	-0.00680661029127094	0.00680661029127094	12.8737309930391	2
694	443.75	236.53	1.0229	5.12233860153363	11.1531171486958	194	0.0116684747850364	0.0116684747850364	12.8853994678242	2
695	446.41	274.04	1.0205	5.1106701267486	11.1647856234809	195	-0.0165303392788019	0.0165303392788019	12.901929807103	2
696	446.7	275.32	1.0239	5.1272004660274	11.1482552842021	196	0.0116684747850364	0.0116684747850364	12.913598281888	2
697	447.69	278.33	1.0215	5.11553199124236	11.1599237589871	197	-0.00243093224688273	0.00243093224688273	12.9160292141349	2
698	438.63	271.94	1.022	5.11796292348925	11.1574928267402	198	0.00243093224688273	0.00243093224688273	12.9184601463818	2
699	428.59	277.23	1.0215	5.11553199124236	11.1599237589871	199	-0.00680661029127094	0.00680661029127094	12.925266756673	2
700	434.63	272.86	1.0229	5.12233860153363	11.1531171486958	200	-0.0427844075451276	0.0427844075451276	12.9680511642182	2
701	435.38	268.73	1.0317	5.16512300907876	11.1103327411507	201	0.0495910178363985	0.0495910178363985	13.0176421820546	2
702	429.89	264.14	1.0215	5.11553199124236	11.1599237589871	202	0.0189612715256811	0.0189612715256811	13.0366034535802	2
703	435.96	264.55	1.0176	5.09657071971668	11.1788850305128	203	-0.00923754253815368	0.00923754253815368	13.0458409961184	2
704	442.25	269.87	1.0195	5.10580826225484	11.1696474879746	204	-0.0145855934812928	0.0145855934812928	13.0604265895997	2
705	441.38	266.19	1.0225	5.12039385573613	11.1550618944933	205	0.0121546612344119	0.0121546612344119	13.0725812508341	2
706	434.57	279.78	1.02	5.10823919450172	11.1672165557278	206	0.0116684747850346	0.0116684747850346	13.0842497256191	2
707	433.08	279.7	1.0176	5.09657071971668	11.1788850305128	207	-0.140021697420417	0.140021697420417	13.2242714230395	2
708	436.45	267.88	1.0464	5.2365924171371	11.0388633330924	208	0.0972372898752898	0.0972372898752898	13.3215087129148	2
709	447.65	254.38	1.0264	5.13935512726181	11.1361006229677	209	0.0170165257281756	0.0170165257281756	13.338525238643	2
710	453.91	254.65	1.0229	5.12233860153363	11.1531171486958	210	0.0165303392787983	0.0165303392787983	13.3550555779218	2
711	453.18	254.7	1.0195	5.10580826225484	11.1696474879746	211	0.00243093224688451	0.00243093224688451	13.3574865101687	2
712	443.65	254.42	1.019	5.10337733000795	11.1720784202215	212	-0.0145855934812946	0.0145855934812946	13.37207210365	2
713	453.79	257.94	1.022	5.11796292348925	11.1574928267402	213	0.00486186449376547	0.00486186449376547	13.3769339681438	2
714	445.54	263.31	1.021	5.11310105899548	11.162354691234	214	0.00243093224688273	0.00243093224688273	13.3793649003906	2
715	439.36	266.05	1.0205	5.1106701267486	11.1647856234809	215	-0.00243093224688273	0.00243093224688273	13.3817958326375	2
716	435.51	276.66	1.021	5.11310105899548	11.162354691234	216	0.0140994070319156	0.0140994070319156	13.3958952396694	2
717	420.7	266.2	1.0181	5.09900165196356	11.1764540982659	217	-0.232397122801945	0.232397122801945	13.6282923624714	2
718	413.42	266.71	1.0659	5.33139877476551	10.944056975464	218	-0.158982968946098	0.158982968946098	13.7872753314175	2
719	407.25	264.38	1.0986	5.49038174371161	10.7850740065179	219	0.232397122801945	0.232397122801945	14.0196724542194	2
720	410	270.99	1.0508	5.25798462090966	11.0174711293198	220	0.147314494161066	0.147314494161066	14.1669869483805	2
721	425.38	277.45	1.0205	5.1106701267486	11.1647856234809	221	0.00243093224688096	0.00243093224688096	14.1694178806274	2
722	426.87	271.13	1.02	5.10823919450172	11.1672165557278	222	-0.0617456790708104	0.0617456790708104	14.2311635596982	2
723	427.13	267.07	1.0327	5.16998487357253	11.1054708766569	223	-0.0831378828433724	0.0831378828433724	14.3143014425416	2
724	411.72	273.79	1.0498	5.2531227564159	11.0223329938136	224	-0.0972372898752898	0.0972372898752898	14.4115387324168	2
725	406.91	272.59	1.0698	5.35036004629119	10.9250957039383	225	0.132728900679771	0.132728900679771	14.5442676330966	2
726	409.51	274.61	1.0425	5.21763114561142	11.057824604618	226	-0.0996682221221725	0.0996682221221725	14.6439358552188	2
727	411.92	278.6	1.063	5.31729936773359	10.9581563824959	227	0.152176358654829	0.152176358654829	14.7961122138736	2
728	414.48	276.48	1.0317	5.16512300907876	11.1103327411507	228	-0.00729279674064642	0.00729279674064642	14.8034050106143	2
729	411.11	272.16	1.0332	5.17241580581941	11.1030399444101	229	0.0709832216089623	0.0709832216089623	14.8743882322232	2
730	424.02	257.15	1.0186	5.10143258421045	11.174023166019	230	-0.0709832216089623	0.0709832216089623	14.9453714538322	2
731	418.14	261.36	1.0332	5.17241580581941	11.1030399444101	231	-0.158982968946102	0.158982968946102	15.1043544227783	2
732	407.35	258.13	1.0659	5.33139877476551	10.944056975464	232	-0.0782760183496087	0.0782760183496087	15.1826304411279	2
733	394.57	263.57	1.082	5.40967479311512	10.8657809571143	233	0.132728900679773	0.132728900679773	15.3153593418077	2
734	400.1	267.71	1.0547	5.27694589243535	10.9985098577941	234	-0.0165303392787983	0.0165303392787983	15.3318896810865	2
735	390.07	267.34	1.0581	5.29347623171415	10.9819795185153	235	-0.215866783523147	0.215866783523147	15.5477564646096	2
736	376.56	275.82	1.1025	5.50934301523729	10.7661127349922	236	0.0116684747850364	0.0116684747850364	15.5594249393947	2
737	376.22	273.88	1.1001	5.49767454045226	10.7777812097772	237	0.0286850005132102	0.0286850005132102	15.5881099399079	2
738	384.76	257.32	1.0942	5.46898953993905	10.8064662102904	238	-0.0831378828433742	0.0831378828433742	15.6712478227512	2
739	391.79	254.43	1.1113	5.55212742278242	10.723328327447	239	0.0238231360194465	0.0238231360194465	15.6950709587707	2
740	389.54	258.05	1.1064	5.52830428676297	10.7471514634665	240	-0.00972372898752916	0.00972372898752916	15.7047946877582	2
741	390.44	245.34	1.1084	5.5380280157505	10.737427734479	241	0.11376762915409	0.11376762915409	15.8185623169123	2
742	384.57	245.22	1.085	5.42426038659641	10.8511953636331	242	-0.0709832216089623	0.0709832216089623	15.8895455385213	2
743	386.09	247.29	1.0996	5.49524360820537	10.7802121420241	243	0.121060425894736	0.121060425894736	16.010605964416	2
744	389.74	239.76	1.0747	5.37418318231064	10.9012725679188	244	0.123491358141621	0.123491358141621	16.1340973225576	2
745	389.49	231.49	1.0493	5.25069182416902	11.0247639260605	245	0.137590765173536	0.137590765173536	16.2716880877312	2
746	406.51	233.57	1.021	5.11310105899548	11.162354691234	246	-0.0948063576284088	0.0948063576284088	16.3664944453596	2
747	393.81	236.94	1.0405	5.20790741662389	11.0675483336056	247	0.102099154369053	0.102099154369053	16.4685935997286	2
748	412.5	250	1.0195	5.10580826225484	11.1696474879746	248	-0.00486186449376191	0.00486186449376191	16.4734554642224	2
749	418.16	255.11	1.0205	5.1106701267486	11.1647856234809	249	-0.0213922037725638	0.0213922037725638	16.494847667995	2
750	415.81	263.46	1.0249	5.13206233052116	11.1433934197083	250	-0.0238231360194483	0.0238231360194483	16.5186708040144	2
751	410.17	266.73	1.0298	5.15588546654061	11.1195702836889	251	-0.253789326574509	0.253789326574509	16.7724601305889	2
752	409.68	262.24	1.082	5.40967479311512	10.8657809571143	252	0.308242208904673	0.308242208904673	17.0807023394936	2
753	419.98	245.71	1.0186	5.10143258421045	11.174023166019	253	-0.0140994070319174	0.0140994070319174	17.0948017465255	2
754	417.97	237.99	1.0215	5.11553199124236	11.1599237589871	254	-0.0116684747850364	0.0116684747850364	17.1064702213105	2
755	430.74	238.93	1.0239	5.1272004660274	11.1482552842021	255	0.0189612715256828	0.0189612715256828	17.1254314928362	2
756	416.13	235.69	1.02	5.10823919450172	11.1672165557278	256	-0.413258481969985	0.413258481969985	17.5386899748062	2
757	382.98	230.84	1.105	5.5214976764717	10.7539580737578	257	0.130784154882265	0.130784154882265	17.6694741296885	2
758	395.68	231.57	1.0781	5.39071352158944	10.88474222864	258	0.0831378828433742	0.0831378828433742	17.7526120125318	2
759	412.54	233.6	1.061	5.30757563874606	10.9678801114834	259	0.0758450861027242	0.0758450861027242	17.8284570986346	2
760	423.37	239.12	1.0454	5.23173055264334	11.0437251975861	260	-0.00729279674064465	0.00729279674064465	17.8357498953752	2
761	424.18	255.08	1.0469	5.23902334938398	11.0364324008455	261	0.118629493647854	0.118629493647854	17.9543793890231	2
762	427.69	251.91	1.0225	5.12039385573613	11.1550618944933	262	0.00243093224688273	0.00243093224688273	17.9568103212699	2
763	424.07	257.49	1.022	5.11796292348925	11.1574928267402	263	-0.0403534752982448	0.0403534752982448	17.9971637965682	2
764	427.33	262.49	1.0303	5.15831639878749	11.117139351442	264	0.0427844075451276	0.0427844075451276	18.0399482041133	2
765	441.4	266.31	1.0215	5.11553199124236	11.1599237589871	265	-0.00243093224688273	0.00243093224688273	18.0423791363602	2
766	434.53	265.08	1.022	5.11796292348925	11.1574928267402	266	0.00972372898752916	0.00972372898752916	18.0521028653477	2
767	430.24	259.75	1.02	5.10823919450172	11.1672165557278	267	-0.00486186449376369	0.00486186449376369	18.0569647298415	2
768	430.7	257.12	1.021	5.11310105899548	11.162354691234	268	-0.118629493647857	0.118629493647857	18.1755942234894	2
769	422.75	239.17	1.0454	5.23173055264334	11.0437251975861	269	0.118629493647857	0.118629493647857	18.2942237171372	2
770	420.16	239.22	1.021	5.11310105899548	11.162354691234	270	-0.00486186449376547	0.00486186449376547	18.299085581631	2
771	439.58	249.17	1.022	5.11796292348925	11.1574928267402	271	0.0121546612344101	0.0121546612344101	18.3112402428654	2
772	437.09	247.36	1.0195	5.10580826225484	11.1696474879746	272	-0.0213922037725638	0.0213922037725638	18.3326324466379	2
773	425.32	264.95	1.0239	5.1272004660274	11.1482552842021	273	0.0257678818169538	0.0257678818169538	18.3584003284549	2
774	421.41	261.02	1.0186	5.10143258421045	11.174023166019	274	-0.277612462593956	0.277612462593956	18.6360127910489	2
775	401.28	276.98	1.0757	5.3790450468044	10.8964107034251	275	0.0807069505964915	0.0807069505964915	18.7167197416453	2
776	398.38	278.5	1.0591	5.29833809620791	10.9771176540216	276	-0.140021697420419	0.140021697420419	18.8567414390658	2
777	405.44	277.49	1.0879	5.43835979362833	10.8370959566011	277	0.327689666879731	0.327689666879731	19.1844311059455	2
778	423.27	272.88	1.0205	5.1106701267486	11.1647856234809	278	-0.0140994070319191	0.0140994070319191	19.1985305129774	2
779	421.67	273.13	1.0234	5.12476953378052	11.150686216449	279	0.0379225430513639	0.0379225430513639	19.2364530560288	2
780	425.29	275.25	1.0156	5.08684699072915	11.1886087595003	280	-0.0972372898752916	0.0972372898752916	19.3336903459041	2
781	412.99	275.97	1.0356	5.18408428060444	11.091371469625	281	0.0617456790708104	0.0617456790708104	19.3954360249749	2
782	417.79	276.22	1.0229	5.12233860153363	11.1531171486958	282	-0.140507883869795	0.140507883869795	19.5359439088447	2
783	411.72	266.56	1.0518	5.26284648540343	11.012609264826	283	-0.140021697420419	0.140021697420419	19.6759656062651	2
784	398.82	263.97	1.0806	5.40286818282385	10.8725875674056	284	0.106961018862821	0.106961018862821	19.7829266251279	2
785	388.68	277.16	1.0586	5.29590716396103	10.9795485862684	285	0.0427844075451276	0.0427844075451276	19.825711032673	2
786	389.45	278.44	1.0498	5.2531227564159	11.0223329938136	286	-0.0666075435645741	0.0666075435645741	19.8923185762376	2
787	385.55	278.3	1.0635	5.31973029998047	10.955725450249	287	-0.147314494161066	0.147314494161066	20.0396330703987	2
788	393.23	277.5	1.0938	5.46704479414154	10.8084109560879	288	0.102099154369055	0.102099154369055	20.1417322247677	2
789	384.94	278.78	1.0728	5.36494563977248	10.910510110457	289	-0.320396870139083	0.320396870139083	20.4621290949068	2
790	381.85	278.75	1.1387	5.68534250991157	10.5901132403179	290	0.0807069505964915	0.0807069505964915	20.5428360455033	2
791	377.9	276.71	1.1221	5.60463555931508	10.6708201909144	291	-0.121060425894736	0.121060425894736	20.6638964713981	2
792	371.55	270.8	1.147	5.72569598520981	10.5497597650197	292	-0.0593147468239277	0.0593147468239277	20.723211218222	2
793	368.55	253.23	1.1592	5.78501073203374	10.4904450181957	293	-0.0330606785575984	0.0330606785575984	20.7562718967796	2
794	369.08	260.35	1.166	5.81807141059134	10.4573843396381	294	0.242120851789474	0.242120851789474	20.9983927485691	2
795	380.71	252.42	1.1162	5.57595055880186	10.6995051914276	295	0.11376762915409	0.11376762915409	21.1121603777231	2
796	385.05	255.74	1.0928	5.46218292964778	10.8132728205817	296	-0.213435851276264	0.213435851276264	21.3255962289994	2
797	377.07	248.95	1.1367	5.67561878092404	10.5998369693054	297	-0.00729279674064642	0.00729279674064642	21.3328890257401	2
798	382.52	238.16	1.1382	5.68291157766468	10.5925441725648	298	0.0617456790708104	0.0617456790708104	21.3946347048109	2
799	378	234.01	1.1255	5.62116589859387	10.6542898516356	299	0.0140994070319156	0.0140994070319156	21.4087341118428	2
800	384.33	237.38	1.1226	5.60706649156196	10.6683892586675	300	0.475004161040797	0.475004161040797	21.8837382728836	2
801	399.61	233.64	1.0249	5.13206233052116	11.1433934197083	301	-0.332551531373495	0.332551531373495	22.2162898042571	2
802	394.57	240.83	1.0933	5.46461386189466	10.8108418883348	302	0.351512802899176	0.351512802899176	22.5678026071562	2
803	393.44	234.64	1.021	5.11310105899548	11.162354691234	303	-0.524595178877194	0.524595178877194	23.0923977860334	2
804	383.54	239.17	1.1289	5.63769623787267	10.6377595123568	304	0.223159580263793	0.223159580263793	23.3155573662972	2
805	389.28	244.05	1.083	5.41453665760888	10.8609190926206	305	-0.0500772042857758	0.0500772042857758	23.365634570583	2
806	391.66	242.96	1.0933	5.46461386189466	10.8108418883348	306	-0.0568838145770449	0.0568838145770449	23.4225183851601	2
807	391.03	245.17	1.105	5.5214976764717	10.7539580737578	307	0.0666075435645741	0.0666075435645741	23.4891259287246	2
808	394.39	240.79	1.0913	5.45489013290713	10.8205656173223	308	-0.00972372898752916	0.00972372898752916	23.4988496577122	2
809	396.68	244.57	1.0933	5.46461386189466	10.8108418883348	309	0.0739003403052205	0.0739003403052205	23.5727499980174	2
810	400.9	252.16	1.0781	5.39071352158944	10.88474222864	310	-0.244551784036357	0.244551784036357	23.8173017820537	2
811	386.18	255.09	1.1284	5.63526530562579	10.6401904446037	311	0.0899444931346451	0.0899444931346451	23.9072462751884	2
812	381.74	269.22	1.1099	5.54532081249115	10.7301349377383	312	-0.308242208904671	0.308242208904671	24.2154884840931	2
813	373.94	279.04	1.1733	5.85356302139582	10.4218927288336	313	0.106474832413443	0.106474832413443	24.3219633165065	2
814	367.42	275.15	1.1514	5.74708818898238	10.5283675612471	314	0.230452377004438	0.230452377004438	24.5524156935109	2
815	382.87	267.28	1.104	5.51663581197794	10.7588199382515	315	-0.0165303392787983	0.0165303392787983	24.5689460327897	2
816	388.55	271.75	1.1074	5.53316615125674	10.7422895989727	316	0.166275765686747	0.166275765686747	24.7352217984765	2
817	385.19	279.54	1.0732	5.36689038556999	10.9085653646595	317	-0.306297463107166	0.306297463107166	25.0415192615836	2
818	375.07	276.08	1.1362	5.67318784867716	10.6022679015523	318	0.00680661029127094	0.00680661029127094	25.0483258718749	2
819	375.88	279.46	1.1348	5.66638123838589	10.6090745118436	319	-0.0495910178363985	0.0495910178363985	25.0979168897113	2
820	368.8	249.96	1.145	5.71597225622228	10.5594834940072	320	0.106961018862819	0.106961018862819	25.2048779085741	2
821	364.2	248.44	1.123	5.60901123735946	10.66644451287	321	-0.190098901706193	0.190098901706193	25.3949768102803	2
822	344.01	246.95	1.1621	5.79911013906566	10.4763456111638	322	-0.251844580777002	0.251844580777002	25.6468213910573	2
823	337.76	251.65	1.2139	6.05095471984266	10.2245010303868	323	0.211491105478755	0.211491105478755	25.8583124965361	2
824	340.45	260.69	1.1704	5.8394636143639	10.4359921358656	324	0.109391951109703	0.109391951109703	25.9677044476458	2
825	343.73	261.68	1.1479	5.7300716632542	10.5453840869753	325	-0.121546612344114	0.121546612344114	26.0892510599899	2
826	336.95	248.57	1.1729	5.85161827559831	10.4238374746312	326	-0.106474832413443	0.106474832413443	26.1957258924033	2
827	327.65	245.82	1.1948	5.95809310801176	10.3173626422177	327	-0.0996682221221725	0.0996682221221725	26.2953941145255	2
828	325.5	238.98	1.2153	6.05776133013393	10.2176944200955	328	-0.0666075435645741	0.0666075435645741	26.3620016580901	2
829	328.77	238.48	1.229	6.1243688736985	10.151086876531	329	0.147314494161066	0.147314494161066	26.5093161522512	2
830	349.26	239.41	1.1987	5.97705437953744	10.298401370692	330	0.0213922037725638	0.0213922037725638	26.5307083560237	2
831	347.77	246.16	1.1943	5.95566217576487	10.3197935744646	331	0.156552036699217	0.156552036699217	26.6872603927229	2
832	347.91	259.34	1.1621	5.79911013906566	10.4763456111638	332	-0.0904306795840206	0.0904306795840206	26.777691072307	2
833	344.53	268.96	1.1807	5.88954081864968	10.3859149315798	333	0.097723476324667	0.097723476324667	26.8754145486316	2
834	346.5	276.38	1.1606	5.79181734232501	10.4836384079045	334	-0.0335468650069739	0.0335468650069739	26.9089614136386	2
835	328.25	268.56	1.1675	5.82536420733198	10.4500915428975	335	-0.412772295520609	0.412772295520609	27.3217337091592	2
836	321.4	261.51	1.2524	6.23813650285259	10.0373192473769	336	0.315535005645319	0.315535005645319	27.6372687148045	2
837	330.45	252.59	1.1875	5.92260149720728	10.3528542530222	337	0.102099154369053	0.102099154369053	27.7393678691736	2
838	333.49	263.56	1.1665	5.82050234283822	10.4549534073912	338	-0.130784154882265	0.130784154882265	27.8701520240558	2
839	322.57	275.97	1.1934	5.95128649772049	10.324169252509	339	-0.165789579237371	0.165789579237371	28.0359416032932	2
840	319.7	274.54	1.2275	6.11707607695786	10.1583796732716	340	0.270319665853309	0.270319665853309	28.3062612691465	2
841	323.19	273.96	1.1719	5.84675641110455	10.4286993391249	341	0.0666075435645741	0.0666075435645741	28.3728688127111	2
842	336.93	278.19	1.1582	5.78014886753997	10.4953068826895	342	-0.0641766113176914	0.0641766113176914	28.4370454240288	2
843	339.76	279.33	1.1714	5.84432547885767	10.4311302713718	343	-0.0427844075451276	0.0427844075451276	28.4798298315739	2
844	328.79	266.4	1.1802	5.88710988640279	10.3883458638267	344	0.00486186449376191	0.00486186449376191	28.4846916960677	2
845	331.2	259.1	1.1792	5.88224802190903	10.3932077283204	345	0.102099154369057	0.102099154369057	28.5867908504367	2
846	339.57	245.76	1.1582	5.78014886753997	10.4953068826895	346	-0.242120851789474	0.242120851789474	28.8289117022262	2
847	349.99	235.94	1.208	6.02226971932945	10.2531860309	347	0.45798763531262	0.45798763531262	29.2868993375388	2
848	362.59	249	1.1138	5.56428208401683	10.7111736662126	348	-0.204198308738111	0.204198308738111	29.4910976462769	2
849	370.18	241.84	1.1558	5.76848039275494	10.5069753574745	349	-0.0306297463107175	0.0306297463107175	29.5217273925877	2
850	371.57	245.54	1.1621	5.79911013906566	10.4763456111638	350	0.106961018862821	0.106961018862821	29.6286884114505	2
851	373.51	249.36	1.1401	5.69214912020284	10.5833066300266	351	-0.0072927967406482	0.0072927967406482	29.6359812081911	2
852	368.06	240.41	1.1416	5.69944191694348	10.576013833286	352	-0.0286850005132102	0.0286850005132102	29.6646662087043	2
853	369.29	240.22	1.1475	5.72812691745669	10.5473288327728	353	-0.025767881816952	0.025767881816952	29.6904340905213	2
854	350.65	256.15	1.1528	5.75389479927365	10.5215609509558	354	-0.097723476324667	0.097723476324667	29.788157566846	2
855	342.73	246.57	1.1729	5.85161827559831	10.4238374746312	355	-0.0233369495700693	0.0233369495700693	29.811494516416	2
856	346.73	256.76	1.1777	5.87495522516838	10.4005005250611	356	-0.0739003403052205	0.0739003403052205	29.8853948567212	2
857	340.62	255.1	1.1929	5.9488555654736	10.3266001847559	357	-0.0213922037725638	0.0213922037725638	29.9067870604938	2
858	342.32	253.18	1.1973	5.97024776924617	10.3052079809833	358	0.168706697933629	0.168706697933629	30.0754937584274	2
859	341.61	261.89	1.1626	5.80154107131254	10.4739146789169	359	-0.0568838145770449	0.0568838145770449	30.1323775730045	2
860	341.97	265.99	1.1743	5.85842488588958	10.4170308643399	360	-0.130784154882267	0.130784154882267	30.2631617278868	2
861	350.4	263.79	1.2012	5.98920904077185	10.2862467094576	361	-0.0379225430513621	0.0379225430513621	30.3010842709381	2
862	336.42	268.39	1.209	6.02713158382321	10.2483241664063	362	0.251844580777002	0.251844580777002	30.5529288517151	2
863	338.4	276.35	1.1572	5.77528700304621	10.5001687471833	363	0.0213922037725638	0.0213922037725638	30.5743210554877	2
864	339.15	276.6	1.1528	5.75389479927365	10.5215609509558	364	-0.109391951109702	0.109391951109702	30.6837130065974	2
865	340.01	279.44	1.1753	5.86328675038335	10.4121689998461	365	-0.27275059810019	0.27275059810019	30.9564636046976	2
866	319.65	279.02	1.2314	6.13603734848354	10.1394184017459	366	0.0568838145770449	0.0568838145770449	31.0133474192746	2
867	321.1	272.62	1.2197	6.07915353390649	10.196302216323	367	0.00243093224688273	0.00243093224688273	31.0157783515215	2
868	321.17	269.27	1.2192	6.07672260165961	10.1987331485699	368	-0.133215087129148	0.133215087129148	31.1489934386506	2
869	322.48	264.43	1.2466	6.20993768878876	10.0655180614407	369	0.00729279674064642	0.00729279674064642	31.1562862353913	2
870	318.56	260.87	1.2451	6.20264489204811	10.0728108581814	370	-0.0121546612344119	0.0121546612344119	31.1684408966257	2
871	317.29	260.46	1.2476	6.21479955328252	10.0606561969469	371	0.168706697933629	0.168706697933629	31.3371475945593	2
872	319.53	249.98	1.2129	6.0460928553489	10.2293628948806	372	-0.230452377004438	0.230452377004438	31.5675999715638	2
873	318.63	233.81	1.2603	6.27654523235333	9.99891051787614	373	-0.0330606785575984	0.0330606785575984	31.6006606501214	2
874	317.94	234.25	1.2671	6.30960591091093	9.96584983931854	374	0.22315958026379	0.22315958026379	31.8238202303852	2
875	327.28	239.77	1.2212	6.08644633064714	10.1890094195823	375	-0.0165303392787983	0.0165303392787983	31.840350569664	2
876	332.21	240.73	1.2246	6.10297666992594	10.1724790803035	376	-0.00486186449376547	0.00486186449376547	31.8452124341577	2
877	328.53	236.83	1.2256	6.10783853441971	10.1676172158098	377	0.125922290388502	0.125922290388502	31.9711347245462	2
878	349.52	232.4	1.1997	5.9819162440312	10.2935395061983	378	-0.0904306795840188	0.0904306795840188	32.0615654041302	2
879	357.01	230.46	1.2183	6.07234692361522	10.2031088266142	379	0.232883309251319	0.232883309251319	32.2944487133816	2
880	339.39	230.38	1.1704	5.8394636143639	10.4359921358656	380	-0.0189612715256793	0.0189612715256793	32.3134099849072	2
881	339.16	238.32	1.1743	5.85842488588958	10.4170308643399	381	-0.104530086615938	0.104530086615938	32.4179400715232	2
882	335.48	234.47	1.1958	5.96295497250552	10.3125007777239	382	-0.228021444757555	0.228021444757555	32.6459615162807	2
883	321	231.3	1.2427	6.19097641726308	10.0844793329664	383	0.175999494674276	0.175999494674276	32.821961010955	2
884	335.8	241.69	1.2065	6.0149769225888	10.2604788276407	384	-0.0807069505964932	0.0807069505964932	32.9026679615515	2
885	328.97	242.82	1.2231	6.09568387318529	10.1797718770442	385	-0.00486186449376369	0.00486186449376369	32.9075298260453	2
886	329.78	239.12	1.2241	6.10054573767906	10.1749100125504	386	0.161413901192981	0.161413901192981	33.0689437272382	2
887	358.8	232.57	1.1909	5.93913183648608	10.3363239137434	387	0.116198561400974	0.116198561400974	33.1851422886392	2
888	361.56	242.87	1.167	5.8229332750851	10.4525224751444	388	-0.00243093224688273	0.00243093224688273	33.1875732208861	2
889	361.76	235.68	1.1675	5.82536420733198	10.4500915428975	389	0.282474327087719	0.282474327087719	33.4700475479738	2
890	372.07	237.09	1.1094	5.54288988024427	10.7325658699852	390	-0.0354916108044829	0.0354916108044829	33.5055391587783	2
891	371.42	235.42	1.1167	5.57838149104875	10.6970742591807	391	-0.128353222635383	0.128353222635383	33.6338923814137	2
892	363.4	235.38	1.1431	5.70673471368413	10.5687210365453	392	0.408396617476221	0.408396617476221	34.0422889988899	2
893	385.3	230.14	1.0591	5.29833809620791	10.9771176540216	393	-0.0641766113176914	0.0641766113176914	34.1064656102076	2
894	392.67	236.54	1.0723	5.3625147075256	10.9129410427039	394	-0.25622025882139	0.25622025882139	34.362685869029	2
895	382.66	237.07	1.125	5.61873496634699	10.6567207838825	395	0.317965937892199	0.317965937892199	34.6806518069212	2
896	394.85	253.43	1.0596	5.30076902845479	10.9746867217747	396	-0.218297715770026	0.218297715770026	34.8989495226912	2
897	391.7	253.99	1.1045	5.51906674422482	10.7563890060046	397	-0.104530086615938	0.104530086615938	35.0034796093072	2
898	390.45	254.08	1.126	5.62359683084076	10.6518589193887	398	0.0952925440777843	0.0952925440777843	35.0987721533849	2
899	392.44	260.16	1.1064	5.52830428676297	10.7471514634665	399	0.00680661029127094	0.00680661029127094	35.1055787636762	2
900	389.78	259.04	1.105	5.5214976764717	10.7539580737578	400	0.358319413190445	0.358319413190445	35.4638981768667	2
901	398.97	246.09	1.0313	5.16317826328126	11.1122774869482	401	0.0384087295007394	0.0384087295007394	35.5023069063674	2
902	411.79	251.1	1.0234	5.12476953378052	11.150686216449	402	-0.344220006158528	0.344220006158528	35.8465269125259	2
903	400.22	256.79	1.0942	5.46898953993905	10.8064662102904	403	0.1424526296673	0.1424526296673	35.9889795421932	2
904	394.18	261.41	1.0649	5.32653691027174	10.9489188399577	404	0.054452882330164	0.054452882330164	36.0434324245234	2
905	387.13	265.7	1.0537	5.27208402794158	11.0033717222879	405	-0.104530086615938	0.104530086615938	36.1479625111393	2
906	382.56	259.35	1.0752	5.37661411455752	10.8988416356719	406	-0.1755133082249	0.1755133082249	36.3234758193642	2
907	385.48	249.6	1.1113	5.55212742278242	10.723328327447	407	-0.123491358141619	0.123491358141619	36.4469671775058	2
908	369.61	265.83	1.1367	5.67561878092404	10.5998369693054	408	0.0996682221221743	0.0996682221221743	36.546635399628	2
909	363.84	262.68	1.1162	5.57595055880186	10.6995051914276	409	-0.0690384758114568	0.0690384758114568	36.6156738754395	2
910	368.45	270.07	1.1304	5.64498903461332	10.6304667156161	410	-0.140021697420419	0.140021697420419	36.7556955728599	2
911	355.94	274.39	1.1592	5.78501073203374	10.4904450181957	411	-0.0782760183496087	0.0782760183496087	36.8339715912095	2
912	358.04	279.41	1.1753	5.86328675038335	10.4121689998461	412	0.050077204285774	0.050077204285774	36.8840487954953	2
913	337.15	277.33	1.165	5.81320954609757	10.4622462041319	413	0.00923754253815368	0.00923754253815368	36.8932863380334	2
914	333.93	273.57	1.1631	5.80397200355942	10.47148374667	414	0.0140994070319174	0.0140994070319174	36.9073857450654	2
915	341.94	263.92	1.1602	5.7898725965275	10.485583153702	415	-0.0447291533426348	0.0447291533426348	36.952114898408	2
916	339.67	261.51	1.1694	5.83460174987014	10.4408540003593	416	-0.0831378828433742	0.0831378828433742	37.0352527812514	2
917	335.47	272.7	1.1865	5.91773963271351	10.357716117516	417	-0.137590765173535	0.137590765173535	37.1728435464249	2
918	316.28	270.01	1.2148	6.05533039788705	10.2201253523424	418	-0.223159580263792	0.223159580263792	37.3960031266887	2
919	316.47	270.92	1.2607	6.27848997815084	9.99696577207863	419	0.0661213571151968	0.0661213571151968	37.4621244838039	2
920	315.45	263.05	1.2471	6.21236862103564	10.0630871291938	420	-0.0213922037725638	0.0213922037725638	37.4835166875764	2
921	317.24	259.31	1.2515	6.23376082480821	10.0416949254213	421	0.0593147468239277	0.0593147468239277	37.5428314344004	2
922	320.35	272.7	1.2393	6.17444607798428	10.1010096722452	422	-0.0189612715256828	0.0189612715256828	37.5617927059261	2
923	315.32	272.96	1.2432	6.19340734950996	10.0820484007195	423	0.410827549723104	0.410827549723104	37.9726202556492	2
924	324.1	272.76	1.1587	5.78257979978686	10.4928759504426	424	-0.0617456790708086	0.0617456790708086	38.03436593472	2
925	327.2	274.78	1.1714	5.84432547885767	10.4311302713718	425	-0.0306297463107175	0.0306297463107175	38.0649956810307	2
926	337.35	273.56	1.1777	5.87495522516838	10.4005005250611	426	0.00680661029127094	0.00680661029127094	38.071802291322	2
927	336.97	273.6	1.1763	5.86814861487711	10.4073071353524	427	-0.144883561914183	0.144883561914183	38.2166858532361	2
928	340.64	267.33	1.2061	6.0130321767913	10.2624235734382	428	0.201767376491226	0.201767376491226	38.4184532297274	2
929	346.25	278.2	1.1646	5.81126480030007	10.4641909499294	429	0.0641766113176931	0.0641766113176931	38.4826298410451	2
930	354.69	266.7	1.1514	5.74708818898238	10.5283675612471	430	-0.196905511997462	0.196905511997462	38.6795353530425	2
931	356.65	271.77	1.1919	5.94399370097984	10.3314620492496	431	0.363181277684209	0.363181277684209	39.0427166307267	2
932	364.01	261.7	1.1172	5.58081242329563	10.6946433269338	432	-0.436595431540056	0.436595431540056	39.4793120622668	2
933	356.66	269.71	1.207	6.01740785483568	10.2580478953938	433	-0.0189612715256811	0.0189612715256811	39.4982733337925	2
934	348.16	267.3	1.2109	6.03636912636137	10.2390866238681	434	0.291711869625873	0.291711869625873	39.7899852034183	2
935	332.82	267.4	1.1509	5.74465725673549	10.530798493494	435	-0.351026616449801	0.351026616449801	40.1410118198681	2
936	326.13	262.6	1.2231	6.09568387318529	10.1797718770442	436	0.429302634799409	0.429302634799409	40.5703144546676	2
937	341.55	245.34	1.1348	5.66638123838589	10.6090745118436	437	-0.396241956241809	0.396241956241809	40.9665564109094	2
938	328.47	240.78	1.2163	6.06262319462769	10.2128325556018	438	0.0092375425381519	0.0092375425381519	40.9757939534475	2
939	334.98	237.39	1.2144	6.05338565208954	10.2220700981399	439	0.387004413703657	0.387004413703657	41.3627983671512	2
940	339.49	235.04	1.1348	5.66638123838589	10.6090745118436	440	-0.382142549209892	0.382142549209892	41.7449409163611	2
941	332.85	233.69	1.2134	6.04852378759578	10.2269319626337	441	0.0213922037725638	0.0213922037725638	41.7663331201336	2
942	337.11	239.56	1.209	6.02713158382321	10.2483241664063	442	0.173568562427393	0.173568562427393	41.939901682561	2
943	344.25	253.31	1.1733	5.85356302139582	10.4218927288336	443	-0.00486186449376369	0.00486186449376369	41.9447635470548	2
944	339.58	259.88	1.1743	5.85842488588958	10.4170308643399	444	0.0140994070319174	0.0140994070319174	41.9588629540867	2
945	350.86	252.87	1.1714	5.84432547885767	10.4311302713718	445	0.317965937892199	0.317965937892199	42.2768288919789	2
946	364.01	254.3	1.106	5.52635954096547	10.749096209264	446	-0.405965685229338	0.405965685229338	42.6827945772082	2
947	358.44	253.9	1.1895	5.9323252261948	10.3431305240347	447	0.209060173231876	0.209060173231876	42.8918547504401	2
948	359.35	257.69	1.1465	5.72326505296293	10.5521906972665	448	0.116198561400971	0.116198561400971	43.0080533118411	2
949	366.23	260.95	1.1226	5.60706649156196	10.6683892586675	449	-0.116198561400971	0.116198561400971	43.1242518732421	2
950	367.6	260.35	1.1465	5.72326505296293	10.5521906972665	450	-0.0758450861027278	0.0758450861027278	43.2000969593448	2
951	369.59	259.84	1.1621	5.79911013906566	10.4763456111638	451	0.401103820735575	0.401103820735575	43.6012007800804	2
952	381.5	246.78	1.0796	5.39800631833008	10.8774494318994	452	-0.0855688150902552	0.0855688150902552	43.6867695951706	2
953	382.89	246.5	1.0972	5.48357513342034	10.7918806168091	453	0.365612209931092	0.365612209931092	44.0523818051017	2
954	404.81	233.75	1.022	5.11796292348925	11.1574928267402	454	-0.369987887975482	0.369987887975482	44.4223696930772	2
955	406.94	239.22	1.0981	5.48795081146473	10.7875049387647	455	0.3179659378922	0.3179659378922	44.7403356309694	2
956	412.11	242.98	1.0327	5.16998487357253	11.1054708766569	456	0.0641766113176914	0.0641766113176914	44.8045122422871	2
957	411.76	246.75	1.0195	5.10580826225484	11.1696474879746	457	0.0281988140638347	0.0281988140638347	44.8327110563509	2
958	415.09	249.74	1.0137	5.077609448191	11.1978463020385	458	-0.0427844075451276	0.0427844075451276	44.875495463896	2
959	412.6	245.29	1.0225	5.12039385573613	11.1550618944933	459	-0.0850826286408797	0.0850826286408797	44.9605780925369	2
960	407.51	254.21	1.04	5.20547648437701	11.0699792658525	460	-0.154607290901712	0.154607290901712	45.1151853834386	2
961	399.44	267.38	1.0718	5.36008377527872	10.9153719749507	461	-0.102099154369053	0.102099154369053	45.2172845378077	2
962	395.65	248.1	1.0928	5.46218292964778	10.8132728205817	462	0.3014355986134	0.3014355986134	45.5187201364211	2
963	407.89	234.37	1.0308	5.16074733103437	11.1147084191951	463	0.0549390687795377	0.0549390687795377	45.5736592052006	2
964	425.68	232.41	1.0195	5.10580826225484	11.1696474879746	464	0.00923754253815368	0.00923754253815368	45.5828967477388	2
965	427.37	235.16	1.0176	5.09657071971668	11.1788850305128	465	-0.0330606785575984	0.0330606785575984	45.6159574262964	2
966	431.1	244.36	1.0244	5.12963139827428	11.1458243519552	466	0.0189612715256828	0.0189612715256828	45.6349186978221	2
967	442.12	248.16	1.0205	5.1106701267486	11.1647856234809	467	0.0092375425381519	0.0092375425381519	45.6441562403602	2
968	450.22	249.79	1.0186	5.10143258421045	11.174023166019	468	-0.00680661029127094	0.00680661029127094	45.6509628506515	2
969	456.96	243.74	1.02	5.10823919450172	11.1672165557278	469	-0.00729279674064642	0.00729279674064642	45.6582556473921	2
970	456.27	246.25	1.0215	5.11553199124236	11.1599237589871	470	-0.00680661029127094	0.00680661029127094	45.6650622576834	2
971	453.72	230.64	1.0229	5.12233860153363	11.1531171486958	471	-0.00972372898752738	0.00972372898752738	45.6747859866709	2
972	449.81	237.36	1.0249	5.13206233052116	11.1433934197083	472	0.0140994070319156	0.0140994070319156	45.6888853937028	2
973	450.07	235.81	1.022	5.11796292348925	11.1574928267402	473	0.0072927967406482	0.0072927967406482	45.6961781904435	2
974	453.95	236.59	1.0205	5.1106701267486	11.1647856234809	474	0	0	45.6961781904435	2
975	459.06	251.15	1.0205	5.1106701267486	11.1647856234809	475	-0.0140994070319191	0.0140994070319191	45.7102775974754	2
976	472.61	255.7	1.0234	5.12476953378052	11.150686216449	476	0.0213922037725656	0.0213922037725656	45.731669801248	2
977	473.59	251.93	1.019	5.10337733000795	11.1720784202215	477	-0.00729279674064642	0.00729279674064642	45.7389625979886	2
978	478.64	254.86	1.0205	5.1106701267486	11.1647856234809	478	-0.00243093224688273	0.00243093224688273	45.7413935302355	2
979	490.69	264.21	1.021	5.11310105899548	11.162354691234	479	0	0	45.7413935302355	2
980	492.7	264.18	1.021	5.11310105899548	11.162354691234	480	0.00972372898752916	0.00972372898752916	45.751117259223	2
981	491.96	263.81	1.019	5.10337733000795	11.1720784202215	481	-0.00486186449376547	0.00486186449376547	45.7559791237168	2
982	488.57	259.14	1.02	5.10823919450172	11.1672165557278	482	-0.00243093224688096	0.00243093224688096	45.7584100559637	2
983	486.95	274.63	1.0205	5.1106701267486	11.1647856234809	483	-0.00486186449376547	0.00486186449376547	45.7632719204574	2
984	494.15	279.28	1.0215	5.11553199124236	11.1599237589871	484	0.00243093224688273	0.00243093224688273	45.7657028527043	2
985	469.45	273.55	1.021	5.11310105899548	11.162354691234	485	0.0116684747850346	0.0116684747850346	45.7773713274894	2
986	470.22	264.04	1.0186	5.10143258421045	11.174023166019	486	-0.0092375425381519	0.0092375425381519	45.7866088700275	2
987	472.98	266.33	1.0205	5.1106701267486	11.1647856234809	487	0.00243093224688096	0.00243093224688096	45.7890398022744	2
988	475.18	270.87	1.02	5.10823919450172	11.1672165557278	488	-0.00972372898752916	0.00972372898752916	45.7987635312619	2
989	474.59	269.33	1.022	5.11796292348925	11.1574928267402	489	0.0145855934812946	0.0145855934812946	45.8133491247432	2
990	476.62	258.55	1.019	5.10337733000795	11.1720784202215	490	0.00680661029126917	0.00680661029126917	45.8201557350345	2
991	468.2	258.58	1.0176	5.09657071971668	11.1788850305128	491	-0.00923754253815368	0.00923754253815368	45.8293932775726	2
992	464.91	260.91	1.0195	5.10580826225484	11.1696474879746	492	0.00437567804438999	0.00437567804438999	45.833768955617	2
993	465.73	258.98	1.0186	5.10143258421045	11.174023166019	493	-0.0165303392788001	0.0165303392788001	45.8502992948958	2
994	467.62	261.41	1.022	5.11796292348925	11.1574928267402	494	0.0121546612344101	0.0121546612344101	45.8624539561302	2
995	462.2	252.53	1.0195	5.10580826225484	11.1696474879746	495	-0.00972372898752738	0.00972372898752738	45.8721776851178	2
996	459.02	247.95	1.0215	5.11553199124236	11.1599237589871	496	-0.00243093224688273	0.00243093224688273	45.8746086173647	2
997	456.59	241.88	1.022	5.11796292348925	11.1574928267402	497	0.00486186449376547	0.00486186449376547	45.8794704818584	2
998	461.14	230.94	1.021	5.11310105899548	11.162354691234	498	0.0189612715256811	0.0189612715256811	45.8984317533841	2
999	461.11	234.71	1.0171	5.0941397874698	11.1813159627597	499	-0.00486186449376547	0.00486186449376547	45.9032936178779	2
1000	449.34	245.99	1.0181	5.09900165196356	11.1764540982659	500	NA	NA	NA	2
1001	464.43	259.19	1.0205	5.1106701267486	11.1764540982659	1	-0.0116684747850364	0.0116684747850364	0.0116684747850364	3
1002	457.64	253.94	1.0229	5.12233860153363	11.1647856234809	2	0.00680661029127094	0.00680661029127094	0.0184750850763074	3
1003	464.21	253.85	1.0215	5.11553199124236	11.1715922337721	3	0	0	0.0184750850763074	3
1004	474.74	244.21	1.0215	5.11553199124236	11.1715922337721	4	0.00972372898752738	0.00972372898752738	0.0281988140638347	3
1005	474.26	231.22	1.0195	5.10580826225484	11.1813159627597	5	0.00243093224688451	0.00243093224688451	0.0306297463107192	3
1006	484.66	237.29	1.019	5.10337733000795	11.1837468950065	6	0.00437567804438643	0.00437567804438643	0.0350054243551057	3
1007	484.47	251.05	1.0181	5.09900165196356	11.1881225730509	7	-0.00680661029127094	0.00680661029127094	0.0418120346463766	3
1008	490.1	253.03	1.0195	5.10580826225484	11.1813159627597	8	-0.0145855934812928	0.0145855934812928	0.0563976281276695	3
1009	491.53	263.1	1.0225	5.12039385573613	11.1667303692784	9	0.00486186449376547	0.00486186449376547	0.0612594926214349	3
1010	493.35	267.06	1.0215	5.11553199124236	11.1715922337721	10	0.00729279674064642	0.00729279674064642	0.0685522893620814	3
1011	476.6	278.82	1.02	5.10823919450172	11.1788850305128	11	0.00243093224688096	0.00243093224688096	0.0709832216089623	3
1012	484.97	278.04	1.0195	5.10580826225484	11.1813159627597	12	-0.00486186449376191	0.00486186449376191	0.0758450861027242	3
1013	494.33	274.16	1.0205	5.1106701267486	11.1764540982659	13	0.00243093224688096	0.00243093224688096	0.0782760183496052	3
1014	493.08	264.16	1.02	5.10823919450172	11.1788850305128	14	0.0281988140638347	0.0281988140638347	0.10647483241344	3
1015	486.37	271.3	1.0142	5.08004038043788	11.2070838445766	15	-0.0447291533426348	0.0447291533426348	0.151203985756075	3
1016	486.29	270.01	1.0234	5.12476953378052	11.162354691234	16	0.0165303392788001	0.0165303392788001	0.167734325034875	3
1017	481.92	269.18	1.02	5.10823919450172	11.1788850305128	17	-0.0121546612344119	0.0121546612344119	0.179888986269287	3
1018	475.91	266.07	1.0225	5.12039385573613	11.1667303692784	18	0.0121546612344119	0.0121546612344119	0.192043647503699	3
1019	478.86	268.54	1.02	5.10823919450172	11.1788850305128	19	-0.0165303392788001	0.0165303392788001	0.208573986782499	3
1020	474.4	268.87	1.0234	5.12476953378052	11.162354691234	20	0.0140994070319191	0.0140994070319191	0.222673393814418	3
1021	478.12	253.78	1.0205	5.1106701267486	11.1764540982659	21	0.00729279674064642	0.00729279674064642	0.229966190555064	3
1022	482	256.33	1.019	5.10337733000795	11.1837468950065	22	-0.0145855934812946	0.0145855934812946	0.244551784036359	3
1023	477.5	243.04	1.022	5.11796292348925	11.1691613015253	23	0.00972372898752916	0.00972372898752916	0.254275513023888	3
1024	475.79	231.94	1.02	5.10823919450172	11.1788850305128	24	0.00486186449376547	0.00486186449376547	0.259137377517654	3
1025	479.98	230.06	1.019	5.10337733000795	11.1837468950065	25	-0.00729279674064642	0.00729279674064642	0.2664301742583	3
1026	472.88	233.14	1.0205	5.1106701267486	11.1764540982659	26	0.00486186449376191	0.00486186449376191	0.271292038752062	3
1027	492.54	248.91	1.0195	5.10580826225484	11.1813159627597	27	-0.00243093224688096	0.00243093224688096	0.273722970998943	3
1028	480.36	247.43	1.02	5.10823919450172	11.1788850305128	28	-0.00243093224688096	0.00243093224688096	0.276153903245824	3
1029	493.22	245.21	1.0205	5.1106701267486	11.1764540982659	29	-0.00486186449376547	0.00486186449376547	0.281015767739589	3
1030	492.1	234.87	1.0215	5.11553199124236	11.1715922337721	30	0.00486186449376547	0.00486186449376547	0.285877632233355	3
1031	469.17	234.94	1.0205	5.1106701267486	11.1764540982659	31	0.00243093224688096	0.00243093224688096	0.288308564480236	3
1032	461.62	232.12	1.02	5.10823919450172	11.1788850305128	32	-0.00243093224688096	0.00243093224688096	0.290739496727117	3
1033	450.71	230.61	1.0205	5.1106701267486	11.1764540982659	33	-0.00972372898753093	0.00972372898753093	0.300463225714648	3
1034	453.89	240.6	1.0225	5.12039385573613	11.1667303692784	34	0.0145855934812928	0.0145855934812928	0.31504881919594	3
1035	445.73	236.14	1.0195	5.10580826225484	11.1813159627597	35	0.00437567804438999	0.00437567804438999	0.31942449724033	3
1036	427.52	234.53	1.0186	5.10143258421045	11.1856916408041	36	-0.0189612715256828	0.0189612715256828	0.338385768766013	3
1037	445.94	251.42	1.0225	5.12039385573613	11.1667303692784	37	-0.0092375425381519	0.0092375425381519	0.347623311304165	3
1038	444.84	252.32	1.0244	5.12963139827428	11.1574928267402	38	0.0238231360194447	0.0238231360194447	0.37144644732361	3
1039	438.07	234.37	1.0195	5.10580826225484	11.1813159627597	39	0.00437567804438999	0.00437567804438999	0.375822125368	3
1040	445.27	231.88	1.0186	5.10143258421045	11.1856916408041	40	-0.00437567804438999	0.00437567804438999	0.38019780341239	3
1041	448.41	244.95	1.0195	5.10580826225484	11.1813159627597	41	-0.00486186449376191	0.00486186449376191	0.385059667906152	3
1042	449.85	245.87	1.0205	5.1106701267486	11.1764540982659	42	-0.00486186449376547	0.00486186449376547	0.389921532399917	3
1043	446.65	239.23	1.0215	5.11553199124236	11.1715922337721	43	0.00243093224688273	0.00243093224688273	0.3923524646468	3
1044	443.9	234.86	1.021	5.11310105899548	11.174023166019	44	0.0238231360194465	0.0238231360194465	0.416175600666246	3
1045	450.9	258.33	1.0161	5.08927792297604	11.1978463020385	45	-0.028685000513212	0.028685000513212	0.444860601179458	3
1046	478.74	274.3	1.022	5.11796292348925	11.1691613015253	46	0.0072927967406482	0.0072927967406482	0.452153397920107	3
1047	475.33	266.19	1.0205	5.1106701267486	11.1764540982659	47	-0.00243093224688273	0.00243093224688273	0.454584330166989	3
1048	475.57	279.22	1.021	5.11310105899548	11.174023166019	48	-0.0116684747850364	0.0116684747850364	0.466252804952026	3
1049	485.79	276.89	1.0234	5.12476953378052	11.162354691234	49	0.00243093224688273	0.00243093224688273	0.468683737198909	3
1050	481.22	277	1.0229	5.12233860153363	11.1647856234809	50	-0.0194474579750583	0.0194474579750583	0.488131195173967	3
1051	480.46	278.96	1.0269	5.14178605950869	11.1453381655058	51	0.0213922037725638	0.0213922037725638	0.509523398946531	3
1052	487.02	278.49	1.0225	5.12039385573613	11.1667303692784	52	-0.00194474579750548	0.00194474579750548	0.511468144744036	3
1053	476.54	267.48	1.0229	5.12233860153363	11.1647856234809	53	0.0165303392787983	0.0165303392787983	0.527998484022834	3
1054	481.67	260.84	1.0195	5.10580826225484	11.1813159627597	54	-0.0145855934812928	0.0145855934812928	0.542584077504127	3
1055	488.45	260.46	1.0225	5.12039385573613	11.1667303692784	55	0.00243093224688273	0.00243093224688273	0.54501500975101	3
1056	492.28	254.8	1.022	5.11796292348925	11.1691613015253	56	-0.0116684747850346	0.0116684747850346	0.556683484536045	3
1057	488.25	259.12	1.0244	5.12963139827428	11.1574928267402	57	0.0262540682663293	0.0262540682663293	0.582937552802374	3
1058	476.51	260.61	1.019	5.10337733000795	11.1837468950065	58	-0.00486186449376547	0.00486186449376547	0.587799417296139	3
1059	467.82	257.47	1.02	5.10823919450172	11.1788850305128	59	-0.0238231360194447	0.0238231360194447	0.611622553315584	3
1060	473.03	249.41	1.0249	5.13206233052116	11.1550618944933	60	0.0379225430513621	0.0379225430513621	0.649545096366946	3
1061	479	233.73	1.0171	5.0941397874698	11.1929844375447	61	-0.0140994070319174	0.0140994070319174	0.663644503398864	3
1062	484.01	238.11	1.02	5.10823919450172	11.1788850305128	62	-0.00486186449376369	0.00486186449376369	0.668506367892627	3
1063	474.61	235.57	1.021	5.11310105899548	11.174023166019	63	0	0	0.668506367892627	3
1064	477.74	235.37	1.021	5.11310105899548	11.174023166019	64	0.00729279674064465	0.00729279674064465	0.675799164633272	3
1065	477.98	230.48	1.0195	5.10580826225484	11.1813159627597	65	0.0213922037725656	0.0213922037725656	0.697191368405838	3
1066	469.88	230.75	1.0151	5.08441605848227	11.2027081665322	66	-0.0189612715256811	0.0189612715256811	0.716152639931519	3
1067	479.97	241.97	1.019	5.10337733000795	11.1837468950065	67	-0.00486186449376547	0.00486186449376547	0.721014504425284	3
1068	488.26	252.4	1.02	5.10823919450172	11.1788850305128	68	-0.00243093224688096	0.00243093224688096	0.723445436672165	3
1069	490.84	256.53	1.0205	5.1106701267486	11.1764540982659	69	0.0092375425381519	0.0092375425381519	0.732682979210317	3
1070	494.7	238.03	1.0186	5.10143258421045	11.1856916408041	70	-0.00194474579750548	0.00194474579750548	0.734627725007822	3
1071	483.23	249.45	1.019	5.10337733000795	11.1837468950065	71	-0.0311159327600947	0.0311159327600947	0.765743657767917	3
1072	483.84	253.52	1.0254	5.13449326276805	11.1526309622465	72	0.0330606785576002	0.0330606785576002	0.798804336325517	3
1073	473.14	255.3	1.0186	5.10143258421045	11.1856916408041	73	-0.0306297463107157	0.0306297463107157	0.829434082636233	3
1074	474.69	256.95	1.0249	5.13206233052116	11.1550618944933	74	0.0238231360194447	0.0238231360194447	0.853257218655678	3
1075	479.48	254.95	1.02	5.10823919450172	11.1788850305128	75	-0.00972372898752916	0.00972372898752916	0.862980947643207	3
1076	465.96	252.06	1.022	5.11796292348925	11.1691613015253	76	-0.025767881816952	0.025767881816952	0.888748829460159	3
1077	472.29	239.71	1.0273	5.1437308053062	11.1433934197083	77	0.0471600855895158	0.0471600855895158	0.935908915049675	3
1078	465.26	233.16	1.0176	5.09657071971668	11.1905535052978	78	-0.0306297463107175	0.0306297463107175	0.966538661360392	3
1079	462.33	241.4	1.0239	5.1272004660274	11.1599237589871	79	0.00680661029127094	0.00680661029127094	0.973345271651663	3
1080	466.24	248.81	1.0225	5.12039385573613	11.1667303692784	80	-0.00194474579750548	0.00194474579750548	0.975290017449169	3
1081	479.45	252.65	1.0229	5.12233860153363	11.1647856234809	81	0.0189612715256828	0.0189612715256828	0.994251288974851	3
1082	482.88	239.29	1.019	5.10337733000795	11.1837468950065	82	-0.00729279674064642	0.00729279674064642	1.0015440857155	3
1083	476.61	236.29	1.0205	5.1106701267486	11.1764540982659	83	-0.0116684747850364	0.0116684747850364	1.01321256050053	3
1084	467.9	247.34	1.0229	5.12233860153363	11.1647856234809	84	0.0189612715256828	0.0189612715256828	1.03217383202622	3
1085	480.6	247.91	1.019	5.10337733000795	11.1837468950065	85	0	0	1.03217383202622	3
1086	475.14	255.91	1.019	5.10337733000795	11.1837468950065	86	-0.0145855934812946	0.0145855934812946	1.04675942550751	3
1087	483.21	230.25	1.022	5.11796292348925	11.1691613015253	87	0	0	1.04675942550751	3
1088	474.54	239.82	1.022	5.11796292348925	11.1691613015253	88	0.00486186449376547	0.00486186449376547	1.05162129000128	3
1089	476.6	241.14	1.021	5.11310105899548	11.174023166019	89	0.00729279674064465	0.00729279674064465	1.05891408674192	3
1090	455.6	241.2	1.0195	5.10580826225484	11.1813159627597	90	0.0238231360194483	0.0238231360194483	1.08273722276137	3
1091	455.95	243.29	1.0146	5.08198512623539	11.2051390987791	91	-0.0238231360194483	0.0238231360194483	1.10656035878082	3
1092	459.42	244.82	1.0195	5.10580826225484	11.1813159627597	92	0.0165303392788019	0.0165303392788019	1.12309069805962	3
1093	457.98	254.35	1.0161	5.08927792297604	11.1978463020385	93	-0.0262540682663293	0.0262540682663293	1.14934476632595	3
1094	452.37	256.9	1.0215	5.11553199124236	11.1715922337721	94	0	0	1.14934476632595	3
1095	452.62	276.65	1.0215	5.11553199124236	11.1715922337721	95	0.00486186449376547	0.00486186449376547	1.15420663081971	3
1096	451.82	274.79	1.0205	5.1106701267486	11.1764540982659	96	0	0	1.15420663081971	3
1097	447.84	272.35	1.0205	5.1106701267486	11.1764540982659	97	0	0	1.15420663081971	3
1098	458.22	270.03	1.0205	5.1106701267486	11.1764540982659	98	-0.0072927967406482	0.0072927967406482	1.16149942756036	3
1099	450.78	264.79	1.022	5.11796292348925	11.1691613015253	99	-0.00243093224688273	0.00243093224688273	1.16393035980725	3
1100	456.24	267.17	1.0225	5.12039385573613	11.1667303692784	100	0.0335468650069757	0.0335468650069757	1.19747722481422	3
1101	463.22	276.56	1.0156	5.08684699072915	11.2002772342853	101	-0.0311159327600929	0.0311159327600929	1.22859315757431	3
1102	464.32	278.01	1.022	5.11796292348925	11.1691613015253	102	0.0145855934812946	0.0145855934812946	1.24317875105561	3
1103	465.5	279.56	1.019	5.10337733000795	11.1837468950065	103	-0.0189612715256828	0.0189612715256828	1.26214002258129	3
1104	454.21	275.46	1.0229	5.12233860153363	11.1647856234809	104	0.0116684747850364	0.0116684747850364	1.27380849736633	3
1105	448.88	276.08	1.0205	5.1106701267486	11.1764540982659	105	-0.00243093224688273	0.00243093224688273	1.27623942961321	3
1106	458.45	269.86	1.021	5.11310105899548	11.174023166019	106	0.0189612715256811	0.0189612715256811	1.29520070113889	3
1107	444.43	277.56	1.0171	5.0941397874698	11.1929844375447	107	-0.0165303392787983	0.0165303392787983	1.31173104041769	3
1108	444.75	272.96	1.0205	5.1106701267486	11.1764540982659	108	0	0	1.31173104041769	3
1109	443.63	272.09	1.0205	5.1106701267486	11.1764540982659	109	0.0140994070319156	0.0140994070319156	1.32583044744961	3
1110	443.18	277.39	1.0176	5.09657071971668	11.1905535052978	110	-0.0330606785575984	0.0330606785575984	1.3588911260072	3
1111	423.96	277.23	1.0244	5.12963139827428	11.1574928267402	111	0.00729279674064642	0.00729279674064642	1.36618392274785	3
1112	431.61	274.83	1.0229	5.12233860153363	11.1647856234809	112	0.00680661029127094	0.00680661029127094	1.37299053303912	3
1113	425.31	270.22	1.0215	5.11553199124236	11.1715922337721	113	-0.047646272038893	0.047646272038893	1.42063680507801	3
1114	416.2	271.04	1.0313	5.16317826328126	11.1239459617332	114	-0.196905511997464	0.196905511997464	1.61754231707548	3
1115	406.21	275.66	1.0718	5.36008377527872	10.9270404497358	115	0	0	1.61754231707548	3
1116	393.22	279.25	1.0718	5.36008377527872	10.9270404497358	116	-0.0661213571151968	0.0661213571151968	1.68366367419068	3
1117	394.79	268.23	1.0854	5.42620513239392	10.8609190926206	117	-0.157038223148593	0.157038223148593	1.84070189733927	3
1118	385.61	271.37	1.1177	5.58324335554251	10.703880869472	118	-0.168220511484254	0.168220511484254	2.00892240882352	3
1119	372.07	259.76	1.1523	5.75146386702677	10.5356603579877	119	0.0972372898752898	0.0972372898752898	2.10615969869881	3
1120	370	278.35	1.1323	5.65422657715147	10.632897647863	120	0.054452882330164	0.054452882330164	2.16061258102898	3
1121	376.79	276.07	1.1211	5.59977369482131	10.6873505301932	121	-0.0855688150902569	0.0855688150902569	2.24618139611923	3
1122	370.79	278.57	1.1387	5.68534250991157	10.6017817151029	122	-0.127867036186007	0.127867036186007	2.37404843230524	3
1123	363.47	265.52	1.165	5.81320954609757	10.4739146789169	123	0.00923754253815368	0.00923754253815368	2.38328597484339	3
1124	359.21	270.38	1.1631	5.80397200355942	10.4831522214551	124	0.142452629667302	0.142452629667302	2.5257386045107	3
1125	362.67	278.07	1.1338	5.66151937389212	10.6256048511224	125	-0.0758450861027278	0.0758450861027278	2.60158369061342	3
1126	366.56	265.32	1.1494	5.73736445999485	10.5497597650197	126	-0.0714694080583378	0.0714694080583378	2.67305309867176	3
1127	361.89	268.91	1.1641	5.80883386805319	10.4782903569613	127	0.185237037212428	0.185237037212428	2.85829013588419	3
1128	368.11	268.19	1.126	5.62359683084076	10.6635273941737	128	-0.108905764660326	0.108905764660326	2.96719590054452	3
1129	375.03	261.48	1.1484	5.73250259550108	10.5546216295134	129	0.0782760183496087	0.0782760183496087	3.04547191889412	3
1130	381.23	268.05	1.1323	5.65422657715147	10.632897647863	130	0.00243093224688273	0.00243093224688273	3.04790285114101	3
1131	381.41	269.65	1.1318	5.65179564490459	10.6353285801099	131	-0.106961018862819	0.106961018862819	3.15486387000383	3
1132	363.86	274.35	1.1538	5.75875666376741	10.5283675612471	132	-0.0379225430513639	0.0379225430513639	3.19278641305519	3
1133	356.18	275.29	1.1616	5.79667920681877	10.4904450181957	133	-0.182806104965547	0.182806104965547	3.37559251802074	3
1134	331.38	272.99	1.1992	5.97948531178432	10.3076389132302	134	-0.0782760183496087	0.0782760183496087	3.45386853637035	3
1135	328.75	259.51	1.2153	6.05776133013393	10.2293628948806	135	0.127867036186007	0.127867036186007	3.58173557255635	3
1136	333.16	252.46	1.189	5.92989429394792	10.3572299310666	136	0	0	3.58173557255635	3
1137	334.97	249.61	1.189	5.92989429394792	10.3572299310666	137	-0.187181783009935	0.187181783009935	3.76891735556629	3
1138	328.48	261.71	1.2275	6.11707607695786	10.1700481480566	138	-0.123491358141617	0.123491358141617	3.8924087137079	3
1139	320.88	260.07	1.2529	6.24056743509948	10.046556789915	139	0.0568838145770432	0.0568838145770432	3.94929252828495	3
1140	320.7	264.11	1.2412	6.18368362052243	10.1034406044921	140	0.142452629667302	0.142452629667302	4.09174515795225	3
1141	330.99	275.84	1.2119	6.04123099085513	10.2458932341594	141	0.0116684747850346	0.0116684747850346	4.10341363273728	3
1142	328.99	270.7	1.2095	6.0295625160701	10.2575617089444	142	0.109391951109702	0.109391951109702	4.21280558384699	3
1143	334.7	270.47	1.187	5.92017056496039	10.3669536600541	143	-0.0330606785575984	0.0330606785575984	4.24586626240458	3
1144	333.81	266.72	1.1938	5.95323124351799	10.3338929814965	144	-0.211491105478759	0.211491105478759	4.45735736788334	3
1145	325.15	264.81	1.2373	6.16472234899675	10.1224018760178	145	-0.00243093224688096	0.00243093224688096	4.45978830013022	3
1146	323.45	266.55	1.2378	6.16715328124363	10.1199709437709	146	-0.00729279674064642	0.00729279674064642	4.46708109687087	3
1147	323.14	255.76	1.2393	6.17444607798428	10.1126781470302	147	0.0690384758114568	0.0690384758114568	4.53611957268233	3
1148	324.86	239.39	1.2251	6.10540760217282	10.1817166228417	148	-0.028685000513212	0.028685000513212	4.56480457319554	3
1149	325.95	239.28	1.231	6.13409260268603	10.1530316223285	149	-0.0782760183496087	0.0782760183496087	4.64308059154515	3
1150	319.58	237.24	1.2471	6.21236862103564	10.0747556039789	150	-0.0807069505964915	0.0807069505964915	4.72378754214164	3
1151	319.43	234.46	1.2637	6.29307557163213	9.99404865338237	151	0.0189612715256828	0.0189612715256828	4.74274881366732	3
1152	319.59	240.56	1.2598	6.27411430010645	10.0130099249081	152	0.240176105991967	0.240176105991967	4.98292491965929	3
1153	329.56	252.66	1.2104	6.03393819411448	10.2531860309	153	0.0233369495700693	0.0233369495700693	5.00626186922936	3
1154	324.17	249.2	1.2056	6.01060124454441	10.2765229804701	154	0.0311159327600929	0.0311159327600929	5.03737780198945	3
1155	342.59	262.49	1.1992	5.97948531178432	10.3076389132302	155	0.0165303392788001	0.0165303392788001	5.05390814126825	3
1156	336.84	271.08	1.1958	5.96295497250552	10.324169252509	156	0.00729279674064642	0.00729279674064642	5.0612009380089	3
1157	336.06	266.75	1.1943	5.95566217576487	10.3314620492496	157	0.00243093224688273	0.00243093224688273	5.06363187025578	3
1158	335.73	250.18	1.1938	5.95323124351799	10.3338929814965	158	-0.0598009332733032	0.0598009332733032	5.12343280352908	3
1159	340.45	257.7	1.2061	6.0130321767913	10.2740920482232	159	-0.34422000615853	0.34422000615853	5.46765280968761	3
1160	315.86	234.88	1.2769	6.35725218294982	9.92987204206468	160	0.157038223148595	0.157038223148595	5.62469103283621	3
1161	324.87	231.82	1.2446	6.20021395980123	10.0869102652133	161	0.0544528823301622	0.0544528823301622	5.67914391516637	3
1162	328.55	236.21	1.2334	6.14576107747107	10.1413631475434	162	-0.050077204285774	0.050077204285774	5.72922111945214	3
1163	324.66	232.38	1.2437	6.19583828175684	10.0912859432577	163	0.18766796945931	0.18766796945931	5.91688908891146	3
1164	336.9	234.42	1.2051	6.00817031229753	10.278953912717	164	0.156552036699217	0.156552036699217	6.07344112561067	3
1165	339.52	230.72	1.1729	5.85161827559831	10.4355059494162	165	-0.0899444931346434	0.0899444931346434	6.16338561874532	3
1166	354.38	236.95	1.1914	5.94156276873296	10.3455614562815	166	-0.130784154882265	0.130784154882265	6.29416977362758	3
1167	344.6	231.11	1.2183	6.07234692361522	10.2147773013993	167	0.743379081096597	0.743379081096597	7.03754885472418	3
1168	387.48	263.24	1.0654	5.32896784251863	10.9581563824959	168	-0.199336444244347	0.199336444244347	7.23688529896853	3
1169	385.48	258.89	1.1064	5.52830428676297	10.7588199382515	169	-0.121060425894736	0.121060425894736	7.35794572486326	3
1170	379.25	248.09	1.1313	5.64936471265771	10.6377595123568	170	-0.0072927967406482	0.0072927967406482	7.36523852160391	3
1171	375.46	240.66	1.1328	5.65665750939836	10.6304667156161	171	0.365612209931093	0.365612209931093	7.730850731535	3
1172	388.76	236.56	1.0576	5.29104529946726	10.9960789255472	172	-0.275667716796448	0.275667716796448	8.00651844833145	3
1173	384.28	232.07	1.1143	5.56671301626371	10.7204112087508	173	0.0262540682663293	0.0262540682663293	8.03277251659778	3
1174	381.25	239.76	1.1089	5.54045894799738	10.7466652770171	174	-0.0923754253815261	0.0923754253815261	8.12514794197931	3
1175	383.05	237.22	1.1279	5.63283437337891	10.6542898516356	175	0.144883561914181	0.144883561914181	8.27003150389349	3
1176	386.15	255.68	1.0981	5.48795081146473	10.7991734135498	176	0.0685522893620814	0.0685522893620814	8.33858379325557	3
1177	394.49	273.59	1.084	5.41939852210265	10.8677257029119	177	0.125922290388502	0.125922290388502	8.46450608364407	3
1178	409.13	269.11	1.0581	5.29347623171415	10.9936479933004	178	0.180375172718664	0.180375172718664	8.64488125636274	3
1179	420.95	260.6	1.021	5.11310105899548	11.174023166019	179	0	0	8.64488125636274	3
1180	422.61	250.25	1.021	5.11310105899548	11.174023166019	180	-0.00923754253815368	0.00923754253815368	8.65411879890089	3
1181	428.74	251.38	1.0229	5.12233860153363	11.1647856234809	181	-0.00729279674064642	0.00729279674064642	8.66141159564154	3
1182	426.66	260.41	1.0244	5.12963139827428	11.1574928267402	182	0.00729279674064642	0.00729279674064642	8.66870439238218	3
1183	414.92	260.11	1.0229	5.12233860153363	11.1647856234809	183	-0.0573700010264204	0.0573700010264204	8.7260743934086	3
1184	420.01	257.14	1.0347	5.17970860256006	11.1074156224544	184	0.0690384758114568	0.0690384758114568	8.79511286922006	3
1185	423.1	241.51	1.0205	5.1106701267486	11.1764540982659	185	-0.00243093224688273	0.00243093224688273	8.79754380146694	3
1186	424.05	238.77	1.021	5.11310105899548	11.174023166019	186	0.00729279674064465	0.00729279674064465	8.80483659820759	3
1187	423.18	240.83	1.0195	5.10580826225484	11.1813159627597	187	-0.0145855934812928	0.0145855934812928	8.81942219168888	3
1188	434.61	234.83	1.0225	5.12039385573613	11.1667303692784	188	0.00486186449376547	0.00486186449376547	8.82428405618264	3
1189	432.63	237.54	1.0215	5.11553199124236	11.1715922337721	189	-0.0213922037725638	0.0213922037725638	8.84567625995521	3
1190	430.61	241.83	1.0259	5.13692419501493	11.1502000299996	190	0.00729279674064642	0.00729279674064642	8.85296905669585	3
1191	435.48	234.36	1.0244	5.12963139827428	11.1574928267402	191	0.0140994070319174	0.0140994070319174	8.86706846372777	3
1192	451.26	230.8	1.0215	5.11553199124236	11.1715922337721	192	-0.0165303392787983	0.0165303392787983	8.88359880300657	3
1193	443.65	236.9	1.0249	5.13206233052116	11.1550618944933	193	0.0286850005132102	0.0286850005132102	8.91228380351978	3
1194	443.75	236.53	1.019	5.10337733000795	11.1837468950065	194	-0.0213922037725656	0.0213922037725656	8.93367600729235	3
1195	446.41	274.04	1.0234	5.12476953378052	11.162354691234	195	0.0165303392788001	0.0165303392788001	8.95020634657115	3
1196	446.7	275.32	1.02	5.10823919450172	11.1788850305128	196	0	0	8.95020634657115	3
1197	447.69	278.33	1.02	5.10823919450172	11.1788850305128	197	0.00680661029127094	0.00680661029127094	8.95701295686242	3
1198	438.63	271.94	1.0186	5.10143258421045	11.1856916408041	198	-0.0116684747850346	0.0116684747850346	8.96868143164745	3
1199	428.59	277.23	1.021	5.11310105899548	11.174023166019	199	0.00972372898752916	0.00972372898752916	8.97840516063498	3
1200	434.63	272.86	1.019	5.10337733000795	11.1837468950065	200	-0.0213922037725656	0.0213922037725656	8.99979736440755	3
1201	435.38	268.73	1.0234	5.12476953378052	11.162354691234	201	0.0189612715256811	0.0189612715256811	9.01875863593323	3
1202	429.89	264.14	1.0195	5.10580826225484	11.1813159627597	202	0.00243093224688451	0.00243093224688451	9.02118956818011	3
1203	435.96	264.55	1.019	5.10337733000795	11.1837468950065	203	-0.0145855934812946	0.0145855934812946	9.03577516166141	3
1204	442.25	269.87	1.022	5.11796292348925	11.1691613015253	204	0.0072927967406482	0.0072927967406482	9.04306795840206	3
1205	441.38	266.19	1.0205	5.1106701267486	11.1764540982659	205	-0.0238231360194483	0.0238231360194483	9.0668910944215	3
1206	434.57	279.78	1.0254	5.13449326276805	11.1526309622465	206	0.00729279674064642	0.00729279674064642	9.07418389116215	3
1207	433.08	279.7	1.0239	5.1272004660274	11.1599237589871	207	0.0257678818169538	0.0257678818169538	9.0999517729791	3
1208	436.45	267.88	1.0186	5.10143258421045	11.1856916408041	208	0.00243093224688096	0.00243093224688096	9.10238270522598	3
1209	447.65	254.38	1.0181	5.09900165196356	11.1881225730509	209	-0.0140994070319156	0.0140994070319156	9.1164821122579	3
1210	453.91	254.65	1.021	5.11310105899548	11.174023166019	210	-0.0072927967406482	0.0072927967406482	9.12377490899855	3
1211	453.18	254.7	1.0225	5.12039385573613	11.1667303692784	211	0.0121546612344119	0.0121546612344119	9.13592957023296	3
1212	443.65	254.42	1.02	5.10823919450172	11.1788850305128	212	0.00243093224688096	0.00243093224688096	9.13836050247984	3
1213	453.79	257.94	1.0195	5.10580826225484	11.1813159627597	213	-0.00729279674064465	0.00729279674064465	9.14565329922049	3
1214	445.54	263.31	1.021	5.11310105899548	11.174023166019	214	0.00243093224688273	0.00243093224688273	9.14808423146737	3
1215	439.36	266.05	1.0205	5.1106701267486	11.1764540982659	215	-0.00486186449376547	0.00486186449376547	9.15294609596113	3
1216	435.51	276.66	1.0215	5.11553199124236	11.1715922337721	216	-0.0189612715256828	0.0189612715256828	9.17190736748682	3
1217	420.7	266.2	1.0254	5.13449326276805	11.1526309622465	217	-0.111336696907207	0.111336696907207	9.28324406439402	3
1218	413.42	266.71	1.0483	5.24582995967525	11.0412942653392	218	-0.0807069505964915	0.0807069505964915	9.36395101499052	3
1219	407.25	264.38	1.0649	5.32653691027174	10.9605873147428	219	0.0330606785576002	0.0330606785576002	9.39701169354812	3
1220	410	270.99	1.0581	5.29347623171415	10.9936479933004	220	0.180375172718664	0.180375172718664	9.57738686626678	3
1221	425.38	277.45	1.021	5.11310105899548	11.174023166019	221	-0.0072927967406482	0.0072927967406482	9.58467966300743	3
1222	426.87	271.13	1.0225	5.12039385573613	11.1667303692784	222	-0.00437567804438821	0.00437567804438821	9.58905534105182	3
1223	427.13	267.07	1.0234	5.12476953378052	11.162354691234	223	-0.152176358654829	0.152176358654829	9.74123169970665	3
1224	411.72	273.79	1.0547	5.27694589243535	11.0101783325792	224	-0.0403534752982448	0.0403534752982448	9.78158517500489	3
1225	406.91	272.59	1.063	5.31729936773359	10.9698248572809	225	-0.0072927967406482	0.0072927967406482	9.78887797174554	3
1226	409.51	274.61	1.0645	5.32459216447424	10.9625320605403	226	0.0549390687795395	0.0549390687795395	9.84381704052508	3
1227	411.92	278.6	1.0532	5.2696530956947	11.0174711293198	227	0.0875135608877624	0.0875135608877624	9.93133060141284	3
1228	414.48	276.48	1.0352	5.18213953480694	11.1049846902076	228	-0.0875135608877624	0.0875135608877624	10.0188441623006	3
1229	411.11	272.16	1.0532	5.2696530956947	11.0174711293198	229	0.147314494161066	0.147314494161066	10.1661586564617	3
1230	424.02	257.15	1.0229	5.12233860153363	11.1647856234809	230	-0.0359777972538566	0.0359777972538566	10.2021364537155	3
1231	418.14	261.36	1.0303	5.15831639878749	11.128807826227	231	-0.1589829689461	0.1589829689461	10.3611194226616	3
1232	407.35	258.13	1.063	5.31729936773359	10.9698248572809	232	-0.0948063576284088	0.0948063576284088	10.45592578029	3
1233	394.57	263.57	1.0825	5.412105725362	10.8750184996525	233	0.116198561400973	0.116198561400973	10.572124341691	3
1234	400.1	267.71	1.0586	5.29590716396103	10.9912170610535	234	-0.147314494161066	0.147314494161066	10.7194388358521	3
1235	390.07	267.34	1.0889	5.44322165812209	10.8439025668924	235	-0.0923754253815279	0.0923754253815279	10.8118142612336	3
1236	376.56	275.82	1.1079	5.53559708350362	10.7515271415109	236	0.0238231360194483	0.0238231360194483	10.835637397253	3
1237	376.22	273.88	1.103	5.51177394748417	10.7753502775303	237	-0.0238231360194483	0.0238231360194483	10.8594605332725	3
1238	384.76	257.32	1.1079	5.53559708350362	10.7515271415109	238	-0.0238231360194447	0.0238231360194447	10.8832836692919	3
1239	391.79	254.43	1.1128	5.55942021952307	10.7277040054914	239	0.0213922037725638	0.0213922037725638	10.9046758730645	3
1240	389.54	258.05	1.1084	5.5380280157505	10.749096209264	240	-0.0116684747850346	0.0116684747850346	10.9163443478495	3
1241	390.44	245.34	1.1108	5.54969649053554	10.737427734479	241	0.075845086102726	0.075845086102726	10.9921894339523	3
1242	384.57	245.22	1.0952	5.47385140443281	10.8132728205817	242	-0.114253815603465	0.114253815603465	11.1064432495557	3
1243	386.09	247.29	1.1187	5.58810522003628	10.6990190049782	243	0.192529833953074	0.192529833953074	11.2989730835088	3
1244	389.74	239.76	1.0791	5.3955753860832	10.8915488389313	244	0.111336696907209	0.111336696907209	11.410309780416	3
1245	389.49	231.49	1.0562	5.28423868917599	11.0028855358385	245	0.047646272038893	0.047646272038893	11.4579560524549	3
1246	406.51	233.57	1.0464	5.2365924171371	11.0505318078774	246	-0.158982968946102	0.158982968946102	11.616939021401	3
1247	393.81	236.94	1.0791	5.3955753860832	10.8915488389313	247	0.232397122801945	0.232397122801945	11.849336144203	3
1248	412.5	250	1.0313	5.16317826328126	11.1239459617332	248	0	0	11.849336144203	3
1249	418.16	255.11	1.0313	5.16317826328126	11.1239459617332	249	-0.0379225430513621	0.0379225430513621	11.8872586872543	3
1250	415.81	263.46	1.0391	5.20110080633262	11.0860234186819	250	0.0262540682663275	0.0262540682663275	11.9135127555206	3
1251	410.17	266.73	1.0337	5.17484673806629	11.1122774869482	251	-0.149745426407948	0.149745426407948	12.0632581819286	3
1252	409.68	262.24	1.0645	5.32459216447424	10.9625320605403	252	0.144883561914185	0.144883561914185	12.2081417438428	3
1253	419.98	245.71	1.0347	5.17970860256006	11.1074156224544	253	0.0189612715256811	0.0189612715256811	12.2271030153685	3
1254	417.97	237.99	1.0308	5.16074733103437	11.1263768939801	254	0.0617456790708086	0.0617456790708086	12.2888486944393	3
1255	430.74	238.93	1.0181	5.09900165196356	11.1881225730509	255	-0.0568838145770449	0.0568838145770449	12.3457325090163	3
1256	416.13	235.69	1.0298	5.15588546654061	11.1312387584739	256	-0.448750092774466	0.448750092774466	12.7944826017908	3
1257	382.98	230.84	1.1221	5.60463555931508	10.6824886656994	257	0.41812034646375	0.41812034646375	13.2126029482545	3
1258	395.68	231.57	1.0361	5.18651521285133	11.1006090121632	258	-0.0782760183496087	0.0782760183496087	13.2908789666041	3
1259	412.54	233.6	1.0522	5.26479123120094	11.0223329938136	259	0.158982968946098	0.158982968946098	13.4498619355502	3
1260	423.37	239.12	1.0195	5.10580826225484	11.1813159627597	260	-0.0165303392787983	0.0165303392787983	13.466392274829	3
1261	424.18	255.08	1.0229	5.12233860153363	11.1647856234809	261	0.00680661029127094	0.00680661029127094	13.4731988851203	3
1262	427.69	251.91	1.0215	5.11553199124236	11.1715922337721	262	0.00972372898752738	0.00972372898752738	13.4829226141078	3
1263	424.07	257.49	1.0195	5.10580826225484	11.1813159627597	263	-0.0121546612344101	0.0121546612344101	13.4950772753422	3
1264	427.33	262.49	1.022	5.11796292348925	11.1691613015253	264	0.00243093224688273	0.00243093224688273	13.4975082075891	3
1265	441.4	266.31	1.0215	5.11553199124236	11.1715922337721	265	0.00486186449376547	0.00486186449376547	13.5023700720829	3
1266	434.53	265.08	1.0205	5.1106701267486	11.1764540982659	266	-0.00243093224688273	0.00243093224688273	13.5048010043298	3
1267	430.24	259.75	1.021	5.11310105899548	11.174023166019	267	0.00243093224688273	0.00243093224688273	13.5072319365767	3
1268	430.7	257.12	1.0205	5.1106701267486	11.1764540982659	268	-0.047646272038893	0.047646272038893	13.5548782086155	3
1269	422.75	239.17	1.0303	5.15831639878749	11.128807826227	269	-0.0354916108044812	0.0354916108044812	13.59036981942	3
1270	420.16	239.22	1.0376	5.19380800959197	11.0933162154225	270	0.075845086102726	0.075845086102726	13.6662149055228	3
1271	439.58	249.17	1.022	5.11796292348925	11.1691613015253	271	0.00243093224688273	0.00243093224688273	13.6686458377696	3
1272	437.09	247.36	1.0215	5.11553199124236	11.1715922337721	272	0.00243093224688273	0.00243093224688273	13.6710767700165	3
1273	425.32	264.95	1.021	5.11310105899548	11.174023166019	273	0.00486186449376369	0.00486186449376369	13.6759386345103	3
1274	421.41	261.02	1.02	5.10823919450172	11.1788850305128	274	-0.313590259847812	0.313590259847812	13.9895288943581	3
1275	401.28	276.98	1.0845	5.42182945434953	10.865294770665	275	0.0213922037725638	0.0213922037725638	14.0109210981307	3
1276	398.38	278.5	1.0801	5.40043725057697	10.8866869744375	276	0.0568838145770449	0.0568838145770449	14.0678049127077	3
1277	405.44	277.49	1.0684	5.34355343599992	10.9435707890146	277	0.223159580263792	0.223159580263792	14.2909644929715	3
1278	423.27	272.88	1.0225	5.12039385573613	11.1667303692784	278	-0.0233369495700693	0.0233369495700693	14.3143014425416	3
1279	421.67	273.13	1.0273	5.1437308053062	11.1433934197083	279	0.0330606785576002	0.0330606785576002	14.3473621210992	3
1280	425.29	275.25	1.0205	5.1106701267486	11.1764540982659	280	-0.0593147468239295	0.0593147468239295	14.4066768679231	3
1281	412.99	275.97	1.0327	5.16998487357253	11.117139351442	281	0.0709832216089623	0.0709832216089623	14.4776600895321	3
1282	417.79	276.22	1.0181	5.09900165196356	11.1881225730509	282	-0.108905764660324	0.108905764660324	14.5865658541924	3
1283	411.72	266.56	1.0405	5.20790741662389	11.0792168083906	283	-0.246982716283238	0.246982716283238	14.8335485704756	3
1284	398.82	263.97	1.0913	5.45489013290713	10.8322340921074	284	0.1589829689461	0.1589829689461	14.9925315394217	3
1285	388.68	277.16	1.0586	5.29590716396103	10.9912170610535	285	0.0140994070319156	0.0140994070319156	15.0066309464536	3
1286	389.45	278.44	1.0557	5.28180775692911	11.0053164680854	286	-0.132728900679769	0.132728900679769	15.1393598471334	3
1287	385.55	278.3	1.083	5.41453665760888	10.8725875674056	287	0.0262540682663275	0.0262540682663275	15.1656139153997	3
1288	393.23	277.5	1.0776	5.38828258934255	10.8988416356719	288	-0.0831378828433742	0.0831378828433742	15.2487517982431	3
1289	384.94	278.78	1.0947	5.47142047218593	10.8157037528286	289	-0.0807069505964915	0.0807069505964915	15.3294587488396	3
1290	381.85	278.75	1.1113	5.55212742278242	10.7349968022321	290	-0.0972372898752898	0.0972372898752898	15.4266960387149	3
1291	377.9	276.71	1.1313	5.64936471265771	10.6377595123568	291	-0.0807069505964915	0.0807069505964915	15.5074029893114	3
1292	371.55	270.8	1.1479	5.7300716632542	10.5570525617603	292	0	0	15.5074029893114	3
1293	368.55	253.23	1.1479	5.7300716632542	10.5570525617603	293	-0.0787622047989842	0.0787622047989842	15.5861651941104	3
1294	369.08	260.35	1.1641	5.80883386805319	10.4782903569613	294	0.178430426921157	0.178430426921157	15.7645956210315	3
1295	380.71	252.42	1.1274	5.63040344113203	10.6567207838825	295	0.125436103939126	0.125436103939126	15.8900317249706	3
1296	385.05	255.74	1.1016	5.5049673371929	10.7821568878216	296	-0.234828055048826	0.234828055048826	16.1248597800195	3
1297	377.07	248.95	1.1499	5.73979539224173	10.5473288327728	297	0.118629493647854	0.118629493647854	16.2434892736673	3
1298	382.52	238.16	1.1255	5.62116589859387	10.6659583264206	298	-0.0520219500832813	0.0520219500832813	16.2955112237506	3
1299	378	234.01	1.1362	5.67318784867716	10.6139363763373	299	0.0661213571151968	0.0661213571151968	16.3616325808658	3
1300	384.33	237.38	1.1226	5.60706649156196	10.6800577334525	300	0.498827297060242	0.498827297060242	16.860459877926	3
1301	399.61	233.64	1.02	5.10823919450172	11.1788850305128	301	-0.370474074424857	0.370474074424857	17.2309339523509	3
1302	394.57	240.83	1.0962	5.47871326892657	10.8084109560879	302	0.11376762915409	0.11376762915409	17.344701581505	3
1303	393.44	234.64	1.0728	5.36494563977248	10.922178585242	303	-0.196905511997462	0.196905511997462	17.5416070935025	3
1304	383.54	239.17	1.1133	5.56185115176995	10.7252730732446	304	0.147314494161066	0.147314494161066	17.6889215876635	3
1305	389.28	244.05	1.083	5.41453665760888	10.8725875674056	305	-0.0904306795840206	0.0904306795840206	17.7793522672475	3
1306	391.66	242.96	1.1016	5.5049673371929	10.7821568878216	306	-0.0427844075451294	0.0427844075451294	17.8221366747927	3
1307	391.03	245.17	1.1104	5.54775174473803	10.7393724802765	307	0.0739003403052205	0.0739003403052205	17.8960370150979	3
1308	394.39	240.79	1.0952	5.47385140443281	10.8132728205817	308	-0.00243093224688096	0.00243093224688096	17.8984679473448	3
1309	396.68	244.57	1.0957	5.47628233667969	10.8108418883348	309	0.0831378828433742	0.0831378828433742	17.9816058301881	3
1310	400.9	252.16	1.0786	5.39314445383632	10.8939797711782	310	-0.137590765173538	0.137590765173538	18.1191965953617	3
1311	386.18	255.09	1.1069	5.53073521900985	10.7563890060046	311	-0.114253815603465	0.114253815603465	18.2334504109652	3
1312	381.74	269.22	1.1304	5.64498903461332	10.6421351904012	312	0.0262540682663293	0.0262540682663293	18.2597044792315	3
1313	373.94	279.04	1.125	5.61873496634699	10.6683892586675	313	-0.0879997473371397	0.0879997473371397	18.3477042265686	3
1314	367.42	275.15	1.1431	5.70673471368413	10.5803895113304	314	0.0928616118309016	0.0928616118309016	18.4405658383995	3
1315	382.87	267.28	1.124	5.61387310185323	10.6732511231613	315	0.054452882330164	0.054452882330164	18.4950187207297	3
1316	388.55	271.75	1.1128	5.55942021952307	10.7277040054914	316	0.104530086615938	0.104530086615938	18.5995488073456	3
1317	385.19	279.54	1.0913	5.45489013290713	10.8322340921074	317	-0.154121104452337	0.154121104452337	18.753669911798	3
1318	375.07	276.08	1.123	5.60901123735946	10.678112987655	318	0.0807069505964915	0.0807069505964915	18.8343768623944	3
1319	375.88	279.46	1.1064	5.52830428676297	10.7588199382515	319	-0.201767376491228	0.201767376491228	19.0361442388857	3
1320	368.8	249.96	1.1479	5.7300716632542	10.5570525617603	320	0.00194474579750548	0.00194474579750548	19.0380889846832	3
1321	364.2	248.44	1.1475	5.72812691745669	10.5589973075578	321	-0.121060425894736	0.121060425894736	19.1591494105779	3
1322	344.01	246.95	1.1724	5.84918734335143	10.4379368816631	322	-0.165789579237369	0.165789579237369	19.3249389898153	3
1323	337.76	251.65	1.2065	6.0149769225888	10.2721473024257	323	0.1424526296673	0.1424526296673	19.4673916194826	3
1324	340.45	260.69	1.1772	5.8725242929215	10.414599932093	324	-0.106961018862821	0.106961018862821	19.5743526383454	3
1325	343.73	261.68	1.1992	5.97948531178432	10.3076389132302	325	0.0593147468239277	0.0593147468239277	19.6336673851693	3
1326	336.95	248.57	1.187	5.92017056496039	10.3669536600541	326	-0.182806104965547	0.182806104965547	19.8164734901349	3
1327	327.65	245.82	1.2246	6.10297666992594	10.1841475550886	327	-0.00486186449376547	0.00486186449376547	19.8213353546287	3
1328	325.5	238.98	1.2256	6.10783853441971	10.1792856905948	328	-0.0641766113176896	0.0641766113176896	19.8855119659463	3
1329	328.77	238.48	1.2388	6.1720151457374	10.1151090792771	329	0.209060173231874	0.209060173231874	20.0945721391782	3
1330	349.26	239.41	1.1958	5.96295497250552	10.324169252509	330	0.047646272038893	0.047646272038893	20.1422184112171	3
1331	347.77	246.16	1.186	5.91530870046663	10.3718155245479	331	-0.0549390687795395	0.0549390687795395	20.1971574799966	3
1332	347.91	259.34	1.1973	5.97024776924617	10.3168764557683	332	0.0311159327600912	0.0311159327600912	20.2282734127567	3
1333	344.53	268.96	1.1909	5.93913183648608	10.3479923885284	333	0.0427844075451294	0.0427844075451294	20.2710578203019	3
1334	346.5	276.38	1.1821	5.89634742894095	10.3907767960736	334	-0.133215087129148	0.133215087129148	20.404272907431	3
1335	328.25	268.56	1.2095	6.0295625160701	10.2575617089444	335	-0.177944240471783	0.177944240471783	20.5822171479028	3
1336	321.4	261.51	1.2461	6.20750675654188	10.0796174684726	336	0.228021444757557	0.228021444757557	20.8102385926604	3
1337	330.45	252.59	1.1992	5.97948531178432	10.3076389132302	337	0.00923754253815368	0.00923754253815368	20.8194761351985	3
1338	333.49	263.56	1.1973	5.97024776924617	10.3168764557683	338	-0.180375172718664	0.180375172718664	20.9998513079172	3
1339	322.57	275.97	1.2344	6.15062294196483	10.1365012830497	339	-0.0452153397920103	0.0452153397920103	21.0450666477092	3
1340	319.7	274.54	1.2437	6.19583828175684	10.0912859432577	340	0.168706697933629	0.168706697933629	21.2137733456428	3
1341	323.19	273.96	1.209	6.02713158382321	10.2599926411913	341	0.0739003403052205	0.0739003403052205	21.287673685948	3
1342	336.93	278.19	1.1938	5.95323124351799	10.3338929814965	342	-0.0072927967406482	0.0072927967406482	21.2949664826887	3
1343	339.76	279.33	1.1953	5.96052404025864	10.3266001847559	343	-0.0948063576284071	0.0948063576284071	21.3897728403171	3
1344	328.79	266.4	1.2148	6.05533039788705	10.2317938271275	344	0.0354916108044812	0.0354916108044812	21.4252644511216	3
1345	331.2	259.1	1.2075	6.01983878708257	10.2672854379319	345	0.106961018862819	0.106961018862819	21.5322254699844	3
1346	339.57	245.76	1.1855	5.91287776821975	10.3742464567948	346	-0.0787622047989842	0.0787622047989842	21.6109876747834	3
1347	349.99	235.94	1.2017	5.99163997301873	10.2954842519958	347	0.220728648016909	0.220728648016909	21.8317163228003	3
1348	362.59	249	1.1563	5.77091132500182	10.5162129000127	348	0.0213922037725638	0.0213922037725638	21.8531085265728	3
1349	370.18	241.84	1.1519	5.74951912122926	10.5376051037852	349	0.050077204285774	0.050077204285774	21.9031857308586	3
1350	371.57	245.54	1.1416	5.69944191694348	10.587682308071	350	0	0	21.9031857308586	3
1351	373.51	249.36	1.1416	5.69944191694348	10.587682308071	351	-0.0403534752982431	0.0403534752982431	21.9435392061569	3
1352	368.06	240.41	1.1499	5.73979539224173	10.5473288327728	352	0.0189612715256793	0.0189612715256793	21.9625004776825	3
1353	369.29	240.22	1.146	5.72083412071605	10.5662901042985	353	-0.11376762915409	0.11376762915409	22.0762681068366	3
1354	350.65	256.15	1.1694	5.83460174987014	10.4525224751444	354	-0.0739003403052205	0.0739003403052205	22.1501684471419	3
1355	342.73	246.57	1.1846	5.90850209017536	10.3786221348391	355	-0.0850826286408779	0.0850826286408779	22.2352510757827	3
1356	346.73	256.76	1.2021	5.99358471881624	10.2935395061983	356	-0.0121546612344119	0.0121546612344119	22.2474057370171	3
1357	340.62	255.1	1.2046	6.00573938005065	10.2813848449639	357	-0.0213922037725638	0.0213922037725638	22.2687979407897	3
1358	342.32	253.18	1.209	6.02713158382321	10.2599926411913	358	0.0739003403052205	0.0739003403052205	22.3426982810949	3
1359	341.61	261.89	1.1938	5.95323124351799	10.3338929814965	359	-0.0213922037725638	0.0213922037725638	22.3640904848675	3
1360	341.97	265.99	1.1982	5.97462344729056	10.3125007777239	360	0.00194474579750548	0.00194474579750548	22.366035230665	3
1361	350.4	263.79	1.1978	5.97267870149305	10.3144455235215	361	-0.00437567804438821	0.00437567804438821	22.3704109087094	3
1362	336.42	268.39	1.1987	5.97705437953744	10.3100698454771	362	0.0447291533426331	0.0447291533426331	22.415140062052	3
1363	338.4	276.35	1.1895	5.9323252261948	10.3547989988197	363	0.00243093224688273	0.00243093224688273	22.4175709942989	3
1364	339.15	276.6	1.189	5.92989429394792	10.3572299310666	364	-0.0213922037725638	0.0213922037725638	22.4389631980715	3
1365	340.01	279.44	1.1934	5.95128649772049	10.335837727294	365	-0.232397122801945	0.232397122801945	22.6713603208734	3
1366	319.65	279.02	1.2412	6.18368362052243	10.1034406044921	366	0.0403534752982448	0.0403534752982448	22.7117137961717	3
1367	321.1	272.62	1.2329	6.14333014522419	10.1437940797903	367	0.0262540682663293	0.0262540682663293	22.737967864438	3
1368	321.17	269.27	1.2275	6.11707607695786	10.1700481480566	368	-0.0593147468239259	0.0593147468239259	22.7972826112619	3
1369	322.48	264.43	1.2397	6.17639082378178	10.1107334012327	369	-0.0904306795840206	0.0904306795840206	22.8877132908459	3
1370	318.56	260.87	1.2583	6.2668215033658	10.0203027216487	370	-0.0427844075451276	0.0427844075451276	22.9304976983911	3
1371	317.29	260.46	1.2671	6.30960591091093	9.97751831410357	371	0.128353222635383	0.128353222635383	23.0588509210264	3
1372	319.53	249.98	1.2407	6.18125268827555	10.105871536739	372	-0.133215087129148	0.133215087129148	23.1920660081556	3
1373	318.63	233.81	1.2681	6.3144677754047	9.9726564496098	373	-0.0116684747850346	0.0116684747850346	23.2037344829406	3
1374	317.94	234.25	1.2705	6.32613625018973	9.96098797482477	374	0.192043647503699	0.192043647503699	23.3957781304443	3
1375	327.28	239.77	1.231	6.13409260268603	10.1530316223285	375	0.00972372898752916	0.00972372898752916	23.4055018594319	3
1376	332.21	240.73	1.229	6.1243688736985	10.162755351316	376	-0.0262540682663275	0.0262540682663275	23.4317559276982	3
1377	328.53	236.83	1.2344	6.15062294196483	10.1365012830497	377	0.0641766113176896	0.0641766113176896	23.4959325390159	3
1378	349.52	232.4	1.2212	6.08644633064714	10.2006778943674	378	0.177944240471783	0.177944240471783	23.6738767794876	3
1379	357.01	230.46	1.1846	5.90850209017536	10.3786221348391	379	0.0452153397920103	0.0452153397920103	23.7190921192797	3
1380	339.39	230.38	1.1753	5.86328675038335	10.4238374746312	380	-0.0617456790708104	0.0617456790708104	23.7808377983505	3
1381	339.16	238.32	1.188	5.92503242945416	10.3620917955603	381	-0.149745426407947	0.149745426407947	23.9305832247584	3
1382	335.48	234.47	1.2188	6.07477785586211	10.2123463691524	382	-0.0447291533426331	0.0447291533426331	23.9753123781011	3
1383	321	231.3	1.228	6.11950700920474	10.1676172158098	383	0	0	23.9753123781011	3
1384	335.8	241.69	1.228	6.11950700920474	10.1676172158098	384	-0.00243093224688273	0.00243093224688273	23.9777433103479	3
1385	328.97	242.82	1.2285	6.12193794145162	10.1651862835629	385	-0.0262540682663275	0.0262540682663275	24.0039973786143	3
1386	329.78	239.12	1.2339	6.14819200971795	10.1389322152966	386	0.292198056075247	0.292198056075247	24.2961954346895	3
1387	358.8	232.57	1.1738	5.8559939536427	10.4311302713718	387	0.0427844075451276	0.0427844075451276	24.3389798422346	3
1388	361.56	242.87	1.165	5.81320954609757	10.4739146789169	388	-0.00972372898752738	0.00972372898752738	24.3487035712222	3
1389	361.76	235.68	1.167	5.8229332750851	10.4641909499294	389	0.11376762915409	0.11376762915409	24.4624712003763	3
1390	372.07	237.09	1.1436	5.70916564593101	10.5779585790835	390	0.00486186449376369	0.00486186449376369	24.46733306487	3
1391	371.42	235.42	1.1426	5.70430378143725	10.5828204435773	391	-0.0996682221221725	0.0996682221221725	24.5670012869922	3
1392	363.4	235.38	1.1631	5.80397200355942	10.4831522214551	392	0.4438882282807	0.4438882282807	25.0108895152729	3
1393	385.3	230.14	1.0718	5.36008377527872	10.9270404497358	393	-0.0709832216089623	0.0709832216089623	25.0818727368819	3
1394	392.67	236.54	1.0864	5.43106699688768	10.8560572281268	394	-0.180375172718662	0.180375172718662	25.2622479096005	3
1395	382.66	237.07	1.1235	5.61144216960635	10.6756820554082	395	0.189612715256816	0.189612715256816	25.4518606248573	3
1396	394.85	253.43	1.0845	5.42182945434953	10.865294770665	396	-0.1424526296673	0.1424526296673	25.5943132545246	3
1397	391.7	253.99	1.1138	5.56428208401683	10.7228421409977	397	0.0286850005132084	0.0286850005132084	25.6229982550378	3
1398	390.45	254.08	1.1079	5.53559708350362	10.7515271415109	398	0.102099154369057	0.102099154369057	25.7250974094069	3
1399	392.44	260.16	1.0869	5.43349792913456	10.8536262958799	399	-0.0593147468239277	0.0593147468239277	25.7844121562308	3
1400	389.78	259.04	1.0991	5.49281267595849	10.794311549056	400	0.374849752469245	0.374849752469245	26.1592619087001	3
1401	398.97	246.09	1.022	5.11796292348925	11.1691613015253	401	-0.0948063576284088	0.0948063576284088	26.2540682663285	3
1402	411.79	251.1	1.0415	5.21276928111766	11.0743549438968	402	-0.242120851789473	0.242120851789473	26.496189118118	3
1403	400.22	256.79	1.0913	5.45489013290713	10.8322340921074	403	0.137590765173536	0.137590765173536	26.6337798832915	3
1404	394.18	261.41	1.063	5.31729936773359	10.9698248572809	404	-0.0666075435645741	0.0666075435645741	26.7003874268561	3
1405	387.13	265.7	1.0767	5.38390691129817	10.9032173137163	405	-0.151690172205456	0.151690172205456	26.8520775990615	3
1406	382.56	259.35	1.1079	5.53559708350362	10.7515271415109	406	-0.0807069505964897	0.0807069505964897	26.932784549658	3
1407	385.48	249.6	1.1245	5.61630403410011	10.6708201909144	407	-0.0782760183496087	0.0782760183496087	27.0110605680076	3
1408	369.61	265.83	1.1406	5.69458005244972	10.5925441725648	408	-0.0666075435645759	0.0666075435645759	27.0776681115722	3
1409	363.84	262.68	1.1543	5.76118759601429	10.5259366290002	409	0.0758450861027278	0.0758450861027278	27.1535131976749	3
1410	368.45	270.07	1.1387	5.68534250991157	10.6017817151029	410	-0.140021697420417	0.140021697420417	27.2935348950953	3
1411	355.94	274.39	1.1675	5.82536420733198	10.4617600176825	411	-0.0189612715256811	0.0189612715256811	27.312496166621	3
1412	358.04	279.41	1.1714	5.84432547885767	10.4427987461568	412	-0.106961018862821	0.106961018862821	27.4194571854838	3
1413	337.15	277.33	1.1934	5.95128649772049	10.335837727294	413	0.028685000513212	0.028685000513212	27.448142185997	3
1414	333.93	273.57	1.1875	5.92260149720728	10.3645227278072	414	-0.0452153397920121	0.0452153397920121	27.4933575257891	3
1415	341.94	263.92	1.1968	5.96781683699929	10.3193073880152	415	0.0335468650069757	0.0335468650069757	27.526904390796	3
1416	339.67	261.51	1.1899	5.93426997199231	10.3528542530222	416	-0.0335468650069757	0.0335468650069757	27.560451255803	3
1417	335.47	272.7	1.1968	5.96781683699929	10.3193073880152	417	-0.303866530860283	0.303866530860283	27.8643177866633	3
1418	316.28	270.01	1.2593	6.27168336785957	10.0154408571549	418	0.00486186449376547	0.00486186449376547	27.8691796511571	3
1419	316.47	270.92	1.2583	6.2668215033658	10.0203027216487	419	-0.0286850005132102	0.0286850005132102	27.8978646516703	3
1420	315.45	263.05	1.2642	6.29550650387902	9.99161772113549	420	0.00729279674064642	0.00729279674064642	27.9051574484109	3
1421	317.24	259.31	1.2627	6.28821370713837	9.99891051787613	421	0.116198561400973	0.116198561400973	28.0213560098119	3
1422	320.35	272.7	1.2388	6.1720151457374	10.1151090792771	422	-0.121060425894738	0.121060425894738	28.1424164357066	3
1423	315.32	272.96	1.2637	6.29307557163213	9.99404865338237	423	0.375335938918621	0.375335938918621	28.5177523746252	3
1424	324.1	272.76	1.1865	5.91773963271351	10.369384592301	424	-0.0549390687795377	0.0549390687795377	28.5726914434048	3
1425	327.2	274.78	1.1978	5.97267870149305	10.3144455235215	425	0.00972372898752916	0.00972372898752916	28.5824151723923	3
1426	337.35	273.56	1.1958	5.96295497250552	10.324169252509	426	-0.00486186449376547	0.00486186449376547	28.5872770368861	3
1427	336.97	273.6	1.1968	5.96781683699929	10.3193073880152	427	0.0335468650069757	0.0335468650069757	28.6208239018931	3
1428	340.64	267.33	1.1899	5.93426997199231	10.3528542530222	428	0.0092375425381519	0.0092375425381519	28.6300614444312	3
1429	346.25	278.2	1.188	5.92503242945416	10.3620917955603	429	0.0379225430513657	0.0379225430513657	28.6679839874826	3
1430	354.69	266.7	1.1802	5.88710988640279	10.4000143386117	430	0.0758450861027242	0.0758450861027242	28.7438290735853	3
1431	356.65	271.77	1.1646	5.81126480030007	10.4758594247144	431	0.0262540682663293	0.0262540682663293	28.7700831418516	3
1432	364.01	261.7	1.1592	5.78501073203374	10.5021134929808	432	-0.0452153397920103	0.0452153397920103	28.8152984816436	3
1433	356.66	269.71	1.1685	5.83022607182575	10.4568981531888	433	-0.0636904248683141	0.0636904248683141	28.878988906512	3
1434	348.16	267.3	1.1816	5.89391649669407	10.3932077283204	434	-0.0170165257281774	0.0170165257281774	28.8960054322401	3
1435	332.82	267.4	1.1851	5.91093302242224	10.3761912025923	435	-0.244551784036355	0.244551784036355	29.1405572162765	3
1436	326.13	262.6	1.2354	6.1554848064586	10.1316394185559	436	0.199822630693722	0.199822630693722	29.3403798469702	3
1437	341.55	245.34	1.1943	5.95566217576487	10.3314620492496	437	-0.206629240984991	0.206629240984991	29.5470090879552	3
1438	328.47	240.78	1.2368	6.16229141674987	10.1248328082646	438	0.0875135608877606	0.0875135608877606	29.634522648843	3
1439	334.98	237.39	1.2188	6.07477785586211	10.2123463691524	439	0.323313988835341	0.323313988835341	29.9578366376783	3
1440	339.49	235.04	1.1523	5.75146386702677	10.5356603579877	440	-0.363667464133588	0.363667464133588	30.3215041018119	3
1441	332.85	233.69	1.2271	6.11513133116035	10.1719928938541	441	0.0641766113176931	0.0641766113176931	30.3856807131296	3
1442	337.11	239.56	1.2139	6.05095471984266	10.2361695051718	442	0.123491358141619	0.123491358141619	30.5091720712712	3
1443	344.25	253.31	1.1885	5.92746336170104	10.3596608633135	443	0.0145855934812928	0.0145855934812928	30.5237576647525	3
1444	339.58	259.88	1.1855	5.91287776821975	10.3742464567948	444	0.121060425894736	0.121060425894736	30.6448180906472	3
1445	350.86	252.87	1.1606	5.79181734232501	10.4953068826895	445	0.0996682221221743	0.0996682221221743	30.7444863127694	3
1446	364.01	254.3	1.1401	5.69214912020284	10.5949751048117	446	-0.144883561914183	0.144883561914183	30.8893698746836	3
1447	358.44	253.9	1.1699	5.83703268211702	10.4500915428975	447	0.0427844075451276	0.0427844075451276	30.9321542822287	3
1448	359.35	257.69	1.1611	5.79424827457189	10.4928759504426	448	-0.0213922037725638	0.0213922037725638	30.9535464860013	3
1449	366.23	260.95	1.1655	5.81564047834446	10.47148374667	449	0.0116684747850346	0.0116684747850346	30.9652149607863	3
1450	367.6	260.35	1.1631	5.80397200355942	10.4831522214551	450	0.0189612715256811	0.0189612715256811	30.984176232312	3
1451	369.59	259.84	1.1592	5.78501073203374	10.5021134929808	451	0.147314494161066	0.147314494161066	31.1314907264731	3
1452	381.5	246.78	1.1289	5.63769623787267	10.6494279871418	452	0.0306297463107157	0.0306297463107157	31.1621204727838	3
1453	382.89	246.5	1.1226	5.60706649156196	10.6800577334525	453	0.339844328114141	0.339844328114141	31.5019648008979	3
1454	404.81	233.75	1.0527	5.26722216344782	11.0199020615667	454	-0.104530086615936	0.104530086615936	31.6064948875139	3
1455	406.94	239.22	1.0742	5.37175225006375	10.9153719749507	455	0.11376762915409	0.11376762915409	31.7202625166679	3
1456	412.11	242.98	1.0508	5.25798462090966	11.0291396041048	456	0.156552036699217	0.156552036699217	31.8768145533672	3
1457	411.76	246.75	1.0186	5.10143258421045	11.1856916408041	457	-0.073414153855845	0.073414153855845	31.950228707223	3
1458	415.09	249.74	1.0337	5.17484673806629	11.1122774869482	458	0.073414153855845	0.073414153855845	32.0236428610789	3
1459	412.6	245.29	1.0186	5.10143258421045	11.1856916408041	459	-0.218297715770028	0.218297715770028	32.2419405768489	3
1460	407.51	254.21	1.0635	5.31973029998047	10.967393925034	460	0.00729279674064642	0.00729279674064642	32.2492333735895	3
1461	399.44	267.38	1.062	5.31243750323983	10.9746867217747	461	-0.177944240471781	0.177944240471781	32.4271776140613	3
1462	395.65	248.1	1.0986	5.49038174371161	10.7967424813029	462	0.192043647503699	0.192043647503699	32.619221261565	3
1463	407.89	234.37	1.0591	5.29833809620791	10.9887861288066	463	0.199336444244345	0.199336444244345	32.8185577058094	3
1464	425.68	232.41	1.0181	5.09900165196356	11.1881225730509	464	-0.00680661029127094	0.00680661029127094	32.8253643161006	3
1465	427.37	235.16	1.0195	5.10580826225484	11.1813159627597	465	0.00437567804438999	0.00437567804438999	32.829739994145	3
1466	431.1	244.36	1.0186	5.10143258421045	11.1856916408041	466	-0.00437567804438999	0.00437567804438999	32.8341156721894	3
1467	442.12	248.16	1.0195	5.10580826225484	11.1813159627597	467	-0.0145855934812928	0.0145855934812928	32.8487012656707	3
1468	450.22	249.79	1.0225	5.12039385573613	11.1667303692784	468	0.00972372898753093	0.00972372898753093	32.8584249946582	3
1469	456.96	243.74	1.0205	5.1106701267486	11.1764540982659	469	0.0092375425381519	0.0092375425381519	32.8676625371964	3
1470	456.27	246.25	1.0186	5.10143258421045	11.1856916408041	470	-0.00194474579750548	0.00194474579750548	32.8696072829939	3
1471	453.72	230.64	1.019	5.10337733000795	11.1837468950065	471	-0.00972372898752916	0.00972372898752916	32.8793310119814	3
1472	449.81	237.36	1.021	5.11310105899548	11.174023166019	472	0	0	32.8793310119814	3
1473	450.07	235.81	1.021	5.11310105899548	11.174023166019	473	0.00243093224688273	0.00243093224688273	32.8817619442283	3
1474	453.95	236.59	1.0205	5.1106701267486	11.1764540982659	474	0.00486186449376191	0.00486186449376191	32.8866238087221	3
1475	459.06	251.15	1.0195	5.10580826225484	11.1813159627597	475	0	0	32.8866238087221	3
1476	472.61	255.7	1.0195	5.10580826225484	11.1813159627597	476	-0.0121546612344101	0.0121546612344101	32.8987784699565	3
1477	473.59	251.93	1.022	5.11796292348925	11.1691613015253	477	0.00243093224688273	0.00243093224688273	32.9012094022033	3
1478	478.64	254.86	1.0215	5.11553199124236	11.1715922337721	478	0.00486186449376547	0.00486186449376547	32.9060712666971	3
1479	490.69	264.21	1.0205	5.1106701267486	11.1764540982659	479	-0.0072927967406482	0.0072927967406482	32.9133640634378	3
1480	492.7	264.18	1.022	5.11796292348925	11.1691613015253	480	0.0072927967406482	0.0072927967406482	32.9206568601784	3
1481	491.96	263.81	1.0205	5.1106701267486	11.1764540982659	481	-0.00972372898753093	0.00972372898753093	32.9303805891659	3
1482	488.57	259.14	1.0225	5.12039385573613	11.1667303692784	482	0.0170165257281774	0.0170165257281774	32.9473971148941	3
1483	486.95	274.63	1.019	5.10337733000795	11.1837468950065	483	-0.0121546612344119	0.0121546612344119	32.9595517761285	3
1484	494.15	279.28	1.0215	5.11553199124236	11.1715922337721	484	-0.00680661029127094	0.00680661029127094	32.9663583864198	3
1485	469.45	273.55	1.0229	5.12233860153363	11.1647856234809	485	0.00923754253815368	0.00923754253815368	32.975595928958	3
1486	470.22	264.04	1.021	5.11310105899548	11.174023166019	486	0.00729279674064465	0.00729279674064465	32.9828887256986	3
1487	472.98	266.33	1.0195	5.10580826225484	11.1813159627597	487	-0.0189612715256811	0.0189612715256811	33.0018499972243	3
1488	475.18	270.87	1.0234	5.12476953378052	11.162354691234	488	0	0	33.0018499972243	3
1489	474.59	269.33	1.0234	5.12476953378052	11.162354691234	489	0.00923754253815368	0.00923754253815368	33.0110875397624	3
1490	476.62	258.55	1.0215	5.11553199124236	11.1715922337721	490	0.00729279674064642	0.00729279674064642	33.0183803365031	3
1491	468.2	258.58	1.02	5.10823919450172	11.1788850305128	491	-0.0165303392788001	0.0165303392788001	33.0349106757819	3
1492	464.91	260.91	1.0234	5.12476953378052	11.162354691234	492	0.0330606785576002	0.0330606785576002	33.0679713543395	3
1493	465.73	258.98	1.0166	5.09170885522292	11.1954153697916	493	-0.0213922037725638	0.0213922037725638	33.089363558112	3
1494	467.62	261.41	1.021	5.11310105899548	11.174023166019	494	-0.0072927967406482	0.0072927967406482	33.0966563548527	3
1495	462.2	252.53	1.0225	5.12039385573613	11.1667303692784	495	0.00972372898753093	0.00972372898753093	33.1063800838402	3
1496	459.02	247.95	1.0205	5.1106701267486	11.1764540982659	496	0.00243093224688096	0.00243093224688096	33.1088110160871	3
1497	456.59	241.88	1.02	5.10823919450172	11.1788850305128	497	-0.00486186449376369	0.00486186449376369	33.1136728805809	3
1498	461.14	230.94	1.021	5.11310105899548	11.174023166019	498	0.00729279674064465	0.00729279674064465	33.1209656773215	3
1499	461.11	234.71	1.0195	5.10580826225484	11.1813159627597	499	-0.0145855934812928	0.0145855934812928	33.1355512708028	3
1500	449.34	245.99	1.0225	5.12039385573613	11.1667303692784	500	NA	NA	NA	3
