# Supplementary material for: Assessment of crusting effects on interrill erosion by laser scanning
Source: PeerJ. 2020 Jan 31;8:e8487. doi: 10.7717/peerj.8487 (PMC6996510; doi:10.7717/peerj.8487)
Supplement: Data S1 — Each has two transects and four subplots. [file peerj-08-8487-s001.zip › raw data for uploading/os6plotd.txt]

x	y	z	cal	h	code	deltah	absh	cumsumh	number
1	264.09	427.31	1.0513	5.26041555315655	11.0505318078774	1	0.0359777972538566	0.0359777972538566	0.0359777972538566	1
2	267.74	430.7	1.0439	5.22443775590269	11.0865096051313	2	0.104043900166561	0.104043900166561	0.140021697420417	1
3	271.14	433.33	1.0225	5.12039385573613	11.1905535052978	3	0.0121546612344119	0.0121546612344119	0.152176358654829	1
4	254.92	430.35	1.02	5.10823919450172	11.2027081665322	4	-0.0807069505964897	0.0807069505964897	0.232883309251319	1
5	266.49	433.43	1.0366	5.18894614509821	11.1220012159357	5	-0.104530086615938	0.104530086615938	0.337413395867257	1
6	270.02	441.66	1.0581	5.29347623171415	11.0174711293198	6	0.166275765686745	0.166275765686745	0.503689161554002	1
7	271.14	446.95	1.0239	5.1272004660274	11.1837468950065	7	0.0257678818169538	0.0257678818169538	0.529457043370956	1
8	275.86	450.17	1.0186	5.10143258421045	11.2095147768235	8	-0.0116684747850346	0.0116684747850346	0.54112551815599	1
9	278.63	453.38	1.021	5.11310105899548	11.1978463020385	9	-0.0072927967406482	0.0072927967406482	0.548418314896638	1
10	274.14	445.46	1.0225	5.12039385573613	11.1905535052978	10	-0.0379225430513621	0.0379225430513621	0.586340857948001	1
11	275.09	442.04	1.0303	5.15831639878749	11.1526309622465	11	-0.180375172718664	0.180375172718664	0.766716030666664	1
12	277.39	435.71	1.0674	5.33869157150616	10.9722557895278	12	0.218297715770026	0.218297715770026	0.985013746436691	1
13	274.72	465.1	1.0225	5.12039385573613	11.1905535052978	13	-0.0165303392787983	0.0165303392787983	1.00154408571549	1
14	270.03	464.99	1.0259	5.13692419501493	11.174023166019	14	0.0121546612344101	0.0121546612344101	1.0136987469499	1
15	260.09	471.86	1.0234	5.12476953378052	11.1861778272534	15	0.0213922037725656	0.0213922037725656	1.03509095072246	1
16	261.74	462.87	1.019	5.10337733000795	11.207570031026	16	-0.00972372898752916	0.00972372898752916	1.04481467970999	1
17	245.24	457.03	1.021	5.11310105899548	11.1978463020385	17	-0.00923754253815368	0.00923754253815368	1.05405222224815	1
18	244.57	455.43	1.0229	5.12233860153363	11.1886087595003	18	0.00680661029127094	0.00680661029127094	1.06085883253942	1
19	239.28	476.56	1.0215	5.11553199124236	11.1954153697916	19	0.00243093224688273	0.00243093224688273	1.0632897647863	1
20	240.25	479.14	1.021	5.11310105899548	11.1978463020385	20	0.00486186449376369	0.00486186449376369	1.06815162928006	1
21	238.25	487.59	1.02	5.10823919450172	11.2027081665322	21	-0.00486186449376369	0.00486186449376369	1.07301349377383	1
22	234.62	482.64	1.021	5.11310105899548	11.1978463020385	22	0.00729279674064465	0.00729279674064465	1.08030629051447	1
23	235.52	493.42	1.0195	5.10580826225484	11.2051390987791	23	0	0	1.08030629051447	1
24	234.51	485.08	1.0195	5.10580826225484	11.2051390987791	24	0	0	1.08030629051447	1
25	233.35	490.32	1.0195	5.10580826225484	11.2051390987791	25	-0.0238231360194447	0.0238231360194447	1.10412942653392	1
26	231.72	484.23	1.0244	5.12963139827428	11.1813159627597	26	0.0403534752982466	0.0403534752982466	1.14448290183216	1
27	235.1	492.15	1.0161	5.08927792297604	11.2216694380579	27	-0.0165303392788019	0.0165303392788019	1.16101324111097	1
28	238.29	487.17	1.0195	5.10580826225484	11.2051390987791	28	-0.0189612715256811	0.0189612715256811	1.17997451263665	1
29	241.69	481.29	1.0234	5.12476953378052	11.1861778272534	29	0.0116684747850364	0.0116684747850364	1.19164298742168	1
30	237.77	489.39	1.021	5.11310105899548	11.1978463020385	30	0.00486186449376369	0.00486186449376369	1.19650485191545	1
31	239.82	490.5	1.02	5.10823919450172	11.2027081665322	31	-0.00243093224688096	0.00243093224688096	1.19893578416233	1
32	249.9	491.74	1.0205	5.1106701267486	11.2002772342853	32	-0.00243093224688273	0.00243093224688273	1.20136671640921	1
33	240.34	481.8	1.021	5.11310105899548	11.1978463020385	33	-0.00486186449376547	0.00486186449376547	1.20622858090298	1
34	231.51	475.14	1.022	5.11796292348925	11.1929844375447	34	0.0165303392788001	0.0165303392788001	1.22275892018178	1
35	232.37	481.45	1.0186	5.10143258421045	11.2095147768235	35	-0.0306297463107157	0.0306297463107157	1.25338866649249	1
36	232.46	475.81	1.0249	5.13206233052116	11.1788850305128	36	0.0213922037725638	0.0213922037725638	1.27478087026506	1
37	233.08	477.47	1.0205	5.1106701267486	11.2002772342853	37	-0.00972372898753093	0.00972372898753093	1.28450459925259	1
38	248.19	480.03	1.0225	5.12039385573613	11.1905535052978	38	0.00243093224688273	0.00243093224688273	1.28693553149947	1
39	245.08	486.54	1.022	5.11796292348925	11.1929844375447	39	0.00486186449376547	0.00486186449376547	1.29179739599324	1
40	251.49	489.59	1.021	5.11310105899548	11.1978463020385	40	0.00243093224688273	0.00243093224688273	1.29422832824012	1
41	255.44	494.3	1.0205	5.1106701267486	11.2002772342853	41	0	0	1.29422832824012	1
42	241	484.63	1.0205	5.1106701267486	11.2002772342853	42	-0.00486186449376547	0.00486186449376547	1.29909019273388	1
43	233.3	478.88	1.0215	5.11553199124236	11.1954153697916	43	0.00243093224688273	0.00243093224688273	1.30152112498077	1
44	231.67	481.5	1.021	5.11310105899548	11.1978463020385	44	0.0213922037725638	0.0213922037725638	1.32291332875333	1
45	239.71	477.61	1.0166	5.09170885522292	11.219238505811	45	-0.0116684747850346	0.0116684747850346	1.33458180353836	1
46	252.56	484.91	1.019	5.10337733000795	11.207570031026	46	-0.00972372898752916	0.00972372898752916	1.34430553252589	1
47	257.46	472.77	1.021	5.11310105899548	11.1978463020385	47	0.00729279674064465	0.00729279674064465	1.35159832926654	1
48	246.17	477.64	1.0195	5.10580826225484	11.2051390987791	48	0	0	1.35159832926654	1
49	252.41	456.41	1.0195	5.10580826225484	11.2051390987791	49	-0.0145855934812928	0.0145855934812928	1.36618392274783	1
50	255.32	456.94	1.0225	5.12039385573613	11.1905535052978	50	0.0072927967406482	0.0072927967406482	1.37347671948848	1
51	251.68	448.5	1.021	5.11310105899548	11.1978463020385	51	0.00243093224688273	0.00243093224688273	1.37590765173536	1
52	249.51	457.37	1.0205	5.1106701267486	11.2002772342853	52	-0.0072927967406482	0.0072927967406482	1.38320044847601	1
53	235.61	437.92	1.022	5.11796292348925	11.1929844375447	53	-0.294142801872754	0.294142801872754	1.67734325034876	1
54	237.53	419.54	1.0825	5.412105725362	10.8988416356719	54	-0.301435598613402	0.301435598613402	1.97877884896217	1
55	232	398.31	1.1445	5.7135413239754	10.5974060370585	55	0.111336696907209	0.111336696907209	2.09011554586938	1
56	244.85	394.53	1.1216	5.60220462706819	10.7087427339658	56	-0.0330606785576002	0.0330606785576002	2.12317622442698	1
57	253.08	391.7	1.1284	5.63526530562579	10.6756820554082	57	-0.0286850005132102	0.0286850005132102	2.15186122494019	1
58	255.87	391.37	1.1343	5.663950306139	10.6469970548949	58	0.0996682221221743	0.0996682221221743	2.25152944706236	1
59	256.63	402.89	1.1138	5.56428208401683	10.7466652770171	59	0.104530086615936	0.104530086615936	2.3560595336783	1
60	253.87	403.38	1.0923	5.45975199740089	10.8511953636331	60	-0.123491358141617	0.123491358141617	2.47955089181991	1
61	254.17	400.35	1.1177	5.58324335554251	10.7277040054914	61	0.0996682221221725	0.0996682221221725	2.57921911394209	1
62	251.1	393.06	1.0972	5.48357513342034	10.8273722276136	62	-0.0875135608877624	0.0875135608877624	2.66673267482985	1
63	271.42	397.39	1.1152	5.5710886943081	10.7398586667258	63	0.339358141664762	0.339358141664762	3.00609081649461	1
64	269.08	402.42	1.0454	5.23173055264334	11.0792168083906	64	0.0452153397920121	0.0452153397920121	3.05130615628662	1
65	269.59	402.05	1.0361	5.18651521285133	11.1244321481826	65	-0.104530086615938	0.104530086615938	3.15583624290256	1
66	266.57	411.93	1.0576	5.29104529946726	11.0199020615667	66	-0.168706697933629	0.168706697933629	3.32454294083619	1
67	258.58	409.66	1.0923	5.45975199740089	10.8511953636331	67	0.125922290388502	0.125922290388502	3.45046523122469	1
68	265.04	421.42	1.0664	5.33382970701239	10.9771176540216	68	-0.196905511997464	0.196905511997464	3.64737074322216	1
69	261.37	433.67	1.1069	5.53073521900985	10.7802121420241	69	0.408396617476221	0.408396617476221	4.05576736069838	1
70	265.85	443.9	1.0229	5.12233860153363	11.1886087595003	70	0.00437567804438821	0.00437567804438821	4.06014303874277	1
71	265.48	445.53	1.022	5.11796292348925	11.1929844375447	71	-0.0568838145770449	0.0568838145770449	4.11702685331981	1
72	266.59	439.86	1.0337	5.17484673806629	11.1361006229677	72	0.0452153397920103	0.0452153397920103	4.16224219311182	1
73	277.37	438.46	1.0244	5.12963139827428	11.1813159627597	73	0.0165303392788001	0.0165303392788001	4.17877253239062	1
74	274.95	433.22	1.021	5.11310105899548	11.1978463020385	74	0.00972372898752916	0.00972372898752916	4.18849626137815	1
75	278.18	428.14	1.019	5.10337733000795	11.207570031026	75	-0.0641766113176914	0.0641766113176914	4.25267287269584	1
76	275.78	427.59	1.0322	5.16755394132564	11.1433934197083	76	-0.322827802385966	0.322827802385966	4.57550067508181	1
77	279.14	430.74	1.0986	5.49038174371161	10.8205656173223	77	0.225590512510674	0.225590512510674	4.80109118759248	1
78	276.72	435.84	1.0522	5.26479123120094	11.046156129833	78	0.154121104452337	0.154121104452337	4.95521229204482	1
79	272.32	433.87	1.0205	5.1106701267486	11.2002772342853	79	-0.37728068471613	0.37728068471613	5.33249297676095	1
80	269.48	404.75	1.0981	5.48795081146473	10.8229965495692	80	0.369987887975482	0.369987887975482	5.70248086473643	1
81	278.98	418.22	1.022	5.11796292348925	11.1929844375447	81	-0.170651443731135	0.170651443731135	5.87313230846756	1
82	273.82	426.22	1.0571	5.28861436722038	11.0223329938136	82	0.0948063576284088	0.0948063576284088	5.96793866609597	1
83	272.39	420.84	1.0376	5.19380800959197	11.117139351442	83	-0.187667969459312	0.187667969459312	6.15560663555529	1
84	268.39	416.56	1.0762	5.38147597905128	10.9294713819827	84	0.0666075435645759	0.0666075435645759	6.22221417911986	1
85	263.33	421.36	1.0625	5.31486843548671	10.9960789255472	85	0.0427844075451276	0.0427844075451276	6.26499858666499	1
86	262.73	428.57	1.0537	5.27208402794158	11.0388633330924	86	-0.00729279674064642	0.00729279674064642	6.27229138340564	1
87	262.39	415.76	1.0552	5.27937682468223	11.0315705363517	87	-0.130297968432892	0.130297968432892	6.40258935183853	1
88	257.92	416.25	1.082	5.40967479311512	10.9012725679188	88	-0.0714694080583378	0.0714694080583378	6.47405875989686	1
89	259.95	428.83	1.0967	5.48114420117346	10.8298031598605	89	0.0403534752982466	0.0403534752982466	6.51441223519511	1
90	263.16	430.73	1.0884	5.44079072587521	10.8701566351587	90	0.332551531373493	0.332551531373493	6.8469637665686	1
91	266.87	431.91	1.02	5.10823919450172	11.2027081665322	91	-0.225590512510674	0.225590512510674	7.07255427907928	1
92	267.09	427.73	1.0664	5.33382970701239	10.9771176540216	92	0.0666075435645741	0.0666075435645741	7.13916182264385	1
93	263.66	425.57	1.0527	5.26722216344782	11.0437251975861	93	-0.123491358141619	0.123491358141619	7.26265318078547	1
94	262.12	426.35	1.0781	5.39071352158944	10.9202338394445	94	-0.137590765173536	0.137590765173536	7.40024394595901	1
95	273.6	416.18	1.1064	5.52830428676297	10.782643074271	95	0.151690172205454	0.151690172205454	7.55193411816446	1
96	274.78	411.66	1.0752	5.37661411455752	10.9343332464764	96	0.137590765173536	0.137590765173536	7.689524883338	1
97	271	411.94	1.0469	5.23902334938398	11.07192401165	97	-0.146828307711688	0.146828307711688	7.83635319104969	1
98	271.79	416.94	1.0771	5.38585165709567	10.9250957039383	98	0.184750850763052	0.184750850763052	8.02110404181274	1
99	271.08	422.11	1.0391	5.20110080633262	11.1098465547013	99	-0.0330606785576002	0.0330606785576002	8.05416472037034	1
100	269.09	402.16	1.0459	5.23416148489022	11.0767858761437	100	-0.598009332733037	0.598009332733037	8.65217405310338	1
101	275.06	383.92	1.1689	5.83217081762326	10.4787765434107	101	0.0948063576284088	0.0948063576284088	8.74698041073179	1
102	277.06	383.56	1.1494	5.73736445999485	10.5735829010391	102	0.149259239958571	0.149259239958571	8.89623965069036	1
103	273.31	387.39	1.1187	5.58810522003628	10.7228421409977	103	0.125922290388502	0.125922290388502	9.02216194107886	1
104	273.13	404.4	1.0928	5.46218292964778	10.8487644313862	104	0.128353222635383	0.128353222635383	9.15051516371424	1
105	266.91	407.73	1.0664	5.33382970701239	10.9771176540216	105	-0.128353222635383	0.128353222635383	9.27886838634962	1
106	260.83	413.21	1.0928	5.46218292964778	10.8487644313862	106	-0.0899444931346451	0.0899444931346451	9.36881287948427	1
107	253.99	427.15	1.1113	5.55212742278242	10.7588199382515	107	0.0875135608877624	0.0875135608877624	9.45632644037203	1
108	254.25	416.32	1.0933	5.46461386189466	10.8463334991393	108	0.334982463620376	0.334982463620376	9.79130890399241	1
109	252.82	421.35	1.0244	5.12963139827428	11.1813159627597	109	-0.434650685742549	0.434650685742549	10.225959589735	1
110	260.25	427.46	1.1138	5.56428208401683	10.7466652770171	110	0.451181025021349	0.451181025021349	10.6771406147563	1
111	256.6	432.28	1.021	5.11310105899548	11.1978463020385	111	-0.149745426407948	0.149745426407948	10.8268860411643	1
112	254.68	419.35	1.0518	5.26284648540343	11.0481008756305	112	-0.075845086102726	0.075845086102726	10.902731127267	1
113	260.4	414.8	1.0674	5.33869157150616	10.9722557895278	113	-0.123491358141619	0.123491358141619	11.0262224854086	1
114	260.83	413.34	1.0928	5.46218292964778	10.8487644313862	114	-0.0568838145770449	0.0568838145770449	11.0831062999856	1
115	254.84	407.63	1.1045	5.51906674422482	10.7918806168091	115	-0.128353222635385	0.128353222635385	11.211459522621	1
116	241.78	404.21	1.1309	5.6474199668602	10.6635273941737	116	0.0549390687795395	0.0549390687795395	11.2663985914006	1
117	241.98	400.27	1.1196	5.59248089808066	10.7184664629533	117	0.135159832926654	0.135159832926654	11.4015584243272	1
118	249.97	400.25	1.0918	5.45732106515401	10.8536262958799	118	-0.0593147468239277	0.0593147468239277	11.4608731711511	1
119	255.17	408.69	1.104	5.51663581197794	10.794311549056	119	-0.0520219500832795	0.0520219500832795	11.5128951212344	1
120	256.31	403.83	1.1147	5.56865776206122	10.7422895989727	120	0.0116684747850329	0.0116684747850329	11.5245635960195	1
121	255.76	410.12	1.1123	5.55698928727618	10.7539580737578	121	0.0593147468239295	0.0593147468239295	11.5838783428434	1
122	251.03	411.01	1.1001	5.49767454045226	10.8132728205817	122	0.0452153397920085	0.0452153397920085	11.6290936826354	1
123	240.36	416.07	1.0908	5.45245920066025	10.8584881603737	123	0.154121104452337	0.154121104452337	11.7832147870877	1
124	232.81	409.49	1.0591	5.29833809620791	11.012609264826	124	-0.294142801872754	0.294142801872754	12.0773575889605	1
125	242.72	403.52	1.1196	5.59248089808066	10.7184664629533	125	0.0875135608877624	0.0875135608877624	12.1648711498483	1
126	265.4	403.34	1.1016	5.5049673371929	10.805980023841	126	0.154607290901712	0.154607290901712	12.31947844075	1
127	267.6	399.61	1.0698	5.35036004629119	10.9605873147428	127	-0.337413395867259	0.337413395867259	12.6568918366172	1
128	266.8	391.24	1.1392	5.68777344215845	10.6231739188755	128	0.123491358141619	0.123491358141619	12.7803831947588	1
129	263.37	391.53	1.1138	5.56428208401683	10.7466652770171	129	0.21392203772564	0.21392203772564	12.9943052324845	1
130	267.91	395.45	1.0698	5.35036004629119	10.9605873147428	130	0.0257678818169502	0.0257678818169502	13.0200731143014	1
131	261.29	386.37	1.0645	5.32459216447424	10.9863551965597	131	-0.101612967919678	0.101612967919678	13.1216860822211	1
132	276.06	388.49	1.0854	5.42620513239392	10.88474222864	132	0.182319918516169	0.182319918516169	13.3040060007373	1
133	274.53	402.58	1.0479	5.24388521387775	11.0670621471562	133	0.0121546612344101	0.0121546612344101	13.3161606619717	1
134	272.13	402.23	1.0454	5.23173055264334	11.0792168083906	134	-0.144883561914181	0.144883561914181	13.4610442238859	1
135	267.82	399.08	1.0752	5.37661411455752	10.9343332464764	135	-0.0116684747850346	0.0116684747850346	13.4727126986709	1
136	250.45	385	1.0776	5.38828258934255	10.9226647716914	136	-0.368043142177976	0.368043142177976	13.8407558408489	1
137	241.37	367.84	1.1533	5.75632573152053	10.5546216295134	137	-0.496396364813357	0.496396364813357	14.3371522056622	1
138	233.62	365.62	1.2554	6.25272209633389	10.0582252647001	138	0.51535763633904	0.51535763633904	14.8525098420013	1
139	234.16	359.84	1.1494	5.73736445999485	10.5735829010391	139	0.0281988140638347	0.0281988140638347	14.8807086560651	1
140	261.28	375.49	1.1436	5.70916564593101	10.6017817151029	140	-0.108905764660326	0.108905764660326	14.9896144207254	1
141	271.39	376.77	1.166	5.81807141059134	10.4928759504426	141	0.147314494161066	0.147314494161066	15.1369289148865	1
142	273.82	381.51	1.1357	5.67075691643027	10.6401904446037	142	0.0281988140638347	0.0281988140638347	15.1651277289503	1
143	271.59	381.55	1.1299	5.64255810236644	10.6683892586675	143	0.209060173231874	0.209060173231874	15.3741879021822	1
144	278.9	386.14	1.0869	5.43349792913456	10.8774494318994	144	0.246982716283238	0.246982716283238	15.6211706184655	1
145	273.05	411.87	1.0361	5.18651521285133	11.1244321481826	145	-0.1589829689461	0.1589829689461	15.7801535874116	1
146	278.54	414.81	1.0688	5.34549818179743	10.9654491792365	146	0.0568838145770449	0.0568838145770449	15.8370374019886	1
147	279.03	410.82	1.0571	5.28861436722038	11.0223329938136	147	-0.230452377004438	0.230452377004438	16.067489778993	1
148	261.19	403.1	1.1045	5.51906674422482	10.7918806168091	148	0.116198561400971	0.116198561400971	16.183688340394	1
149	262.03	397.9	1.0806	5.40286818282385	10.9080791782101	149	-0.289280937378988	0.289280937378988	16.472969277773	1
150	278.92	384.02	1.1401	5.69214912020284	10.6187982408311	150	0.078276018349607	0.078276018349607	16.5512452961226	1
151	276.36	378.72	1.124	5.61387310185323	10.6970742591807	151	-0.316021192094693	0.316021192094693	16.8672664882173	1
152	274.85	363.48	1.189	5.92989429394792	10.381053067086	152	-0.0831378828433724	0.0831378828433724	16.9504043710607	1
153	277.44	350.96	1.2061	6.0130321767913	10.2979151842427	153	0.249413648530119	0.249413648530119	17.1998180195908	1
154	265.49	354.94	1.1548	5.76361852826118	10.5473288327728	154	-0.123491358141617	0.123491358141617	17.3233093777324	1
155	260.26	352	1.1802	5.88710988640279	10.4238374746312	155	0.246982716283238	0.246982716283238	17.5702920940156	1
156	263.82	359.9	1.1294	5.64012717011956	10.6708201909144	156	-0.251844580777004	0.251844580777004	17.8221366747926	1
157	256.64	352.44	1.1812	5.89197175089656	10.4189756101374	157	-0.25622025882139	0.25622025882139	18.078356933614	1
158	254.74	353.13	1.2339	6.14819200971795	10.162755351316	158	0.1424526296673	0.1424526296673	18.2208095632813	1
159	253.81	355.48	1.2046	6.00573938005065	10.3052079809833	159	0.0617456790708104	0.0617456790708104	18.2825552423521	1
160	254.15	379.65	1.1919	5.94399370097984	10.3669536600541	160	0.470142296547028	0.470142296547028	18.7526975388992	1
161	248.98	369.91	1.0952	5.47385140443281	10.8370959566011	161	-0.410827549723102	0.410827549723102	19.1635250886223	1
162	264.12	378.82	1.1797	5.88467895415591	10.426268406878	162	0.0330606785575984	0.0330606785575984	19.1965857671799	1
163	260.69	379.07	1.1729	5.85161827559831	10.4593290854356	163	0.574672383162968	0.574672383162968	19.7712581503428	1
164	252.75	386	1.0547	5.27694589243535	11.0340014685986	164	-0.287336191581483	0.287336191581483	20.0585943419243	1
165	249.4	382.52	1.1138	5.56428208401683	10.7466652770171	165	-0.121060425894738	0.121060425894738	20.1796547678191	1
166	256.66	384.34	1.1387	5.68534250991157	10.6256048511224	166	0.297059920569014	0.297059920569014	20.4767146883881	1
167	253.98	385.74	1.0776	5.38828258934255	10.9226647716914	167	-0.223159580263792	0.223159580263792	20.6998742686519	1
168	243.76	384.69	1.1235	5.61144216960635	10.6995051914276	168	-0.0996682221221725	0.0996682221221725	20.799542490774	1
169	238	380.2	1.144	5.71111039172852	10.5998369693054	169	0.028198814063833	0.028198814063833	20.8277413048379	1
170	233.89	382.99	1.1382	5.68291157766468	10.6280357833693	170	0.0617456790708104	0.0617456790708104	20.8894869839087	1
171	233.81	378.99	1.1255	5.62116589859387	10.6897814624401	171	-0.0899444931346434	0.0899444931346434	20.9794314770433	1
172	239	388.65	1.144	5.71111039172852	10.5998369693054	172	0	0	20.9794314770433	1
173	231.11	398	1.144	5.71111039172852	10.5998369693054	173	0.588771790194883	0.588771790194883	21.5682032672382	1
174	233.18	429.43	1.0229	5.12233860153363	11.1886087595003	174	0.0140994070319174	0.0140994070319174	21.5823026742701	1
175	244.2	428.78	1.02	5.10823919450172	11.2027081665322	175	-0.282474327087719	0.282474327087719	21.8647770013578	1
176	238.19	418.96	1.0781	5.39071352158944	10.9202338394445	176	-0.144883561914185	0.144883561914185	22.009660563272	1
177	234.78	394.82	1.1079	5.53559708350362	10.7753502775303	177	-0.215866783523143	0.215866783523143	22.2255273467952	1
178	244.81	387.44	1.1523	5.75146386702677	10.5594834940072	178	-0.078762204798986	0.078762204798986	22.3042895515942	1
179	230.03	394.75	1.1685	5.83022607182575	10.4807212892082	179	0.23045237700444	0.23045237700444	22.5347419285986	1
180	240.77	399.75	1.1211	5.59977369482131	10.7111736662126	180	-0.00923754253815368	0.00923754253815368	22.5439794711368	1
181	241.53	399.16	1.123	5.60901123735946	10.7019361236745	181	0.135159832926654	0.135159832926654	22.6791393040634	1
182	235.35	393.59	1.0952	5.47385140443281	10.8370959566011	182	-0.116198561400971	0.116198561400971	22.7953378654644	1
183	243.43	381.02	1.1191	5.59004996583378	10.7208973952002	183	-0.0427844075451276	0.0427844075451276	22.8381222730095	1
184	242.66	380.41	1.1279	5.63283437337891	10.678112987655	184	0.0568838145770449	0.0568838145770449	22.8950060875866	1
185	245.99	376.64	1.1162	5.57595055880186	10.7349968022321	185	-0.106961018862821	0.106961018862821	23.0019671064494	1
186	241.53	379.1	1.1382	5.68291157766468	10.6280357833693	186	0.00729279674064642	0.00729279674064642	23.00925990319	1
187	236.92	368.77	1.1367	5.67561878092404	10.6353285801099	187	-0.190098901706191	0.190098901706191	23.1993588048962	1
188	230.47	358.28	1.1758	5.86571768263023	10.4452296784037	188	-0.460418567559502	0.460418567559502	23.6597773724557	1
189	237.03	338.98	1.2705	6.32613625018973	9.98481111084421	189	0.11376762915409	0.11376762915409	23.7735450016098	1
190	251.49	350.1	1.2471	6.21236862103564	10.0985787399983	190	0.443888228280702	0.443888228280702	24.2174332298905	1
191	238.95	367.23	1.1558	5.76848039275494	10.542466968279	191	-0.296573734119638	0.296573734119638	24.5140069640101	1
192	231.43	347.35	1.2168	6.06505412687458	10.2458932341594	192	0.168706697933631	0.168706697933631	24.6827136619438	1
193	256.43	352.08	1.1821	5.89634742894095	10.414599932093	193	0.0379225430513639	0.0379225430513639	24.7206362049951	1
194	252.2	353.08	1.1743	5.85842488588958	10.4525224751444	194	-0.152176358654831	0.152176358654831	24.87281256365	1
195	242.24	349.1	1.2056	6.01060124454441	10.3003461164895	195	0.0427844075451276	0.0427844075451276	24.9155969711951	1
196	238.46	332.94	1.1968	5.96781683699929	10.3431305240347	196	-0.325258734632847	0.325258734632847	25.2408557058279	1
197	236.03	320.55	1.2637	6.29307557163213	10.0178717894018	197	0.0831378828433742	0.0831378828433742	25.3239935886713	1
198	247.31	333.28	1.2466	6.20993768878876	10.1010096722452	198	0.0568838145770449	0.0568838145770449	25.3808774032484	1
199	246.62	331.39	1.2349	6.15305387421172	10.1578934868222	199	-0.00680661029127094	0.00680661029127094	25.3876840135396	1
200	245.23	329.71	1.2363	6.15986048450298	10.151086876531	200	-0.0972372898752898	0.0972372898752898	25.4849213034149	1
201	251.85	328.81	1.2563	6.25709777437828	10.0538495866557	201	-0.0549390687795395	0.0549390687795395	25.5398603721945	1
202	252.15	326.92	1.2676	6.31203684315781	9.99891051787613	202	0.21392203772564	0.21392203772564	25.7537824099201	1
203	255.01	333.63	1.2236	6.09811480543218	10.2128325556018	203	-0.00243093224688273	0.00243093224688273	25.756213342167	1
204	255.71	338.22	1.2241	6.10054573767906	10.2104016233549	204	-0.144883561914183	0.144883561914183	25.9010969040812	1
205	258.57	327.16	1.2539	6.24542929959324	10.0655180614407	205	0.147314494161066	0.147314494161066	26.0484113982422	1
206	275.71	326.68	1.2236	6.09811480543218	10.2128325556018	206	0.00243093224688096	0.00243093224688096	26.0508423304891	1
207	277.55	338.72	1.2231	6.09568387318529	10.2152634878487	207	0.132728900679773	0.132728900679773	26.1835712311689	1
208	279.89	340.75	1.1958	5.96295497250552	10.3479923885284	208	-0.296573734119637	0.296573734119637	26.4801449652885	1
209	277.66	333.09	1.2568	6.25952870662516	10.0514186544088	209	0.239689919542592	0.239689919542592	26.7198348848311	1
210	277.27	328.91	1.2075	6.01983878708257	10.2911085739514	210	-0.125922290388502	0.125922290388502	26.8457571752196	1
211	278.34	321.96	1.2334	6.14576107747107	10.1651862835629	211	0.00486186449376547	0.00486186449376547	26.8506190397134	1
212	279.61	327.47	1.2324	6.1408992129773	10.1700481480566	212	0.170651443731135	0.170651443731135	27.0212704834445	1
213	279.4	344.25	1.1973	5.97024776924617	10.3406995917878	213	-0.0447291533426331	0.0447291533426331	27.0659996367871	1
214	271.66	349.38	1.2065	6.0149769225888	10.2959704384451	214	0.0875135608877606	0.0875135608877606	27.1535131976749	1
215	272.28	351.34	1.1885	5.92746336170104	10.3834839993329	215	-0.0520219500832813	0.0520219500832813	27.2055351477582	1
216	271.46	351.53	1.1992	5.97948531178432	10.3314620492496	216	0.0593147468239277	0.0593147468239277	27.2648498945821	1
217	272.95	352.2	1.187	5.92017056496039	10.3907767960736	217	-0.00972372898752916	0.00972372898752916	27.2745736235696	1
218	272.64	343.34	1.189	5.92989429394792	10.381053067086	218	-0.0568838145770449	0.0568838145770449	27.3314574381467	1
219	266.94	336.6	1.2007	5.98677810852497	10.324169252509	219	0.121060425894738	0.121060425894738	27.4525178640414	1
220	273.59	338.96	1.1758	5.86571768263023	10.4452296784037	220	-0.140021697420419	0.140021697420419	27.5925395614618	1
221	274.96	345.74	1.2046	6.00573938005065	10.3052079809833	221	-0.325258734632847	0.325258734632847	27.9177982960947	1
222	265.45	340.1	1.2715	6.3309981146835	9.97994924635045	222	0.1589829689461	0.1589829689461	28.0767812650408	1
223	270.18	335.56	1.2388	6.1720151457374	10.1389322152966	223	0.168706697933628	0.168706697933628	28.2454879629744	1
224	258.62	335.24	1.2041	6.00330844780377	10.3076389132302	224	-0.408396617476221	0.408396617476221	28.6538845804506	1
225	251.06	339	1.2881	6.41170506527999	9.89924229575396	225	0.377766871165505	0.377766871165505	29.0316514516161	1
226	254.79	337.27	1.2104	6.03393819411448	10.2770091669195	226	0.0972372898752916	0.0972372898752916	29.1288887414914	1
227	255.65	336.06	1.1904	5.93670090423919	10.3742464567948	227	-0.27566771679645	0.27566771679645	29.4045564582879	1
228	261.25	327.27	1.2471	6.21236862103564	10.0985787399983	228	0.265943987808921	0.265943987808921	29.6705004460968	1
229	267.1	328.03	1.1924	5.94642463322672	10.3645227278072	229	-0.149259239958573	0.149259239958573	29.8197596860554	1
230	272.36	320.2	1.2231	6.09568387318529	10.2152634878487	230	-0.194960766199959	0.194960766199959	30.0147204522553	1
231	275.91	322.67	1.2632	6.29064463938525	10.0203027216487	231	0.187667969459312	0.187667969459312	30.2023884217147	1
232	276.94	316.14	1.2246	6.10297666992594	10.207970691108	232	-0.237258987295709	0.237258987295709	30.4396474090104	1
233	274.68	323.45	1.2734	6.34023565722165	9.9707117038123	233	0.0875135608877624	0.0875135608877624	30.5271609698981	1
234	251.2	322.93	1.2554	6.25272209633389	10.0582252647001	234	-0.0495910178363985	0.0495910178363985	30.5767519877345	1
235	258.57	321.65	1.2656	6.30231311417029	10.0086342468637	235	-0.050077204285774	0.050077204285774	30.6268291920203	1
236	261.32	322.37	1.2759	6.35239031845606	9.95855704257789	236	0.292198056075247	0.292198056075247	30.9190272480955	1
237	263.02	328.43	1.2158	6.06019226238081	10.2507550986531	237	-0.133215087129148	0.133215087129148	31.0522423352247	1
238	255.07	331.9	1.2432	6.19340734950996	10.117540011524	238	0.0763312725521033	0.0763312725521033	31.1285736077768	1
239	240.17	337.14	1.2275	6.11707607695786	10.1938712840761	239	-0.242120851789473	0.242120851789473	31.3706944595663	1
240	249.37	336.22	1.2773	6.35919692874733	9.95175043228662	240	0.441457296033818	0.441457296033818	31.8121517556001	1
241	252.65	355.17	1.1865	5.91773963271351	10.3932077283204	241	-0.137590765173535	0.137590765173535	31.9497425207736	1
242	244.5	353.43	1.2148	6.05533039788705	10.2556169631469	242	-0.133215087129148	0.133215087129148	32.0829576079028	1
243	236.91	346.18	1.2422	6.1885454850162	10.1224018760178	243	-0.0116684747850346	0.0116684747850346	32.0946260826878	1
244	236.9	347.36	1.2446	6.20021395980123	10.1107334012327	244	0.363181277684211	0.363181277684211	32.457807360372	1
245	235.98	351.49	1.1699	5.83703268211702	10.4739146789169	245	-0.0831378828433742	0.0831378828433742	32.5409452432154	1
246	231.62	351.6	1.187	5.92017056496039	10.3907767960736	246	0.106961018862819	0.106961018862819	32.6479062620782	1
247	240.9	351.74	1.165	5.81320954609757	10.4977378149364	247	-0.0690384758114568	0.0690384758114568	32.7169447378897	1
248	242.15	351.02	1.1792	5.88224802190903	10.4286993391249	248	0.275181530347073	0.275181530347073	32.9921262682367	1
249	255.71	369.14	1.1226	5.60706649156196	10.703880869472	249	-0.229966190555061	0.229966190555061	33.2220924587918	1
250	252.76	372.43	1.1699	5.83703268211702	10.4739146789169	250	0.538694585909109	0.538694585909109	33.7607870447009	1
251	251.86	387.26	1.0591	5.29833809620791	11.012609264826	251	-0.223159580263792	0.223159580263792	33.9839466249647	1
252	253.5	413.29	1.105	5.5214976764717	10.7894496845622	252	0.341789073911647	0.341789073911647	34.3257356988764	1
253	252.35	424.99	1.0347	5.17970860256006	11.1312387584739	253	0.047646272038893	0.047646272038893	34.3733819709152	1
254	248.7	418.71	1.0249	5.13206233052116	11.1788850305128	254	-0.315535005645319	0.315535005645319	34.6889169765606	1
255	247.37	423.79	1.0898	5.44759733616648	10.8633500248675	255	0.182806104965547	0.182806104965547	34.8717230815261	1
256	249.63	422.32	1.0522	5.26479123120094	11.046156129833	256	0.1424526296673	0.1424526296673	35.0141757111934	1
257	254.97	439.63	1.0229	5.12233860153363	11.1886087595003	257	0	0	35.0141757111934	1
258	242.81	446.56	1.0229	5.12233860153363	11.1886087595003	258	0.0165303392787983	0.0165303392787983	35.0307060504722	1
259	233.17	439.18	1.0195	5.10580826225484	11.2051390987791	259	-0.0189612715256811	0.0189612715256811	35.0496673219979	1
260	232.6	439.92	1.0234	5.12476953378052	11.1861778272534	260	0	0	35.0496673219979	1
261	235.98	439.48	1.0234	5.12476953378052	11.1861778272534	261	0.00437567804438821	0.00437567804438821	35.0540430000423	1
262	239.42	445.56	1.0225	5.12039385573613	11.1905535052978	262	0.0238231360194465	0.0238231360194465	35.0778661360617	1
263	235.68	445.12	1.0176	5.09657071971668	11.2143766413173	263	-0.379711616963009	0.379711616963009	35.4575777530247	1
264	232.98	420.31	1.0957	5.47628233667969	10.8346650243543	264	0.196905511997464	0.196905511997464	35.6544832650222	1
265	231.05	424.5	1.0552	5.27937682468223	11.0315705363517	265	0.104530086615936	0.104530086615936	35.7590133516381	1
266	236.18	425	1.0337	5.17484673806629	11.1361006229677	266	-0.0403534752982448	0.0403534752982448	35.7993668269364	1
267	236.64	421.4	1.042	5.21520021336454	11.0957471476694	267	0.0452153397920085	0.0452153397920085	35.8445821667284	1
268	233.92	415.63	1.0327	5.16998487357253	11.1409624874614	268	-0.0165303392787983	0.0165303392787983	35.8611125060072	1
269	239.34	421.12	1.0361	5.18651521285133	11.1244321481826	269	-0.0928616118309016	0.0928616118309016	35.9539741178381	1
270	243.87	408.98	1.0552	5.27937682468223	11.0315705363517	270	-0.268374920055804	0.268374920055804	36.2223490378939	1
271	249.79	410.39	1.1104	5.54775174473803	10.7631956162959	271	0.00486186449376547	0.00486186449376547	36.2272109023877	1
272	244.02	400.48	1.1094	5.54288988024427	10.7680574807897	272	0.306297463107166	0.306297463107166	36.5335083654948	1
273	235.34	416.23	1.0464	5.2365924171371	11.0743549438968	273	-0.303866530860283	0.303866530860283	36.8373748963551	1
274	237.37	414.2	1.1089	5.54045894799738	10.7704884130366	274	0.353943735146057	0.353943735146057	37.1913186315012	1
275	242.02	410.87	1.0361	5.18651521285133	11.1244321481826	275	-0.603357383676178	0.603357383676178	37.7946760151773	1
276	231.71	387.31	1.1602	5.7898725965275	10.5210747645064	276	0.152176358654829	0.152176358654829	37.9468523738322	1
277	233.01	379.99	1.1289	5.63769623787267	10.6732511231613	277	-0.161413901192983	0.161413901192983	38.1082662750252	1
278	230.3	379.8	1.1621	5.79911013906566	10.5118372219683	278	0.0189612715256828	0.0189612715256828	38.1272275465508	1
279	237.12	359.09	1.1582	5.78014886753997	10.530798493494	279	-0.500772042857747	0.500772042857747	38.6279995894086	1
280	232.79	364.97	1.2612	6.28092091039772	10.0300264506362	280	0.560086789681673	0.560086789681673	39.1880863790903	1
281	234.81	370.59	1.146	5.72083412071605	10.5901132403179	281	0.00486186449376547	0.00486186449376547	39.192948243584	1
282	238.49	371.23	1.145	5.71597225622228	10.5949751048117	282	-0.232883309251321	0.232883309251321	39.4258315528353	1
283	255.03	363.63	1.1929	5.9488555654736	10.3620917955603	283	0.149745426407947	0.149745426407947	39.5755769792433	1
284	245.6	356.4	1.1621	5.79911013906566	10.5118372219683	284	-0.0213922037725638	0.0213922037725638	39.5969691830159	1
285	251.84	364.78	1.1665	5.82050234283822	10.4904450181957	285	0.377280684716128	0.377280684716128	39.974249867732	1
286	249.1	368.65	1.0889	5.44322165812209	10.8677257029119	286	-0.548418314896638	0.548418314896638	40.5226681826286	1
287	245.61	362.61	1.2017	5.99163997301873	10.3193073880152	287	0.235314241498202	0.235314241498202	40.7579824241268	1
288	243.01	365.06	1.1533	5.75632573152053	10.5546216295134	288	-0.0928616118309016	0.0928616118309016	40.8508440359577	1
289	248.46	363.32	1.1724	5.84918734335143	10.4617600176825	289	-0.351026616449799	0.351026616449799	41.2018706524075	1
290	240.25	340.17	1.2446	6.20021395980123	10.1107334012327	290	-0.0238231360194465	0.0238231360194465	41.225693788427	1
291	236.3	336.18	1.2495	6.22403709582068	10.0869102652133	291	0.108905764660324	0.108905764660324	41.3345995530873	1
292	233.79	325.14	1.2271	6.11513133116035	10.1958160298736	292	0.0311159327600947	0.0311159327600947	41.3657154858474	1
293	232.38	323.62	1.2207	6.08401539840026	10.2269319626337	293	-0.294628988322131	0.294628988322131	41.6603444741695	1
294	246.46	324.82	1.2813	6.37864438672239	9.93230297431156	294	0.0384087295007394	0.0384087295007394	41.6987532036703	1
295	248.97	325.06	1.2734	6.34023565722165	9.9707117038123	295	0.177944240471783	0.177944240471783	41.876697444142	1
296	243.09	319.6	1.2368	6.16229141674987	10.1486559442841	296	-0.0213922037725656	0.0213922037725656	41.8980896479146	1
297	244.44	320.7	1.2412	6.18368362052243	10.1272637405115	297	-0.228021444757557	0.228021444757557	42.1261110926722	1
298	242.67	315.23	1.2881	6.41170506527999	9.89924229575396	298	0.0879997473371397	0.0879997473371397	42.2141108400093	1
299	245.67	317.19	1.27	6.32370531794285	9.9872420430911	299	0.130297968432888	0.130297968432888	42.3444088084422	1
300	241.6	320.16	1.2432	6.19340734950996	10.117540011524	300	0.297059920569014	0.297059920569014	42.6414687290112	1
301	232.03	337.17	1.1821	5.89634742894095	10.414599932093	301	-0.130784154882265	0.130784154882265	42.7722528838935	1
302	238.4	329.13	1.209	6.02713158382321	10.2838157772107	302	-0.0899444931346451	0.0899444931346451	42.8621973770281	1
303	234.16	328.18	1.2275	6.11707607695786	10.1938712840761	303	-0.140021697420417	0.140021697420417	43.0022190744485	1
304	242.63	322.03	1.2563	6.25709777437828	10.0538495866557	304	-0.0500772042857758	0.0500772042857758	43.0522962787343	1
305	251.39	320.27	1.2666	6.30717497866405	10.0037723823699	305	-0.0544528823301622	0.0544528823301622	43.1067491610645	1
306	250.41	326.88	1.2778	6.36162786099421	9.94931950003973	306	0.0306297463107175	0.0306297463107175	43.1373789073752	1
307	257.19	326.68	1.2715	6.3309981146835	9.97994924635045	307	-0.00486186449376547	0.00486186449376547	43.1422407718689	1
308	248.67	328.29	1.2725	6.33585997917726	9.97508738185669	308	0.123491358141619	0.123491358141619	43.2657321300106	1
309	241.35	326.97	1.2471	6.21236862103564	10.0985787399983	309	0.0525081365326567	0.0525081365326567	43.3182402665432	1
310	243.05	319.57	1.2363	6.15986048450298	10.151086876531	310	-0.265943987808919	0.265943987808919	43.5841842543521	1
311	254.5	316.25	1.291	6.4258044723119	9.88514288872204	311	0.0666075435645741	0.0666075435645741	43.6507917979167	1
312	248.32	317.86	1.2773	6.35919692874733	9.95175043228662	312	0.0782760183496087	0.0782760183496087	43.7290678162663	1
313	230.23	318.05	1.2612	6.28092091039772	10.0300264506362	313	0.075845086102726	0.075845086102726	43.8049129023691	1
314	252.47	326.12	1.2456	6.205075824295	10.105871536739	314	0.151690172205454	0.151690172205454	43.9566030745745	1
315	257.16	339.15	1.2144	6.05338565208954	10.2575617089444	315	-0.161413901192983	0.161413901192983	44.1180169757675	1
316	270.46	337.95	1.2476	6.21479955328252	10.0961478077514	316	0.0855688150902569	0.0855688150902569	44.2035857908577	1
317	269.47	334.3	1.23	6.12923073819227	10.1817166228417	317	-0.151690172205454	0.151690172205454	44.3552759630632	1
318	265.86	319.62	1.2612	6.28092091039772	10.0300264506362	318	-0.168706697933629	0.168706697933629	44.5239826609968	1
319	256.67	316.59	1.2959	6.44962760833135	9.8613197527026	319	0.441457296033819	0.441457296033819	44.9654399570307	1
320	257.47	333.72	1.2051	6.00817031229753	10.3027770487364	320	0.0617456790708104	0.0617456790708104	45.0271856361015	1
321	250.13	349.33	1.1924	5.94642463322672	10.3645227278072	321	0.0262540682663275	0.0262540682663275	45.0534397043678	1
322	256.81	346.46	1.187	5.92017056496039	10.3907767960736	322	0.128353222635383	0.128353222635383	45.1817929270032	1
323	249.23	342.48	1.1606	5.79181734232501	10.5191300187089	323	0.00437567804438999	0.00437567804438999	45.1861686050476	1
324	251.04	341.26	1.1597	5.78744166428062	10.5235056967533	324	0.114253815603465	0.114253815603465	45.300422420651	1
325	245.84	343.87	1.1362	5.67318784867716	10.6377595123568	325	-0.123491358141619	0.123491358141619	45.4239137787926	1
326	256.17	371.93	1.1616	5.79667920681877	10.5142681542152	326	0.334496277171001	0.334496277171001	45.7584100559636	1
327	262.85	362.29	1.0928	5.46218292964778	10.8487644313862	327	-0.329634412677237	0.329634412677237	46.0880444686409	1
328	277.7	361.16	1.1606	5.79181734232501	10.5191300187089	328	-0.249413648530119	0.249413648530119	46.337458117171	1
329	278.34	343.89	1.2119	6.04123099085513	10.2697163701788	329	0.140021697420419	0.140021697420419	46.4774798145914	1
330	266.71	354.11	1.1831	5.90120929343471	10.4097380675992	330	-0.0311159327600947	0.0311159327600947	46.5085957473515	1
331	271.79	345.21	1.1895	5.9323252261948	10.3786221348391	331	-0.0899444931346434	0.0899444931346434	46.5985402404862	1
332	268.37	347.89	1.208	6.02226971932945	10.2886776417045	332	-0.192529833953076	0.192529833953076	46.7910700744392	1
333	266.3	345.89	1.2476	6.21479955328252	10.0961478077514	333	-0.111336696907207	0.111336696907207	46.9024067713464	1
334	267.83	341.17	1.2705	6.32613625018973	9.98481111084421	334	0.0948063576284088	0.0948063576284088	46.9972131289748	1
335	267.91	342.6	1.251	6.23132989256132	10.0796174684726	335	0.567379586422319	0.567379586422319	47.5645927153972	1
336	272.72	360.03	1.1343	5.663950306139	10.6469970548949	336	-0.327689666879728	0.327689666879728	47.8922823822769	1
337	271.94	356.83	1.2017	5.99163997301873	10.3193073880152	337	0.332551531373493	0.332551531373493	48.2248339136504	1
338	247.48	374.31	1.1333	5.65908844164524	10.6518589193887	338	0.18766796945931	0.18766796945931	48.4125018831097	1
339	248.51	371.98	1.0947	5.47142047218593	10.839526888848	339	-0.242120851789474	0.242120851789474	48.6546227348992	1
340	256.22	371.03	1.1445	5.7135413239754	10.5974060370585	340	-0.190098901706193	0.190098901706193	48.8447216366054	1
341	266.42	367.73	1.1836	5.90364022568159	10.4073071353524	341	0.443888228280702	0.443888228280702	49.2886098648861	1
342	261.81	363.58	1.0923	5.45975199740089	10.8511953636331	342	-0.4273578890019	0.4273578890019	49.715967753888	1
343	264.96	359.57	1.1802	5.88710988640279	10.4238374746312	343	-0.0758450861027278	0.0758450861027278	49.7918128399907	1
344	273.99	356.14	1.1958	5.96295497250552	10.3479923885284	344	0.0996682221221725	0.0996682221221725	49.8914810621129	1
345	275.83	369.03	1.1753	5.86328675038335	10.4476606106506	345	0.0758450861027278	0.0758450861027278	49.9673261482156	1
346	270.66	371.41	1.1597	5.78744166428062	10.5235056967533	346	-0.0495910178363985	0.0495910178363985	50.016917166052	1
347	276.57	364.51	1.1699	5.83703268211702	10.4739146789169	347	-0.0213922037725638	0.0213922037725638	50.0383093698246	1
348	268.95	363.86	1.1743	5.85842488588958	10.4525224751444	348	0.389435345950538	0.389435345950538	50.4277447157751	1
349	262.57	361.08	1.0942	5.46898953993905	10.8419578210949	349	-0.467711364300147	0.467711364300147	50.8954560800752	1
350	260.79	347.73	1.1904	5.93670090423919	10.3742464567948	350	-0.0879997473371397	0.0879997473371397	50.9834558274124	1
351	262.84	339.34	1.2085	6.02470065157633	10.2862467094576	351	-0.0807069505964897	0.0807069505964897	51.0641627780089	1
352	266.03	338.52	1.2251	6.10540760217282	10.2055397588611	352	0.204198308738111	0.204198308738111	51.268361086747	1
353	263.3	343.03	1.1831	5.90120929343471	10.4097380675992	353	0.0189612715256793	0.0189612715256793	51.2873223582727	1
354	261.91	349.86	1.1792	5.88224802190903	10.4286993391249	354	-0.154121104452335	0.154121104452335	51.441443462725	1
355	251.6	349.12	1.2109	6.03636912636137	10.2745782346726	355	-0.232883309251319	0.232883309251319	51.6743267719763	1
356	246.98	320.97	1.2588	6.26925243561269	10.0416949254213	356	-0.0306297463107175	0.0306297463107175	51.704956518287	1
357	248.06	337.3	1.2651	6.2998821819234	10.0110651791105	357	0.379711616963009	0.379711616963009	52.08466813525	1
358	250.06	339.57	1.187	5.92017056496039	10.3907767960736	358	-0.258651191068273	0.258651191068273	52.3433193263183	1
359	240.76	340.06	1.2402	6.17882175602867	10.1321256050053	359	0.43173356704629	0.43173356704629	52.7750528933646	1
360	243.8	345.96	1.1514	5.74708818898238	10.5638591720516	360	-0.462849499806383	0.462849499806383	53.237902393171	1
361	242.95	349.45	1.2466	6.20993768878876	10.1010096722452	361	0.0379225430513639	0.0379225430513639	53.2758249362224	1
362	254.63	339.89	1.2388	6.1720151457374	10.1389322152966	362	0.182806104965545	0.182806104965545	53.4586310411879	1
363	264.27	343.46	1.2012	5.98920904077185	10.3217383202621	363	-0.25622025882139	0.25622025882139	53.7148513000093	1
364	264.02	345.08	1.2539	6.24542929959324	10.0655180614407	364	0.173082375978018	0.173082375978018	53.8879336759873	1
365	259.35	343.56	1.2183	6.07234692361522	10.2386004374187	365	-0.102099154369055	0.102099154369055	53.9900328303564	1
366	267.9	344.79	1.2393	6.17444607798428	10.1365012830497	366	0.0879997473371361	0.0879997473371361	54.0780325776935	1
367	255.43	341.03	1.2212	6.08644633064714	10.2245010303868	367	0.223159580263793	0.223159580263793	54.3011921579573	1
368	256.23	348.73	1.1753	5.86328675038335	10.4476606106506	368	-0.467711364300147	0.467711364300147	54.7689035222574	1
369	252.18	351.15	1.2715	6.3309981146835	9.97994924635045	369	0.564948654175438	0.564948654175438	55.3338521764329	1
370	246.77	357.53	1.1553	5.76604946050806	10.5448979005259	370	-0.156552036699217	0.156552036699217	55.4904042131321	1
371	241.11	357.82	1.1875	5.92260149720728	10.3883458638267	371	0.251844580777002	0.251844580777002	55.7422487939091	1
372	251.55	354.4	1.1357	5.67075691643027	10.6401904446037	372	-0.185237037212429	0.185237037212429	55.9274858311215	1
373	264.71	358.74	1.1738	5.8559939536427	10.4549534073912	373	0.0709832216089623	0.0709832216089623	55.9984690527305	1
374	268.91	375.42	1.1592	5.78501073203374	10.5259366290002	374	-0.0189612715256811	0.0189612715256811	56.0174303242562	1
375	269.82	374.75	1.1631	5.80397200355942	10.5069753574745	375	-0.0379225430513639	0.0379225430513639	56.0553528673075	1
376	279.66	370.93	1.1709	5.84189454661078	10.4690528144232	376	-0.311159327600929	0.311159327600929	56.3665121949085	1
377	278.43	353.69	1.2349	6.15305387421172	10.1578934868222	377	0.361236531886703	0.361236531886703	56.7277487267952	1
378	265.89	374.09	1.1606	5.79181734232501	10.5191300187089	378	-0.050077204285774	0.050077204285774	56.7778259310809	1
379	262.4	372.8	1.1709	5.84189454661078	10.4690528144232	379	0.0923754253815261	0.0923754253815261	56.8702013564625	1
380	265	376.76	1.1519	5.74951912122926	10.5614282398047	380	-0.0544528823301622	0.0544528823301622	56.9246542387926	1
381	266.52	375.13	1.1631	5.80397200355942	10.5069753574745	381	0.306297463107166	0.306297463107166	57.2309517018998	1
382	279	378.11	1.1001	5.49767454045226	10.8132728205817	382	-0.306297463107166	0.306297463107166	57.537249165007	1
383	270.73	376.14	1.1631	5.80397200355942	10.5069753574745	383	0.0690384758114551	0.0690384758114551	57.6062876408184	1
384	263.34	370.64	1.1489	5.73493352774797	10.576013833286	384	-0.125922290388502	0.125922290388502	57.7322099312069	1
385	254.61	378.26	1.1748	5.86085581813647	10.4500915428975	385	-0.0714694080583378	0.0714694080583378	57.8036793392653	1
386	252.2	374.41	1.1895	5.9323252261948	10.3786221348391	386	0.228021444757557	0.228021444757557	58.0317007840228	1
387	245.62	388.42	1.1426	5.70430378143725	10.6066435795967	387	0.0568838145770449	0.0568838145770449	58.0885845985999	1
388	240.72	381.4	1.1309	5.6474199668602	10.6635273941737	388	-0.265457801359544	0.265457801359544	58.3540423999594	1
389	235.37	367.08	1.1855	5.91287776821975	10.3980695928142	389	-0.0286850005132102	0.0286850005132102	58.3827274004726	1
390	233.98	375.61	1.1914	5.94156276873296	10.369384592301	390	0.341789073911647	0.341789073911647	58.7245164743843	1
391	244.8	379.25	1.1211	5.59977369482131	10.7111736662126	391	-0.199336444244347	0.199336444244347	58.9238529186286	1
392	233.5	384.28	1.1621	5.79911013906566	10.5118372219683	392	0.237258987295711	0.237258987295711	59.1611119059243	1
393	240.28	386.8	1.1133	5.56185115176995	10.749096209264	393	-0.0116684747850364	0.0116684747850364	59.1727803807094	1
394	253.21	394.52	1.1157	5.57351962655498	10.737427734479	394	0.0238231360194465	0.0238231360194465	59.1966035167288	1
395	250.73	395.67	1.1108	5.54969649053554	10.7612508704984	395	-0.180375172718664	0.180375172718664	59.3769786894475	1
396	252.1	398.08	1.1479	5.7300716632542	10.5808756977797	396	0.396241956241809	0.396241956241809	59.7732206456893	1
397	259.08	396.72	1.0664	5.33382970701239	10.9771176540216	397	-0.168706697933629	0.168706697933629	59.9419273436229	1
398	257.36	392.98	1.1011	5.50253640494602	10.8084109560879	398	0.0714694080583378	0.0714694080583378	60.0133967516812	1
399	264.48	405.88	1.0864	5.43106699688768	10.8798803641463	399	0.0875135608877624	0.0875135608877624	60.100910312569	1
400	258.93	395.45	1.0684	5.34355343599992	10.967393925034	400	-0.218297715770026	0.218297715770026	60.319208028339	1
401	246.5	411.28	1.1133	5.56185115176995	10.749096209264	401	0.114253815603465	0.114253815603465	60.4334618439425	1
402	256.45	415.51	1.0898	5.44759733616648	10.8633500248675	402	-0.0525081365326567	0.0525081365326567	60.4859699804751	1
403	254.32	416.18	1.1006	5.50010547269914	10.8108418883348	403	0.050077204285774	0.050077204285774	60.5360471847609	1
404	252.25	413.04	1.0903	5.45002826841336	10.8609190926206	404	0.317965937892202	0.317965937892202	60.8540131226531	1
405	252.38	419.88	1.0249	5.13206233052116	11.1788850305128	405	-0.420065092261257	0.420065092261257	61.2740782149144	1
406	258.93	422.88	1.1113	5.55212742278242	10.7588199382515	406	0.427357889001902	0.427357889001902	61.7014361039163	1
407	238.68	426.88	1.0234	5.12476953378052	11.1861778272534	407	-0.242120851789473	0.242120851789473	61.9435569557058	1
408	240.61	422.3	1.0732	5.36689038556999	10.944056975464	408	0.0685522893620796	0.0685522893620796	62.0121092450678	1
409	238.65	424.83	1.0591	5.29833809620791	11.012609264826	409	0.192529833953074	0.192529833953074	62.2046390790209	1
410	235.86	431.23	1.0195	5.10580826225484	11.2051390987791	410	0.00437567804438999	0.00437567804438999	62.2090147570653	1
411	236.61	444.23	1.0186	5.10143258421045	11.2095147768235	411	-0.00680661029127094	0.00680661029127094	62.2158213673566	1
412	240.55	450.63	1.02	5.10823919450172	11.2027081665322	412	-0.00729279674064642	0.00729279674064642	62.2231141640972	1
413	248.4	446.79	1.0215	5.11553199124236	11.1954153697916	413	0.0121546612344119	0.0121546612344119	62.2352688253316	1
414	246.37	445.5	1.019	5.10337733000795	11.207570031026	414	-0.00486186449376547	0.00486186449376547	62.2401306898254	1
415	256.81	452.98	1.02	5.10823919450172	11.2027081665322	415	0.0281988140638347	0.0281988140638347	62.2683295038892	1
416	263.14	448.93	1.0142	5.08004038043788	11.2309069805961	416	-0.0233369495700693	0.0233369495700693	62.2916664534593	1
417	264.36	463.02	1.019	5.10337733000795	11.207570031026	417	-0.0262540682663293	0.0262540682663293	62.3179205217256	1
418	262.4	467.27	1.0244	5.12963139827428	11.1813159627597	418	0.0238231360194447	0.0238231360194447	62.3417436577451	1
419	274.35	475.52	1.0195	5.10580826225484	11.2051390987791	419	-0.00486186449376191	0.00486186449376191	62.3466055222388	1
420	264.87	479.37	1.0205	5.1106701267486	11.2002772342853	420	0.00486186449376191	0.00486186449376191	62.3514673867326	1
421	269.11	481.47	1.0195	5.10580826225484	11.2051390987791	421	0.0140994070319191	0.0140994070319191	62.3655667937645	1
422	274.72	491.27	1.0166	5.09170885522292	11.219238505811	422	-0.0330606785576002	0.0330606785576002	62.3986274723221	1
423	264.2	491.3	1.0234	5.12476953378052	11.1861778272534	423	0.0189612715256811	0.0189612715256811	62.4175887438478	1
424	265.53	494.51	1.0195	5.10580826225484	11.2051390987791	424	0	0	62.4175887438478	1
425	247.09	481.69	1.0195	5.10580826225484	11.2051390987791	425	-0.0165303392787983	0.0165303392787983	62.4341190831266	1
426	261.53	481.37	1.0229	5.12233860153363	11.1886087595003	426	0.00437567804438821	0.00437567804438821	62.438494761171	1
427	257.69	493.53	1.022	5.11796292348925	11.1929844375447	427	0.0072927967406482	0.0072927967406482	62.4457875579116	1
428	257.79	491.3	1.0205	5.1106701267486	11.2002772342853	428	-0.00243093224688273	0.00243093224688273	62.4482184901585	1
429	256.32	493.06	1.021	5.11310105899548	11.1978463020385	429	0.00972372898752916	0.00972372898752916	62.457942219146	1
430	250.04	476.05	1.019	5.10337733000795	11.207570031026	430	-0.0121546612344119	0.0121546612344119	62.4700968803805	1
431	243.73	476.54	1.0215	5.11553199124236	11.1954153697916	431	0.0140994070319174	0.0140994070319174	62.4841962874124	1
432	241.55	470.25	1.0186	5.10143258421045	11.2095147768235	432	0.00243093224688096	0.00243093224688096	62.4866272196593	1
433	247.33	472.49	1.0181	5.09900165196356	11.2119457090704	433	-0.00243093224688096	0.00243093224688096	62.4890581519061	1
434	252.32	472.29	1.0186	5.10143258421045	11.2095147768235	434	-0.0189612715256828	0.0189612715256828	62.5080194234318	1
435	239.8	464.91	1.0225	5.12039385573613	11.1905535052978	435	-0.00194474579750548	0.00194474579750548	62.5099641692293	1
436	235.81	469.6	1.0229	5.12233860153363	11.1886087595003	436	0.0140994070319174	0.0140994070319174	62.5240635762612	1
437	245.24	475.11	1.02	5.10823919450172	11.2027081665322	437	0	0	62.5240635762612	1
438	234.47	469.44	1.02	5.10823919450172	11.2027081665322	438	-0.00486186449376369	0.00486186449376369	62.528925440755	1
439	237.56	468.3	1.021	5.11310105899548	11.1978463020385	439	0.0213922037725638	0.0213922037725638	62.5503176445276	1
440	236.44	473.15	1.0166	5.09170885522292	11.219238505811	440	-0.0403534752982448	0.0403534752982448	62.5906711198258	1
441	250.91	467.92	1.0249	5.13206233052116	11.1788850305128	441	0.00486186449376191	0.00486186449376191	62.5955329843196	1
442	254.02	466.76	1.0239	5.1272004660274	11.1837468950065	442	0.0116684747850364	0.0116684747850364	62.6072014591046	1
443	257.82	468.97	1.0215	5.11553199124236	11.1954153697916	443	0.00729279674064642	0.00729279674064642	62.6144942558453	1
444	263.37	465.13	1.02	5.10823919450172	11.2027081665322	444	-0.0165303392788001	0.0165303392788001	62.6310245951241	1
445	266.32	466.52	1.0234	5.12476953378052	11.1861778272534	445	0.0140994070319191	0.0140994070319191	62.645124002156	1
446	260.3	474.77	1.0205	5.1106701267486	11.2002772342853	446	0	0	62.645124002156	1
447	250.45	464	1.0205	5.1106701267486	11.2002772342853	447	-0.0140994070319191	0.0140994070319191	62.6592234091879	1
448	253.47	464.71	1.0234	5.12476953378052	11.1861778272534	448	0.0116684747850364	0.0116684747850364	62.6708918839729	1
449	250.79	471.46	1.021	5.11310105899548	11.1978463020385	449	0.0140994070319156	0.0140994070319156	62.6849912910048	1
450	263.69	471.68	1.0181	5.09900165196356	11.2119457090704	450	-0.0092375425381519	0.0092375425381519	62.694228833543	1
451	277.85	467.66	1.02	5.10823919450172	11.2027081665322	451	0.0092375425381519	0.0092375425381519	62.7034663760812	1
452	271.57	469.15	1.0181	5.09900165196356	11.2119457090704	452	-0.0233369495700693	0.0233369495700693	62.7268033256512	1
453	279.79	479.84	1.0229	5.12233860153363	11.1886087595003	453	0.0116684747850364	0.0116684747850364	62.7384718004363	1
454	264.5	490.01	1.0205	5.1106701267486	11.2002772342853	454	-0.00486186449376547	0.00486186449376547	62.74333366493	1
455	261.22	490.3	1.0215	5.11553199124236	11.1954153697916	455	-0.0238231360194465	0.0238231360194465	62.7671568009495	1
456	259.1	474.09	1.0264	5.13935512726181	11.1715922337721	456	0.0359777972538584	0.0359777972538584	62.8031345982033	1
457	246.41	468.03	1.019	5.10337733000795	11.207570031026	457	-0.0170165257281774	0.0170165257281774	62.8201511239315	1
458	231.99	453.08	1.0225	5.12039385573613	11.1905535052978	458	0.00243093224688273	0.00243093224688273	62.8225820561784	1
459	231.92	456.41	1.022	5.11796292348925	11.1929844375447	459	-0.0116684747850346	0.0116684747850346	62.8342505309634	1
460	231.32	448.37	1.0244	5.12963139827428	11.1813159627597	460	-0.0593147468239259	0.0593147468239259	62.8935652777874	1
461	235.64	434.75	1.0366	5.18894614509821	11.1220012159357	461	-0.0568838145770467	0.0568838145770467	62.9504490923644	1
462	230.18	432.89	1.0483	5.24582995967525	11.0651174013587	462	0.135159832926655	0.135159832926655	63.0856089252911	1
463	248.17	447.4	1.0205	5.1106701267486	11.2002772342853	463	-0.0072927967406482	0.0072927967406482	63.0929017220317	1
464	243.24	439.74	1.022	5.11796292348925	11.1929844375447	464	-0.127867036186007	0.127867036186007	63.2207687582177	1
465	248.04	436.6	1.0483	5.24582995967525	11.0651174013587	465	0.142452629667302	0.142452629667302	63.363221387885	1
466	250.36	440.29	1.019	5.10337733000795	11.207570031026	466	-0.119115680097233	0.119115680097233	63.4823370679822	1
467	250.23	434.18	1.0435	5.22249301010518	11.0884543509288	467	0.123491358141619	0.123491358141619	63.6058284261239	1
468	250.75	441.72	1.0181	5.09900165196356	11.2119457090704	468	-0.025767881816952	0.025767881816952	63.6315963079408	1
469	253.86	445.77	1.0234	5.12476953378052	11.1861778272534	469	0.0116684747850364	0.0116684747850364	63.6432647827259	1
470	244.1	451.2	1.021	5.11310105899548	11.1978463020385	470	-0.028685000513212	0.028685000513212	63.6719497832391	1
471	248.01	463.22	1.0269	5.14178605950869	11.1691613015253	471	0.0335468650069757	0.0335468650069757	63.705496648246	1
472	249.59	464.29	1.02	5.10823919450172	11.2027081665322	472	0.00243093224688096	0.00243093224688096	63.7079275804929	1
473	256.67	469.78	1.0195	5.10580826225484	11.2051390987791	473	-0.0238231360194447	0.0238231360194447	63.7317507165124	1
474	233.09	458.03	1.0244	5.12963139827428	11.1813159627597	474	-0.00486186449376547	0.00486186449376547	63.7366125810061	1
475	250.07	457.77	1.0254	5.13449326276805	11.1764540982659	475	0.0189612715256828	0.0189612715256828	63.7555738525318	1
476	251.11	456.4	1.0215	5.11553199124236	11.1954153697916	476	-0.0165303392787983	0.0165303392787983	63.7721041918106	1
477	253.11	450.93	1.0249	5.13206233052116	11.1788850305128	477	0.00972372898752738	0.00972372898752738	63.7818279207981	1
478	244.78	458.17	1.0229	5.12233860153363	11.1886087595003	478	-0.00729279674064642	0.00729279674064642	63.7891207175388	1
479	252.7	455.5	1.0244	5.12963139827428	11.1813159627597	479	0.0213922037725638	0.0213922037725638	63.8105129213113	1
480	262.25	470.86	1.02	5.10823919450172	11.2027081665322	480	-0.0165303392788001	0.0165303392788001	63.8270432605901	1
481	277.81	494.45	1.0234	5.12476953378052	11.1861778272534	481	0.00680661029127094	0.00680661029127094	63.8338498708814	1
482	279.18	481.31	1.022	5.11796292348925	11.1929844375447	482	0.0311159327600929	0.0311159327600929	63.8649658036415	1
483	274.56	481.34	1.0156	5.08684699072915	11.2241003703048	483	-0.0335468650069757	0.0335468650069757	63.8985126686485	1
484	273.33	490.17	1.0225	5.12039385573613	11.1905535052978	484	0	0	63.8985126686485	1
485	271.77	484.21	1.0225	5.12039385573613	11.1905535052978	485	0.0189612715256828	0.0189612715256828	63.9174739401742	1
486	263.24	484.22	1.0186	5.10143258421045	11.2095147768235	486	-0.00680661029127094	0.00680661029127094	63.9242805504654	1
487	270.97	455.29	1.02	5.10823919450172	11.2027081665322	487	-0.00729279674064642	0.00729279674064642	63.9315733472061	1
488	272.02	450.61	1.0215	5.11553199124236	11.1954153697916	488	0.00729279674064642	0.00729279674064642	63.9388661439467	1
489	262.2	442.17	1.02	5.10823919450172	11.2027081665322	489	0.00486186449376547	0.00486186449376547	63.9437280084405	1
490	253.09	446.14	1.019	5.10337733000795	11.207570031026	490	0.0213922037725638	0.0213922037725638	63.9651202122131	1
491	248.4	449.89	1.0146	5.08198512623539	11.2289622347986	491	-0.0427844075451294	0.0427844075451294	64.0079046197582	1
492	242.16	452.65	1.0234	5.12476953378052	11.1861778272534	492	0.0213922037725656	0.0213922037725656	64.0292968235308	1
493	240.35	461.16	1.019	5.10337733000795	11.207570031026	493	-0.00486186449376547	0.00486186449376547	64.0341586880245	1
494	239.85	458.56	1.02	5.10823919450172	11.2027081665322	494	-0.0189612715256828	0.0189612715256828	64.0531199595502	1
495	267.62	452.1	1.0239	5.1272004660274	11.1837468950065	495	-0.00486186449376191	0.00486186449376191	64.057981824044	1
496	249.64	445.18	1.0249	5.13206233052116	11.1788850305128	496	-0.0140994070319191	0.0140994070319191	64.0720812310759	1
497	238.05	438.4	1.0278	5.14616173755308	11.1647856234809	497	0.0238231360194465	0.0238231360194465	64.0959043670953	1
498	235.42	439.29	1.0229	5.12233860153363	11.1886087595003	498	-0.097723476324667	0.097723476324667	64.19362784342	1
499	239.53	436.93	1.043	5.2200620778583	11.0908852831756	499	-0.334496277170999	0.334496277170999	64.528124120591	1
500	259.01	427.16	1.1118	5.5545583550293	10.7563890060046	500	NA	NA	NA	1
501	264.09	427.31	1.0576	5.29104529946726	10.9844104507622	1	0.13029796843289	0.13029796843289	0.13029796843289	2
502	267.74	430.7	1.0308	5.16074733103437	11.1147084191951	2	0.0335468650069739	0.0335468650069739	0.163844833439864	2
503	271.14	433.33	1.0239	5.1272004660274	11.1482552842021	3	0.00680661029127094	0.00680661029127094	0.170651443731135	2
504	254.92	430.35	1.0225	5.12039385573613	11.1550618944933	4	0.00972372898753093	0.00972372898753093	0.180375172718666	2
505	266.49	433.43	1.0205	5.1106701267486	11.1647856234809	5	-0.173568562427395	0.173568562427395	0.353943735146061	2
506	270.02	441.66	1.0562	5.28423868917599	10.9912170610535	6	0.168706697933629	0.168706697933629	0.52265043307969	2
507	271.14	446.95	1.0215	5.11553199124236	11.1599237589871	7	0.0262540682663293	0.0262540682663293	0.548904501346019	2
508	275.86	450.17	1.0161	5.08927792297604	11.1861778272534	8	-0.0165303392788019	0.0165303392788019	0.565434840624821	2
509	278.63	453.38	1.0195	5.10580826225484	11.1696474879746	9	-0.00243093224688096	0.00243093224688096	0.567865772871702	2
510	274.14	445.46	1.02	5.10823919450172	11.1672165557278	10	-0.00972372898752916	0.00972372898752916	0.577589501859231	2
511	275.09	442.04	1.022	5.11796292348925	11.1574928267402	11	-0.106474832413443	0.106474832413443	0.684064334272675	2
512	277.39	435.71	1.0439	5.22443775590269	11.0510179943268	12	0.113767629154092	0.113767629154092	0.797831963426766	2
513	274.72	465.1	1.0205	5.1106701267486	11.1647856234809	13	0.00243093224688096	0.00243093224688096	0.800262895673647	2
514	270.03	464.99	1.02	5.10823919450172	11.1672165557278	14	0.00486186449376547	0.00486186449376547	0.805124760167413	2
515	260.09	471.86	1.019	5.10337733000795	11.1720784202215	15	-0.00972372898752916	0.00972372898752916	0.814848489154942	2
516	261.74	462.87	1.021	5.11310105899548	11.162354691234	16	0.00729279674064465	0.00729279674064465	0.822141285895587	2
517	245.24	457.03	1.0195	5.10580826225484	11.1696474879746	17	0.0213922037725656	0.0213922037725656	0.843533489668152	2
518	244.57	455.43	1.0151	5.08441605848227	11.1910396917472	18	-0.0170165257281756	0.0170165257281756	0.860550015396328	2
519	239.28	476.56	1.0186	5.10143258421045	11.174023166019	19	-0.00194474579750548	0.00194474579750548	0.862494761193833	2
520	240.25	479.14	1.019	5.10337733000795	11.1720784202215	20	0	0	0.862494761193833	2
521	238.25	487.59	1.019	5.10337733000795	11.1720784202215	21	-0.00243093224688451	0.00243093224688451	0.864925693440718	2
522	234.62	482.64	1.0195	5.10580826225484	11.1696474879746	22	-0.00486186449376191	0.00486186449376191	0.86978755793448	2
523	235.52	493.42	1.0205	5.1106701267486	11.1647856234809	23	0.00243093224688096	0.00243093224688096	0.872218490181361	2
524	234.51	485.08	1.02	5.10823919450172	11.1672165557278	24	0.00243093224688096	0.00243093224688096	0.874649422428242	2
525	233.35	490.32	1.0195	5.10580826225484	11.1696474879746	25	-0.0165303392787983	0.0165303392787983	0.89117976170704	2
526	231.72	484.23	1.0229	5.12233860153363	11.1531171486958	26	0.00437567804438821	0.00437567804438821	0.895555439751428	2
527	235.1	492.15	1.022	5.11796292348925	11.1574928267402	27	0.00243093224688273	0.00243093224688273	0.897986371998311	2
528	238.29	487.17	1.0215	5.11553199124236	11.1599237589871	28	-0.00486186449376547	0.00486186449376547	0.902848236492076	2
529	241.69	481.29	1.0225	5.12039385573613	11.1550618944933	29	0.0072927967406482	0.0072927967406482	0.910141033232724	2
530	237.77	489.39	1.021	5.11310105899548	11.162354691234	30	0.0238231360194465	0.0238231360194465	0.933964169252171	2
531	239.82	490.5	1.0161	5.08927792297604	11.1861778272534	31	-0.0165303392788019	0.0165303392788019	0.950494508530973	2
532	249.9	491.74	1.0195	5.10580826225484	11.1696474879746	32	-0.0121546612344101	0.0121546612344101	0.962649169765383	2
533	240.34	481.8	1.022	5.11796292348925	11.1574928267402	33	0.0189612715256811	0.0189612715256811	0.981610441291064	2
534	231.51	475.14	1.0181	5.09900165196356	11.1764540982659	34	-0.0165303392787983	0.0165303392787983	0.998140780569862	2
535	232.37	481.45	1.0215	5.11553199124236	11.1599237589871	35	0.0121546612344119	0.0121546612344119	1.01029544180427	2
536	232.46	475.81	1.019	5.10337733000795	11.1720784202215	36	-0.0213922037725656	0.0213922037725656	1.03168764557684	2
537	233.08	477.47	1.0234	5.12476953378052	11.150686216449	37	0.0165303392788001	0.0165303392788001	1.04821798485564	2
538	248.19	480.03	1.02	5.10823919450172	11.1672165557278	38	-0.0140994070319174	0.0140994070319174	1.06231739188756	2
539	245.08	486.54	1.0229	5.12233860153363	11.1531171486958	39	0.00437567804438821	0.00437567804438821	1.06669306993195	2
540	251.49	489.59	1.022	5.11796292348925	11.1574928267402	40	0.0072927967406482	0.0072927967406482	1.07398586667259	2
541	255.44	494.3	1.0205	5.1106701267486	11.1647856234809	41	0.00729279674064642	0.00729279674064642	1.08127866341324	2
542	241	484.63	1.019	5.10337733000795	11.1720784202215	42	-0.00729279674064642	0.00729279674064642	1.08857146015389	2
543	233.3	478.88	1.0205	5.1106701267486	11.1647856234809	43	-0.00486186449376547	0.00486186449376547	1.09343332464765	2
544	231.67	481.5	1.0215	5.11553199124236	11.1599237589871	44	-0.00923754253815368	0.00923754253815368	1.10267086718581	2
545	239.71	477.61	1.0234	5.12476953378052	11.150686216449	45	0.00437567804438821	0.00437567804438821	1.10704654523019	2
546	252.56	484.91	1.0225	5.12039385573613	11.1550618944933	46	0.00972372898753093	0.00972372898753093	1.11677027421772	2
547	257.46	472.77	1.0205	5.1106701267486	11.1647856234809	47	0.00486186449376191	0.00486186449376191	1.12163213871149	2
548	246.17	477.64	1.0195	5.10580826225484	11.1696474879746	48	0.00437567804438999	0.00437567804438999	1.12600781675588	2
549	252.41	456.41	1.0186	5.10143258421045	11.174023166019	49	0.00486186449376369	0.00486186449376369	1.13086968124964	2
550	255.32	456.94	1.0176	5.09657071971668	11.1788850305128	50	-0.0306297463107175	0.0306297463107175	1.16149942756036	2
551	251.68	448.5	1.0239	5.1272004660274	11.1482552842021	51	0.0140994070319191	0.0140994070319191	1.17559883459228	2
552	249.51	457.37	1.021	5.11310105899548	11.162354691234	52	0.00486186449376369	0.00486186449376369	1.18046069908604	2
553	235.61	437.92	1.02	5.10823919450172	11.1672165557278	53	-0.211491105478757	0.211491105478757	1.3919518045648	2
554	237.53	419.54	1.0635	5.31973029998047	10.955725450249	54	-0.308728395354049	0.308728395354049	1.70068019991885	2
555	232	398.31	1.127	5.62845869533452	10.6469970548949	55	0.0384087295007411	0.0384087295007411	1.73908892941959	2
556	244.85	394.53	1.1191	5.59004996583378	10.6854057843957	56	0.0281988140638347	0.0281988140638347	1.76728774348342	2
557	253.08	391.7	1.1133	5.56185115176995	10.7136045984595	57	-0.0262540682663293	0.0262540682663293	1.79354181174975	2
558	255.87	391.37	1.1187	5.58810522003628	10.6873505301932	58	0	0	1.79354181174975	2
559	256.63	402.89	1.1187	5.58810522003628	10.6873505301932	59	0.163844833439864	0.163844833439864	1.95738664518962	2
560	253.87	403.38	1.085	5.42426038659641	10.8511953636331	60	-0.116198561400971	0.116198561400971	2.07358520659059	2
561	254.17	400.35	1.1089	5.54045894799738	10.7349968022321	61	0.0714694080583378	0.0714694080583378	2.14505461464892	2
562	251.1	393.06	1.0942	5.46898953993905	10.8064662102904	62	-0.00243093224688273	0.00243093224688273	2.14748554689581	2
563	271.42	397.39	1.0947	5.47142047218593	10.8040352780435	63	0.28928093737899	0.28928093737899	2.4367664842748	2
564	269.08	402.42	1.0352	5.18213953480694	11.0933162154225	64	0.0145855934812946	0.0145855934812946	2.45135207775609	2
565	269.59	402.05	1.0322	5.16755394132564	11.1079018089038	65	-0.0972372898752916	0.0972372898752916	2.54858936763138	2
566	266.57	411.93	1.0522	5.26479123120094	11.0106645190285	66	-0.114253815603467	0.114253815603467	2.66284318323485	2
567	258.58	409.66	1.0757	5.3790450468044	10.8964107034251	67	0.0617456790708104	0.0617456790708104	2.72458886230566	2
568	265.04	421.42	1.063	5.31729936773359	10.9581563824959	68	-0.1755133082249	0.1755133082249	2.90010217053056	2
569	261.37	433.67	1.0991	5.49281267595849	10.782643074271	69	0.372418820222363	0.372418820222363	3.27252099075292	2
570	265.85	443.9	1.0225	5.12039385573613	11.1550618944933	70	0.00486186449376547	0.00486186449376547	3.27738285524669	2
571	265.48	445.53	1.0215	5.11553199124236	11.1599237589871	71	-0.00680661029127094	0.00680661029127094	3.28418946553796	2
572	266.59	439.86	1.0229	5.12233860153363	11.1531171486958	72	0	0	3.28418946553796	2
573	277.37	438.46	1.0229	5.12233860153363	11.1531171486958	73	0.0165303392787983	0.0165303392787983	3.30071980481676	2
574	274.95	433.22	1.0195	5.10580826225484	11.1696474879746	74	-0.00486186449376191	0.00486186449376191	3.30558166931052	2
575	278.18	428.14	1.0205	5.1106701267486	11.1647856234809	75	-0.0072927967406482	0.0072927967406482	3.31287446605117	2
576	275.78	427.59	1.022	5.11796292348925	11.1574928267402	76	-0.317965937892199	0.317965937892199	3.63084040394337	2
577	279.14	430.74	1.0874	5.43592886138145	10.839526888848	77	0.277612462593954	0.277612462593954	3.90845286653732	2
578	276.72	435.84	1.0303	5.15831639878749	11.117139351442	78	0.0549390687795395	0.0549390687795395	3.96339193531686	2
579	272.32	433.87	1.019	5.10337733000795	11.1720784202215	79	-0.325258734632849	0.325258734632849	4.28865066994971	2
580	269.48	404.75	1.0859	5.4286360646408	10.8468196855887	80	0.313104073398437	0.313104073398437	4.60175474334815	2
581	278.98	418.22	1.0215	5.11553199124236	11.1599237589871	81	-0.232397122801945	0.232397122801945	4.83415186615009	2
582	273.82	426.22	1.0693	5.34792911404431	10.9275266361852	82	0.173082375978018	0.173082375978018	5.00723424212811	2
583	272.39	420.84	1.0337	5.17484673806629	11.1006090121632	83	-0.0831378828433724	0.0831378828433724	5.09037212497148	2
584	268.39	416.56	1.0508	5.25798462090966	11.0174711293198	84	-0.052021950083283	0.052021950083283	5.14239407505476	2
585	263.33	421.36	1.0615	5.31000657099295	10.9654491792365	85	-0.0189612715256793	0.0189612715256793	5.16135534658044	2
586	262.73	428.57	1.0654	5.32896784251863	10.9464879077108	86	0.0092375425381519	0.0092375425381519	5.17059288911859	2
587	262.39	415.76	1.0635	5.31973029998047	10.955725450249	87	-0.0661213571151968	0.0661213571151968	5.23671424623379	2
588	257.92	416.25	1.0771	5.38585165709567	10.8896040931338	88	-0.180861359168041	0.180861359168041	5.41757560540183	2
589	259.95	428.83	1.1143	5.56671301626371	10.7087427339658	89	0.204198308738111	0.204198308738111	5.62177391413994	2
590	263.16	430.73	1.0723	5.3625147075256	10.9129410427039	90	0.254275513023885	0.254275513023885	5.87604942716383	2
591	266.87	431.91	1.02	5.10823919450172	11.1672165557278	91	-0.21392203772564	0.21392203772564	6.08997146488947	2
592	267.09	427.73	1.064	5.32216123222736	10.9532945180021	92	0.0359777972538584	0.0359777972538584	6.12594926214333	2
593	263.66	425.57	1.0566	5.2861834349735	10.989272315256	93	-0.0952925440777861	0.0952925440777861	6.22124180622111	2
594	262.12	426.35	1.0762	5.38147597905128	10.8939797711782	94	0.0403534752982466	0.0403534752982466	6.26159528151936	2
595	273.6	416.18	1.0679	5.34112250375304	10.9343332464764	95	0.0213922037725638	0.0213922037725638	6.28298748529192	2
596	274.78	411.66	1.0635	5.31973029998047	10.955725450249	96	0.1424526296673	0.1424526296673	6.42544011495922	2
597	271	411.94	1.0342	5.17727767031317	11.0981780799163	97	-0.121060425894736	0.121060425894736	6.54650054085396	2
598	271.79	416.94	1.0591	5.29833809620791	10.9771176540216	98	0.121060425894736	0.121060425894736	6.6675609667487	2
599	271.08	422.11	1.0342	5.17727767031317	11.0981780799163	99	-0.0165303392787983	0.0165303392787983	6.68409130602749	2
600	269.09	402.16	1.0376	5.19380800959197	11.0816477406375	100	-0.572241450916085	0.572241450916085	7.25633275694358	2
601	275.06	383.92	1.1553	5.76604946050806	10.5094062897214	101	0.0831378828433724	0.0831378828433724	7.33947063978695	2
602	277.06	383.56	1.1382	5.68291157766468	10.5925441725648	102	0.201767376491228	0.201767376491228	7.54123801627818	2
603	273.31	387.39	1.0967	5.48114420117346	10.794311549056	103	0.133215087129148	0.133215087129148	7.67445310340733	2
604	273.13	404.4	1.0693	5.34792911404431	10.9275266361852	104	0.0116684747850364	0.0116684747850364	7.68612157819236	2
605	266.91	407.73	1.0669	5.33626063925927	10.9391951109702	105	-0.135159832926655	0.135159832926655	7.82128141111902	2
606	260.83	413.21	1.0947	5.47142047218593	10.8040352780435	106	0.0330606785575984	0.0330606785575984	7.85434208967662	2
607	253.99	427.15	1.0879	5.43835979362833	10.8370959566011	107	0.3179659378922	0.3179659378922	8.17230802756882	2
608	254.25	416.32	1.0225	5.12039385573613	11.1550618944933	108	0.00972372898753093	0.00972372898753093	8.18203175655635	2
609	252.82	421.35	1.0205	5.1106701267486	11.1647856234809	109	-0.38943534595054	0.38943534595054	8.57146710250689	2
610	260.25	427.46	1.1006	5.50010547269914	10.7753502775303	110	0.38943534595054	0.38943534595054	8.96090244845743	2
611	256.6	432.28	1.0205	5.1106701267486	11.1647856234809	111	-0.109391951109703	0.109391951109703	9.07029439956713	2
612	254.68	419.35	1.043	5.2200620778583	11.0553936723712	112	-0.0948063576284071	0.0948063576284071	9.16510075719554	2
613	260.4	414.8	1.0625	5.31486843548671	10.9605873147428	113	-0.125922290388502	0.125922290388502	9.29102304758404	2
614	260.83	413.34	1.0884	5.44079072587521	10.8346650243543	114	-0.0452153397920103	0.0452153397920103	9.33623838737605	2
615	254.84	407.63	1.0977	5.48600606566722	10.7894496845622	115	-0.13029796843289	0.13029796843289	9.46653635580894	2
616	241.78	404.21	1.1245	5.61630403410011	10.6591517161294	116	0.0782760183496087	0.0782760183496087	9.54481237415855	2
617	241.98	400.27	1.1084	5.5380280157505	10.737427734479	117	0.0879997473371379	0.0879997473371379	9.63281212149569	2
618	249.97	400.25	1.0903	5.45002826841336	10.8254274818161	118	-0.0359777972538566	0.0359777972538566	9.66878991874954	2
619	255.17	408.69	1.0977	5.48600606566722	10.7894496845622	119	-0.132728900679771	0.132728900679771	9.80151881942932	2
620	256.31	403.83	1.125	5.61873496634699	10.6567207838825	120	0.1093919511097	0.1093919511097	9.91091077053902	2
621	255.76	410.12	1.1025	5.50934301523729	10.7661127349922	121	0.0661213571151986	0.0661213571151986	9.97703212765421	2
622	251.03	411.01	1.0889	5.44322165812209	10.8322340921074	122	0.0311159327600929	0.0311159327600929	10.0081480604143	2
623	240.36	416.07	1.0825	5.412105725362	10.8633500248675	123	0.156552036699217	0.156552036699217	10.1647000971135	2
624	232.81	409.49	1.0503	5.25555368866278	11.0199020615667	124	-0.341789073911645	0.341789073911645	10.5064891710252	2
625	242.72	403.52	1.1206	5.59734276257443	10.678112987655	125	0.156552036699217	0.156552036699217	10.6630412077244	2
626	265.4	403.34	1.0884	5.44079072587521	10.8346650243543	126	0.140021697420417	0.140021697420417	10.8030629051448	2
627	267.6	399.61	1.0596	5.30076902845479	10.9746867217747	127	-0.3014355986134	0.3014355986134	11.1044985037582	2
628	266.8	391.24	1.1216	5.60220462706819	10.6732511231613	128	0.0641766113176914	0.0641766113176914	11.1686751150759	2
629	263.37	391.53	1.1084	5.5380280157505	10.737427734479	129	0.244551784036357	0.244551784036357	11.4132268991123	2
630	267.91	395.45	1.0581	5.29347623171415	10.9819795185153	130	0.0189612715256811	0.0189612715256811	11.4321881706379	2
631	261.29	386.37	1.0542	5.27451496018846	11.000940790041	131	-0.144883561914183	0.144883561914183	11.5770717325521	2
632	276.06	388.49	1.084	5.41939852210265	10.8560572281268	132	0.218297715770028	0.218297715770028	11.7953694483221	2
633	274.53	402.58	1.0391	5.20110080633262	11.0743549438969	133	-0.0379225430513639	0.0379225430513639	11.8332919913735	2
634	272.13	402.23	1.0469	5.23902334938398	11.0364324008455	134	-0.0593147468239277	0.0593147468239277	11.8926067381974	2
635	267.82	399.08	1.0591	5.29833809620791	10.9771176540216	135	-0.0306297463107157	0.0306297463107157	11.9232364845082	2
636	250.45	385	1.0654	5.32896784251863	10.9464879077108	136	-0.380197803412386	0.380197803412386	12.3034342879205	2
637	241.37	367.84	1.1436	5.70916564593101	10.5662901042985	137	-0.211004919029381	0.211004919029381	12.5144392069499	2
638	233.62	365.62	1.187	5.92017056496039	10.3552851852691	138	0.213435851276262	0.213435851276262	12.7278750582262	2
639	234.16	359.84	1.1431	5.70673471368413	10.5687210365453	139	0.0593147468239277	0.0593147468239277	12.7871898050501	2
640	261.28	375.49	1.1309	5.6474199668602	10.6280357833693	140	-0.0948063576284088	0.0948063576284088	12.8819961626785	2
641	271.39	376.77	1.1504	5.74222632448861	10.5332294257409	141	0.144883561914185	0.144883561914185	13.0268797245927	2
642	273.82	381.51	1.1206	5.59734276257443	10.678112987655	142	0.0165303392787983	0.0165303392787983	13.0434100638715	2
643	271.59	381.55	1.1172	5.58081242329563	10.6946433269338	143	0.111822883356584	0.111822883356584	13.1552329472281	2
644	278.9	386.14	1.0942	5.46898953993905	10.8064662102904	144	0.2849052593346	0.2849052593346	13.4401382065627	2
645	273.05	411.87	1.0356	5.18408428060444	11.091371469625	145	-0.0787622047989842	0.0787622047989842	13.5189004113617	2
646	278.54	414.81	1.0518	5.26284648540343	11.012609264826	146	-0.00680661029127094	0.00680661029127094	13.5257070216529	2
647	279.03	410.82	1.0532	5.2696530956947	11.0058026545348	147	-0.19739169844684	0.19739169844684	13.7230987200998	2
648	261.19	403.1	1.0938	5.46704479414154	10.8084109560879	148	0.0573700010264204	0.0573700010264204	13.7804687211262	2
649	262.03	397.9	1.082	5.40967479311512	10.8657809571143	149	-0.149745426407947	0.149745426407947	13.9302141475341	2
650	278.92	384.02	1.1128	5.55942021952307	10.7160355307064	150	-0.0617456790708086	0.0617456790708086	13.991959826605	2
651	276.36	378.72	1.1255	5.62116589859387	10.6542898516356	151	-0.261082123315157	0.261082123315157	14.2530419499201	2
652	274.85	363.48	1.1792	5.88224802190903	10.3932077283204	152	-0.0904306795840188	0.0904306795840188	14.3434726295041	2
653	277.44	350.96	1.1978	5.97267870149305	10.3027770487364	153	0.249413648530121	0.249413648530121	14.5928862780343	2
654	265.49	354.94	1.1465	5.72326505296293	10.5521906972665	154	-0.0520219500832813	0.0520219500832813	14.6449082281175	2
655	260.26	352	1.1572	5.77528700304621	10.5001687471833	155	0.280043394840837	0.280043394840837	14.9249516229584	2
656	263.82	359.9	1.0996	5.49524360820537	10.7802121420241	156	-0.451181025021347	0.451181025021347	15.3761326479797	2
657	256.64	352.44	1.1924	5.94642463322672	10.3290311170027	157	-0.1589829689461	0.1589829689461	15.5351156169258	2
658	254.74	353.13	1.2251	6.10540760217282	10.1700481480566	158	0.106961018862819	0.106961018862819	15.6420766357886	2
659	253.81	355.48	1.2031	5.99844658331	10.2770091669195	159	0.0972372898752916	0.0972372898752916	15.7393139256639	2
660	254.15	379.65	1.1831	5.90120929343471	10.3742464567948	160	0.396241956241809	0.396241956241809	16.1355558819057	2
661	248.98	369.91	1.1016	5.5049673371929	10.7704884130366	161	-0.332065344924118	0.332065344924118	16.4676212268299	2
662	264.12	378.82	1.1699	5.83703268211702	10.4384230681124	162	0.0923754253815261	0.0923754253815261	16.5599966522114	2
663	260.69	379.07	1.1509	5.74465725673549	10.530798493494	163	0.48667263582583	0.48667263582583	17.0466692880372	2
664	252.75	386	1.0508	5.25798462090966	11.0174711293198	164	-0.294142801872756	0.294142801872756	17.34081208991	2
665	249.4	382.52	1.1113	5.55212742278242	10.723328327447	165	0.106474832413443	0.106474832413443	17.4472869223234	2
666	256.66	384.34	1.0894	5.44565259036897	10.8298031598605	166	0.180861359168041	0.180861359168041	17.6281482814915	2
667	253.98	385.74	1.0522	5.26479123120094	11.0106645190285	167	-0.297059920569012	0.297059920569012	17.9252082020605	2
668	243.76	384.69	1.1133	5.56185115176995	10.7136045984595	168	0.052508136532655	0.052508136532655	17.9777163385931	2
669	238	380.2	1.1025	5.50934301523729	10.7661127349922	169	-0.147314494161066	0.147314494161066	18.1250308327542	2
670	233.89	382.99	1.1328	5.65665750939836	10.6187982408311	170	0.0427844075451276	0.0427844075451276	18.1678152402993	2
671	233.81	378.99	1.124	5.61387310185323	10.6615826483762	171	-0.0666075435645723	0.0666075435645723	18.2344227838639	2
672	239	388.65	1.1377	5.6804806454178	10.5949751048117	172	0.0311159327600929	0.0311159327600929	18.265538716624	2
673	231.11	398	1.1313	5.64936471265771	10.6260910375718	173	0.541125518155992	0.541125518155992	18.80666423478	2
674	233.18	429.43	1.02	5.10823919450172	11.1672165557278	174	-0.0213922037725638	0.0213922037725638	18.8280564385525	2
675	244.2	428.78	1.0244	5.12963139827428	11.1458243519552	175	-0.177944240471781	0.177944240471781	19.0060006790243	2
676	238.19	418.96	1.061	5.30757563874606	10.9678801114834	176	-0.144883561914185	0.144883561914185	19.1508842409385	2
677	234.78	394.82	1.0908	5.45245920066025	10.8229965495692	177	-0.228021444757555	0.228021444757555	19.3789056856961	2
678	244.81	387.44	1.1377	5.6804806454178	10.5949751048117	178	-0.0403534752982466	0.0403534752982466	19.4192591609943	2
679	230.03	394.75	1.146	5.72083412071605	10.5546216295134	179	0.158982968946102	0.158982968946102	19.5782421299404	2
680	240.77	399.75	1.1133	5.56185115176995	10.7136045984595	180	0.0165303392787983	0.0165303392787983	19.5947724692192	2
681	241.53	399.16	1.1099	5.54532081249115	10.7301349377383	181	0.135646019376029	0.135646019376029	19.7304184885952	2
682	235.35	393.59	1.082	5.40967479311512	10.8657809571143	182	-0.220728648016909	0.220728648016909	19.9511471366121	2
683	243.43	381.02	1.1274	5.63040344113203	10.6450523090974	183	0.00923754253815368	0.00923754253815368	19.9603846791503	2
684	242.66	380.41	1.1255	5.62116589859387	10.6542898516356	184	0.0855688150902534	0.0855688150902534	20.0459534942405	2
685	245.99	376.64	1.1079	5.53559708350362	10.7398586667258	185	-0.0996682221221725	0.0996682221221725	20.1456217163627	2
686	241.53	379.1	1.1284	5.63526530562579	10.6401904446037	186	-0.0140994070319156	0.0140994070319156	20.1597211233946	2
687	236.92	368.77	1.1313	5.64936471265771	10.6260910375718	187	-0.202253562940605	0.202253562940605	20.3619746863352	2
688	230.47	358.28	1.1729	5.85161827559831	10.4238374746312	188	-0.358319413190445	0.358319413190445	20.7202940995257	2
689	237.03	338.98	1.2466	6.20993768878876	10.0655180614407	189	0.118629493647855	0.118629493647855	20.8389235931735	2
690	251.49	350.1	1.2222	6.0913081951409	10.1841475550886	190	0.353943735146057	0.353943735146057	21.1928673283196	2
691	238.95	367.23	1.1494	5.73736445999485	10.5380912902346	191	-0.294628988322131	0.294628988322131	21.4874963166417	2
692	231.43	347.35	1.21	6.03199344831698	10.2434623019125	192	0.114253815603465	0.114253815603465	21.6017501322452	2
693	256.43	352.08	1.1865	5.91773963271351	10.357716117516	193	0.166275765686748	0.166275765686748	21.7680258979319	2
694	252.2	353.08	1.1523	5.75146386702677	10.5239918832027	194	-0.0714694080583378	0.0714694080583378	21.8394953059903	2
695	242.24	349.1	1.167	5.8229332750851	10.4525224751444	195	-0.220728648016911	0.220728648016911	22.0602239540072	2
696	238.46	332.94	1.2124	6.04366192310201	10.2317938271275	196	-0.0641766113176931	0.0641766113176931	22.1244005653249	2
697	236.03	320.55	1.2256	6.10783853441971	10.1676172158098	197	-0.0520219500832795	0.0520219500832795	22.1764225154082	2
698	247.31	333.28	1.2363	6.15986048450298	10.1155952657265	198	-0.0452153397920103	0.0452153397920103	22.2216378552002	2
699	246.62	331.39	1.2456	6.205075824295	10.0703799259345	199	0.156552036699219	0.156552036699219	22.3781898918994	2
700	245.23	329.71	1.2134	6.04852378759578	10.2269319626337	200	-0.213435851276264	0.213435851276264	22.5916257431757	2
701	251.85	328.81	1.2573	6.26195963887204	10.0134961113574	201	-0.0354916108044794	0.0354916108044794	22.6271173539801	2
702	252.15	326.92	1.2646	6.29745124967652	9.97800450055295	202	0.22753525830818	0.22753525830818	22.8546526122883	2
703	255.01	333.63	1.2178	6.06991599136834	10.2055397588611	203	-0.00680661029127094	0.00680661029127094	22.8614592225796	2
704	255.71	338.22	1.2192	6.07672260165961	10.1987331485699	204	-0.163844833439864	0.163844833439864	23.0253040560195	2
705	258.57	327.16	1.2529	6.24056743509948	10.03488831513	205	0.170651443731135	0.170651443731135	23.1959554997506	2
706	275.71	326.68	1.2178	6.06991599136834	10.2055397588611	206	0.0952925440777843	0.0952925440777843	23.2912480438284	2
707	277.55	338.72	1.1982	5.97462344729056	10.3008323029389	207	0.00680661029126917	0.00680661029126917	23.2980546541196	2
708	279.89	340.75	1.1968	5.96781683699929	10.3076389132302	208	-0.25622025882139	0.25622025882139	23.554274912941	2
709	277.66	333.09	1.2495	6.22403709582068	10.0514186544088	209	0.215866783523145	0.215866783523145	23.7701416964642	2
710	277.27	328.91	1.2051	6.00817031229753	10.2672854379319	210	-0.147314494161066	0.147314494161066	23.9174561906252	2
711	278.34	321.96	1.2354	6.1554848064586	10.1199709437709	211	0.10015440857155	0.10015440857155	24.0176105991968	2
712	279.61	327.47	1.2148	6.05533039788705	10.2201253523424	212	0.123005171692242	0.123005171692242	24.140615770889	2
713	279.4	344.25	1.1895	5.9323252261948	10.3431305240347	213	-0.0948063576284071	0.0948063576284071	24.2354221285174	2
714	271.66	349.38	1.209	6.02713158382321	10.2483241664063	214	0.0354916108044812	0.0354916108044812	24.2709137393219	2
715	272.28	351.34	1.2017	5.99163997301873	10.2838157772107	215	0	0	24.2709137393219	2
716	271.46	351.53	1.2017	5.99163997301873	10.2838157772107	216	0.140021697420417	0.140021697420417	24.4109354367423	2
717	272.95	352.2	1.1729	5.85161827559831	10.4238374746312	217	-0.0330606785575984	0.0330606785575984	24.4439961152999	2
718	272.64	343.34	1.1797	5.88467895415591	10.3907767960736	218	-0.0685522893620796	0.0685522893620796	24.512548404662	2
719	266.94	336.6	1.1938	5.95323124351799	10.3222245067115	219	0.0923754253815243	0.0923754253815243	24.6049238300435	2
720	273.59	338.96	1.1748	5.86085581813647	10.414599932093	220	-0.0831378828433706	0.0831378828433706	24.6880617128869	2
721	274.96	345.74	1.1919	5.94399370097984	10.3314620492496	221	-0.171137630180514	0.171137630180514	24.8591993430674	2
722	265.45	340.1	1.2271	6.11513133116035	10.1603244190691	222	-0.0209060173231865	0.0209060173231865	24.8801053603906	2
723	270.18	335.56	1.2314	6.13603734848354	10.1394184017459	223	0.156552036699217	0.156552036699217	25.0366573970898	2
724	258.62	335.24	1.1992	5.97948531178432	10.2959704384451	224	-0.0641766113176914	0.0641766113176914	25.1008340084075	2
725	251.06	339	1.2124	6.04366192310201	10.2317938271275	225	0.0379225430513639	0.0379225430513639	25.1387565514589	2
726	254.79	337.27	1.2046	6.00573938005065	10.2697163701788	226	0.123491358141617	0.123491358141617	25.2622479096005	2
727	255.65	336.06	1.1792	5.88224802190903	10.3932077283204	227	-0.270805852302683	0.270805852302683	25.5330537619032	2
728	261.25	327.27	1.2349	6.15305387421172	10.1224018760178	228	0.289767123828366	0.289767123828366	25.8228208857315	2
729	267.1	328.03	1.1753	5.86328675038335	10.4121689998461	229	-0.368043142177974	0.368043142177974	26.1908640279095	2
730	272.36	320.2	1.251	6.23132989256132	10.0441258576681	230	-0.0213922037725638	0.0213922037725638	26.2122562316821	2
731	275.91	322.67	1.2554	6.25272209633389	10.0227336538956	231	0.206629240984991	0.206629240984991	26.4188854726671	2
732	276.94	316.14	1.2129	6.0460928553489	10.2293628948806	232	-0.228021444757555	0.228021444757555	26.6469069174246	2
733	274.68	323.45	1.2598	6.27411430010645	10.001341450123	233	0.0359777972538566	0.0359777972538566	26.6828847146785	2
734	251.2	322.93	1.2524	6.23813650285259	10.0373192473769	234	-0.0617456790708086	0.0617456790708086	26.7446303937493	2
735	258.57	321.65	1.2651	6.2998821819234	9.97557356830607	235	0.0972372898752898	0.0972372898752898	26.8418676836246	2
736	261.32	322.37	1.2451	6.20264489204811	10.0728108581814	236	0.140021697420419	0.140021697420419	26.981889381045	2
737	263.02	328.43	1.2163	6.06262319462769	10.2128325556018	237	-0.140021697420419	0.140021697420419	27.1219110784654	2
738	255.07	331.9	1.2451	6.20264489204811	10.0728108581814	238	0.1589829689461	0.1589829689461	27.2808940474115	2
739	240.17	337.14	1.2124	6.04366192310201	10.2317938271275	239	-0.322827802385964	0.322827802385964	27.6037218497975	2
740	249.37	336.22	1.2788	6.36648972548798	9.90896602474149	240	0.591202722441766	0.591202722441766	28.1949245722393	2
741	252.65	355.17	1.1572	5.77528700304621	10.5001687471833	241	-0.0641766113176931	0.0641766113176931	28.259101183557	2
742	244.5	353.43	1.1704	5.8394636143639	10.4359921358656	242	-0.287336191581481	0.287336191581481	28.5464373751384	2
743	236.91	346.18	1.2295	6.12679980594539	10.1486559442841	243	0.0452153397920085	0.0452153397920085	28.5916527149304	2
744	236.9	347.36	1.2202	6.08158446615338	10.1938712840761	244	0.244551784036357	0.244551784036357	28.8362044989668	2
745	235.98	351.49	1.1699	5.83703268211702	10.4384230681124	245	-0.140021697420419	0.140021697420419	28.9762261963872	2
746	231.62	351.6	1.1987	5.97705437953744	10.298401370692	246	0.275181530347073	0.275181530347073	29.2514077267343	2
747	240.9	351.74	1.1421	5.70187284919037	10.5735829010391	247	-0.0213922037725638	0.0213922037725638	29.2727999305069	2
748	242.15	351.02	1.1465	5.72326505296293	10.5521906972665	248	0.0972372898752898	0.0972372898752898	29.3700372203821	2
749	255.71	369.14	1.1265	5.62602776308764	10.6494279871418	249	-0.0923754253815243	0.0923754253815243	29.4624126457637	2
750	252.76	372.43	1.1455	5.71840318846917	10.5570525617603	250	0.455556703065735	0.455556703065735	29.9179693488294	2
751	251.86	387.26	1.0518	5.26284648540343	11.012609264826	251	-0.194474579750581	0.194474579750581	30.11244392858	2
752	253.5	413.29	1.0918	5.45732106515401	10.8181346850755	252	0.261082123315155	0.261082123315155	30.3735260518951	2
753	252.35	424.99	1.0381	5.19623894183886	11.0792168083906	253	0.0831378828433742	0.0831378828433742	30.4566639347385	2
754	248.7	418.71	1.021	5.11310105899548	11.162354691234	254	-0.306297463107166	0.306297463107166	30.7629613978457	2
755	247.37	423.79	1.084	5.41939852210265	10.8560572281268	255	0.175513308224899	0.175513308224899	30.9384747060706	2
756	249.63	422.32	1.0479	5.24388521387775	11.0315705363517	256	0.121546612344114	0.121546612344114	31.0600213184147	2
757	254.97	439.63	1.0229	5.12233860153363	11.1531171486958	257	0.00923754253815368	0.00923754253815368	31.0692588609528	2
758	242.81	446.56	1.021	5.11310105899548	11.162354691234	258	-0.00923754253815368	0.00923754253815368	31.078496403491	2
759	233.17	439.18	1.0229	5.12233860153363	11.1531171486958	259	0.0233369495700693	0.0233369495700693	31.1018333530611	2
760	232.6	439.92	1.0181	5.09900165196356	11.1764540982659	260	-0.0140994070319156	0.0140994070319156	31.115932760093	2
761	235.98	439.48	1.021	5.11310105899548	11.162354691234	261	-0.00243093224688273	0.00243093224688273	31.1183636923399	2
762	239.42	445.56	1.0215	5.11553199124236	11.1599237589871	262	0.00972372898752738	0.00972372898752738	31.1280874213274	2
763	235.68	445.12	1.0195	5.10580826225484	11.1696474879746	263	-0.23968991954259	0.23968991954259	31.36777734087	2
764	232.98	420.31	1.0688	5.34549818179743	10.929957568432	264	0.163358646990488	0.163358646990488	31.5311359878605	2
765	231.05	424.5	1.0352	5.18213953480694	11.0933162154225	265	0.0573700010264204	0.0573700010264204	31.5885059888869	2
766	236.18	425	1.0234	5.12476953378052	11.150686216449	266	-0.0617456790708086	0.0617456790708086	31.6502516679577	2
767	236.64	421.4	1.0361	5.18651521285133	11.0889405373781	267	0.0661213571151968	0.0661213571151968	31.7163730250729	2
768	233.92	415.63	1.0225	5.12039385573613	11.1550618944933	268	-0.0636904248683159	0.0636904248683159	31.7800634499412	2
769	239.34	421.12	1.0356	5.18408428060444	11.091371469625	269	-0.00729279674064642	0.00729279674064642	31.7873562466819	2
770	243.87	408.98	1.0371	5.19137707734509	11.0840786728844	270	-0.154121104452335	0.154121104452335	31.9414773511342	2
771	249.79	410.39	1.0688	5.34549818179743	10.929957568432	271	-0.218783902219403	0.218783902219403	32.1602612533536	2
772	244.02	400.48	1.1138	5.56428208401683	10.7111736662126	272	0.456042889515112	0.456042889515112	32.6163041428687	2
773	235.34	416.23	1.02	5.10823919450172	11.1672165557278	273	-0.163844833439864	0.163844833439864	32.7801489763086	2
774	237.37	414.2	1.0537	5.27208402794158	11.0033717222879	274	0.0685522893620778	0.0685522893620778	32.8487012656707	2
775	242.02	410.87	1.0396	5.2035317385795	11.07192401165	275	-0.445832974078206	0.445832974078206	33.2945342397489	2
776	231.71	387.31	1.1313	5.64936471265771	10.6260910375718	276	0.0281988140638347	0.0281988140638347	33.3227330538127	2
777	233.01	379.99	1.1255	5.62116589859387	10.6542898516356	277	-0.161413901192983	0.161413901192983	33.4841469550057	2
778	230.3	379.8	1.1587	5.78257979978686	10.4928759504426	278	0.075845086102726	0.075845086102726	33.5599920411084	2
779	237.12	359.09	1.1431	5.70673471368413	10.5687210365453	279	-0.434164499293171	0.434164499293171	33.9941565404016	2
780	232.79	364.97	1.2324	6.1408992129773	10.1345565372522	280	0.486672635825828	0.486672635825828	34.4808291762274	2
781	234.81	370.59	1.1323	5.65422657715147	10.621229173078	281	-0.050077204285774	0.050077204285774	34.5309063805132	2
782	238.49	371.23	1.1426	5.70430378143725	10.5711519687922	282	-0.127867036186007	0.127867036186007	34.6587734166992	2
783	255.03	363.63	1.1689	5.83217081762326	10.4432849326062	283	0.00437567804438821	0.00437567804438821	34.6631490947436	2
784	245.6	356.4	1.168	5.82779513957887	10.4476606106506	284	-0.0379225430513621	0.0379225430513621	34.7010716377949	2
785	251.84	364.78	1.1758	5.86571768263023	10.4097380675992	285	0.439512550236312	0.439512550236312	35.1405841880312	2
786	249.1	368.65	1.0854	5.42620513239392	10.8492506178356	286	-0.37290500667174	0.37290500667174	35.513489194703	2
787	245.61	362.61	1.1621	5.79911013906566	10.4763456111638	287	0.0831378828433742	0.0831378828433742	35.5966270775464	2
788	243.01	365.06	1.145	5.71597225622228	10.5594834940072	288	-0.0758450861027278	0.0758450861027278	35.6724721636491	2
789	248.46	363.32	1.1606	5.79181734232501	10.4836384079045	289	-0.353943735146057	0.353943735146057	36.0264158987951	2
790	240.25	340.17	1.2334	6.14576107747107	10.1296946727584	290	-0.0213922037725638	0.0213922037725638	36.0478081025677	2
791	236.3	336.18	1.2378	6.16715328124363	10.1083024689858	291	0.220728648016911	0.220728648016911	36.2685367505846	2
792	233.79	325.14	1.1924	5.94642463322672	10.3290311170027	292	-0.113767629154092	0.113767629154092	36.3823043797387	2
793	232.38	323.62	1.2158	6.06019226238081	10.2152634878487	293	-0.254275513023885	0.254275513023885	36.6365798927626	2
794	246.46	324.82	1.2681	6.3144677754047	9.96098797482477	294	0.0617456790708104	0.0617456790708104	36.6983255718334	2
795	248.97	325.06	1.2554	6.25272209633389	10.0227336538956	295	0.128353222635383	0.128353222635383	36.8266787944688	2
796	243.09	319.6	1.229	6.1243688736985	10.151086876531	296	-0.075845086102726	0.075845086102726	36.9025238805715	2
797	244.44	320.7	1.2446	6.20021395980123	10.0752417904282	297	-0.0928616118309034	0.0928616118309034	36.9953854924024	2
798	242.67	315.23	1.2637	6.29307557163213	9.98238017859734	298	-0.0257678818169502	0.0257678818169502	37.0211533742194	2
799	245.67	317.19	1.269	6.31884345344908	9.95661229678038	299	0.158982968946098	0.158982968946098	37.1801363431655	2
800	241.6	320.16	1.2363	6.15986048450298	10.1155952657265	300	0.287336191581485	0.287336191581485	37.4674725347469	2
801	232.03	337.17	1.1772	5.8725242929215	10.402931457308	301	-0.246982716283238	0.246982716283238	37.7144552510302	2
802	238.4	329.13	1.228	6.11950700920474	10.1559487410247	302	0.130297968432888	0.130297968432888	37.8447532194631	2
803	234.16	328.18	1.2012	5.98920904077185	10.2862467094576	303	-0.208573986782497	0.208573986782497	38.0533272062456	2
804	242.63	322.03	1.2441	6.19778302755435	10.0776727226751	304	-0.097723476324667	0.097723476324667	38.1510506825702	2
805	251.39	320.27	1.2642	6.29550650387902	9.97994924635045	305	-0.0140994070319174	0.0140994070319174	38.1651500896022	2
806	250.41	326.88	1.2671	6.30960591091093	9.96584983931854	306	0.0452153397920085	0.0452153397920085	38.2103654293942	2
807	257.19	326.68	1.2578	6.26439057111892	10.0110651791105	307	-0.0928616118309016	0.0928616118309016	38.3032270412251	2
808	248.67	328.29	1.2769	6.35725218294982	9.91820356727964	308	0.133215087129148	0.133215087129148	38.4364421283542	2
809	241.35	326.97	1.2495	6.22403709582068	10.0514186544088	309	0.0899444931346434	0.0899444931346434	38.5263866214889	2
810	243.05	319.57	1.231	6.13409260268603	10.1413631475434	310	-0.282474327087717	0.282474327087717	38.8088609485766	2
811	254.5	316.25	1.2891	6.41656692977375	9.85888882045572	311	0.106961018862819	0.106961018862819	38.9158219674394	2
812	248.32	317.86	1.2671	6.30960591091093	9.96584983931854	312	-0.0140994070319174	0.0140994070319174	38.9299213744713	2
813	230.23	318.05	1.27	6.32370531794285	9.95175043228662	313	0.0855688150902552	0.0855688150902552	39.0154901895616	2
814	252.47	326.12	1.2524	6.23813650285259	10.0373192473769	314	0.272750598100192	0.272750598100192	39.2882407876618	2
815	257.16	339.15	1.1963	5.9653859047524	10.3100698454771	315	-0.116198561400974	0.116198561400974	39.4044393490627	2
816	270.46	337.95	1.2202	6.08158446615338	10.1938712840761	316	-0.0403534752982448	0.0403534752982448	39.444792824361	2
817	269.47	334.3	1.2285	6.12193794145162	10.1535178087778	317	-0.0855688150902569	0.0855688150902569	39.5303616394512	2
818	265.86	319.62	1.2461	6.20750675654188	10.0679489936876	318	-0.213435851276262	0.213435851276262	39.7437974907275	2
819	256.67	316.59	1.29	6.42094260781814	9.85451314241133	319	0.365612209931093	0.365612209931093	40.1094097006586	2
820	257.47	333.72	1.2148	6.05533039788705	10.2201253523424	320	0.0520219500832795	0.0520219500832795	40.1614316507419	2
821	250.13	349.33	1.2041	6.00330844780377	10.2721473024257	321	0.151690172205454	0.151690172205454	40.3131218229473	2
822	256.81	346.46	1.1729	5.85161827559831	10.4238374746312	322	0.121546612344114	0.121546612344114	40.4346684352914	2
823	249.23	342.48	1.1479	5.7300716632542	10.5453840869753	323	-0.0525081365326567	0.0525081365326567	40.4871765718241	2
824	251.04	341.26	1.1587	5.78257979978686	10.4928759504426	324	0.168706697933628	0.168706697933628	40.6558832697577	2
825	245.84	343.87	1.124	5.61387310185323	10.6615826483762	325	-0.137590765173535	0.137590765173535	40.7934740349313	2
826	256.17	371.93	1.1523	5.75146386702677	10.5239918832027	326	0.325258734632847	0.325258734632847	41.1187327695641	2
827	262.85	362.29	1.0854	5.42620513239392	10.8492506178356	327	-0.311159327600929	0.311159327600929	41.429892097165	2
828	277.7	361.16	1.1494	5.73736445999485	10.5380912902346	328	-0.135159832926654	0.135159832926654	41.5650519300917	2
829	278.34	343.89	1.1772	5.8725242929215	10.402931457308	329	0.0782760183496087	0.0782760183496087	41.6433279484413	2
830	266.71	354.11	1.1611	5.79424827457189	10.4812074756576	330	-0.166275765686748	0.166275765686748	41.809603714128	2
831	271.79	345.21	1.1953	5.96052404025864	10.3149317099708	331	-0.0476462720388913	0.0476462720388913	41.8572499861669	2
832	268.37	347.89	1.2051	6.00817031229753	10.2672854379319	332	-0.075845086102726	0.075845086102726	41.9330950722697	2
833	266.3	345.89	1.2207	6.08401539840026	10.1914403518292	333	-0.220728648016911	0.220728648016911	42.1538237202866	2
834	267.83	341.17	1.2661	6.30474404641717	9.9707117038123	334	0.0685522893620796	0.0685522893620796	42.2223760096487	2
835	267.91	342.6	1.252	6.23619175705509	10.0392639931744	335	0.534318907864723	0.534318907864723	42.7566949175134	2
836	272.72	360.03	1.1421	5.70187284919037	10.5735829010391	336	-0.213435851276262	0.213435851276262	42.9701307687896	2
837	271.94	356.83	1.186	5.91530870046663	10.3601470497628	337	0.308242208904669	0.308242208904669	43.2783729776943	2
838	247.48	374.31	1.1226	5.60706649156196	10.6683892586675	338	0.204198308738111	0.204198308738111	43.4825712864324	2
839	248.51	371.98	1.0806	5.40286818282385	10.8725875674056	339	-0.344220006158528	0.344220006158528	43.8267912925909	2
840	256.22	371.03	1.1514	5.74708818898238	10.5283675612471	340	-0.121060425894736	0.121060425894736	43.9478517184857	2
841	266.42	367.73	1.1763	5.86814861487711	10.4073071353524	341	0.399159074938067	0.399159074938067	44.3470107934237	2
842	261.81	363.58	1.0942	5.46898953993905	10.8064662102904	342	-0.342275260361024	0.342275260361024	44.6892860537848	2
843	264.96	359.57	1.1646	5.81126480030007	10.4641909499294	343	-0.175513308224899	0.175513308224899	44.8647993620097	2
844	273.99	356.14	1.2007	5.98677810852497	10.2886776417045	344	0.168706697933629	0.168706697933629	45.0335060599433	2
845	275.83	369.03	1.166	5.81807141059134	10.4573843396381	345	-0.00972372898752916	0.00972372898752916	45.0432297889308	2
846	270.66	371.41	1.168	5.82779513957887	10.4476606106506	346	-0.0306297463107157	0.0306297463107157	45.0738595352415	2
847	276.57	364.51	1.1743	5.85842488588958	10.4170308643399	347	0	0	45.0738595352415	2
848	268.95	363.86	1.1743	5.85842488588958	10.4170308643399	348	0.467711364300147	0.467711364300147	45.5415708995417	2
849	262.57	361.08	1.0781	5.39071352158944	10.88474222864	349	-0.446319160527583	0.446319160527583	45.9878900600693	2
850	260.79	347.73	1.1699	5.83703268211702	10.4384230681124	350	-0.116198561400973	0.116198561400973	46.1040886214702	2
851	262.84	339.34	1.1938	5.95323124351799	10.3222245067115	351	-0.0121546612344101	0.0121546612344101	46.1162432827047	2
852	266.03	338.52	1.1963	5.9653859047524	10.3100698454771	352	0.0879997473371361	0.0879997473371361	46.2042430300418	2
853	263.3	343.03	1.1782	5.87738615741527	10.3980695928142	353	0.0807069505964915	0.0807069505964915	46.2849499806383	2
854	261.91	349.86	1.1616	5.79667920681877	10.4787765434107	354	-0.211491105478757	0.211491105478757	46.496441086117	2
855	251.6	349.12	1.2051	6.00817031229753	10.2672854379319	355	-0.237258987295709	0.237258987295709	46.7337000734127	2
856	246.98	320.97	1.2539	6.24542929959324	10.0300264506362	356	-0.0690384758114568	0.0690384758114568	46.8027385492242	2
857	248.06	337.3	1.2681	6.3144677754047	9.96098797482477	357	0.429788821248785	0.429788821248785	47.232527370473	2
858	250.06	339.57	1.1797	5.88467895415591	10.3907767960736	358	-0.232397122801945	0.232397122801945	47.4649244932749	2
859	240.76	340.06	1.2275	6.11707607695786	10.1583796732716	359	0.493479246117101	0.493479246117101	47.958403739392	2
860	243.8	345.96	1.126	5.62359683084076	10.6518589193887	360	-0.270319665853307	0.270319665853307	48.2287234052453	2
861	242.95	349.45	1.1816	5.89391649669407	10.3815392535354	361	-0.263513055562038	0.263513055562038	48.4922364608074	2
862	254.63	339.89	1.2358	6.1574295522561	10.1180261979734	362	0.232397122801943	0.232397122801943	48.7246335836093	2
863	264.27	343.46	1.188	5.92503242945416	10.3504233207753	363	-0.246982716283236	0.246982716283236	48.9716162998926	2
864	264.02	345.08	1.2388	6.1720151457374	10.1034406044921	364	0.185237037212428	0.185237037212428	49.156853337105	2
865	259.35	343.56	1.2007	5.98677810852497	10.2886776417045	365	-0.0807069505964915	0.0807069505964915	49.2375602877015	2
866	267.9	344.79	1.2173	6.06748505912146	10.207970691108	366	-0.0379225430513621	0.0379225430513621	49.2754828307528	2
867	255.43	341.03	1.2251	6.10540760217282	10.1700481480566	367	0.2849052593346	0.2849052593346	49.5603880900874	2
868	256.23	348.73	1.1665	5.82050234283822	10.4549534073912	368	-0.365612209931093	0.365612209931093	49.9260003000185	2
869	252.18	351.15	1.2417	6.18611455276931	10.0893411974602	369	0.441457296033821	0.441457296033821	50.3674575960524	2
870	246.77	357.53	1.1509	5.74465725673549	10.530798493494	370	-0.140021697420419	0.140021697420419	50.5074792934728	2
871	241.11	357.82	1.1797	5.88467895415591	10.3907767960736	371	0.211491105478757	0.211491105478757	50.7189703989515	2
872	251.55	354.4	1.1362	5.67318784867716	10.6022679015523	372	-0.192529833953074	0.192529833953074	50.9115002329046	2
873	264.71	358.74	1.1758	5.86571768263023	10.4097380675992	373	0.130784154882264	0.130784154882264	51.0422843877869	2
874	268.91	375.42	1.1489	5.73493352774797	10.5405222224815	374	-0.050077204285774	0.050077204285774	51.0923615920726	2
875	269.82	374.75	1.1592	5.78501073203374	10.4904450181957	375	-0.0354916108044812	0.0354916108044812	51.1278532028771	2
876	279.66	370.93	1.1665	5.82050234283822	10.4549534073912	376	-0.228021444757555	0.228021444757555	51.3558746476347	2
877	278.43	353.69	1.2134	6.04852378759578	10.2269319626337	377	0.330120599126612	0.330120599126612	51.6859952467613	2
878	265.89	374.09	1.1455	5.71840318846917	10.5570525617603	378	-0.047646272038893	0.047646272038893	51.7336415188002	2
879	262.4	372.8	1.1553	5.76604946050806	10.5094062897214	379	-0.0189612715256828	0.0189612715256828	51.7526027903259	2
880	265	376.76	1.1592	5.78501073203374	10.4904450181957	380	0.0140994070319174	0.0140994070319174	51.7667021973578	2
881	266.52	375.13	1.1563	5.77091132500182	10.5045444252276	381	0.268374920055802	0.268374920055802	52.0350771174136	2
882	279	378.11	1.1011	5.50253640494602	10.7729193452834	382	-0.244551784036355	0.244551784036355	52.2796289014499	2
883	270.73	376.14	1.1514	5.74708818898238	10.5283675612471	383	0.0262540682663275	0.0262540682663275	52.3058829697163	2
884	263.34	370.64	1.146	5.72083412071605	10.5546216295134	384	-0.1424526296673	0.1424526296673	52.4483355993836	2
885	254.61	378.26	1.1753	5.86328675038335	10.4121689998461	385	0.073414153855845	0.073414153855845	52.5217497532394	2
886	252.2	374.41	1.1602	5.7898725965275	10.485583153702	386	0.104530086615936	0.104530086615936	52.6262798398554	2
887	245.62	388.42	1.1387	5.68534250991157	10.5901132403179	387	0.0996682221221725	0.0996682221221725	52.7259480619775	2
888	240.72	381.4	1.1182	5.58567428778939	10.6897814624401	388	-0.215866783523143	0.215866783523143	52.9418148455007	2
889	235.37	367.08	1.1626	5.80154107131254	10.4739146789169	389	-0.054452882330164	0.054452882330164	52.9962677278308	2
890	233.98	375.61	1.1738	5.8559939536427	10.4194617965868	390	0.256220258821392	0.256220258821392	53.2524879866522	2
891	244.8	379.25	1.1211	5.59977369482131	10.6756820554082	391	-0.132728900679773	0.132728900679773	53.385216887332	2
892	233.5	384.28	1.1484	5.73250259550108	10.5429531547284	392	0.223159580263792	0.223159580263792	53.6083764675958	2
893	240.28	386.8	1.1025	5.50934301523729	10.7661127349922	393	0.00437567804438999	0.00437567804438999	53.6127521456402	2
894	253.21	394.52	1.1016	5.5049673371929	10.7704884130366	394	0.0170165257281738	0.0170165257281738	53.6297686713684	2
895	250.73	395.67	1.0981	5.48795081146473	10.7875049387647	395	-0.133215087129146	0.133215087129146	53.7629837584975	2
896	252.1	398.08	1.1255	5.62116589859387	10.6542898516356	396	0.292198056075248	0.292198056075248	54.0551818145727	2
897	259.08	396.72	1.0654	5.32896784251863	10.9464879077108	397	-0.125922290388502	0.125922290388502	54.1811041049612	2
898	257.36	392.98	1.0913	5.45489013290713	10.8205656173223	398	-0.00243093224688273	0.00243093224688273	54.1835350372081	2
899	264.48	405.88	1.0918	5.45732106515401	10.8181346850755	399	0.132728900679771	0.132728900679771	54.3162639378879	2
900	258.93	395.45	1.0645	5.32459216447424	10.9508635857552	400	0	0	54.3162639378879	2
901	246.5	411.28	1.0645	5.32459216447424	10.9508635857552	401	-0.151690172205452	0.151690172205452	54.4679541100934	2
902	256.45	415.51	1.0957	5.47628233667969	10.7991734135498	402	0.363181277684211	0.363181277684211	54.8311353877776	2
903	254.32	416.18	1.021	5.11310105899548	11.162354691234	403	-0.325258734632849	0.325258734632849	55.1563941224104	2
904	252.25	413.04	1.0879	5.43835979362833	10.8370959566011	404	0.353943735146059	0.353943735146059	55.5103378575565	2
905	252.38	419.88	1.0151	5.08441605848227	11.1910396917472	405	-0.437081617989431	0.437081617989431	55.9474194755459	2
906	258.93	422.88	1.105	5.5214976764717	10.7539580737578	406	0.410827549723104	0.410827549723104	56.358247025269	2
907	238.68	426.88	1.0205	5.1106701267486	11.1647856234809	407	-0.182806104965547	0.182806104965547	56.5410531302346	2
908	240.61	422.3	1.0581	5.29347623171415	10.9819795185153	408	0.1424526296673	0.1424526296673	56.6835057599019	2
909	238.65	424.83	1.0288	5.15102360204684	11.1244321481826	409	-0.0238231360194465	0.0238231360194465	56.7073288959213	2
910	235.86	431.23	1.0337	5.17484673806629	11.1006090121632	410	0.0452153397920103	0.0452153397920103	56.7525442357133	2
911	236.61	444.23	1.0244	5.12963139827428	11.1458243519552	411	0.0116684747850346	0.0116684747850346	56.7642127104983	2
912	240.55	450.63	1.022	5.11796292348925	11.1574928267402	412	0.0311159327600929	0.0311159327600929	56.7953286432584	2
913	248.4	446.79	1.0156	5.08684699072915	11.1886087595003	413	-0.0189612715256828	0.0189612715256828	56.8142899147841	2
914	246.37	445.5	1.0195	5.10580826225484	11.1696474879746	414	0.00243093224688451	0.00243093224688451	56.816720847031	2
915	256.81	452.98	1.019	5.10337733000795	11.1720784202215	415	-0.00729279674064642	0.00729279674064642	56.8240136437717	2
916	263.14	448.93	1.0205	5.1106701267486	11.1647856234809	416	0	0	56.8240136437717	2
917	264.36	463.02	1.0205	5.1106701267486	11.1647856234809	417	-0.0116684747850364	0.0116684747850364	56.8356821185567	2
918	262.4	467.27	1.0229	5.12233860153363	11.1531171486958	418	0.00923754253815368	0.00923754253815368	56.8449196610948	2
919	274.35	475.52	1.021	5.11310105899548	11.162354691234	419	-0.00243093224688273	0.00243093224688273	56.8473505933417	2
920	264.87	479.37	1.0215	5.11553199124236	11.1599237589871	420	-0.00243093224688273	0.00243093224688273	56.8497815255886	2
921	269.11	481.47	1.022	5.11796292348925	11.1574928267402	421	0.00243093224688273	0.00243093224688273	56.8522124578355	2
922	274.72	491.27	1.0215	5.11553199124236	11.1599237589871	422	0.00729279674064642	0.00729279674064642	56.8595052545761	2
923	264.2	491.3	1.02	5.10823919450172	11.1672165557278	423	0.00243093224688096	0.00243093224688096	56.861936186823	2
924	265.53	494.51	1.0195	5.10580826225484	11.1696474879746	424	-0.00486186449376191	0.00486186449376191	56.8667980513168	2
925	247.09	481.69	1.0205	5.1106701267486	11.1647856234809	425	-0.0189612715256828	0.0189612715256828	56.8857593228425	2
926	261.53	481.37	1.0244	5.12963139827428	11.1458243519552	426	0.0165303392788001	0.0165303392788001	56.9022896621213	2
927	257.69	493.53	1.021	5.11310105899548	11.162354691234	427	0.0140994070319156	0.0140994070319156	56.9163890691532	2
928	257.79	491.3	1.0181	5.09900165196356	11.1764540982659	428	-0.00437567804438643	0.00437567804438643	56.9207647471976	2
929	256.32	493.06	1.019	5.10337733000795	11.1720784202215	429	-0.0121546612344119	0.0121546612344119	56.932919408432	2
930	250.04	476.05	1.0215	5.11553199124236	11.1599237589871	430	-0.00486186449376547	0.00486186449376547	56.9377812729257	2
931	243.73	476.54	1.0225	5.12039385573613	11.1550618944933	431	0.0072927967406482	0.0072927967406482	56.9450740696664	2
932	241.55	470.25	1.021	5.11310105899548	11.162354691234	432	-0.0165303392788001	0.0165303392788001	56.9616044089452	2
933	247.33	472.49	1.0244	5.12963139827428	11.1458243519552	433	0.0165303392788001	0.0165303392788001	56.978134748224	2
934	252.32	472.29	1.021	5.11310105899548	11.162354691234	434	0	0	56.978134748224	2
935	239.8	464.91	1.021	5.11310105899548	11.162354691234	435	-0.00486186449376547	0.00486186449376547	56.9829966127178	2
936	235.81	469.6	1.022	5.11796292348925	11.1574928267402	436	0	0	56.9829966127178	2
937	245.24	475.11	1.022	5.11796292348925	11.1574928267402	437	0.0121546612344101	0.0121546612344101	56.9951512739522	2
938	234.47	469.44	1.0195	5.10580826225484	11.1696474879746	438	-0.0262540682663257	0.0262540682663257	57.0214053422185	2
939	237.56	468.3	1.0249	5.13206233052116	11.1433934197083	439	-0.00972372898753093	0.00972372898753093	57.031129071206	2
940	236.44	473.15	1.0269	5.14178605950869	11.1336696907208	440	0.0573700010264222	0.0573700010264222	57.0884990722325	2
941	250.91	467.92	1.0151	5.08441605848227	11.1910396917472	441	-0.0238231360194465	0.0238231360194465	57.1123222082519	2
942	254.02	466.76	1.02	5.10823919450172	11.1672165557278	442	-0.00729279674064642	0.00729279674064642	57.1196150049925	2
943	257.82	468.97	1.0215	5.11553199124236	11.1599237589871	443	-0.00486186449376547	0.00486186449376547	57.1244768694863	2
944	263.37	465.13	1.0225	5.12039385573613	11.1550618944933	444	-0.00437567804438821	0.00437567804438821	57.1288525475307	2
945	266.32	466.52	1.0234	5.12476953378052	11.150686216449	445	0.0165303392788001	0.0165303392788001	57.1453828868095	2
946	260.3	474.77	1.02	5.10823919450172	11.1672165557278	446	-0.0213922037725638	0.0213922037725638	57.1667750905821	2
947	250.45	464	1.0244	5.12963139827428	11.1458243519552	447	0.0238231360194447	0.0238231360194447	57.1905982266015	2
948	253.47	464.71	1.0195	5.10580826225484	11.1696474879746	448	-0.00486186449376191	0.00486186449376191	57.1954600910953	2
949	250.79	471.46	1.0205	5.1106701267486	11.1647856234809	449	0.00243093224688096	0.00243093224688096	57.1978910233422	2
950	263.69	471.68	1.02	5.10823919450172	11.1672165557278	450	-0.0140994070319174	0.0140994070319174	57.2119904303741	2
951	277.85	467.66	1.0229	5.12233860153363	11.1531171486958	451	0.0189612715256828	0.0189612715256828	57.2309517018997	2
952	271.57	469.15	1.019	5.10337733000795	11.1720784202215	452	-0.00972372898752916	0.00972372898752916	57.2406754308873	2
953	279.79	479.84	1.021	5.11310105899548	11.162354691234	453	0.00486186449376369	0.00486186449376369	57.245537295381	2
954	264.5	490.01	1.02	5.10823919450172	11.1672165557278	454	0.00243093224688096	0.00243093224688096	57.2479682276279	2
955	261.22	490.3	1.0195	5.10580826225484	11.1696474879746	455	0.00437567804438999	0.00437567804438999	57.2523439056723	2
956	259.1	474.09	1.0186	5.10143258421045	11.174023166019	456	-0.00437567804438999	0.00437567804438999	57.2567195837167	2
957	246.41	468.03	1.0195	5.10580826225484	11.1696474879746	457	-0.00729279674064465	0.00729279674064465	57.2640123804573	2
958	231.99	453.08	1.021	5.11310105899548	11.162354691234	458	0.00243093224688273	0.00243093224688273	57.2664433127042	2
959	231.92	456.41	1.0205	5.1106701267486	11.1647856234809	459	-0.0116684747850364	0.0116684747850364	57.2781117874893	2
960	231.32	448.37	1.0229	5.12233860153363	11.1531171486958	460	-0.0335468650069757	0.0335468650069757	57.3116586524962	2
961	235.64	434.75	1.0298	5.15588546654061	11.1195702836889	461	-0.0213922037725638	0.0213922037725638	57.3330508562688	2
962	230.18	432.89	1.0342	5.17727767031317	11.0981780799163	462	0.0666075435645759	0.0666075435645759	57.3996583998334	2
963	248.17	447.4	1.0205	5.1106701267486	11.1647856234809	463	0	0	57.3996583998334	2
964	243.24	439.74	1.0205	5.1106701267486	11.1647856234809	464	-0.0593147468239295	0.0593147468239295	57.4589731466573	2
965	248.04	436.6	1.0327	5.16998487357253	11.1054708766569	465	0.0354916108044812	0.0354916108044812	57.4944647574618	2
966	250.36	440.29	1.0254	5.13449326276805	11.1409624874614	466	-0.0520219500832795	0.0520219500832795	57.5464867075451	2
967	250.23	434.18	1.0361	5.18651521285133	11.0889405373781	467	0.0641766113176914	0.0641766113176914	57.6106633188628	2
968	250.75	441.72	1.0229	5.12233860153363	11.1531171486958	468	0.00437567804438821	0.00437567804438821	57.6150389969072	2
969	253.86	445.77	1.022	5.11796292348925	11.1574928267402	469	-0.00243093224688273	0.00243093224688273	57.617469929154	2
970	244.1	451.2	1.0225	5.12039385573613	11.1550618944933	470	0.0121546612344119	0.0121546612344119	57.6296245903884	2
971	248.01	463.22	1.02	5.10823919450172	11.1672165557278	471	-0.0121546612344119	0.0121546612344119	57.6417792516229	2
972	249.59	464.29	1.0225	5.12039385573613	11.1550618944933	472	0.0189612715256828	0.0189612715256828	57.6607405231485	2
973	256.67	469.78	1.0186	5.10143258421045	11.174023166019	473	-0.00194474579750548	0.00194474579750548	57.662685268946	2
974	233.09	458.03	1.019	5.10337733000795	11.1720784202215	474	0.0165303392787983	0.0165303392787983	57.6792156082248	2
975	250.07	457.77	1.0156	5.08684699072915	11.1886087595003	475	-0.0286850005132102	0.0286850005132102	57.7079006087381	2
976	251.11	456.4	1.0215	5.11553199124236	11.1599237589871	476	-0.00923754253815368	0.00923754253815368	57.7171381512762	2
977	253.11	450.93	1.0234	5.12476953378052	11.150686216449	477	0	0	57.7171381512762	2
978	244.78	458.17	1.0234	5.12476953378052	11.150686216449	478	0.00243093224688273	0.00243093224688273	57.7195690835231	2
979	252.7	455.5	1.0229	5.12233860153363	11.1531171486958	479	0.0116684747850364	0.0116684747850364	57.7312375583081	2
980	262.25	470.86	1.0205	5.1106701267486	11.1647856234809	480	0	0	57.7312375583081	2
981	277.81	494.45	1.0205	5.1106701267486	11.1647856234809	481	-0.0072927967406482	0.0072927967406482	57.7385303550488	2
982	279.18	481.31	1.022	5.11796292348925	11.1574928267402	482	0.0189612715256811	0.0189612715256811	57.7574916265745	2
983	274.56	481.34	1.0181	5.09900165196356	11.1764540982659	483	-0.0379225430513621	0.0379225430513621	57.7954141696258	2
984	273.33	490.17	1.0259	5.13692419501493	11.1385315552145	484	0.0335468650069757	0.0335468650069757	57.8289610346328	2
985	271.77	484.21	1.019	5.10337733000795	11.1720784202215	485	-0.0145855934812946	0.0145855934812946	57.8435466281141	2
986	263.24	484.22	1.022	5.11796292348925	11.1574928267402	486	0.00972372898752916	0.00972372898752916	57.8532703571016	2
987	270.97	455.29	1.02	5.10823919450172	11.1672165557278	487	-0.00972372898752916	0.00972372898752916	57.8629940860891	2
988	272.02	450.61	1.022	5.11796292348925	11.1574928267402	488	-0.00243093224688273	0.00243093224688273	57.865425018336	2
989	262.2	442.17	1.0225	5.12039385573613	11.1550618944933	489	0.028685000513212	0.028685000513212	57.8941100188492	2
990	253.09	446.14	1.0166	5.09170885522292	11.1837468950066	490	-0.0116684747850346	0.0116684747850346	57.9057784936343	2
991	248.4	449.89	1.019	5.10337733000795	11.1720784202215	491	-0.0311159327600947	0.0311159327600947	57.9368944263944	2
992	242.16	452.65	1.0254	5.13449326276805	11.1409624874614	492	0.0311159327600947	0.0311159327600947	57.9680103591545	2
993	240.35	461.16	1.019	5.10337733000795	11.1720784202215	493	-0.0238231360194483	0.0238231360194483	57.9918334951739	2
994	239.85	458.56	1.0239	5.1272004660274	11.1482552842021	494	0.0140994070319191	0.0140994070319191	58.0059329022058	2
995	267.62	452.1	1.021	5.11310105899548	11.162354691234	495	-0.0116684747850364	0.0116684747850364	58.0176013769909	2
996	249.64	445.18	1.0234	5.12476953378052	11.150686216449	496	-0.0617456790708086	0.0617456790708086	58.0793470560617	2
997	238.05	438.4	1.0361	5.18651521285133	11.0889405373781	497	0.073414153855845	0.073414153855845	58.1527612099175	2
998	235.42	439.29	1.021	5.11310105899548	11.162354691234	498	-0.0617456790708104	0.0617456790708104	58.2145068889883	2
999	239.53	436.93	1.0337	5.17484673806629	11.1006090121632	499	-0.365612209931092	0.365612209931092	58.5801190989194	2
1000	259.01	427.16	1.1089	5.54045894799738	10.7349968022321	500	NA	NA	NA	2
1001	264.09	427.31	1.0503	5.25555368866278	11.0315705363517	1	0.147314494161066	0.147314494161066	0.147314494161066	3
1002	267.74	430.7	1.02	5.10823919450172	11.1788850305128	2	-0.00243093224688096	0.00243093224688096	0.149745426407947	3
1003	271.14	433.33	1.0205	5.1106701267486	11.1764540982659	3	-0.00486186449376547	0.00486186449376547	0.154607290901712	3
1004	254.92	430.35	1.0215	5.11553199124236	11.1715922337721	4	-0.0306297463107175	0.0306297463107175	0.185237037212429	3
1005	266.49	433.43	1.0278	5.14616173755308	11.1409624874614	5	0.0189612715256811	0.0189612715256811	0.204198308738111	3
1006	270.02	441.66	1.0239	5.1272004660274	11.1599237589871	6	0.0189612715256828	0.0189612715256828	0.223159580263793	3
1007	271.14	446.95	1.02	5.10823919450172	11.1788850305128	7	0.0092375425381519	0.0092375425381519	0.232397122801945	3
1008	275.86	450.17	1.0181	5.09900165196356	11.1881225730509	8	-0.0092375425381519	0.0092375425381519	0.241634665340097	3
1009	278.63	453.38	1.02	5.10823919450172	11.1788850305128	9	-0.00486186449376369	0.00486186449376369	0.246496529833861	3
1010	274.14	445.46	1.021	5.11310105899548	11.174023166019	10	-0.0238231360194465	0.0238231360194465	0.270319665853307	3
1011	275.09	442.04	1.0259	5.13692419501493	11.1502000299996	11	0.0145855934812928	0.0145855934812928	0.2849052593346	3
1012	277.39	435.71	1.0229	5.12233860153363	11.1647856234809	12	0.0209060173231883	0.0209060173231883	0.305811276657789	3
1013	274.72	465.1	1.0186	5.10143258421045	11.1856916408041	13	0.00972372898752916	0.00972372898752916	0.315535005645318	3
1014	270.03	464.99	1.0166	5.09170885522292	11.1954153697916	14	-0.0379225430513639	0.0379225430513639	0.353457548696682	3
1015	260.09	471.86	1.0244	5.12963139827428	11.1574928267402	15	0.0281988140638347	0.0281988140638347	0.381656362760516	3
1016	261.74	462.87	1.0186	5.10143258421045	11.1856916408041	16	-0.0092375425381519	0.0092375425381519	0.390893905298668	3
1017	245.24	457.03	1.0205	5.1106701267486	11.1764540982659	17	-0.0072927967406482	0.0072927967406482	0.398186702039316	3
1018	244.57	455.43	1.022	5.11796292348925	11.1691613015253	18	0.00972372898752916	0.00972372898752916	0.407910431026846	3
1019	239.28	476.56	1.02	5.10823919450172	11.1788850305128	19	0.00680661029127094	0.00680661029127094	0.414717041318116	3
1020	240.25	479.14	1.0186	5.10143258421045	11.1856916408041	20	0	0	0.414717041318116	3
1021	238.25	487.59	1.0186	5.10143258421045	11.1856916408041	21	-0.0092375425381519	0.0092375425381519	0.423954583856268	3
1022	234.62	482.64	1.0205	5.1106701267486	11.1764540982659	22	-0.00243093224688273	0.00243093224688273	0.426385516103151	3
1023	235.52	493.42	1.021	5.11310105899548	11.174023166019	23	0.00729279674064465	0.00729279674064465	0.433678312843796	3
1024	234.51	485.08	1.0195	5.10580826225484	11.1813159627597	24	-0.00486186449376191	0.00486186449376191	0.438540177337558	3
1025	233.35	490.32	1.0205	5.1106701267486	11.1764540982659	25	0.00729279674064642	0.00729279674064642	0.445832974078204	3
1026	231.72	484.23	1.019	5.10337733000795	11.1837468950065	26	-0.00972372898752916	0.00972372898752916	0.455556703065733	3
1027	235.1	492.15	1.021	5.11310105899548	11.174023166019	27	-0.00923754253815368	0.00923754253815368	0.464794245603887	3
1028	238.29	487.17	1.0229	5.12233860153363	11.1647856234809	28	0.0281988140638347	0.0281988140638347	0.492993059667722	3
1029	241.69	481.29	1.0171	5.0941397874698	11.1929844375447	29	-0.0330606785576002	0.0330606785576002	0.526053738225322	3
1030	237.77	489.39	1.0239	5.1272004660274	11.1599237589871	30	0	0	0.526053738225322	3
1031	239.82	490.5	1.0239	5.1272004660274	11.1599237589871	31	0.00486186449376547	0.00486186449376547	0.530915602719087	3
1032	249.9	491.74	1.0229	5.12233860153363	11.1647856234809	32	0.00437567804438821	0.00437567804438821	0.535291280763476	3
1033	240.34	481.8	1.022	5.11796292348925	11.1691613015253	33	0.0121546612344101	0.0121546612344101	0.547445941997886	3
1034	231.51	475.14	1.0195	5.10580826225484	11.1813159627597	34	-0.00972372898752738	0.00972372898752738	0.557169670985413	3
1035	232.37	481.45	1.0215	5.11553199124236	11.1715922337721	35	0.0286850005132102	0.0286850005132102	0.585854671498623	3
1036	232.46	475.81	1.0156	5.08684699072915	11.2002772342853	36	-0.00486186449376369	0.00486186449376369	0.590716535992387	3
1037	233.08	477.47	1.0166	5.09170885522292	11.1954153697916	37	0	0	0.590716535992387	3
1038	248.19	480.03	1.0166	5.09170885522292	11.1954153697916	38	-0.0238231360194465	0.0238231360194465	0.614539672011833	3
1039	245.08	486.54	1.0215	5.11553199124236	11.1715922337721	39	0.00243093224688273	0.00243093224688273	0.616970604258716	3
1040	251.49	489.59	1.021	5.11310105899548	11.174023166019	40	-0.00923754253815368	0.00923754253815368	0.62620814679687	3
1041	255.44	494.3	1.0229	5.12233860153363	11.1647856234809	41	0.00680661029127094	0.00680661029127094	0.633014757088141	3
1042	241	484.63	1.0215	5.11553199124236	11.1715922337721	42	0.00243093224688273	0.00243093224688273	0.635445689335024	3
1043	233.3	478.88	1.021	5.11310105899548	11.174023166019	43	-0.00486186449376547	0.00486186449376547	0.640307553828789	3
1044	231.67	481.5	1.022	5.11796292348925	11.1691613015253	44	0.00972372898752916	0.00972372898752916	0.650031282816318	3
1045	239.71	477.61	1.02	5.10823919450172	11.1788850305128	45	-0.0238231360194447	0.0238231360194447	0.673854418835763	3
1046	252.56	484.91	1.0249	5.13206233052116	11.1550618944933	46	0.0286850005132102	0.0286850005132102	0.702539419348973	3
1047	257.46	472.77	1.019	5.10337733000795	11.1837468950065	47	-0.00486186449376547	0.00486186449376547	0.707401283842739	3
1048	246.17	477.64	1.02	5.10823919450172	11.1788850305128	48	-0.00486186449376369	0.00486186449376369	0.712263148336502	3
1049	252.41	456.41	1.021	5.11310105899548	11.174023166019	49	0	0	0.712263148336502	3
1050	255.32	456.94	1.021	5.11310105899548	11.174023166019	50	-0.00923754253815368	0.00923754253815368	0.721500690874656	3
1051	251.68	448.5	1.0229	5.12233860153363	11.1647856234809	51	0.00680661029127094	0.00680661029127094	0.728307301165927	3
1052	249.51	457.37	1.0215	5.11553199124236	11.1715922337721	52	-0.0116684747850364	0.0116684747850364	0.739975775950963	3
1053	235.61	437.92	1.0239	5.1272004660274	11.1599237589871	53	-0.187667969459309	0.187667969459309	0.927643745410272	3
1054	237.53	419.54	1.0625	5.31486843548671	10.9722557895278	54	-0.234828055048828	0.234828055048828	1.1624718004591	3
1055	232	398.31	1.1108	5.54969649053554	10.737427734479	55	-0.0403534752982448	0.0403534752982448	1.20282527575734	3
1056	244.85	394.53	1.1191	5.59004996583378	10.6970742591807	56	0.0379225430513621	0.0379225430513621	1.24074781880871	3
1057	253.08	391.7	1.1113	5.55212742278242	10.7349968022321	57	0.0330606785576002	0.0330606785576002	1.27380849736631	3
1058	255.87	391.37	1.1045	5.51906674422482	10.7680574807897	58	0.0520219500832795	0.0520219500832795	1.32583044744959	3
1059	256.63	402.89	1.0938	5.46704479414154	10.820079430873	59	0.0763312725521033	0.0763312725521033	1.40216172000169	3
1060	253.87	403.38	1.0781	5.39071352158944	10.8964107034251	60	-0.0568838145770449	0.0568838145770449	1.45904553457873	3
1061	254.17	400.35	1.0898	5.44759733616648	10.839526888848	61	-0.078762204798986	0.078762204798986	1.53780773937772	3
1062	251.1	393.06	1.106	5.52635954096547	10.760764684049	62	0.102099154369055	0.102099154369055	1.63990689374678	3
1063	271.42	397.39	1.085	5.42426038659641	10.8628638384181	63	0.0855688150902569	0.0855688150902569	1.72547570883703	3
1064	269.08	402.42	1.0674	5.33869157150616	10.9484326535083	64	0.0213922037725638	0.0213922037725638	1.7468679126096	3
1065	269.59	402.05	1.063	5.31729936773359	10.9698248572809	65	0.00729279674064465	0.00729279674064465	1.75416070935024	3
1066	266.57	411.93	1.0615	5.31000657099295	10.9771176540216	66	-0.0879997473371361	0.0879997473371361	1.84216045668738	3
1067	258.58	409.66	1.0796	5.39800631833008	10.8891179066844	67	0.177944240471781	0.177944240471781	2.02010469715916	3
1068	265.04	421.42	1.043	5.2200620778583	11.0670621471562	68	-0.0213922037725638	0.0213922037725638	2.04149690093172	3
1069	261.37	433.67	1.0474	5.24145428163087	11.0456699433836	69	0.1424526296673	0.1424526296673	2.18394953059902	3
1070	265.85	443.9	1.0181	5.09900165196356	11.1881225730509	70	-0.0189612715256811	0.0189612715256811	2.2029108021247	3
1071	265.48	445.53	1.022	5.11796292348925	11.1691613015253	71	-0.0140994070319156	0.0140994070319156	2.21701020915662	3
1072	266.59	439.86	1.0249	5.13206233052116	11.1550618944933	72	-0.00972372898753093	0.00972372898753093	2.22673393814415	3
1073	277.37	438.46	1.0269	5.14178605950869	11.1453381655058	73	0.0238231360194465	0.0238231360194465	2.2505570741636	3
1074	274.95	433.22	1.022	5.11796292348925	11.1691613015253	74	-0.00243093224688273	0.00243093224688273	2.25298800641048	3
1075	278.18	428.14	1.0225	5.12039385573613	11.1667303692784	75	0.0170165257281774	0.0170165257281774	2.27000453213866	3
1076	275.78	427.59	1.019	5.10337733000795	11.1837468950065	76	-0.00972372898752916	0.00972372898752916	2.27972826112619	3
1077	279.14	430.74	1.021	5.11310105899548	11.174023166019	77	0.0165303392787983	0.0165303392787983	2.29625860040498	3
1078	276.72	435.84	1.0176	5.09657071971668	11.1905535052978	78	-0.0213922037725638	0.0213922037725638	2.31765080417755	3
1079	272.32	433.87	1.022	5.11796292348925	11.1691613015253	79	-0.256220258821392	0.256220258821392	2.57387106299894	3
1080	269.48	404.75	1.0747	5.37418318231064	10.9129410427039	80	0.268374920055802	0.268374920055802	2.84224598305474	3
1081	278.98	418.22	1.0195	5.10580826225484	11.1813159627597	81	-0.052508136532655	0.052508136532655	2.8947541195874	3
1082	273.82	426.22	1.0303	5.15831639878749	11.128807826227	82	0.0213922037725638	0.0213922037725638	2.91614632335996	3
1083	272.39	420.84	1.0259	5.13692419501493	11.1502000299996	83	-0.0471600855895176	0.0471600855895176	2.96330640894948	3
1084	268.39	416.56	1.0356	5.18408428060444	11.1030399444101	84	-0.0690384758114551	0.0690384758114551	3.03234488476093	3
1085	263.33	421.36	1.0498	5.2531227564159	11.0340014685986	85	-0.0189612715256811	0.0189612715256811	3.05130615628661	3
1086	262.73	428.57	1.0537	5.27208402794158	11.0150401970729	86	-0.047646272038893	0.047646272038893	3.09895242832551	3
1087	262.39	415.76	1.0635	5.31973029998047	10.967393925034	87	-0.0116684747850364	0.0116684747850364	3.11062090311054	3
1088	257.92	416.25	1.0659	5.33139877476551	10.955725450249	88	0.0452153397920121	0.0452153397920121	3.15583624290256	3
1089	259.95	428.83	1.0566	5.2861834349735	11.000940790041	89	0.0165303392787983	0.0165303392787983	3.17236658218135	3
1090	263.16	430.73	1.0532	5.2696530956947	11.0174711293198	90	0.156552036699219	0.156552036699219	3.32891861888057	3
1091	266.87	431.91	1.021	5.11310105899548	11.174023166019	91	-0.144883561914183	0.144883561914183	3.47380218079476	3
1092	267.09	427.73	1.0508	5.25798462090966	11.0291396041048	92	0.052508136532655	0.052508136532655	3.52631031732741	3
1093	263.66	425.57	1.04	5.20547648437701	11.0816477406375	93	-0.102099154369053	0.102099154369053	3.62840947169646	3
1094	262.12	426.35	1.061	5.30757563874606	10.9795485862684	94	0.0471600855895158	0.0471600855895158	3.67556955728598	3
1095	273.6	416.18	1.0513	5.26041555315655	11.026708671858	95	-0.0281988140638347	0.0281988140638347	3.70376837134982	3
1096	274.78	411.66	1.0571	5.28861436722038	10.9985098577941	96	0.104530086615936	0.104530086615936	3.80829845796575	3
1097	271	411.94	1.0356	5.18408428060444	11.1030399444101	97	-0.050077204285774	0.050077204285774	3.85837566225153	3
1098	271.79	416.94	1.0459	5.23416148489022	11.0529627401243	98	0.054452882330164	0.054452882330164	3.91282854458169	3
1099	271.08	422.11	1.0347	5.17970860256006	11.1074156224544	99	-0.149259239958571	0.149259239958571	4.06208778454026	3
1100	269.09	402.16	1.0654	5.32896784251863	10.9581563824959	100	-0.265943987808921	0.265943987808921	4.32803177234918	3
1101	275.06	383.92	1.1201	5.59491183032755	10.692212394687	101	0.0116684747850364	0.0116684747850364	4.33970024713422	3
1102	277.06	383.56	1.1177	5.58324335554251	10.703880869472	102	0.0807069505964897	0.0807069505964897	4.42040719773071	3
1103	273.31	387.39	1.1011	5.50253640494602	10.7845878200685	103	0.287336191581485	0.287336191581485	4.70774338931219	3
1104	273.13	404.4	1.042	5.21520021336454	11.07192401165	104	-0.128353222635385	0.128353222635385	4.83609661194758	3
1105	266.91	407.73	1.0684	5.34355343599992	10.9435707890146	105	-0.0593147468239277	0.0593147468239277	4.8954113587715	3
1106	260.83	413.21	1.0806	5.40286818282385	10.8842560421907	106	0.135646019376031	0.135646019376031	5.03105737814754	3
1107	253.99	427.15	1.0527	5.26722216344782	11.0199020615667	107	0.0544528823301622	0.0544528823301622	5.0855102604777	3
1108	254.25	416.32	1.0415	5.21276928111766	11.0743549438968	108	0.0948063576284088	0.0948063576284088	5.18031661810611	3
1109	252.82	421.35	1.022	5.11796292348925	11.1691613015253	109	-0.185237037212429	0.185237037212429	5.36555365531854	3
1110	260.25	427.46	1.0601	5.30319996070167	10.9839242643128	110	0.185237037212429	0.185237037212429	5.55079069253097	3
1111	256.6	432.28	1.022	5.11796292348925	11.1691613015253	111	-0.121060425894736	0.121060425894736	5.6718511184257	3
1112	254.68	419.35	1.0469	5.23902334938398	11.0481008756305	112	-0.0899444931346434	0.0899444931346434	5.76179561156034	3
1113	260.4	414.8	1.0654	5.32896784251863	10.9581563824959	113	-0.0641766113176914	0.0641766113176914	5.82597222287804	3
1114	260.83	413.34	1.0786	5.39314445383632	10.8939797711782	114	-0.102099154369057	0.102099154369057	5.92807137724709	3
1115	254.84	407.63	1.0996	5.49524360820537	10.7918806168091	115	0.0140994070319174	0.0140994070319174	5.94217078427901	3
1116	241.78	404.21	1.0967	5.48114420117346	10.805980023841	116	-0.0330606785575984	0.0330606785575984	5.97523146283661	3
1117	241.98	400.27	1.1035	5.51420487973106	10.7729193452834	117	0.121060425894738	0.121060425894738	6.09629188873135	3
1118	249.97	400.25	1.0786	5.39314445383632	10.8939797711782	118	-0.0879997473371397	0.0879997473371397	6.18429163606849	3
1119	255.17	408.69	1.0967	5.48114420117346	10.805980023841	119	0.0189612715256828	0.0189612715256828	6.20325290759417	3
1120	256.31	403.83	1.0928	5.46218292964778	10.8249412953667	120	-0.00243093224688273	0.00243093224688273	6.20568383984105	3
1121	255.76	410.12	1.0933	5.46461386189466	10.8225103631198	121	0.00729279674064642	0.00729279674064642	6.2129766365817	3
1122	251.03	411.01	1.0918	5.45732106515401	10.8298031598605	122	0.190098901706193	0.190098901706193	6.40307553828789	3
1123	240.36	416.07	1.0527	5.26722216344782	11.0199020615667	123	-0.118629493647854	0.118629493647854	6.52170503193575	3
1124	232.81	409.49	1.0771	5.38585165709567	10.9012725679188	124	-0.163844833439866	0.163844833439866	6.68554986537561	3
1125	242.72	403.52	1.1108	5.54969649053554	10.737427734479	125	0.177944240471783	0.177944240471783	6.86349410584739	3
1126	265.4	403.34	1.0742	5.37175225006375	10.9153719749507	126	-0.0165303392788001	0.0165303392788001	6.88002444512619	3
1127	267.6	399.61	1.0776	5.38828258934255	10.8988416356719	127	-0.175999494674276	0.175999494674276	7.05602393980047	3
1128	266.8	391.24	1.1138	5.56428208401683	10.7228421409977	128	0.0262540682663275	0.0262540682663275	7.0822780080668	3
1129	263.37	391.53	1.1084	5.5380280157505	10.749096209264	129	0.190098901706193	0.190098901706193	7.27237690977299	3
1130	267.91	395.45	1.0693	5.34792911404431	10.9391951109702	130	-0.00486186449376547	0.00486186449376547	7.27723877426676	3
1131	261.29	386.37	1.0703	5.35279097853807	10.9343332464764	131	-0.0666075435645723	0.0666075435645723	7.34384631783133	3
1132	276.06	388.49	1.084	5.41939852210265	10.8677257029119	132	0.0948063576284071	0.0948063576284071	7.43865267545974	3
1133	274.53	402.58	1.0645	5.32459216447424	10.9625320605403	133	0.0359777972538584	0.0359777972538584	7.47463047271359	3
1134	272.13	402.23	1.0571	5.28861436722038	10.9985098577941	134	-0.0972372898752898	0.0972372898752898	7.57186776258888	3
1135	267.82	399.08	1.0771	5.38585165709567	10.9012725679188	135	-0.106961018862821	0.106961018862821	7.6788287814517	3
1136	250.45	385	1.0991	5.49281267595849	10.794311549056	136	-0.337413395867259	0.337413395867259	8.01624217731896	3
1137	241.37	367.84	1.1685	5.83022607182575	10.4568981531888	137	-0.104043900166561	0.104043900166561	8.12028607748552	3
1138	233.62	365.62	1.1899	5.93426997199231	10.3528542530222	138	0.22753525830818	0.22753525830818	8.3478213357937	3
1139	234.16	359.84	1.1431	5.70673471368413	10.5803895113304	139	-0.0495910178363985	0.0495910178363985	8.3974123536301	3
1140	261.28	375.49	1.1533	5.75632573152053	10.530798493494	140	-0.00243093224688096	0.00243093224688096	8.39984328587698	3
1141	271.39	376.77	1.1538	5.75875666376741	10.5283675612471	141	0.201767376491226	0.201767376491226	8.60161066236821	3
1142	273.82	381.51	1.1123	5.55698928727618	10.7301349377383	142	0.0403534752982466	0.0403534752982466	8.64196413766646	3
1143	271.59	381.55	1.104	5.51663581197794	10.7704884130366	143	0.0262540682663293	0.0262540682663293	8.66821820593279	3
1144	278.9	386.14	1.0986	5.49038174371161	10.7967424813029	144	0.263513055562036	0.263513055562036	8.93173126149482	3
1145	273.05	411.87	1.0444	5.22686868814957	11.0602555368649	145	-0.050077204285774	0.050077204285774	8.9818084657806	3
1146	278.54	414.81	1.0547	5.27694589243535	11.0101783325792	146	0.0213922037725638	0.0213922037725638	9.00320066955316	3
1147	279.03	410.82	1.0503	5.25555368866278	11.0315705363517	147	-0.220728648016909	0.220728648016909	9.22392931757007	3
1148	261.19	403.1	1.0957	5.47628233667969	10.8108418883348	148	-0.00972372898752916	0.00972372898752916	9.2336530465576	3
1149	262.03	397.9	1.0977	5.48600606566722	10.8011181593473	149	-0.0544528823301622	0.0544528823301622	9.28810592888776	3
1150	278.92	384.02	1.1089	5.54045894799738	10.7466652770171	150	-0.0855688150902569	0.0855688150902569	9.37367474397802	3
1151	276.36	378.72	1.1265	5.62602776308764	10.6610964619269	151	-0.215866783523145	0.215866783523145	9.58954152750116	3
1152	274.85	363.48	1.1709	5.84189454661078	10.4452296784037	152	-0.0593147468239259	0.0593147468239259	9.64885627432509	3
1153	277.44	350.96	1.1831	5.90120929343471	10.3859149315798	153	0.128353222635383	0.128353222635383	9.77720949696047	3
1154	265.49	354.94	1.1567	5.77285607079933	10.5142681542152	154	-0.168706697933629	0.168706697933629	9.9459161948941	3
1155	260.26	352	1.1914	5.94156276873296	10.3455614562815	155	0.27275059810019	0.27275059810019	10.2186667929943	3
1156	263.82	359.9	1.1353	5.66881217063277	10.6183120543817	156	-0.28928093737899	0.28928093737899	10.5079477303733	3
1157	256.64	352.44	1.1948	5.95809310801176	10.3290311170027	157	0.0330606785575984	0.0330606785575984	10.5410084089309	3
1158	254.74	353.13	1.188	5.92503242945416	10.3620917955603	158	0.0311159327600947	0.0311159327600947	10.572124341691	3
1159	253.81	355.48	1.1816	5.89391649669407	10.3932077283204	159	0.229966190555061	0.229966190555061	10.802090532246	3
1160	254.15	379.65	1.1343	5.663950306139	10.6231739188755	160	-0.0427844075451276	0.0427844075451276	10.8448749397912	3
1161	248.98	369.91	1.1431	5.70673471368413	10.5803895113304	161	-0.00243093224688096	0.00243093224688096	10.847305872038	3
1162	264.12	378.82	1.1436	5.70916564593101	10.5779585790835	162	0.102099154369053	0.102099154369053	10.9494050264071	3
1163	260.69	379.07	1.1226	5.60706649156196	10.6800577334525	163	0.157038223148595	0.157038223148595	11.1064432495557	3
1164	252.75	386	1.0903	5.45002826841336	10.8370959566011	164	-0.114253815603465	0.114253815603465	11.2206970651592	3
1165	249.4	382.52	1.1138	5.56428208401683	10.7228421409977	165	0	0	11.2206970651592	3
1166	256.66	384.34	1.1138	5.56428208401683	10.7228421409977	166	0.0739003403052205	0.0739003403052205	11.2945974054644	3
1167	253.98	385.74	1.0986	5.49038174371161	10.7967424813029	167	-0.111822883356584	0.111822883356584	11.406420288821	3
1168	243.76	384.69	1.1216	5.60220462706819	10.6849195979463	168	0.0238231360194447	0.0238231360194447	11.4302434248404	3
1169	238	380.2	1.1167	5.57838149104875	10.7087427339658	169	-0.0520219500832795	0.0520219500832795	11.4822653749237	3
1170	233.89	382.99	1.1274	5.63040344113203	10.6567207838825	170	0.111336696907209	0.111336696907209	11.5936020718309	3
1171	233.81	378.99	1.1045	5.51906674422482	10.7680574807897	171	-0.158982968946102	0.158982968946102	11.752585040777	3
1172	239	388.65	1.1372	5.67804971317092	10.6090745118436	172	0.0758450861027278	0.0758450861027278	11.8284301268797	3
1173	231.11	398	1.1216	5.60220462706819	10.6849195979463	173	0.491534500319595	0.491534500319595	12.3199646271993	3
1174	233.18	429.43	1.0205	5.1106701267486	11.1764540982659	174	-0.0879997473371397	0.0879997473371397	12.4079643745365	3
1175	244.2	428.78	1.0386	5.19866987408574	11.0884543509288	175	-0.123491358141619	0.123491358141619	12.5314557326781	3
1176	238.19	418.96	1.064	5.32216123222736	10.9649629927871	176	-0.246496529833861	0.246496529833861	12.7779522625119	3
1177	234.78	394.82	1.1147	5.56865776206122	10.7184664629533	177	0.00437567804438821	0.00437567804438821	12.7823279405563	3
1178	244.81	387.44	1.1138	5.56428208401683	10.7228421409977	178	-0.0520219500832813	0.0520219500832813	12.8343498906396	3
1179	230.03	394.75	1.1245	5.61630403410011	10.6708201909144	179	0.0666075435645741	0.0666075435645741	12.9009574342042	3
1180	240.77	399.75	1.1108	5.54969649053554	10.737427734479	180	-0.00972372898752916	0.00972372898752916	12.9106811631917	3
1181	241.53	399.16	1.1128	5.55942021952307	10.7277040054914	181	0.0213922037725638	0.0213922037725638	12.9320733669643	3
1182	235.35	393.59	1.1084	5.5380280157505	10.749096209264	182	-0.149745426407947	0.149745426407947	13.0818187933722	3
1183	243.43	381.02	1.1392	5.68777344215845	10.5993507828561	183	0.00486186449376369	0.00486186449376369	13.086680657866	3
1184	242.66	380.41	1.1382	5.68291157766468	10.6042126473498	184	0.154607290901712	0.154607290901712	13.2412879487677	3
1185	245.99	376.64	1.1064	5.52830428676297	10.7588199382515	185	-0.168706697933628	0.168706697933628	13.4099946467013	3
1186	241.53	379.1	1.1411	5.6970109846966	10.5901132403179	186	-0.116198561400974	0.116198561400974	13.5261932081023	3
1187	236.92	368.77	1.165	5.81320954609757	10.4739146789169	187	-0.130784154882264	0.130784154882264	13.6569773629846	3
1188	230.47	358.28	1.1919	5.94399370097984	10.3431305240347	188	-0.135159832926655	0.135159832926655	13.7921371959112	3
1189	237.03	338.98	1.2197	6.07915353390649	10.207970691108	189	0.166275765686747	0.166275765686747	13.958412961598	3
1190	251.49	350.1	1.1855	5.91287776821975	10.3742464567948	190	0.0661213571151986	0.0661213571151986	14.0245343187132	3
1191	238.95	367.23	1.1719	5.84675641110455	10.44036781391	191	-0.201767376491228	0.201767376491228	14.2263016952044	3
1192	231.43	347.35	1.2134	6.04852378759578	10.2386004374187	192	0.128353222635383	0.128353222635383	14.3546549178398	3
1193	256.43	352.08	1.187	5.92017056496039	10.3669536600541	193	0.0330606785576002	0.0330606785576002	14.3877155963974	3
1194	252.2	353.08	1.1802	5.88710988640279	10.4000143386117	194	-0.0661213571151986	0.0661213571151986	14.4538369535126	3
1195	242.24	349.1	1.1938	5.95323124351799	10.3338929814965	195	-0.166275765686747	0.166275765686747	14.6201127191993	3
1196	238.46	332.94	1.228	6.11950700920474	10.1676172158098	196	-0.0972372898752916	0.0972372898752916	14.7173500090746	3
1197	236.03	320.55	1.248	6.21674429908003	10.0703799259345	197	0.00680661029127094	0.00680661029127094	14.7241566193659	3
1198	247.31	333.28	1.2466	6.20993768878876	10.0771865362257	198	-0.0213922037725638	0.0213922037725638	14.7455488231384	3
1199	246.62	331.39	1.251	6.23132989256132	10.0557943324532	199	0	0	14.7455488231384	3
1200	245.23	329.71	1.251	6.23132989256132	10.0557943324532	200	0.0238231360194447	0.0238231360194447	14.7693719591579	3
1201	251.85	328.81	1.2461	6.20750675654188	10.0796174684726	201	-0.00729279674064642	0.00729279674064642	14.7766647558985	3
1202	252.15	326.92	1.2476	6.21479955328252	10.072324671732	202	0.232883309251321	0.232883309251321	15.0095480651499	3
1203	255.01	333.63	1.1997	5.9819162440312	10.3052079809833	203	-0.0928616118309016	0.0928616118309016	15.1024096769808	3
1204	255.71	338.22	1.2188	6.07477785586211	10.2123463691524	204	-0.215866783523147	0.215866783523147	15.3182764605039	3
1205	258.57	327.16	1.2632	6.29064463938525	9.99647958562925	205	0.144883561914185	0.144883561914185	15.4631600224181	3
1206	275.71	326.68	1.2334	6.14576107747107	10.1413631475434	206	0.152176358654831	0.152176358654831	15.6153363810729	3
1207	277.55	338.72	1.2021	5.99358471881624	10.2935395061983	207	0.0875135608877606	0.0875135608877606	15.7028499419607	3
1208	279.89	340.75	1.1841	5.90607115792848	10.381053067086	208	-0.244551784036355	0.244551784036355	15.947401725997	3
1209	277.66	333.09	1.2344	6.15062294196483	10.1365012830497	209	0.0739003403052205	0.0739003403052205	16.0213020663023	3
1210	277.27	328.91	1.2192	6.07672260165961	10.2104016233549	210	-0.0952925440777843	0.0952925440777843	16.11659461038	3
1211	278.34	321.96	1.2388	6.1720151457374	10.1151090792771	211	0.0690384758114551	0.0690384758114551	16.1856330861915	3
1212	279.61	327.47	1.2246	6.10297666992594	10.1841475550886	212	0.185237037212428	0.185237037212428	16.3708701234039	3
1213	279.4	344.25	1.1865	5.91773963271351	10.369384592301	213	-0.0714694080583378	0.0714694080583378	16.4423395314623	3
1214	271.66	349.38	1.2012	5.98920904077185	10.2979151842427	214	0.130784154882267	0.130784154882267	16.5731236863445	3
1215	272.28	351.34	1.1743	5.85842488588958	10.4286993391249	215	-0.0758450861027278	0.0758450861027278	16.6489687724473	3
1216	271.46	351.53	1.1899	5.93426997199231	10.3528542530222	216	0.13029796843289	0.13029796843289	16.7792667408801	3
1217	272.95	352.2	1.1631	5.80397200355942	10.4831522214551	217	-0.149259239958571	0.149259239958571	16.9285259808387	3
1218	272.64	343.34	1.1938	5.95323124351799	10.3338929814965	218	-0.128353222635385	0.128353222635385	17.0568792034741	3
1219	266.94	336.6	1.2202	6.08158446615338	10.2055397588611	219	0.0685522893620814	0.0685522893620814	17.1254314928362	3
1220	273.59	338.96	1.2061	6.0130321767913	10.2740920482232	220	0.0807069505964897	0.0807069505964897	17.2061384434327	3
1221	274.96	345.74	1.1895	5.9323252261948	10.3547989988197	221	-0.123005171692242	0.123005171692242	17.3291436151249	3
1222	265.45	340.1	1.2148	6.05533039788705	10.2317938271275	222	-0.050077204285774	0.050077204285774	17.3792208194107	3
1223	270.18	335.56	1.2251	6.10540760217282	10.1817166228417	223	0.0734141538558433	0.0734141538558433	17.4526349732665	3
1224	258.62	335.24	1.21	6.03199344831698	10.2551307766975	224	-0.0996682221221725	0.0996682221221725	17.5523031953887	3
1225	251.06	339	1.2305	6.13166167043915	10.1554625545754	225	0.0525081365326567	0.0525081365326567	17.6048113319214	3
1226	254.79	337.27	1.2197	6.07915353390649	10.207970691108	226	0.0996682221221725	0.0996682221221725	17.7044795540435	3
1227	255.65	336.06	1.1992	5.97948531178432	10.3076389132302	227	-0.18766796945931	0.18766796945931	17.8921475235028	3
1228	261.25	327.27	1.2378	6.16715328124363	10.1199709437709	228	0.1589829689461	0.1589829689461	18.0511304924489	3
1229	267.1	328.03	1.2051	6.00817031229753	10.278953912717	229	-0.213435851276264	0.213435851276264	18.2645663437252	3
1230	272.36	320.2	1.249	6.22160616357379	10.0655180614407	230	0.0140994070319174	0.0140994070319174	18.2786657507571	3
1231	275.91	322.67	1.2461	6.20750675654188	10.0796174684726	231	0.0330606785576002	0.0330606785576002	18.3117264293147	3
1232	276.94	316.14	1.2393	6.17444607798428	10.1126781470302	232	-0.0354916108044812	0.0354916108044812	18.3472180401192	3
1233	274.68	323.45	1.2466	6.20993768878876	10.0771865362257	233	-0.0427844075451276	0.0427844075451276	18.3900024476643	3
1234	251.2	322.93	1.2554	6.25272209633389	10.0344021286806	234	0.0335468650069757	0.0335468650069757	18.4235493126713	3
1235	258.57	321.65	1.2485	6.21917523132691	10.0679489936876	235	0	0	18.4235493126713	3
1236	261.32	322.37	1.2485	6.21917523132691	10.0679489936876	236	0.130297968432888	0.130297968432888	18.5538472811042	3
1237	263.02	328.43	1.2217	6.08887726289402	10.1982469621205	237	-0.0923754253815261	0.0923754253815261	18.6462227064857	3
1238	255.07	331.9	1.2407	6.18125268827555	10.105871536739	238	0.0427844075451276	0.0427844075451276	18.6890071140309	3
1239	240.17	337.14	1.2319	6.13846828073042	10.1486559442841	239	-0.0359777972538566	0.0359777972538566	18.7249849112847	3
1240	249.37	336.22	1.2393	6.17444607798428	10.1126781470302	240	0.337413395867259	0.337413395867259	19.062398307152	3
1241	252.65	355.17	1.1699	5.83703268211702	10.4500915428975	241	-0.0354916108044812	0.0354916108044812	19.0978899179565	3
1242	244.5	353.43	1.1772	5.8725242929215	10.414599932093	242	-0.209060173231876	0.209060173231876	19.3069500911883	3
1243	236.91	346.18	1.2202	6.08158446615338	10.2055397588611	243	0.0165303392787983	0.0165303392787983	19.3234804304671	3
1244	236.9	347.36	1.2168	6.06505412687458	10.2220700981399	244	0.0923754253815279	0.0923754253815279	19.4158558558487	3
1245	235.98	351.49	1.1978	5.97267870149305	10.3144455235215	245	-0.0850826286408797	0.0850826286408797	19.5009384844895	3
1246	231.62	351.6	1.2153	6.05776133013393	10.2293628948806	246	0.165789579237371	0.165789579237371	19.6667280637269	3
1247	240.9	351.74	1.1812	5.89197175089656	10.3951524741179	247	-0.0403534752982466	0.0403534752982466	19.7070815390252	3
1248	242.15	351.02	1.1895	5.9323252261948	10.3547989988197	248	0.194960766199959	0.194960766199959	19.9020423052251	3
1249	255.71	369.14	1.1494	5.73736445999485	10.5497597650197	249	-0.0238231360194483	0.0238231360194483	19.9258654412446	3
1250	252.76	372.43	1.1543	5.76118759601429	10.5259366290002	250	0.317965937892202	0.317965937892202	20.2438313791368	3
1251	251.86	387.26	1.0889	5.44322165812209	10.8439025668924	251	-0.0116684747850346	0.0116684747850346	20.2554998539218	3
1252	253.5	413.29	1.0913	5.45489013290713	10.8322340921074	252	0.258651191068273	0.258651191068273	20.5141510449901	3
1253	252.35	424.99	1.0381	5.19623894183886	11.0908852831756	253	0.0072927967406482	0.0072927967406482	20.5214438417307	3
1254	248.7	418.71	1.0366	5.18894614509821	11.0981780799163	254	-0.0879997473371397	0.0879997473371397	20.6094435890679	3
1255	247.37	423.79	1.0547	5.27694589243535	11.0101783325792	255	0.116198561400973	0.116198561400973	20.7256421504688	3
1256	249.63	422.32	1.0308	5.16074733103437	11.1263768939801	256	0.0384087295007394	0.0384087295007394	20.7640508799696	3
1257	254.97	439.63	1.0229	5.12233860153363	11.1647856234809	257	0	0	20.7640508799696	3
1258	242.81	446.56	1.0229	5.12233860153363	11.1647856234809	258	0	0	20.7640508799696	3
1259	233.17	439.18	1.0229	5.12233860153363	11.1647856234809	259	0.00923754253815368	0.00923754253815368	20.7732884225077	3
1260	232.6	439.92	1.021	5.11310105899548	11.174023166019	260	0.00729279674064465	0.00729279674064465	20.7805812192484	3
1261	235.98	439.48	1.0195	5.10580826225484	11.1813159627597	261	0.00243093224688451	0.00243093224688451	20.7830121514952	3
1262	239.42	445.56	1.019	5.10337733000795	11.1837468950065	262	-0.0189612715256828	0.0189612715256828	20.8019734230209	3
1263	235.68	445.12	1.0229	5.12233860153363	11.1647856234809	263	-0.199822630693722	0.199822630693722	21.0017960537147	3
1264	232.98	420.31	1.064	5.32216123222736	10.9649629927871	264	0.144883561914183	0.144883561914183	21.1466796156288	3
1265	231.05	424.5	1.0342	5.17727767031317	11.1098465547013	265	-0.0495910178363985	0.0495910178363985	21.1962706334652	3
1266	236.18	425	1.0444	5.22686868814957	11.0602555368649	266	-0.0262540682663275	0.0262540682663275	21.2225247017316	3
1267	236.64	421.4	1.0498	5.2531227564159	11.0340014685986	267	0.130784154882265	0.130784154882265	21.3533088566138	3
1268	233.92	415.63	1.0229	5.12233860153363	11.1647856234809	268	-0.173568562427393	0.173568562427393	21.5268774190412	3
1269	239.34	421.12	1.0586	5.29590716396103	10.9912170610535	269	0.137590765173536	0.137590765173536	21.6644681842148	3
1270	243.87	408.98	1.0303	5.15831639878749	11.128807826227	270	-0.265943987808921	0.265943987808921	21.9304121720237	3
1271	249.79	410.39	1.085	5.42426038659641	10.8628638384181	271	-0.0471600855895158	0.0471600855895158	21.9775722576132	3
1272	244.02	400.48	1.0947	5.47142047218593	10.8157037528286	272	0.382142549209894	0.382142549209894	22.3597148068231	3
1273	235.34	416.23	1.0161	5.08927792297604	11.1978463020385	273	-0.13321508712915	0.13321508712915	22.4929298939522	3
1274	237.37	414.2	1.0435	5.22249301010518	11.0646312149093	274	-0.0593147468239277	0.0593147468239277	22.5522446407762	3
1275	242.02	410.87	1.0557	5.28180775692911	11.0053164680854	275	-0.388949159501161	0.388949159501161	22.9411938002773	3
1276	231.71	387.31	1.1357	5.67075691643027	10.6163673085842	276	0.0972372898752898	0.0972372898752898	23.0384310901526	3
1277	233.01	379.99	1.1157	5.57351962655498	10.7136045984595	277	-0.0807069505964915	0.0807069505964915	23.1191380407491	3
1278	230.3	379.8	1.1323	5.65422657715147	10.632897647863	278	-0.0952925440777843	0.0952925440777843	23.2144305848269	3
1279	237.12	359.09	1.1519	5.74951912122926	10.5376051037852	279	-0.1755133082249	0.1755133082249	23.3899438930518	3
1280	232.79	364.97	1.188	5.92503242945416	10.3620917955603	280	0.158982968946102	0.158982968946102	23.5489268619979	3
1281	234.81	370.59	1.1553	5.76604946050806	10.5210747645064	281	-0.0452153397920121	0.0452153397920121	23.5941422017899	3
1282	238.49	371.23	1.1646	5.81126480030007	10.4758594247144	282	0.159469155395477	0.159469155395477	23.7536113571854	3
1283	255.03	363.63	1.1318	5.65179564490459	10.6353285801099	283	-0.216352969972521	0.216352969972521	23.9699643271579	3
1284	245.6	356.4	1.1763	5.86814861487711	10.4189756101374	284	0.147314494161064	0.147314494161064	24.117278821319	3
1285	251.84	364.78	1.146	5.72083412071605	10.5662901042985	285	0.0403534752982466	0.0403534752982466	24.1576322966172	3
1286	249.1	368.65	1.1377	5.6804806454178	10.6066435795967	286	-0.1755133082249	0.1755133082249	24.3331456048421	3
1287	245.61	362.61	1.1738	5.8559939536427	10.4311302713718	287	0.0685522893620814	0.0685522893620814	24.4016978942042	3
1288	243.01	365.06	1.1597	5.78744166428062	10.4996825607339	288	-0.00243093224688273	0.00243093224688273	24.4041288264511	3
1289	248.46	363.32	1.1602	5.7898725965275	10.497251628487	289	-0.332065344924118	0.332065344924118	24.7361941713752	3
1290	240.25	340.17	1.2285	6.12193794145162	10.1651862835629	290	-0.00243093224688273	0.00243093224688273	24.7386251036221	3
1291	236.3	336.18	1.229	6.1243688736985	10.162755351316	291	0.047646272038893	0.047646272038893	24.786271375661	3
1292	233.79	325.14	1.2192	6.07672260165961	10.2104016233549	292	-0.0525081365326567	0.0525081365326567	24.8387795121936	3
1293	232.38	323.62	1.23	6.12923073819227	10.1578934868222	293	-0.137590765173536	0.137590765173536	24.9763702773672	3
1294	246.46	324.82	1.2583	6.2668215033658	10.0203027216487	294	-0.00972372898752916	0.00972372898752916	24.9860940063547	3
1295	248.97	325.06	1.2603	6.27654523235333	10.0105789926612	295	0.0262540682663275	0.0262540682663275	25.012348074621	3
1296	243.09	319.6	1.2549	6.25029116408701	10.0368330609275	296	-0.0427844075451276	0.0427844075451276	25.0551324821662	3
1297	244.44	320.7	1.2637	6.29307557163213	9.99404865338237	297	-0.0306297463107157	0.0306297463107157	25.0857622284769	3
1298	242.67	315.23	1.27	6.32370531794285	9.96341890707165	298	0.00243093224688096	0.00243093224688096	25.0881931607237	3
1299	245.67	317.19	1.2695	6.32127438569597	9.96584983931853	299	0.0807069505964932	0.0807069505964932	25.1689001113202	3
1300	241.6	320.16	1.2529	6.24056743509948	10.046556789915	300	0.149259239958571	0.149259239958571	25.3181593512788	3
1301	232.03	337.17	1.2222	6.0913081951409	10.1958160298736	301	-0.135159832926654	0.135159832926654	25.4533191842055	3
1302	238.4	329.13	1.25	6.22646802806756	10.0606561969469	302	0.156552036699217	0.156552036699217	25.6098712209047	3
1303	234.16	328.18	1.2178	6.06991599136834	10.2172082336462	303	-0.234828055048828	0.234828055048828	25.8446992759535	3
1304	242.63	322.03	1.2661	6.30474404641717	9.98238017859733	304	0.0262540682663293	0.0262540682663293	25.8709533442198	3
1305	251.39	320.27	1.2607	6.27848997815084	10.0086342468637	305	0.0233369495700693	0.0233369495700693	25.8942902937899	3
1306	250.41	326.88	1.2559	6.25515302858077	10.0319711964337	306	-0.00437567804438821	0.00437567804438821	25.8986659718343	3
1307	257.19	326.68	1.2568	6.25952870662516	10.0275955183893	307	0.00437567804438821	0.00437567804438821	25.9030416498787	3
1308	248.67	328.29	1.2559	6.25515302858077	10.0319711964337	308	0.00972372898752916	0.00972372898752916	25.9127653788662	3
1309	241.35	326.97	1.2539	6.24542929959324	10.0416949254213	309	0.0092375425381519	0.0092375425381519	25.9220029214044	3
1310	243.05	319.57	1.252	6.23619175705509	10.0509324679594	310	-0.0899444931346434	0.0899444931346434	26.011947414539	3
1311	254.5	316.25	1.2705	6.32613625018973	9.96098797482477	311	0.0306297463107175	0.0306297463107175	26.0425771608497	3
1312	248.32	317.86	1.2642	6.29550650387902	9.99161772113549	312	0	0	26.0425771608497	3
1313	230.23	318.05	1.2642	6.29550650387902	9.99161772113549	313	0.0384087295007394	0.0384087295007394	26.0809858903505	3
1314	252.47	326.12	1.2563	6.25709777437828	10.0300264506362	314	0.180375172718664	0.180375172718664	26.2613610630691	3
1315	257.16	339.15	1.2192	6.07672260165961	10.2104016233549	315	-0.0213922037725638	0.0213922037725638	26.2827532668417	3
1316	270.46	337.95	1.2236	6.09811480543218	10.1890094195823	316	-0.0213922037725638	0.0213922037725638	26.3041454706143	3
1317	269.47	334.3	1.228	6.11950700920474	10.1676172158098	317	-0.133215087129148	0.133215087129148	26.4373605577434	3
1318	265.86	319.62	1.2554	6.25272209633389	10.0344021286806	318	-0.073414153855845	0.073414153855845	26.5107747115993	3
1319	256.67	316.59	1.2705	6.32613625018973	9.96098797482477	319	0.303866530860283	0.303866530860283	26.8146412424595	3
1320	257.47	333.72	1.208	6.02226971932945	10.2648545056851	320	0.028685000513212	0.028685000513212	26.8433262429727	3
1321	250.13	349.33	1.2021	5.99358471881624	10.2935395061983	321	0.0612594926214314	0.0612594926214314	26.9045857355942	3
1322	256.81	346.46	1.1895	5.9323252261948	10.3547989988197	322	-0.0233369495700693	0.0233369495700693	26.9279226851642	3
1323	249.23	342.48	1.1943	5.95566217576487	10.3314620492496	323	-0.0452153397920103	0.0452153397920103	26.9731380249563	3
1324	251.04	341.26	1.2036	6.00087751555689	10.2862467094576	324	0.204198308738111	0.204198308738111	27.1773363336944	3
1325	245.84	343.87	1.1616	5.79667920681877	10.4904450181957	325	0.0544528823301622	0.0544528823301622	27.2317892160245	3
1326	256.17	371.93	1.1504	5.74222632448861	10.5448979005259	326	0.294628988322131	0.294628988322131	27.5264182043467	3
1327	262.85	362.29	1.0898	5.44759733616648	10.839526888848	327	-0.313590259847814	0.313590259847814	27.8400084641945	3
1328	277.7	361.16	1.1543	5.76118759601429	10.5259366290002	328	-0.187667969459309	0.187667969459309	28.0276764336538	3
1329	278.34	343.89	1.1929	5.9488555654736	10.3382686595409	329	0.0379225430513621	0.0379225430513621	28.0655989767051	3
1330	266.71	354.11	1.1851	5.91093302242224	10.3761912025923	330	-0.0899444931346434	0.0899444931346434	28.1555434698398	3
1331	271.79	345.21	1.2036	6.00087751555689	10.2862467094576	331	-0.0403534752982448	0.0403534752982448	28.195896945138	3
1332	268.37	347.89	1.2119	6.04123099085513	10.2458932341594	332	0.0452153397920103	0.0452153397920103	28.24111228493	3
1333	266.3	345.89	1.2026	5.99601565106312	10.2911085739514	333	-0.0855688150902569	0.0855688150902569	28.3266811000203	3
1334	267.83	341.17	1.2202	6.08158446615338	10.2055397588611	334	0.13029796843289	0.13029796843289	28.4569790684532	3
1335	267.91	342.6	1.1934	5.95128649772049	10.335837727294	335	0.0904306795840188	0.0904306795840188	28.5474097480372	3
1336	272.72	360.03	1.1748	5.86085581813647	10.426268406878	336	-0.0189612715256793	0.0189612715256793	28.5663710195629	3
1337	271.94	356.83	1.1787	5.87981708966215	10.4073071353524	337	0.185237037212428	0.185237037212428	28.7516080567753	3
1338	247.48	374.31	1.1406	5.69458005244972	10.5925441725648	338	0.0427844075451276	0.0427844075451276	28.7943924643204	3
1339	248.51	371.98	1.1318	5.65179564490459	10.6353285801099	339	-0.106961018862819	0.106961018862819	28.9013534831833	3
1340	256.22	371.03	1.1538	5.75875666376741	10.5283675612471	340	-0.0403534752982466	0.0403534752982466	28.9417069584815	3
1341	266.42	367.73	1.1621	5.79911013906566	10.4880140859488	341	0.3179659378922	0.3179659378922	29.2596728963737	3
1342	261.81	363.58	1.0967	5.48114420117346	10.805980023841	342	-0.346650938405411	0.346650938405411	29.6063238347791	3
1343	264.96	359.57	1.168	5.82779513957887	10.4593290854356	343	-0.149259239958571	0.149259239958571	29.7555830747377	3
1344	273.99	356.14	1.1987	5.97705437953744	10.3100698454771	344	0.161413901192983	0.161413901192983	29.9169969759307	3
1345	275.83	369.03	1.1655	5.81564047834446	10.47148374667	345	0.0471600855895158	0.0471600855895158	29.9641570615202	3
1346	270.66	371.41	1.1558	5.76848039275494	10.5186438322596	346	0.0213922037725638	0.0213922037725638	29.9855492652928	3
1347	276.57	364.51	1.1514	5.74708818898238	10.5400360360321	347	-0.149259239958571	0.149259239958571	30.1348085052513	3
1348	268.95	363.86	1.1821	5.89634742894095	10.3907767960736	348	0.514871449889663	0.514871449889663	30.649679955141	3
1349	262.57	361.08	1.0762	5.38147597905128	10.9056482459632	349	-0.467711364300147	0.467711364300147	31.1173913194411	3
1350	260.79	347.73	1.1724	5.84918734335143	10.4379368816631	350	-0.180375172718664	0.180375172718664	31.2977664921598	3
1351	262.84	339.34	1.2095	6.0295625160701	10.2575617089444	351	-0.0354916108044829	0.0354916108044829	31.3332581029643	3
1352	266.03	338.52	1.2168	6.06505412687458	10.2220700981399	352	0.0500772042857776	0.0500772042857776	31.3833353072501	3
1353	263.3	343.03	1.2065	6.0149769225888	10.2721473024257	353	0.242120851789473	0.242120851789473	31.6254561590395	3
1354	261.91	349.86	1.1567	5.77285607079933	10.5142681542152	354	-0.154607290901712	0.154607290901712	31.7800634499412	3
1355	251.6	349.12	1.1885	5.92746336170104	10.3596608633135	355	-0.349081870652293	0.349081870652293	32.1291453205935	3
1356	246.98	320.97	1.2603	6.27654523235333	10.0105789926612	356	0.0739003403052205	0.0739003403052205	32.2030456608988	3
1357	248.06	337.3	1.2451	6.20264489204811	10.0844793329664	357	0.123491358141619	0.123491358141619	32.3265370190404	3
1358	250.06	339.57	1.2197	6.07915353390649	10.207970691108	358	-0.0452153397920103	0.0452153397920103	32.3717523588324	3
1359	240.76	340.06	1.229	6.1243688736985	10.162755351316	359	0.332551531373493	0.332551531373493	32.7043038902059	3
1360	243.8	345.96	1.1606	5.79181734232501	10.4953068826895	360	-0.140507883869795	0.140507883869795	32.8448117740757	3
1361	242.95	349.45	1.1895	5.9323252261948	10.3547989988197	361	-0.168220511484252	0.168220511484252	33.0130322855599	3
1362	254.63	339.89	1.2241	6.10054573767906	10.1865784873354	362	0.0666075435645741	0.0666075435645741	33.0796398291245	3
1363	264.27	343.46	1.2104	6.03393819411448	10.2531860309	363	-0.0213922037725638	0.0213922037725638	33.1010320328971	3
1364	264.02	345.08	1.2148	6.05533039788705	10.2317938271275	364	0.00194474579750548	0.00194474579750548	33.1029767786946	3
1365	259.35	343.56	1.2144	6.05338565208954	10.233738572925	365	0.0617456790708104	0.0617456790708104	33.1647224577654	3
1366	267.9	344.79	1.2017	5.99163997301873	10.2954842519958	366	-0.0495910178363985	0.0495910178363985	33.2143134756018	3
1367	255.43	341.03	1.2119	6.04123099085513	10.2458932341594	367	0.149259239958571	0.149259239958571	33.3635727155604	3
1368	256.23	348.73	1.1812	5.89197175089656	10.3951524741179	368	-0.0354916108044812	0.0354916108044812	33.3990643263648	3
1369	252.18	351.15	1.1885	5.92746336170104	10.3596608633135	369	0.211491105478757	0.211491105478757	33.6105554318436	3
1370	246.77	357.53	1.145	5.71597225622228	10.5711519687922	370	-0.235314241498203	0.235314241498203	33.8458696733418	3
1371	241.11	357.82	1.1934	5.95128649772049	10.335837727294	371	0.228021444757557	0.228021444757557	34.0738911180994	3
1372	251.55	354.4	1.1465	5.72326505296293	10.5638591720516	372	-0.0948063576284088	0.0948063576284088	34.1686974757278	3
1373	264.71	358.74	1.166	5.81807141059134	10.4690528144232	373	0.0471600855895158	0.0471600855895158	34.2158575613173	3
1374	268.91	375.42	1.1563	5.77091132500182	10.5162129000127	374	0.0452153397920103	0.0452153397920103	34.2610729011093	3
1375	269.82	374.75	1.147	5.72569598520981	10.5614282398047	375	-0.0403534752982448	0.0403534752982448	34.3014263764075	3
1376	279.66	370.93	1.1553	5.76604946050806	10.5210747645064	376	-0.204198308738111	0.204198308738111	34.5056246851456	3
1377	278.43	353.69	1.1973	5.97024776924617	10.3168764557683	377	0.158982968946098	0.158982968946098	34.6646076540917	3
1378	265.89	374.09	1.1646	5.81126480030007	10.4758594247144	378	0.0311159327600947	0.0311159327600947	34.6957235868518	3
1379	262.4	372.8	1.1582	5.78014886753997	10.5069753574745	379	0.00243093224688096	0.00243093224688096	34.6981545190987	3
1380	265	376.76	1.1577	5.77771793529309	10.5094062897214	380	-0.00243093224688096	0.00243093224688096	34.7005854513456	3
1381	266.52	375.13	1.1582	5.78014886753997	10.5069753574745	381	0.263513055562036	0.263513055562036	34.9640985069076	3
1382	279	378.11	1.104	5.51663581197794	10.7704884130366	382	-0.244551784036357	0.244551784036357	35.208650290944	3
1383	270.73	376.14	1.1543	5.76118759601429	10.5259366290002	383	-0.0544528823301604	0.0544528823301604	35.2631031732741	3
1384	263.34	370.64	1.1655	5.81564047834446	10.47148374667	384	0.0948063576284071	0.0948063576284071	35.3579095309026	3
1385	254.61	378.26	1.146	5.72083412071605	10.5662901042985	385	-0.0306297463107157	0.0306297463107157	35.3885392772133	3
1386	252.2	374.41	1.1523	5.75146386702677	10.5356603579877	386	0.137590765173535	0.137590765173535	35.5261300423868	3
1387	245.62	388.42	1.124	5.61387310185323	10.6732511231613	387	-0.0549390687795377	0.0549390687795377	35.5810691111663	3
1388	240.72	381.4	1.1353	5.66881217063277	10.6183120543817	388	-0.223159580263792	0.223159580263792	35.8042286914301	3
1389	235.37	367.08	1.1812	5.89197175089656	10.3951524741179	389	0.0831378828433742	0.0831378828433742	35.8873665742735	3
1390	233.98	375.61	1.1641	5.80883386805319	10.4782903569613	390	0.192529833953074	0.192529833953074	36.0798964082266	3
1391	244.8	379.25	1.1245	5.61630403410011	10.6708201909144	391	-0.0666075435645741	0.0666075435645741	36.1465039517912	3
1392	233.5	384.28	1.1382	5.68291157766468	10.6042126473498	392	0.0335468650069757	0.0335468650069757	36.1800508167981	3
1393	240.28	386.8	1.1313	5.64936471265771	10.6377595123568	393	0.108905764660326	0.108905764660326	36.2889565814585	3
1394	253.21	394.52	1.1089	5.54045894799738	10.7466652770171	394	-0.00243093224688273	0.00243093224688273	36.2913875137053	3
1395	250.73	395.67	1.1094	5.54288988024427	10.7442343447702	395	0.0354916108044794	0.0354916108044794	36.3268791245098	3
1396	252.1	398.08	1.1021	5.50739826943979	10.7797259555747	396	0.11668474785035	0.11668474785035	36.4435638723602	3
1397	259.08	396.72	1.0781	5.39071352158944	10.8964107034251	397	0	0	36.4435638723602	3
1398	257.36	392.98	1.0781	5.39071352158944	10.8964107034251	398	0.0354916108044812	0.0354916108044812	36.4790554831647	3
1399	264.48	405.88	1.0708	5.35522191078496	10.9319023142295	399	-0.0140994070319174	0.0140994070319174	36.4931548901966	3
1400	258.93	395.45	1.0737	5.36932131781687	10.9178029071976	400	-0.050077204285774	0.050077204285774	36.5432320944823	3
1401	246.5	411.28	1.084	5.41939852210265	10.8677257029119	401	0.0568838145770449	0.0568838145770449	36.6001159090594	3
1402	256.45	415.51	1.0723	5.3625147075256	10.9246095174889	402	0.128353222635383	0.128353222635383	36.7284691316948	3
1403	254.32	416.18	1.0459	5.23416148489022	11.0529627401243	403	-0.173082375978016	0.173082375978016	36.9015515076728	3
1404	252.25	413.04	1.0815	5.40724386086824	10.8798803641463	404	0.296573734119637	0.296573734119637	37.1981252417924	3
1405	252.38	419.88	1.0205	5.1106701267486	11.1764540982659	405	-0.166275765686748	0.166275765686748	37.3644010074792	3
1406	258.93	422.88	1.0547	5.27694589243535	11.0101783325792	406	0.121060425894736	0.121060425894736	37.4854614333739	3
1407	238.68	426.88	1.0298	5.15588546654061	11.1312387584739	407	-0.130297968432888	0.130297968432888	37.6157594018068	3
1408	240.61	422.3	1.0566	5.2861834349735	11.000940790041	408	0.0782760183496087	0.0782760183496087	37.6940354201564	3
1409	238.65	424.83	1.0405	5.20790741662389	11.0792168083906	409	0.118629493647855	0.118629493647855	37.8126649138043	3
1410	235.86	431.23	1.0161	5.08927792297604	11.1978463020385	410	-0.0165303392788019	0.0165303392788019	37.8291952530831	3
1411	236.61	444.23	1.0195	5.10580826225484	11.1813159627597	411	0	0	37.8291952530831	3
1412	240.55	450.63	1.0195	5.10580826225484	11.1813159627597	412	-0.0121546612344101	0.0121546612344101	37.8413499143175	3
1413	248.4	446.79	1.022	5.11796292348925	11.1691613015253	413	-0.00437567804438821	0.00437567804438821	37.8457255923619	3
1414	246.37	445.5	1.0229	5.12233860153363	11.1647856234809	414	0.0233369495700693	0.0233369495700693	37.8690625419319	3
1415	256.81	452.98	1.0181	5.09900165196356	11.1881225730509	415	-0.0189612715256811	0.0189612715256811	37.8880238134576	3
1416	263.14	448.93	1.022	5.11796292348925	11.1691613015253	416	0.00486186449376547	0.00486186449376547	37.8928856779514	3
1417	264.36	463.02	1.021	5.11310105899548	11.174023166019	417	-0.0189612715256811	0.0189612715256811	37.9118469494771	3
1418	262.4	467.27	1.0249	5.13206233052116	11.1550618944933	418	0.0116684747850329	0.0116684747850329	37.9235154242621	3
1419	274.35	475.52	1.0225	5.12039385573613	11.1667303692784	419	-0.00680661029127094	0.00680661029127094	37.9303220345534	3
1420	264.87	479.37	1.0239	5.1272004660274	11.1599237589871	420	0.0281988140638347	0.0281988140638347	37.9585208486172	3
1421	269.11	481.47	1.0181	5.09900165196356	11.1881225730509	421	-0.0092375425381519	0.0092375425381519	37.9677583911553	3
1422	274.72	491.27	1.02	5.10823919450172	11.1788850305128	422	0.00680661029127094	0.00680661029127094	37.9745650014466	3
1423	264.2	491.3	1.0186	5.10143258421045	11.1856916408041	423	-0.0116684747850346	0.0116684747850346	37.9862334762317	3
1424	265.53	494.51	1.021	5.11310105899548	11.174023166019	424	0.00243093224688273	0.00243093224688273	37.9886644084785	3
1425	247.09	481.69	1.0205	5.1106701267486	11.1764540982659	425	0.0092375425381519	0.0092375425381519	37.9979019510167	3
1426	261.53	481.37	1.0186	5.10143258421045	11.1856916408041	426	-0.0092375425381519	0.0092375425381519	38.0071394935548	3
1427	257.69	493.53	1.0205	5.1106701267486	11.1764540982659	427	0.00243093224688096	0.00243093224688096	38.0095704258017	3
1428	257.79	491.3	1.02	5.10823919450172	11.1788850305128	428	0.0092375425381519	0.0092375425381519	38.0188079683399	3
1429	256.32	493.06	1.0181	5.09900165196356	11.1881225730509	429	-0.0116684747850329	0.0116684747850329	38.0304764431249	3
1430	250.04	476.05	1.0205	5.1106701267486	11.1764540982659	430	-0.00486186449376547	0.00486186449376547	38.0353383076187	3
1431	243.73	476.54	1.0215	5.11553199124236	11.1715922337721	431	0.0121546612344119	0.0121546612344119	38.0474929688531	3
1432	241.55	470.25	1.019	5.10337733000795	11.1837468950065	432	-0.00486186449376547	0.00486186449376547	38.0523548333469	3
1433	247.33	472.49	1.02	5.10823919450172	11.1788850305128	433	0.00680661029127094	0.00680661029127094	38.0591614436381	3
1434	252.32	472.29	1.0186	5.10143258421045	11.1856916408041	434	-0.0189612715256828	0.0189612715256828	38.0781227151638	3
1435	239.8	464.91	1.0225	5.12039385573613	11.1667303692784	435	0.0238231360194465	0.0238231360194465	38.1019458511833	3
1436	235.81	469.6	1.0176	5.09657071971668	11.1905535052978	436	0	0	38.1019458511833	3
1437	245.24	475.11	1.0176	5.09657071971668	11.1905535052978	437	-0.00486186449376369	0.00486186449376369	38.106807715677	3
1438	234.47	469.44	1.0186	5.10143258421045	11.1856916408041	438	0	0	38.106807715677	3
1439	237.56	468.3	1.0186	5.10143258421045	11.1856916408041	439	-0.0092375425381519	0.0092375425381519	38.1160452582152	3
1440	236.44	473.15	1.0205	5.1106701267486	11.1764540982659	440	0.00243093224688096	0.00243093224688096	38.118476190462	3
1441	250.91	467.92	1.02	5.10823919450172	11.1788850305128	441	0	0	38.118476190462	3
1442	254.02	466.76	1.02	5.10823919450172	11.1788850305128	442	0.00243093224688096	0.00243093224688096	38.1209071227089	3
1443	257.82	468.97	1.0195	5.10580826225484	11.1813159627597	443	-0.00243093224688096	0.00243093224688096	38.1233380549558	3
1444	263.37	465.13	1.02	5.10823919450172	11.1788850305128	444	-0.0140994070319174	0.0140994070319174	38.1374374619877	3
1445	266.32	466.52	1.0229	5.12233860153363	11.1647856234809	445	0.00194474579750548	0.00194474579750548	38.1393822077852	3
1446	260.3	474.77	1.0225	5.12039385573613	11.1667303692784	446	-0.00194474579750548	0.00194474579750548	38.1413269535827	3
1447	250.45	464	1.0229	5.12233860153363	11.1647856234809	447	0.0116684747850364	0.0116684747850364	38.1529954283678	3
1448	253.47	464.71	1.0205	5.1106701267486	11.1764540982659	448	-0.0116684747850364	0.0116684747850364	38.1646639031528	3
1449	250.79	471.46	1.0229	5.12233860153363	11.1647856234809	449	0.0209060173231883	0.0209060173231883	38.185569920476	3
1450	263.69	471.68	1.0186	5.10143258421045	11.1856916408041	450	0	0	38.185569920476	3
1451	277.85	467.66	1.0186	5.10143258421045	11.1856916408041	451	-0.0165303392788001	0.0165303392788001	38.2021002597548	3
1452	271.57	469.15	1.022	5.11796292348925	11.1691613015253	452	0.0072927967406482	0.0072927967406482	38.2093930564954	3
1453	279.79	479.84	1.0205	5.1106701267486	11.1764540982659	453	0	0	38.2093930564954	3
1454	264.5	490.01	1.0205	5.1106701267486	11.1764540982659	454	-0.00243093224688273	0.00243093224688273	38.2118239887423	3
1455	261.22	490.3	1.021	5.11310105899548	11.174023166019	455	-0.0306297463107175	0.0306297463107175	38.242453735053	3
1456	259.1	474.09	1.0273	5.1437308053062	11.1433934197083	456	0.025767881816952	0.025767881816952	38.26822161687	3
1457	246.41	468.03	1.022	5.11796292348925	11.1691613015253	457	0.0072927967406482	0.0072927967406482	38.2755144136107	3
1458	231.99	453.08	1.0205	5.1106701267486	11.1764540982659	458	-0.00972372898753093	0.00972372898753093	38.2852381425982	3
1459	231.92	456.41	1.0225	5.12039385573613	11.1667303692784	459	-0.0165303392787983	0.0165303392787983	38.301768481877	3
1460	231.32	448.37	1.0259	5.13692419501493	11.1502000299996	460	-0.0238231360194465	0.0238231360194465	38.3255916178964	3
1461	235.64	434.75	1.0308	5.16074733103437	11.1263768939801	461	0.0452153397920103	0.0452153397920103	38.3708069576884	3
1462	230.18	432.89	1.0215	5.11553199124236	11.1715922337721	462	-0.00243093224688273	0.00243093224688273	38.3732378899353	3
1463	248.17	447.4	1.022	5.11796292348925	11.1691613015253	463	0.00243093224688273	0.00243093224688273	38.3756688221822	3
1464	243.24	439.74	1.0215	5.11553199124236	11.1715922337721	464	0.00729279674064642	0.00729279674064642	38.3829616189228	3
1465	248.04	436.6	1.02	5.10823919450172	11.1788850305128	465	-0.00972372898752916	0.00972372898752916	38.3926853479104	3
1466	250.36	440.29	1.022	5.11796292348925	11.1691613015253	466	0.00243093224688273	0.00243093224688273	38.3951162801573	3
1467	250.23	434.18	1.0215	5.11553199124236	11.1715922337721	467	0.00486186449376547	0.00486186449376547	38.399978144651	3
1468	250.75	441.72	1.0205	5.1106701267486	11.1764540982659	468	-0.00972372898753093	0.00972372898753093	38.4097018736386	3
1469	253.86	445.77	1.0225	5.12039385573613	11.1667303692784	469	0.0170165257281774	0.0170165257281774	38.4267183993667	3
1470	244.1	451.2	1.019	5.10337733000795	11.1837468950065	470	-0.0170165257281774	0.0170165257281774	38.4437349250949	3
1471	248.01	463.22	1.0225	5.12039385573613	11.1667303692784	471	0.00243093224688273	0.00243093224688273	38.4461658573418	3
1472	249.59	464.29	1.022	5.11796292348925	11.1691613015253	472	0.0072927967406482	0.0072927967406482	38.4534586540824	3
1473	256.67	469.78	1.0205	5.1106701267486	11.1764540982659	473	-0.0238231360194483	0.0238231360194483	38.4772817901019	3
1474	233.09	458.03	1.0254	5.13449326276805	11.1526309622465	474	0.0189612715256828	0.0189612715256828	38.4962430616276	3
1475	250.07	457.77	1.0215	5.11553199124236	11.1715922337721	475	0.0121546612344119	0.0121546612344119	38.508397722862	3
1476	251.11	456.4	1.019	5.10337733000795	11.1837468950065	476	-0.0262540682663293	0.0262540682663293	38.5346517911283	3
1477	253.11	450.93	1.0244	5.12963139827428	11.1574928267402	477	0.0262540682663293	0.0262540682663293	38.5609058593946	3
1478	244.78	458.17	1.019	5.10337733000795	11.1837468950065	478	-0.0189612715256828	0.0189612715256828	38.5798671309203	3
1479	252.7	455.5	1.0229	5.12233860153363	11.1647856234809	479	0.00923754253815368	0.00923754253815368	38.5891046734585	3
1480	262.25	470.86	1.021	5.11310105899548	11.174023166019	480	0.0140994070319156	0.0140994070319156	38.6032040804904	3
1481	277.81	494.45	1.0181	5.09900165196356	11.1881225730509	481	-0.0330606785575966	0.0330606785575966	38.636264759048	3
1482	279.18	481.31	1.0249	5.13206233052116	11.1550618944933	482	0.00729279674064465	0.00729279674064465	38.6435575557886	3
1483	274.56	481.34	1.0234	5.12476953378052	11.162354691234	483	0.023336949570071	0.023336949570071	38.6668945053587	3
1484	273.33	490.17	1.0186	5.10143258421045	11.1856916408041	484	-0.0330606785576002	0.0330606785576002	38.6999551839163	3
1485	271.77	484.21	1.0254	5.13449326276805	11.1526309622465	485	0.0121546612344119	0.0121546612344119	38.7121098451507	3
1486	263.24	484.22	1.0229	5.12233860153363	11.1647856234809	486	0.0189612715256828	0.0189612715256828	38.7310711166764	3
1487	270.97	455.29	1.019	5.10337733000795	11.1837468950065	487	0.0189612715256811	0.0189612715256811	38.7500323882021	3
1488	272.02	450.61	1.0151	5.08441605848227	11.2027081665322	488	-0.0549390687795395	0.0549390687795395	38.8049714569816	3
1489	262.2	442.17	1.0264	5.13935512726181	11.1477690977527	489	0.0213922037725638	0.0213922037725638	38.8263636607542	3
1490	253.09	446.14	1.022	5.11796292348925	11.1691613015253	490	0.0072927967406482	0.0072927967406482	38.8336564574948	3
1491	248.4	449.89	1.0205	5.1106701267486	11.1764540982659	491	-0.0140994070319191	0.0140994070319191	38.8477558645268	3
1492	242.16	452.65	1.0234	5.12476953378052	11.162354691234	492	0.00437567804438821	0.00437567804438821	38.8521315425711	3
1493	240.35	461.16	1.0225	5.12039385573613	11.1667303692784	493	0.0170165257281774	0.0170165257281774	38.8691480682993	3
1494	239.85	458.56	1.019	5.10337733000795	11.1837468950065	494	0.0092375425381519	0.0092375425381519	38.8783856108375	3
1495	267.62	452.1	1.0171	5.0941397874698	11.1929844375447	495	-0.0238231360194465	0.0238231360194465	38.9022087468569	3
1496	249.64	445.18	1.022	5.11796292348925	11.1691613015253	496	0.0165303392788001	0.0165303392788001	38.9187390861357	3
1497	238.05	438.4	1.0186	5.10143258421045	11.1856916408041	497	-0.0306297463107157	0.0306297463107157	38.9493688324464	3
1498	235.42	439.29	1.0249	5.13206233052116	11.1550618944933	498	-0.0262540682663293	0.0262540682663293	38.9756229007128	3
1499	239.53	436.93	1.0303	5.15831639878749	11.128807826227	499	-0.144883561914185	0.144883561914185	39.1205064626269	3
1500	259.01	427.16	1.0601	5.30319996070167	10.9839242643128	500	NA	NA	NA	3
