# Supplementary material for: Assessment of crusting effects on interrill erosion by laser scanning
Source: PeerJ. 2020 Jan 31;8:e8487. doi: 10.7717/peerj.8487 (PMC6996510; doi:10.7717/peerj.8487)
Supplement: Data S1 — Each has two transects and four subplots. [file peerj-08-8487-s001.zip › raw data for uploading/os6transectaleft.txt]

x	y	z	cal	h	h2	h0mm	code	deltah	absh	cumsumh	number
92	255	91	1.0728	5.36494563977248	10.9460017212615	1.14885857987656	0.58858579876558	1	-0.512594926214331	0.512594926214331	0.512594926214331	1
93	255	92	1.0854	5.42620513239392	10.88474222864	1.08759908725512	0.0759908725512481	2	-0.352153397920103	0.352153397920103	0.864748324134434	1
94	255	93	1.0947	5.47142047218593	10.839526888848	1.04238374746311	-0.276162525368855	3	-0.211159327600929	0.211159327600929	1.07590765173536	1
95	255	94	1.1011	5.50253640494602	10.8084109560879	1.01126781470302	-0.487321852969784	4	0.00762457461848109	0.00762457461848109	1.08353222635384	1
96	255	95	1.103	5.51177394748417	10.7991734135498	1.00203027216487	-0.479697278351303	5	-0.425081365326567	0.425081365326567	1.50861359168041	1
97	255	96	1.1138	5.56428208401683	10.7466652770171	0.949522135632213	-0.90477864367787	6	0.056243219556118	0.056243219556118	1.56485681123653	1
98	255	97	1.1147	5.56865776206122	10.7422895989727	0.945146457587825	-0.848535424121752	7	0.522982210957503	0.522982210957503	2.08783902219403	1
99	255	98	1.106	5.52635954096547	10.7845878200685	0.987444678683575	-0.325553213164249	8	0.0805525420249453	0.0805525420249453	2.16839156421898	1
100	255	99	1.1064	5.52830428676297	10.782643074271	0.98549993288607	-0.245000671139304	9	-0.162540682663275	0.162540682663275	2.33093224688225	1
101	255	100	1.1118	5.5545583550293	10.7563890060046	0.959245864619742	-0.407541353802578	10	-0.517456790708104	0.517456790708104	2.84838903759036	1
102	255	101	1.1245	5.61630403410011	10.6946433269338	0.897500185548932	-0.924998144510683	11	0.576462720388931	0.576462720388931	3.42485175797929	1
103	255	102	1.1147	5.56865776206122	10.7422895989727	0.945146457587825	-0.348535424121752	12	0.693147468239259	0.693147468239259	4.11799922621855	1
104	255	103	1.1025	5.50934301523729	10.8016043457967	1.00446120441175	0.344612044117507	13	-0.0701652572817557	0.0701652572817557	4.1881644835003	1
105	255	104	1.106	5.52635954096547	10.7845878200685	0.987444678683575	0.274446786835751	14	-0.468838145770433	0.468838145770433	4.65700262927074	1
106	255	105	1.1177	5.58324335554251	10.7277040054914	0.930560864106532	-0.194391358934681	15	-1.01336696907209	1.01336696907209	5.67036959834283	1
107	255	106	1.1406	5.69458005244972	10.6163673085842	0.819224167199323	-1.20775832800677	16	0.35767881816952	0.35767881816952	6.02804841651234	1
108	255	107	1.1353	5.66881217063277	10.6421351904012	0.844992049016275	-0.85007950983725	17	1.00430679584019	1.00430679584019	7.03235521235253	1
109	255	108	1.1167	5.57838149104875	10.7325658699852	0.935422728600294	0.154227286002938	18	0.479225430513657	0.479225430513657	7.51158064286619	1
110	255	109	1.1089	5.54045894799738	10.7704884130366	0.97334527165166	0.633452716516595	19	0.172927967406464	0.172927967406464	7.68450861027265	1
111	255	110	1.1074	5.53316615125674	10.7777812097772	0.980638068392306	0.806380683923059	20	-0.682760183496087	0.682760183496087	8.36726879376874	1
112	255	111	1.1235	5.61144216960635	10.6995051914276	0.902362050042697	0.123620500426972	21	-0.352153397920121	0.352153397920121	8.71942219168886	1
113	255	112	1.1328	5.65665750939836	10.6542898516356	0.857146710250685	-0.228532897493149	22	-0.327844075451276	0.327844075451276	9.04726626714014	1
114	255	113	1.1416	5.69944191694348	10.6115054440905	0.814362302705558	-0.556376972944425	23	-0.65845086102726	0.65845086102726	9.7057171281674	1
115	255	114	1.1572	5.77528700304621	10.5356603579877	0.738517216602832	-1.21482783397168	24	0.143756780443882	0.143756780443882	9.84947390861128	1
116	255	115	1.1563	5.77091132500182	10.5400360360321	0.74289289464722	-1.0710710535278	25	-0.303534752982466	0.303534752982466	10.1530086615937	1
117	255	116	1.1646	5.81126480030007	10.4996825607339	0.702539419348973	-1.37460580651027	26	-0.896682221221726	0.896682221221726	11.0496908828155	1
118	255	117	1.1851	5.91093302242224	10.4000143386117	0.602871197226801	-2.27128802773199	27	1.24253815603467	1.24253815603467	12.2922290388501	1
119	255	118	1.1616	5.79667920681877	10.5142681542152	0.717125012830268	-1.02874987169732	28	0.975135608877624	0.975135608877624	13.2673646477278	1
120	255	119	1.1436	5.70916564593101	10.6017817151029	0.80463857371803	-0.0536142628196989	29	0.338231360194448	0.338231360194448	13.6055960079222	1
121	255	120	1.1387	5.68534250991157	10.6256048511224	0.828461709737475	0.284617097374749	30	0.172927967406464	0.172927967406464	13.7785239753287	1
122	255	121	1.1372	5.67804971317092	10.632897647863	0.835754506478121	0.457545064781213	31	-0.0896127152567927	0.0896127152567927	13.8681366905855	1
123	255	122	1.1411	5.6970109846966	10.6139363763373	0.816793234952442	0.36793234952442	32	-0.92099154369057	0.92099154369057	14.789128234276	1
124	255	123	1.1621	5.79911013906566	10.5118372219683	0.714694080583385	-0.55305919416615	33	-0.804306795840206	0.804306795840206	15.5934350301163	1
125	255	124	1.1807	5.88954081864968	10.4214065423843	0.624263400999364	-1.35736599000636	34	-0.181988140638347	0.181988140638347	15.7754231707546	1
126	255	125	1.1865	5.91773963271351	10.3932077283204	0.59606458693553	-1.5393541306447	35	-0.449390687795377	0.449390687795377	16.22481385855	1
127	255	126	1.1978	5.97267870149305	10.3382686595409	0.541125518155992	-1.98874481844008	36	0.148618644937637	0.148618644937637	16.3734325034876	1
128	255	127	1.1968	5.96781683699929	10.3431305240347	0.545987382649756	-1.84012617350244	37	0.527844075451276	0.527844075451276	16.9012765789389	1
129	255	128	1.188	5.92503242945416	10.3859149315798	0.588771790194883	-1.31228209805117	38	-0.0166847478503285	0.0166847478503285	16.9179613267892	1
130	255	129	1.1904	5.93670090423919	10.3742464567948	0.57710331540985	-1.3289668459015	39	0.430606785575965	0.430606785575965	17.3485681123652	1
131	255	130	1.1836	5.90364022568159	10.4073071353524	0.610163993967447	-0.89836006032553	40	0.64452882330164	0.64452882330164	17.9930969356668	1
132	255	131	1.1724	5.84918734335143	10.4617600176825	0.664616876297611	-0.25383123702389	41	0.435468650069757	0.435468650069757	18.4285655857366	1
133	255	132	1.1655	5.81564047834446	10.4953068826895	0.698163741304587	0.181637413045866	42	-0.186850005132102	0.186850005132102	18.6154155908687	1
134	255	133	1.1714	5.84432547885767	10.4666218821763	0.669478740791376	-0.00521259208623559	43	-0.206297463107175	0.206297463107175	18.8217130539759	1
135	255	134	1.1777	5.87495522516838	10.4359921358656	0.638848994480659	-0.21151005519341	44	-0.425081365326567	0.425081365326567	19.2467944193024	1
136	255	135	1.1885	5.92746336170104	10.3834839993329	0.586340857948002	-0.636591420519977	45	-0.541766113176914	0.541766113176914	19.7885605324793	1
137	255	136	1.2017	5.99163997301873	10.3193073880152	0.522164246630311	-1.17835753369689	46	1.193919511097	1.193919511097	20.9824800435763	1
138	255	137	1.1792	5.88224802190903	10.4286993391249	0.631556197740011	0.0155619774001081	47	1.00430679584021	1.00430679584021	21.9867868394165	1
139	255	138	1.1606	5.79181734232501	10.5191300187089	0.721986877324031	1.01986877324031	48	0.0270720325935359	0.0270720325935359	22.0138588720101	1
140	255	139	1.1621	5.79911013906566	10.5118372219683	0.714694080583385	1.04694080583385	49	-0.0653033927879831	0.0653033927879831	22.0791622647981	1
141	255	140	1.1655	5.81564047834446	10.4953068826895	0.698163741304587	0.981637413045867	50	-0.40077204285774	0.40077204285774	22.4799343076558	1
142	255	141	1.1758	5.86571768263023	10.4452296784037	0.648086537018813	0.580865370188127	51	-0.327844075451293	0.327844075451293	22.8077783831071	1
143	255	142	1.1846	5.90850209017536	10.4024452708586	0.605302129473683	0.253021294736834	52	-1.01336696907207	1.01336696907207	23.8211453521792	1
144	255	143	1.2075	6.01983878708257	10.2911085739514	0.493965432566476	-0.760345674335239	53	-0.639003403052205	0.639003403052205	24.4601487552314	1
145	255	144	1.2227	6.09373912738779	10.2172082336462	0.420065092261256	-1.39934907738744	54	1.62176358654829	1.62176358654829	26.0819123417797	1
146	255	145	1.1914	5.94156276873296	10.369384592301	0.572241450916085	0.222414509160849	55	1.02375425381526	1.02375425381526	27.1056665955949	1
147	255	146	1.1724	5.84918734335143	10.4617600176825	0.664616876297611	1.24616876297611	56	0.435468650069757	0.435468650069757	27.5411352456647	1
148	255	147	1.1655	5.81564047834446	10.4953068826895	0.698163741304587	1.68163741304587	57	0.35767881816952	0.35767881816952	27.8988140638342	1
149	255	148	1.1602	5.7898725965275	10.5210747645064	0.723931623121539	2.03931623121539	58	0.056243219556118	0.056243219556118	27.9550572833903	1
150	255	149	1.1611	5.79424827457189	10.5166990864621	0.71955594507715	2.0955594507715	59	-0.211159327600929	0.211159327600929	28.1662166109912	1
151	255	150	1.1675	5.82536420733198	10.485583153702	0.688440012317058	1.88440012317058	60	-1.01336696907207	1.01336696907207	29.1795835800633	1
152	255	151	1.1904	5.93670090423919	10.3742464567948	0.57710331540985	0.871033154098504	61	-1.75237037212429	1.75237037212429	30.9319539521876	1
153	255	152	1.2285	6.12193794145162	10.1890094195823	0.391866278197421	-0.881337218025791	62	-0.682760183496088	0.682760183496088	31.6147141356837	1
154	255	153	1.2446	6.20021395980123	10.1107334012327	0.313590259847812	-1.56409740152188	63	-0.162540682663275	0.162540682663275	31.777254818347	1
155	255	154	1.25	6.22646802806756	10.0844793329664	0.287336191581485	-1.72663808418515	64	-0.63414153855845	0.63414153855845	32.4113963569054	1
156	255	155	1.2651	6.2998821819234	10.0110651791105	0.21392203772564	-2.3607796227436	65	0.761213571151969	0.761213571151969	33.1726099280574	1
157	255	156	1.2515	6.23376082480821	10.0771865362257	0.280043394840837	-1.59956605159163	66	0.766075435645741	0.766075435645741	33.9386853637031	1
158	255	157	1.2378	6.16715328124363	10.1437940797903	0.346650938405411	-0.833490615945894	67	0.148618644937655	0.148618644937655	34.0873040086408	1
159	255	158	1.2368	6.16229141674987	10.1486559442841	0.351512802899176	-0.684871971008239	68	-0.0215466123441194	0.0215466123441194	34.1088506209849	1
160	255	159	1.2393	6.17444607798428	10.1365012830497	0.339358141664764	-0.706418583352358	69	0.0319338970872907	0.0319338970872907	34.1407845180722	1
161	255	160	1.2407	6.18125268827555	10.1296946727584	0.332551531373493	-0.674484686265068	70	-0.303534752982466	0.303534752982466	34.4443192710547	1
162	255	161	1.249	6.22160616357379	10.0893411974602	0.292198056075247	-0.978019439247534	71	-0.021546612344101	0.021546612344101	34.4658658833988	1
163	255	162	1.2515	6.23376082480821	10.0771865362257	0.280043394840837	-0.999566051591635	72	-0.230606785575984	0.230606785575984	34.6964726689747	1
164	255	163	1.2583	6.2668215033658	10.0441258576681	0.246982716283238	-1.23017283716762	73	0.148618644937637	0.148618644937637	34.8450913139124	1
165	255	164	1.2573	6.26195963887204	10.0489877221619	0.251844580777002	-1.08155419222998	74	-0.0215466123441017	0.0215466123441017	34.8666379262565	1
166	255	165	1.2598	6.27411430010645	10.0368330609275	0.239689919542592	-1.10310080457408	75	-0.016684747850364	0.016684747850364	34.8833226741069	1
167	255	166	1.2622	6.28578277489149	10.0251645861425	0.228021444757555	-1.11978555242445	76	0.0270720325935359	0.0270720325935359	34.9103947067004	1
168	255	167	1.2637	6.29307557163213	10.0178717894018	0.220728648016909	-1.09271351983091	77	0.0562432195561358	0.0562432195561358	34.9666379262565	1
169	255	168	1.2646	6.29745124967652	10.0134961113574	0.216352969972522	-1.03647030027478	78	-0.517456790708104	0.517456790708104	35.4840947169646	1
170	255	169	1.2773	6.35919692874733	9.95175043228662	0.154607290901712	-1.55392709098288	79	-0.327844075451276	0.327844075451276	35.8119387924159	1
171	255	170	1.2861	6.40198133629246	9.90896602474149	0.111822883356584	-1.88177116643416	80	0.265303392787983	0.265303392787983	36.0772421852039	1
172	255	171	1.2827	6.38545099701366	9.92549636402029	0.128353222635383	-1.61646777364617	81	0.289612715256828	0.289612715256828	36.3668549004607	1
173	255	172	1.2788	6.36648972548798	9.94445763554597	0.147314494161066	-1.32685505838934	82	1.54883561914181	1.54883561914181	37.9156905196025	1
174	255	173	1.249	6.22160616357379	10.0893411974602	0.292198056075247	0.221980560752466	83	0.741766113176932	0.741766113176932	38.6574566327795	1
175	255	174	1.2358	6.1574295522561	10.1535178087778	0.35637466739294	0.963746673929398	84	0.289612715256811	0.289612715256811	38.9470693480363	1
176	255	175	1.2319	6.13846828073042	10.1724790803035	0.375335938918621	1.25335938918621	85	-0.0896127152568105	0.0896127152568105	39.0366820632931	1
177	255	176	1.2358	6.1574295522561	10.1535178087778	0.35637466739294	1.1637466739294	86	-0.614694080583396	0.614694080583396	39.6513761438765	1
178	255	177	1.2505	6.22889896031444	10.0820484007195	0.2849052593346	0.549052593346002	87	-1.37314494161064	1.37314494161064	41.0245210854871	1
179	255	178	1.2808	6.37621345447551	9.93473390655844	0.137590765173536	-0.824092348264636	88	0.362540682663275	0.362540682663275	41.3870617681504	1
180	255	179	1.2754	6.34995938620918	9.96098797482477	0.163844833439864	-0.461551665601361	89	0.814694080583396	0.814694080583396	42.2017558487338	1
181	255	180	1.2607	6.27848997815084	10.0324573828831	0.235314241498203	0.353142414982034	90	0.547291533426331	0.547291533426331	42.7490473821601	1
182	255	181	1.2515	6.23376082480821	10.0771865362257	0.280043394840837	0.900433948408365	91	0.0319338970873084	0.0319338970873084	42.7809812792474	1
183	255	182	1.2529	6.24056743509948	10.0703799259345	0.273236784549567	0.932367845495674	92	-1.80098901706193	1.80098901706193	44.5819702963094	1
184	255	183	1.292	6.43066633680567	9.88028102422828	0.0831378828433742	-0.868621171566258	93	-0.707069505964932	0.707069505964932	45.2890398022743	1
185	255	184	1.3086	6.51137328740216	9.79957407363178	0.00243093224688096	-1.57569067753119	94	0.411159327600947	0.411159327600947	45.7001991298752	1
186	255	185	1.3022	6.48025735464207	9.83069000639188	0.0335468650069757	-1.16453134993024	95	0.785522893620778	0.785522893620778	46.485722023496	1
187	255	186	1.2881	6.41170506527999	9.89924229575396	0.102099154369053	-0.379008456309465	96	0.38685000513212	0.38685000513212	46.8725720286281	1
188	255	187	1.2822	6.38302006476678	9.92792729626717	0.130784154882265	0.00784154882265464	97	0.265303392788001	0.265303392788001	47.1378754214161	1
189	255	188	1.2788	6.36648972548798	9.94445763554597	0.147314494161066	0.273144941610656	98	-0.327844075451276	0.327844075451276	47.4657194968674	1
190	255	189	1.2876	6.40927413303311	9.90167322800084	0.104530086615938	-0.0546991338406201	99	-0.303534752982466	0.303534752982466	47.7692542498499	1
191	255	190	1.2959	6.44962760833135	9.8613197527026	0.0641766113176914	-0.358233886823086	100	-0.541766113176914	0.541766113176914	48.3110203630268	1
192	255	191	1.3091	6.51380421964904	9.7971431413849	0	-0.9	101	0.527844075451276	0.527844075451276	48.8388644384781	1
193	255	192	1.3003	6.47101981210391	9.83992754893003	0.0427844075451276	-0.372155924548724	102	0.858450861027278	0.858450861027278	49.6973152995053	1
194	255	193	1.2847	6.39517472600119	9.91577263503276	0.118629493647855	0.486294936478553	103	0.289612715256811	0.289612715256811	49.9869280147622	1
195	255	194	1.2808	6.37621345447551	9.93473390655844	0.137590765173536	0.775907651735364	104	-0.113922037725638	0.113922037725638	50.1008500524878	1
196	255	195	1.2852	6.39760565824807	9.91334170278588	0.116198561400973	0.661985614009726	105	0.0562432195561178	0.0562432195561178	50.1570932720439	1
197	255	196	1.2861	6.40198133629246	9.90896602474149	0.111822883356584	0.718228833565844	106	0.644528823301622	0.644528823301622	50.8016220953455	1
198	255	197	1.2749	6.3475284539623	9.96341890707165	0.166275765686747	1.36275765686747	107	1.04806357628409	1.04806357628409	51.8496856716296	1
199	255	198	1.2554	6.25272209633389	10.0582252647001	0.261082123315155	2.41082123315155	108	0.172927967406464	0.172927967406464	52.0226136390361	1
200	255	199	1.2539	6.24542929959324	10.0655180614407	0.268374920055802	2.58374920055802	109	-0.0653033927880009	0.0653033927880009	52.0879170318241	1
201	255	200	1.2573	6.26195963887204	10.0489877221619	0.251844580777002	2.51844580777002	110	NA	NA	NA	1
921	255	91	1.0366	5.18894614509821	11.0865096051313	1.33409561708899	2.44095617088987	1	0.148618644937619	0.148618644937619	0.148618644937619	2
931	255	92	1.0356	5.18408428060444	11.091371469625	1.33895748158275	2.58957481582749	2	-0.541766113176914	0.541766113176914	0.690384758114533	2
941	255	93	1.0488	5.24826089192214	11.0271948583073	1.27478087026506	2.04780870265058	3	-0.186850005132102	0.186850005132102	0.877234763246635	2
951	255	94	1.0547	5.27694589243535	10.9985098577941	1.24609586975185	1.86095869751848	4	-0.352153397920103	0.352153397920103	1.22938816116674	2
961	255	95	1.064	5.32216123222736	10.9532945180021	1.20088052995984	1.50880529959837	5	-0.254916108044794	0.254916108044794	1.48430426921153	2
971	255	96	1.0713	5.35765284303184	10.9178029071976	1.16538891915536	1.25388919155358	6	-0.707069505964932	0.707069505964932	2.19137377517646	2
981	255	97	1.0879	5.43835979362833	10.8370959566011	1.08468196855886	0.546819685588649	7	0.313922037725656	0.313922037725656	2.50529581290212	2
991	255	98	1.0835	5.41696758985576	10.8584881603737	1.10607417233143	0.860741723314304	8	0.479225430513621	0.479225430513621	2.98452124341574	2
1001	255	99	1.0757	5.3790450468044	10.8964107034251	1.14399671538279	1.33996715382793	9	-0.682760183496087	0.682760183496087	3.66728142691183	2
1011	255	100	1.0918	5.45732106515401	10.8181346850755	1.06572069703318	0.657206970331838	10	0.0756906775311728	0.0756906775311728	3.742972104443	2
1021	255	101	1.0923	5.45975199740089	10.8157037528286	1.0632897647863	0.732897647863011	11	-0.0166847478503462	0.0166847478503462	3.75965685229335	2
1031	255	102	1.0947	5.47142047218593	10.8040352780435	1.05162129000127	0.716212900012665	12	0.527844075451276	0.527844075451276	4.28750092774462	2
1041	255	103	1.0859	5.4286360646408	10.8468196855887	1.09440569754639	1.24405697546394	13	0.527844075451294	0.527844075451294	4.81534500319592	2
1051	255	104	1.0771	5.38585165709567	10.8896040931338	1.13719010509152	1.77190105091523	14	-0.162540682663294	0.162540682663294	4.97788568585921	2
1061	255	105	1.0825	5.412105725362	10.8633500248675	1.11093603682519	1.60936036825194	15	-0.517456790708104	0.517456790708104	5.49534247656731	2
1071	255	106	1.0952	5.47385140443281	10.8016043457967	1.04919035775438	1.09190357754384	16	0.192375425381537	0.192375425381537	5.68771790194885	2
1081	255	107	1.0933	5.46461386189466	10.8108418883348	1.05842790029254	1.28427900292537	17	0.0319338970872907	0.0319338970872907	5.71965179903614	2
1091	255	108	1.0947	5.47142047218593	10.8040352780435	1.05162129000127	1.31621290001266	18	0.406297463107175	0.406297463107175	6.12594926214332	2
1101	255	109	1.0884	5.44079072587521	10.8346650243543	1.08225103631198	1.72251036311984	19	0.552153397920086	0.552153397920086	6.6781026600634	2
1111	255	110	1.0791	5.3955753860832	10.8798803641463	1.12746637610399	2.27466376103992	20	-0.444528823301622	0.444528823301622	7.12263148336502	2
1121	255	111	1.0903	5.45002826841336	10.8254274818161	1.07301349377383	1.8301349377383	21	-0.707069505964915	0.707069505964915	7.82970098932994	2
1131	255	112	1.1069	5.53073521900985	10.7447205312196	0.992306543177339	1.12306543177339	22	-0.707069505964897	0.707069505964897	8.53677049529484	2
1141	255	113	1.1235	5.61144216960635	10.6640135806231	0.911599592580849	0.415995925808491	23	-0.186850005132102	0.186850005132102	8.72362050042694	2
1151	255	114	1.1294	5.64012717011956	10.6353285801099	0.882914592067639	0.229145920676389	24	-0.138231360194483	0.138231360194483	8.86185186062142	2
1161	255	115	1.1343	5.663950306139	10.6115054440905	0.859091456048191	0.0909145604819062	25	0.124309322468845	0.124309322468845	8.98616118309027	2
1171	255	116	1.1338	5.66151937389212	10.6139363763373	0.861522388295075	0.215223882950751	26	0.099999999999999	0.099999999999999	9.08616118309027	2
1181	255	117	1.1338	5.66151937389212	10.6139363763373	0.861522388295075	0.31522388295075	27	-0.352153397920121	0.352153397920121	9.43831458101038	2
1191	255	118	1.1431	5.70673471368413	10.5687210365453	0.816307048503063	-0.0369295149693705	28	0.863312725521033	0.863312725521033	10.3016273065314	2
1201	255	119	1.1274	5.63040344113203	10.6450523090974	0.892638321055166	0.826383210551662	29	0.620219500832795	0.620219500832795	10.9218468073642	2
1211	255	120	1.1167	5.57838149104875	10.6970742591807	0.944660271138446	1.44660271138446	30	-0.0166847478503285	0.0166847478503285	10.9385315552145	2
1221	255	121	1.1191	5.59004996583378	10.6854057843957	0.932991796353413	1.42991796353413	31	0.0756906775311728	0.0756906775311728	11.0142222327457	2
1231	255	122	1.1196	5.59248089808066	10.6829748521488	0.93056086410653	1.5056086410653	32	-0.186850005132102	0.186850005132102	11.2010722378778	2
1241	255	123	1.1255	5.62116589859387	10.6542898516356	0.90187586359332	1.3187586359332	33	-1.51413901192983	1.51413901192983	12.7152112498076	2
1251	255	124	1.1587	5.78257979978686	10.4928759504426	0.740461962400337	-0.19538037599663	34	-0.206297463107175	0.206297463107175	12.9215087129148	2
1261	255	125	1.165	5.81320954609757	10.4622462041319	0.70983221608962	-0.401677839103805	35	0.216684747850364	0.216684747850364	13.1381934607652	2
1271	255	126	1.1626	5.80154107131254	10.4739146789169	0.721500690874656	-0.18499309125344	36	-0.254916108044811	0.254916108044811	13.39310956881	2
1281	255	127	1.1699	5.83703268211702	10.4384230681124	0.686009080070175	-0.439909199298252	37	0.289612715256811	0.289612715256811	13.6827222840668	2
1291	255	128	1.166	5.81807141059134	10.4573843396381	0.704970351595856	-0.150296484041441	38	0.240994070319174	0.240994070319174	13.923716354386	2
1301	255	129	1.1631	5.80397200355942	10.47148374667	0.719069758627773	0.0906975862777326	39	-0.0409940703191747	0.0409940703191747	13.9647104247052	2
1311	255	130	1.166	5.81807141059134	10.4573843396381	0.704970351595856	0.0497035159585579	40	0.503534752982449	0.503534752982449	14.4682451776876	2
1321	255	131	1.1577	5.77771793529309	10.4977378149364	0.745323826894101	0.553238268941006	41	-0.186850005132102	0.186850005132102	14.6550951828197	2
1331	255	132	1.1636	5.8064029358063	10.4690528144232	0.71663882638089	0.366388263808904	42	-0.279225430513621	0.279225430513621	14.9343206133333	2
1341	255	133	1.1714	5.84432547885767	10.4311302713718	0.678716283329528	0.0871628332952834	43	0.479225430513621	0.479225430513621	15.4135460438469	2
1351	255	134	1.1636	5.8064029358063	10.4690528144232	0.71663882638089	0.566388263808905	44	0.289612715256828	0.289612715256828	15.7031587591038	2
1361	255	135	1.1597	5.78744166428062	10.4880140859488	0.735600097906573	0.856000979065733	45	-0.0896127152568282	0.0896127152568282	15.7927714743606	2
1371	255	136	1.1636	5.8064029358063	10.4690528144232	0.71663882638089	0.766388263808905	46	1.02861611830902	1.02861611830902	16.8213875926696	2
1381	255	137	1.1445	5.7135413239754	10.5619144262541	0.809500438211792	1.79500438211792	47	0.547291533426348	0.547291533426348	17.368679126096	2
1391	255	138	1.1353	5.66881217063277	10.6066435795967	0.854229591554427	2.34229591554427	48	0.00762457461846378	0.00762457461846378	17.3763037007144	2
1401	255	139	1.1372	5.67804971317092	10.5974060370585	0.844992049016273	2.34992049016273	49	-0.0653033927879836	0.0653033927879836	17.4416070935024	2
1411	255	140	1.1406	5.69458005244972	10.5808756977797	0.828461709737475	2.28461709737475	50	-0.468838145770449	0.468838145770449	17.9104452392729	2
1421	255	141	1.1523	5.75146386702677	10.5239918832027	0.77157789516043	1.8157789516043	51	-0.755688150902551	0.755688150902551	18.6661333901754	2
1431	255	142	1.1699	5.83703268211702	10.4384230681124	0.686009080070175	1.06009080070175	52	0.265303392787982	0.265303392787982	18.9314367829634	2
1441	255	143	1.1665	5.82050234283822	10.4549534073912	0.702539419348973	1.32539419348973	53	-0.230606785575984	0.230606785575984	19.1620435685394	2
1451	255	144	1.1733	5.85356302139582	10.4218927288336	0.669478740791375	1.09478740791375	54	-0.18685000513212	0.18685000513212	19.3488935736715	2
1461	255	145	1.1792	5.88224802190903	10.3932077283204	0.640793740278163	0.907937402781627	55	0.64452882330164	0.64452882330164	19.9934223969731	2
1471	255	146	1.168	5.82779513957887	10.4476606106506	0.695246622608327	1.55246622608327	56	0.979997473371397	0.979997473371397	20.9734198703445	2
1481	255	147	1.1499	5.73979539224173	10.5356603579877	0.783246369945466	2.53246369945466	57	0.834141538558433	0.834141538558433	21.807561408903	2
1491	255	148	1.1348	5.66638123838589	10.6090745118436	0.85666052380131	3.3666052380131	58	0.172927967406464	0.172927967406464	21.9804893763094	2
1501	255	149	1.1333	5.65908844164524	10.6163673085842	0.863953320541956	3.53953320541956	59	-0.206297463107157	0.206297463107157	22.1867868394166	2
1511	255	150	1.1396	5.68971818795595	10.5857375622735	0.83332357423124	3.3332357423124	60	-0.517456790708104	0.517456790708104	22.7042436301247	2
1521	255	151	1.1523	5.75146386702677	10.5239918832027	0.77157789516043	2.8157789516043	61	-1.39745426407947	1.39745426407947	24.1016978942042	2
1531	255	152	1.1831	5.90120929343471	10.3742464567948	0.621832468752483	1.41832468752483	62	-1.32452629667302	1.32452629667302	25.4262241908772	2
1541	255	153	1.2124	6.04366192310201	10.2317938271275	0.479379839085182	0.0937983908518153	63	-0.493147468239277	0.493147468239277	25.9193716591165	2
1551	255	154	1.2246	6.10297666992594	10.1724790803035	0.420065092261254	-0.399349077387461	64	-0.682760183496087	0.682760183496087	26.6021318426125	2
1561	255	155	1.2407	6.18125268827555	10.0942030619539	0.341789073911645	-1.08210926088355	65	-0.0653033927879831	0.0653033927879831	26.6674352354005	2
1571	255	156	1.2441	6.19778302755435	10.0776727226751	0.325258734632847	-1.14741265367153	66	0.85845086102726	0.85845086102726	27.5258860964278	2
1581	255	157	1.2285	6.12193794145162	10.1535178087778	0.401103820735573	-0.288961792644272	67	0.362540682663275	0.362540682663275	27.8884267790911	2
1591	255	158	1.2231	6.09568387318529	10.1797718770442	0.4273578890019	0.0735788900190032	68	0.07569067753119	0.07569067753119	27.9641174566223	2
1601	255	159	1.2236	6.09811480543218	10.1773409447973	0.424926956755019	0.149269567550193	69	-0.327844075451276	0.327844075451276	28.2919615320735	2
1611	255	160	1.2324	6.1408992129773	10.1345565372522	0.382142549209892	-0.178574507901083	70	0.075690677531155	0.075690677531155	28.3676522096047	2
1621	255	161	1.2329	6.14333014522419	10.1321256050053	0.379711616963007	-0.102883830369928	71	0.192375425381537	0.192375425381537	28.5600276349862	2
1631	255	162	1.231	6.13409260268603	10.1413631475434	0.388949159501161	0.0894915950116093	72	-0.181988140638329	0.181988140638329	28.7420157756246	2
1641	255	163	1.2368	6.16229141674987	10.1131643334796	0.360750345437328	-0.0924965456267202	73	-0.37646272038893	0.37646272038893	29.1184784960135	2
1651	255	164	1.2466	6.20993768878876	10.0655180614407	0.313104073398435	-0.468959266015651	74	0.240994070319173	0.240994070319173	29.3594725663327	2
1661	255	165	1.2437	6.19583828175684	10.0796174684726	0.327203480430352	-0.227965195696477	75	-0.0896127152568282	0.0896127152568282	29.4490852815895	2
1671	255	166	1.2476	6.21479955328252	10.0606561969469	0.308242208904669	-0.317577910953306	76	-0.206297463107157	0.206297463107157	29.6553827446966	2
1681	255	167	1.2539	6.24542929959324	10.0300264506362	0.277612462593954	-0.523875374060462	77	-0.230606785575984	0.230606785575984	29.8859895302726	2
1691	255	168	1.2607	6.27848997815084	9.99696577207863	0.244551784036355	-0.754482159636446	78	-0.0215466123441366	0.0215466123441366	29.9075361426168	2
1701	255	169	1.2632	6.29064463938525	9.98481111084422	0.232397122801942	-0.776028771980583	79	0.221546612344137	0.221546612344137	30.1290827549609	2
1711	255	170	1.2607	6.27848997815084	9.99696577207863	0.244551784036355	-0.554482159636446	80	0.143756780443882	0.143756780443882	30.2728395354048	2
1721	255	171	1.2598	6.27411430010645	10.001341450123	0.248927462080744	-0.410725379192564	81	0.57646272038893	0.57646272038893	30.8493022557937	2
1731	255	172	1.25	6.22646802806756	10.0489877221619	0.296573734119637	0.165737341196366	82	0.552153397920085	0.552153397920085	31.4014556537138	2
1741	255	173	1.2407	6.18125268827555	10.0942030619539	0.341789073911645	0.717890739116451	83	1.42728900679773	1.42728900679773	32.8287446605115	2
1751	255	174	1.2134	6.04852378759578	10.2269319626337	0.474517974591418	2.14517974591418	84	0.649390687795395	0.649390687795395	33.4781353483069	2
1761	255	175	1.2021	5.99358471881624	10.2818710314132	0.529457043370957	2.79457043370957	85	-0.113922037725638	0.113922037725638	33.5920573860326	2
1771	255	176	1.2065	6.0149769225888	10.2604788276407	0.508064839598394	2.68064839598394	86	-1.20784154882267	1.20784154882267	34.7998989348552	2
1781	255	177	1.2334	6.14576107747107	10.1296946727584	0.377280684716126	1.47280684716126	87	-1.0376762915409	1.0376762915409	35.8375752263961	2
1791	255	178	1.2568	6.25952870662516	10.0159270436043	0.263513055562036	0.435130555620364	88	-0.303534752982448	0.303534752982448	36.1411099793786	2
1801	255	179	1.2651	6.2998821819234	9.97557356830607	0.223159580263792	0.131595802637916	89	0.527844075451276	0.527844075451276	36.6689540548298	2
1811	255	180	1.2563	6.25709777437828	10.0183579758512	0.265943987808919	0.659439878089191	90	0.785522893620796	0.785522893620796	37.4544769484506	2
1821	255	181	1.2422	6.1885454850162	10.0869102652133	0.334496277170999	1.44496277170999	91	-0.0409940703191736	0.0409940703191736	37.4954710187698	2
1831	255	182	1.2451	6.20264489204811	10.0728108581814	0.320396870139081	1.40396870139081	92	-0.541766113176914	0.541766113176914	38.0372371319467	2
1841	255	183	1.2583	6.2668215033658	10.0086342468637	0.25622025882139	0.8622025882139	93	-1.25159832926654	1.25159832926654	39.2888354612133	2
1851	255	184	1.2861	6.40198133629246	9.87347441393701	0.121060425894736	-0.389395741052637	94	0.313922037725638	0.313922037725638	39.6027574989389	2
1861	255	185	1.2817	6.3805891325199	9.89486661770957	0.1424526296673	-0.0754737033269989	95	0.834141538558433	0.834141538558433	40.4368990374973	2
1871	255	186	1.2666	6.30717497866405	9.96828077156542	0.215866783523143	0.758667835231434	96	0.0756906775311905	0.0756906775311905	40.5125897150285	2
1881	255	187	1.2671	6.30960591091093	9.96584983931854	0.213435851276262	0.834358512762624	97	-0.016684747850364	0.016684747850364	40.5292744628789	2
1891	255	188	1.2695	6.32127438569597	9.9541813645335	0.201767376491226	0.81767376491226	98	-0.37646272038893	0.37646272038893	40.9057371832678	2
1901	255	189	1.2793	6.36892065773486	9.90653509249461	0.154121104452333	0.44121104452333	99	-0.804306795840189	0.804306795840189	41.710043979108	2
1911	255	190	1.2979	6.45935133731888	9.81610441291059	0.0636904248683141	-0.363095751316859	100	-0.536904248683141	0.536904248683141	42.2469482277912	2
1921	255	191	1.311	6.5230417621872	9.75241398804227	0	-0.9	101	0.381988140638347	0.381988140638347	42.6289363684295	2
1931	255	192	1.3052	6.49484294812336	9.78061280210611	0.0281988140638347	-0.518011859361653	102	1.6460729090171	1.6460729090171	44.2750092774466	2
1941	255	193	1.2734	6.34023565722165	9.93522009300782	0.182806104965545	1.12806104965545	103	-0.327844075451276	0.327844075451276	44.6028533528979	2
1951	255	194	1.2822	6.38302006476678	9.89243568546269	0.140021697420417	0.800216974204174	104	-0.590384758114551	0.590384758114551	45.1932381110124	2
1961	255	195	1.2964	6.45205854057823	9.82339720965124	0.0709832216089623	0.209832216089623	105	-0.468838145770467	0.468838145770467	45.6620762567829	2
1971	255	196	1.3081	6.50894235515528	9.76651339507419	0.0140994070319156	-0.259005929680844	106	1.95237037212429	1.95237037212429	47.6144466289072	2
1981	255	197	1.27	6.32370531794285	9.95175043228662	0.199336444244345	1.69336444244345	107	0.809832216089623	0.809832216089623	48.4242788449968	2
1991	255	198	1.2554	6.25272209633389	10.0227336538956	0.270319665853307	2.50319665853307	108	0.265303392787983	0.265303392787983	48.6895822377848	2
2001	255	199	1.252	6.23619175705509	10.0392639931744	0.286850005132106	2.76850005132106	109	0.221546612344119	0.221546612344119	48.9111288501289	2
2011	255	200	1.2495	6.22403709582068	10.0514186544088	0.299004666366518	2.99004666366518	110	NA	NA	NA	2
922	255	91	1.1147	5.56865776206122	10.7184664629533	1.15177569857282	0.617756985728162	1	0.0270720325935359	0.0270720325935359	0.0270720325935359	3
932	255	92	1.1162	5.57595055880186	10.7111736662126	1.14448290183217	0.644829018321698	2	0.1	0.1	0.127072032593536	3
942	255	93	1.1162	5.57595055880186	10.7111736662126	1.14448290183217	0.744829018321698	3	-0.400772042857758	0.400772042857758	0.527844075451294	3
952	255	94	1.1265	5.62602776308764	10.6610964619269	1.09440569754639	0.34405697546394	4	0.503534752982449	0.503534752982449	1.03137882843374	3
962	255	95	1.1182	5.58567428778939	10.7014499372251	1.13475917284464	0.847591728446389	5	-0.609832216089623	0.609832216089623	1.64121104452337	3
972	255	96	1.1328	5.65665750939836	10.6304667156161	1.06377595123568	0.237759512356766	6	-0.828616118309016	0.828616118309016	2.46982716283238	3
982	255	97	1.1519	5.74951912122926	10.5376051037852	0.970914339404775	-0.59085660595225	7	0.386850005132102	0.386850005132102	2.85667716796448	3
992	255	98	1.146	5.72083412071605	10.5662901042985	0.999599339917985	-0.204006600820148	8	-0.113922037725638	0.113922037725638	2.97059920569012	3
1002	255	99	1.1504	5.74222632448861	10.5448979005259	0.978207136145421	-0.317928638545786	9	0.386850005132102	0.386850005132102	3.35744921082222	3
1012	255	100	1.1445	5.7135413239754	10.5735829010391	1.00689213665863	0.0689213665863164	10	0.785522893620814	0.785522893620814	4.14297210444304	3
1022	255	101	1.1304	5.64498903461332	10.6421351904012	1.07544442602071	0.85444426020713	11	0.552153397920103	0.552153397920103	4.69512550236314	3
1032	255	102	1.1211	5.59977369482131	10.6873505301932	1.12065976581272	1.40659765812723	12	0.644528823301622	0.644528823301622	5.33965432566476	3
1042	255	103	1.1099	5.54532081249115	10.7418034125234	1.17511264814289	2.05112648142886	13	-0.585522893620813	0.585522893620813	5.92517721928558	3
1052	255	104	1.124	5.61387310185323	10.6732511231613	1.1065603587808	1.46560358780804	14	-0.852925440777826	0.852925440777826	6.7781026600634	3
1062	255	105	1.1436	5.70916564593101	10.5779585790835	1.01126781470302	0.612678147030216	15	-0.44452882330164	0.44452882330164	7.22263148336504	3
1072	255	106	1.1548	5.76361852826118	10.5235056967533	0.956814932372858	0.168149323728576	16	0.435468650069757	0.435468650069757	7.6581001334348	3
1082	255	107	1.1479	5.7300716632542	10.5570525617603	0.990361797379833	0.603617973798333	17	0.240994070319174	0.240994070319174	7.89909420375397	3
1092	255	108	1.145	5.71597225622228	10.5711519687922	1.00446120441175	0.844612044117506	18	0.527844075451276	0.527844075451276	8.42693827920525	3
1102	255	109	1.1362	5.67318784867716	10.6139363763373	1.04724561195688	1.37245611956878	19	0.143756780443882	0.143756780443882	8.57069505964913	3
1112	255	110	1.1353	5.66881217063277	10.6183120543817	1.05162129000127	1.51621290001266	20	-0.964748324134435	0.964748324134435	9.53544338378357	3
1122	255	111	1.1572	5.77528700304621	10.5118372219683	0.945146457587823	0.55146457587823	21	-0.639003403052205	0.639003403052205	10.1744467868358	3
1132	255	112	1.1724	5.84918734335143	10.4379368816631	0.871246117282602	-0.0875388271739752	22	0.338231360194465	0.338231360194465	10.5126781470302	3
1142	255	113	1.1675	5.82536420733198	10.4617600176825	0.895069253302049	0.25069253302049	23	-0.0896127152568105	0.0896127152568105	10.602290862287	3
1152	255	114	1.1714	5.84432547885767	10.4427987461568	0.876107981776368	0.16107981776368	24	-0.016684747850364	0.016684747850364	10.6189756101374	3
1162	255	115	1.1738	5.8559939536427	10.4311302713718	0.864439506991332	0.144395069913316	25	-0.113922037725638	0.113922037725638	10.732897647863	3
1172	255	116	1.1782	5.87738615741527	10.4097380675992	0.843047303218768	0.0304730321876778	26	0.240994070319173	0.240994070319173	10.9738917181822	3
1182	255	117	1.1753	5.86328675038335	10.4238374746312	0.857146710250685	0.27146710250685	27	0.1	0.1	11.0738917181822	3
1192	255	118	1.1753	5.86328675038335	10.4238374746312	0.857146710250685	0.371467102506851	28	0.289612715256828	0.289612715256828	11.363504433439	3
1202	255	119	1.1714	5.84432547885767	10.4427987461568	0.876107981776368	0.661079817763679	29	0.265303392787983	0.265303392787983	11.628807826227	3
1212	255	120	1.168	5.82779513957887	10.4593290854356	0.892638321055166	0.926383210551662	30	-0.872372898752916	0.872372898752916	12.5011807249799	3
1222	255	121	1.188	5.92503242945416	10.3620917955603	0.795401031179875	0.0540103117987467	31	-0.206297463107157	0.206297463107157	12.7074781880871	3
1232	255	122	1.1943	5.95566217576487	10.3314620492496	0.764771284869159	-0.15228715130841	32	0.240994070319174	0.240994070319174	12.9484722584063	3
1242	255	123	1.1914	5.94156276873296	10.3455614562815	0.778870691901076	0.0887069190107637	33	-0.0653033927880009	0.0653033927880009	13.0137756511943	3
1252	255	124	1.1948	5.95809310801176	10.3290311170027	0.762340352622276	0.0234035262227628	34	-0.352153397920103	0.352153397920103	13.3659290491144	3
1262	255	125	1.2041	6.00330844780377	10.2838157772107	0.717125012830266	-0.32874987169734	35	-0.113922037725638	0.113922037725638	13.47985108684	3
1272	255	126	1.2085	6.02470065157633	10.2624235734382	0.695732809057702	-0.442671909422978	36	0.411159327600947	0.411159327600947	13.891010414441	3
1282	255	127	1.2021	5.99358471881624	10.2935395061983	0.726848741817797	-0.0315125818220308	37	0.309060173231865	0.309060173231865	14.2000705876728	3
1292	255	128	1.1978	5.97267870149305	10.3144455235215	0.747754759140983	0.277547591409835	38	0.245855934812929	0.245855934812929	14.4459265224858	3
1302	255	129	1.1948	5.95809310801176	10.3290311170027	0.762340352622276	0.523403526222763	39	0.0270720325935525	0.0270720325935525	14.4729985550793	3
1312	255	130	1.1963	5.9653859047524	10.3217383202621	0.755047555881632	0.550475558816316	40	0.12430932246881	0.12430932246881	14.5973078775481	3
1322	255	131	1.1958	5.96295497250552	10.324169252509	0.757478488128513	0.674784881285125	41	-0.420219500832795	0.420219500832795	15.0175273783809	3
1332	255	132	1.2065	6.0149769225888	10.2721473024257	0.705456538045233	0.254565380452331	42	-0.327844075451293	0.327844075451293	15.3453714538322	3
1342	255	133	1.2153	6.05776133013393	10.2293628948806	0.662672130500104	-0.0732786949989628	43	0.35767881816952	0.35767881816952	15.7030502720017	3
1352	255	134	1.21	6.03199344831698	10.2551307766975	0.688440012317056	0.284400123170557	44	0.503534752982466	0.503534752982466	16.2065850249842	3
1362	255	135	1.2017	5.99163997301873	10.2954842519958	0.728793487615302	0.787934876153024	45	0.887622047989842	0.887622047989842	17.094207072974	3
1372	255	136	1.1855	5.91287776821975	10.3742464567948	0.807555692414287	1.67555692414287	46	0.785522893620814	0.785522893620814	17.8797299665949	3
1382	255	137	1.1714	5.84432547885767	10.4427987461568	0.876107981776368	2.46107981776368	47	0.172927967406464	0.172927967406464	18.0526579340013	3
1392	255	138	1.1699	5.83703268211702	10.4500915428975	0.883400778517014	2.63400778517014	48	-0.37646272038893	0.37646272038893	18.4291206543902	3
1402	255	139	1.1797	5.88467895415591	10.4024452708586	0.835754506478121	2.25754506478121	49	-0.731378828433742	0.731378828433742	19.160499482824	3
1412	255	140	1.1968	5.96781683699929	10.3193073880152	0.752616623634747	1.52616623634747	50	-0.65845086102726	0.65845086102726	19.8189503438512	3
1422	255	141	1.2124	6.04366192310201	10.2434623019125	0.676771537532021	0.867715375320212	51	-0.162540682663275	0.162540682663275	19.9814910265145	3
1432	255	142	1.2178	6.06991599136834	10.2172082336462	0.650517469265694	0.705174692656937	52	0.0513813550623443	0.0513813550623443	20.0328723815769	3
1442	255	143	1.2188	6.07477785586211	10.2123463691524	0.645655604771928	0.756556047719281	53	0.0805525420249453	0.0805525420249453	20.1134249236018	3
1452	255	144	1.2192	6.07672260165961	10.2104016233549	0.643710858974423	0.837108589744227	54	0.736904248683159	0.736904248683159	20.850329172285	3
1462	255	145	1.2061	6.0130321767913	10.2740920482232	0.707401283842739	1.57401283842739	55	0.552153397920085	0.552153397920085	21.4024825702051	3
1472	255	146	1.1968	5.96781683699929	10.3193073880152	0.752616623634747	2.12616623634747	56	0.1	0.1	21.5024825702051	3
1482	255	147	1.1968	5.96781683699929	10.3193073880152	0.752616623634747	2.22616623634747	57	0.172927967406464	0.172927967406464	21.6754105376115	3
1492	255	148	1.1953	5.96052404025864	10.3266001847559	0.759909420375394	2.39909420375394	58	0.0270720325935359	0.0270720325935359	21.7024825702051	3
1502	255	149	1.1968	5.96781683699929	10.3193073880152	0.752616623634747	2.42616623634747	59	-0.395910178363985	0.395910178363985	22.098392748569	3
1512	255	150	1.207	6.01740785483568	10.2697163701788	0.703025605798349	2.03025605798349	60	-0.590384758114568	0.590384758114568	22.6887775066836	3
1522	255	151	1.2212	6.08644633064714	10.2006778943674	0.633987129986892	1.43987129986892	61	-0.658450861027242	0.658450861027242	23.3472283677109	3
1532	255	152	1.2368	6.16229141674987	10.1248328082646	0.558142043884168	0.781420438841676	62	-0.254916108044812	0.254916108044812	23.6021444757557	3
1542	255	153	1.2441	6.19778302755435	10.0893411974602	0.522650433079686	0.526504330796864	63	-0.473700010264222	0.473700010264222	24.0758444860199	3
1552	255	154	1.2559	6.25515302858077	10.0319711964337	0.465280432053264	0.0528043205326417	64	0.0805525420249453	0.0805525420249453	24.1563970280448	3
1562	255	155	1.2563	6.25709777437828	10.0300264506362	0.463335686255759	0.133356862557587	65	0.1	0.1	24.2563970280448	3
1572	255	156	1.2563	6.25709777437828	10.0300264506362	0.463335686255759	0.233356862557587	66	0.0756906775311728	0.0756906775311728	24.332087705576	3
1582	255	157	1.2568	6.25952870662516	10.0275955183893	0.460904754008876	0.30904754008876	67	-0.186850005132102	0.186850005132102	24.5189377107081	3
1592	255	158	1.2627	6.28821370713837	9.99891051787613	0.432219753495666	0.122197534956658	68	0.240994070319173	0.240994070319173	24.7599317810273	3
1602	255	159	1.2598	6.27411430010645	10.0130099249081	0.446319160527583	0.363191605275831	69	-0.0653033927880187	0.0653033927880187	24.8252351738153	3
1612	255	160	1.2632	6.29064463938525	9.99647958562925	0.429788821248781	0.297888212487812	70	-0.181988140638312	0.181988140638312	25.0072233144536	3
1622	255	161	1.269	6.31884345344908	9.96828077156542	0.40159000718495	0.115900071849501	71	0.192375425381519	0.192375425381519	25.1995987398351	3
1632	255	162	1.2671	6.30960591091093	9.97751831410357	0.410827549723102	0.30827549723102	72	0.41115932760093	0.41115932760093	25.6107580674361	3
1642	255	163	1.2607	6.27848997815084	10.0086342468637	0.441943482483195	0.719434824831949	73	-0.0896127152568105	0.0896127152568105	25.7003707826929	3
1652	255	164	1.2646	6.29745124967652	9.98967297533798	0.422982210957514	0.629822109575139	74	0.309060173231865	0.309060173231865	26.0094309559247	3
1662	255	165	1.2603	6.27654523235333	10.0105789926612	0.4438882282807	0.938882282807004	75	0.362540682663275	0.362540682663275	26.371971638588	3
1672	255	166	1.2549	6.25029116408701	10.0368330609275	0.470142296547028	1.30142296547028	76	0.362540682663293	0.362540682663293	26.7345123212513	3
1682	255	167	1.2495	6.22403709582068	10.0630871291938	0.496396364813357	1.66396364813357	77	-0.444528823301622	0.444528823301622	27.1790411445529	3
1692	255	168	1.2607	6.27848997815084	10.0086342468637	0.441943482483195	1.21943482483195	78	-0.113922037725638	0.113922037725638	27.2929631822786	3
1702	255	169	1.2651	6.2998821819234	9.9872420430911	0.420551278710631	1.10551278710631	79	-0.0458559348129461	0.0458559348129461	27.3388191170915	3
1712	255	170	1.2681	6.3144677754047	9.9726564496098	0.405965685229337	1.05965685229337	80	0.197237289875292	0.197237289875292	27.5360564069668	3
1722	255	171	1.2661	6.30474404641717	9.98238017859733	0.415689414216866	1.25689414216866	81	0.430606785575984	0.430606785575984	27.9666631925428	3
1732	255	172	1.2593	6.27168336785957	10.0154408571549	0.448750092774464	1.68750092774464	82	0.124309322468845	0.124309322468845	28.0909725150116	3
1742	255	173	1.2588	6.26925243561269	10.0178717894018	0.451181025021349	1.81181025021349	83	0.289612715256793	0.289612715256793	28.3805852302684	3
1752	255	174	1.2549	6.25029116408701	10.0368330609275	0.470142296547028	2.10142296547028	84	-0.0896127152567927	0.0896127152567927	28.4701979455252	3
1762	255	175	1.2588	6.26925243561269	10.0178717894018	0.451181025021349	2.01181025021349	85	-0.327844075451293	0.327844075451293	28.7980420209765	3
1772	255	176	1.2676	6.31203684315781	9.97508738185669	0.408396617476219	1.68396617476219	86	-0.0166847478503465	0.0166847478503465	28.8147267688269	3
1782	255	177	1.27	6.32370531794285	9.96341890707165	0.396728142691185	1.66728142691185	87	-0.162540682663292	0.162540682663292	28.9772674514901	3
1792	255	178	1.2754	6.34995938620918	9.93716483880532	0.370474074424855	1.50474074424855	88	-0.138231360194447	0.138231360194447	29.1154988116846	3
1802	255	179	1.2803	6.37378252222862	9.91334170278588	0.346650938405411	1.36650938405411	89	0.0756906775311725	0.0756906775311725	29.1911894892158	3
1812	255	180	1.2808	6.37621345447551	9.910910770539	0.344220006158528	1.44220006158528	90	-0.181988140638347	0.181988140638347	29.3731776298541	3
1822	255	181	1.2866	6.40441226853934	9.88271195647516	0.316021192094693	1.26021192094693	91	0.16806610291271	0.16806610291271	29.5412437327668	3
1832	255	182	1.2852	6.39760565824807	9.88951856676643	0.322827802385964	1.42827802385964	92	-0.181988140638348	0.181988140638348	29.7232318734052	3
1842	255	183	1.291	6.4258044723119	9.8613197527026	0.294628988322129	1.24628988322129	93	0.0513813550623632	0.0513813550623632	29.7746132284675	3
1852	255	184	1.292	6.43066633680567	9.85645788820883	0.289767123828366	1.29767123828366	94	0.0270720325935181	0.0270720325935181	29.8016852610611	3
1862	255	185	1.2935	6.43795913354632	9.84916509146819	0.282474327087717	1.32474327087717	95	0.148618644937637	0.148618644937637	29.9503039059987	3
1872	255	186	1.2925	6.43309726905255	9.85402695596195	0.287336191581481	1.47336191581481	96	-0.0409940703191736	0.0409940703191736	29.9912979763179	3
1882	255	187	1.2954	6.44719667608447	9.83992754893003	0.273236784549564	1.43236784549564	97	0.051381355062381	0.051381355062381	30.0426793313802	3
1892	255	188	1.2964	6.45205854057823	9.83506568443627	0.268374920055802	1.48374920055802	98	-0.0653033927880187	0.0653033927880187	30.1079827241683	3
1902	255	189	1.2998	6.46858887985703	9.81853534515747	0.251844580777	1.41844580777	99	0.148618644937655	0.148618644937655	30.2566013691059	3
1912	255	190	1.2988	6.46372701536327	9.82339720965123	0.256706445270765	1.56706445270765	100	-0.138231360194465	0.138231360194465	30.3948327293004	3
1922	255	191	1.3037	6.48755015138271	9.79957407363179	0.232883309251319	1.42883309251319	101	-0.113922037725638	0.113922037725638	30.508754767026	3
1932	255	192	1.3081	6.50894235515528	9.77818186985922	0.211491105478755	1.31491105478755	102	0.0756906775311728	0.0756906775311728	30.5844454445572	3
1942	255	193	1.3086	6.51137328740216	9.77575093761234	0.209060173231872	1.39060173231872	103	0.00762457461848109	0.00762457461848109	30.5920700191757	3
1952	255	194	1.3105	6.52061082994031	9.76651339507419	0.199822630693721	1.39822630693721	104	-0.094474579750583	0.094474579750583	30.6865445989263	3
1962	255	195	1.3145	6.54005828791537	9.74706593709913	0.180375172718662	1.30375172718662	105	-0.493147468239259	0.493147468239259	31.1796920671655	3
1972	255	196	1.3267	6.5993730347393	9.6877511902752	0.121060425894736	0.810604258947363	106	0.0319338970872907	0.0319338970872907	31.2116259642528	3
1982	255	197	1.3281	6.60617964503057	9.68094457998393	0.114253815603465	0.842538156034654	107	-0.468838145770449	0.468838145770449	31.6804641100233	3
1992	255	198	1.3398	6.66306345960761	9.62406076540689	0.0573700010264204	0.373700010264204	108	-0.0944745797505831	0.0944745797505831	31.7749386897738	3
2002	255	199	1.3438	6.68251091758267	9.60461330743183	0.0379225430513621	0.279225430513621	109	-0.279225430513621	0.279225430513621	32.0541641202875	3
2012	255	200	1.3516	6.72043346063403	9.56669076438047	0	0	110	NA	NA	NA	3
