# Supplementary material for: Assessment of crusting effects on interrill erosion by laser scanning
Source: PeerJ. 2020 Jan 31;8:e8487. doi: 10.7717/peerj.8487 (PMC6996510; doi:10.7717/peerj.8487)
Supplement: Data S1 — Each has two transects and four subplots. [file peerj-08-8487-s001.zip › raw data for uploading/os6transectaright.txt]

x	y	z	cal	h	h2	h0mm	code	deltah	absh	cumsumh	number
312	255	311	1.2837	6.39031286150742	9.92063449952652	0	0	1	0.92099154369057	0.92099154369057	0.92099154369057	1
313	255	312	1.2627	6.28821370713837	10.0227336538956	0.102099154369057	0.92099154369057	2	0.186850005132102	0.186850005132102	1.10784154882267	1
314	255	313	1.2568	6.25952870662516	10.0514186544088	0.130784154882267	1.10784154882267	3	0.327844075451276	0.327844075451276	1.43568562427395	1
315	255	314	1.248	6.21674429908003	10.0942030619539	0.173568562427395	1.43568562427395	4	-0.294474579750583	0.294474579750583	1.73016020402453	1
316	255	315	1.252	6.23619175705509	10.0747556039789	0.154121104452337	1.14121104452336	5	-1.64121104452336	1.64121104452336	3.3713712485479	1
317	255	316	1.2837	6.39031286150742	9.92063449952652	0	-0.5	6	0.352153397920121	0.352153397920121	3.72352464646802	1
318	255	317	1.2744	6.34509752171541	9.96584983931853	0.0452153397920121	-0.147846602079879	7	0.395910178363985	0.395910178363985	4.119434824832	1
319	255	318	1.2642	6.29550650387902	10.0154408571549	0.0948063576284106	0.248063576284106	8	0.352153397920085	0.352153397920085	4.47158822275209	1
320	255	319	1.2549	6.25029116408701	10.0606561969469	0.140021697420419	0.600216974204191	9	-0.00276271012469054	0.00276271012469054	4.47435093287678	1
321	255	320	1.2529	6.24056743509948	10.0703799259345	0.14974542640795	0.597454264079501	10	1.13491358141617	1.13491358141617	5.60926451429295	1
322	255	321	1.2275	6.11707607695786	10.1938712840761	0.273236784549567	1.73236784549567	11	0.823754253815261	0.823754253815261	6.43301876810821	1
323	255	322	1.2085	6.02470065157633	10.2862467094576	0.365612209931093	2.55612209931093	12	0.162540682663292	0.162540682663292	6.5955594507715	1
324	255	323	1.2031	5.99844658331	10.3125007777239	0.391866278197423	2.71866278197423	13	-0.362540682663292	0.362540682663292	6.9581001334348	1
325	255	324	1.2085	6.02470065157633	10.2862467094576	0.365612209931093	2.35612209931093	14	-0.60077204285774	0.60077204285774	7.55887217629254	1
326	255	325	1.2188	6.07477785586211	10.2361695051718	0.315535005645319	1.75535005645319	15	-0.809832216089623	0.809832216089623	8.36870439238216	1
327	255	326	1.2334	6.14576107747107	10.1651862835629	0.244551784036357	0.945517840363571	16	-1.19391951109702	1.19391951109702	9.56262390347918	1
328	255	327	1.2559	6.25515302858077	10.0557943324532	0.135159832926655	-0.248401670733445	17	-0.92651696393997	0.92651696393997	10.4891408674191	1
329	255	328	1.2729	6.33780472497477	9.97314263605918	0.0525081365326585	-1.17491863467342	18	-0.60077204285774	0.60077204285774	11.0899129102769	1
330	255	329	1.2832	6.38788192926054	9.92306543177341	0.00243093224688451	-1.77569067753115	19	0.186850005132102	0.186850005132102	11.276762915409	1
331	255	330	1.2773	6.35919692874733	9.95175043228662	0.0311159327600947	-1.58884067239905	20	0.726516963939969	0.726516963939969	12.003279879349	1
332	255	331	1.2603	6.27654523235333	10.0344021286806	0.113767629154092	-0.862323708459083	21	0.663312725521033	0.663312725521033	12.66659260487	1
333	255	332	1.2446	6.20021395980123	10.1107334012327	0.190098901706195	-0.199010982938051	22	0.541766113176914	0.541766113176914	13.2083587180469	1
334	255	333	1.2314	6.13603734848354	10.1749100125504	0.254275513023886	0.342755130238863	23	0.63414153855845	0.63414153855845	13.8425002566054	1
335	255	334	1.2163	6.06262319462769	10.2483241664063	0.327689666879731	0.976896668797313	24	0.634141538558433	0.634141538558433	14.4766417951638	1
336	255	335	1.2012	5.98920904077185	10.3217383202621	0.401103820735575	1.61103820735575	25	0.352153397920121	0.352153397920121	14.8287951930839	1
337	255	336	1.1919	5.94399370097984	10.3669536600541	0.446319160527587	1.96319160527587	26	-0.620219500832813	0.620219500832813	15.4490146939167	1
338	255	337	1.2026	5.99601565106312	10.3149317099708	0.394297210444305	1.34297210444305	27	-1.40784154882265	1.40784154882265	16.8568562427394	1
339	255	338	1.2295	6.12679980594539	10.1841475550886	0.26351305556204	-0.0648694443796005	28	-0.999444931346452	0.999444931346452	17.8563011740858	1
340	255	339	1.248	6.21674429908003	10.0942030619539	0.173568562427395	-1.06431437572605	29	0.561213571151987	0.561213571151987	18.4175147452378	1
341	255	340	1.2344	6.15062294196483	10.1603244190691	0.239689919542593	-0.503100804574065	30	0.0653033927879831	0.0653033927879831	18.4828181380258	1
342	255	341	1.231	6.13409260268603	10.1768547583479	0.256220258821392	-0.437797411786082	31	-0.0756906775311728	0.0756906775311728	18.558508815557	1
343	255	342	1.2305	6.13166167043915	10.1792856905948	0.258651191068274	-0.513488089317255	32	-0.192375425381519	0.192375425381519	18.7508842409385	1
344	255	343	1.2324	6.1408992129773	10.1700481480566	0.249413648530123	-0.705863514698774	33	1.0376762915409	1.0376762915409	19.7885605324794	1
345	255	344	1.209	6.02713158382321	10.2838157772107	0.363181277684212	0.331812776842125	34	0.896682221221725	0.896682221221725	20.6852427537011	1
346	255	345	1.1885	5.92746336170104	10.3834839993329	0.462849499806385	1.22849499806385	35	-0.0756906775311905	0.0756906775311905	20.7609334312323	1
347	255	346	1.188	5.92503242945416	10.3859149315798	0.465280432053266	1.15280432053266	36	-0.148618644937636	0.148618644937636	20.9095520761699	1
348	255	347	1.189	5.92989429394792	10.381053067086	0.460418567559502	1.00418567559502	37	-0.192375425381537	0.192375425381537	21.1019275015515	1
349	255	348	1.1909	5.93913183648608	10.3718155245479	0.451181025021349	0.811810250213486	38	-0.00762457461846333	0.00762457461846333	21.1095520761699	1
350	255	349	1.189	5.92989429394792	10.381053067086	0.460418567559502	0.804185675595023	39	-0.143756780443882	0.143756780443882	21.2533088566138	1
351	255	350	1.1899	5.93426997199231	10.3766773890416	0.456042889515114	0.660428895151141	40	-0.148618644937655	0.148618644937655	21.4019275015515	1
352	255	351	1.1909	5.93913183648608	10.3718155245479	0.451181025021349	0.511810250213486	41	-1.26198561400971	1.26198561400971	22.6639131155612	1
353	255	352	1.2148	6.05533039788705	10.2556169631469	0.334982463620378	-0.750175363796223	42	-0.863312725521032	0.863312725521032	23.5272258410822	1
354	255	353	1.2305	6.13166167043915	10.1792856905948	0.258651191068274	-1.61348808931725	43	0.707069505964914	0.707069505964914	24.2342953470471	1
355	255	354	1.2139	6.05095471984266	10.2599926411913	0.339358141664766	-0.90641858335234	44	0.639003403052205	0.639003403052205	24.8732987500993	1
356	255	355	1.1987	5.97705437953744	10.3338929814965	0.413258481969986	-0.267415180300135	45	0.493147468239259	0.493147468239259	25.3664462183386	1
357	255	356	1.1865	5.91773963271351	10.3932077283204	0.472573228793912	0.225732287939124	46	-0.172927967406464	0.172927967406464	25.5393741857451	1
358	255	357	1.188	5.92503242945416	10.3859149315798	0.465280432053266	0.0528043205326595	47	-0.576462720388913	0.576462720388913	26.115836906134	1
359	255	358	1.1978	5.97267870149305	10.3382686595409	0.417634160014375	-0.523658399856253	48	-0.693147468239276	0.693147468239276	26.8089843743732	1
360	255	359	1.21	6.03199344831698	10.278953912717	0.358319413190447	-1.21680586809553	49	-0.430606785576002	0.430606785576002	27.2395911599492	1
361	255	360	1.2168	6.06505412687458	10.2458932341594	0.325258734632847	-1.64741265367153	50	-0.289612715256793	0.289612715256793	27.529203875206	1
362	255	361	1.2207	6.08401539840026	10.2269319626337	0.306297463107168	-1.93702536892832	51	1.0376762915409	1.0376762915409	28.5668801667469	1
363	255	362	1.1973	5.97024776924617	10.3406995917878	0.420065092261257	-0.899349077387426	52	0.352153397920085	0.352153397920085	28.919033564667	1
364	255	363	1.188	5.92503242945416	10.3859149315798	0.465280432053266	-0.54719567946734	53	-0.999444931346416	0.999444931346416	29.9184784960134	1
365	255	364	1.2065	6.0149769225888	10.2959704384451	0.375335938918624	-1.54664061081376	54	0.517456790708086	0.517456790708086	30.4359352867215	1
366	255	365	1.1938	5.95323124351799	10.357716117516	0.437081617989433	-1.02918382010567	55	2.27258987295709	2.27258987295709	32.7085251596786	1
367	255	366	1.145	5.71597225622228	10.5949751048117	0.674340605285142	1.24340605285142	56	0.775135608877606	0.775135608877606	33.4836607685562	1
368	255	367	1.127	5.62845869533452	10.6824886656994	0.761854166172903	2.01854166172903	57	0.211159327600947	0.211159327600947	33.6948200961572	1
369	255	368	1.1206	5.59734276257443	10.7136045984595	0.792970098932997	2.22970098932997	58	-0.172927967406481	0.172927967406481	33.8677480635637	1
370	255	369	1.1221	5.60463555931508	10.7063118017189	0.785677302192349	2.05677302192349	59	-0.0270720325935176	0.0270720325935176	33.8948200961572	1
371	255	370	1.1206	5.59734276257443	10.7136045984595	0.792970098932997	2.02970098932997	60	-0.216684747850364	0.216684747850364	34.1115048440075	1
372	255	371	1.123	5.60901123735946	10.7019361236745	0.781301624147961	1.81301624147961	61	-0.955688150902552	0.955688150902552	35.0671929949101	1
373	255	372	1.1406	5.69458005244972	10.6163673085842	0.695732809057706	0.857328090577057	62	-0.863312725521033	0.863312725521033	35.9305057204311	1
374	255	373	1.1563	5.77091132500182	10.5400360360321	0.619401536505602	-0.00598463494397516	63	-0.809832216089623	0.809832216089623	36.7403379365207	1
375	255	374	1.1709	5.84189454661078	10.4690528144232	0.54841831489664	-0.815816851033598	64	-0.1	0.1	36.8403379365207	1
376	255	375	1.1709	5.84189454661078	10.4690528144232	0.54841831489664	-0.915816851033598	65	-0.454916108044812	0.454916108044812	37.2952540445656	1
377	255	376	1.1782	5.87738615741527	10.4335612036187	0.512926704092159	-1.37073295907841	66	-0.362540682663293	0.362540682663293	37.6577947272288	1
378	255	377	1.1836	5.90364022568159	10.4073071353524	0.48667263582583	-1.7332736417417	67	0.279225430513657	0.279225430513657	37.9370201577425	1
379	255	378	1.1758	5.86571768263023	10.4452296784037	0.524595178877195	-1.45404821122805	68	-0.406297463107175	0.406297463107175	38.3433176208497	1
380	255	379	1.1821	5.89634742894095	10.414599932093	0.493965432566478	-1.86034567433522	69	-0.907069505964915	0.907069505964915	39.2503871268146	1
381	255	380	1.1987	5.97705437953744	10.3338929814965	0.413258481969986	-2.76741518030014	70	0.371600855895157	0.371600855895157	39.6219879827097	1
382	255	381	1.189	5.92989429394792	10.381053067086	0.460418567559502	-2.39581432440498	71	0.590384758114552	0.590384758114552	40.2123727408243	1
383	255	382	1.1748	5.86085581813647	10.4500915428975	0.529457043370957	-1.80542956629043	72	1.61137630180514	1.61137630180514	41.8237490426294	1
384	255	383	1.1396	5.68971818795595	10.621229173078	0.700594673551471	-0.194053264485288	73	1.0376762915409	1.0376762915409	42.8614253341703	1
385	255	384	1.1162	5.57595055880186	10.7349968022321	0.814362302705561	0.843623027055611	74	0.682760183496087	0.682760183496087	43.5441855176664	1
386	255	385	1.1001	5.49767454045226	10.8132728205817	0.89263832105517	1.5263832105517	75	0.0896127152568105	0.0896127152568105	43.6337982329232	1
387	255	386	1.0962	5.47871326892657	10.8322340921074	0.911599592580851	1.61599592580851	76	-0.766075435645741	0.766075435645741	44.399873668569	1
388	255	387	1.1099	5.54532081249115	10.7656265485428	0.844992049016277	0.849920490162768	77	-0.785522893620814	0.785522893620814	45.1853965621898	1
389	255	388	1.124	5.61387310185323	10.6970742591807	0.776439759654195	0.0643975965419541	78	-0.766075435645723	0.766075435645723	45.9514719978355	1
390	255	389	1.1377	5.6804806454178	10.6304667156161	0.709832216089623	-0.701677839103769	79	-0.192375425381519	0.192375425381519	46.143847423217	1
391	255	390	1.1396	5.68971818795595	10.621229173078	0.700594673551471	-0.894053264485288	80	0.34729153342633	0.34729153342633	46.4911389566434	1
392	255	391	1.1304	5.64498903461332	10.6659583264206	0.745323826894104	-0.546761731058958	81	0.211159327600912	0.211159327600912	46.7022982842443	1
393	255	392	1.124	5.61387310185323	10.6970742591807	0.776439759654195	-0.335602403458046	82	0.541766113176931	0.541766113176931	47.2440643974212	1
394	255	393	1.1108	5.54969649053554	10.7612508704984	0.840616370971889	0.206163709718885	83	-0.245855934812929	0.245855934812929	47.4899203322341	1
395	255	394	1.1138	5.56428208401683	10.7466652770171	0.826030777490596	-0.0396922250940435	84	-0.620219500832812	0.620219500832812	48.1101398330669	1
396	255	395	1.1245	5.61630403410011	10.6946433269338	0.774008827407314	-0.659911725926855	85	-0.148618644937637	0.148618644937637	48.2587584780046	1
397	255	396	1.1255	5.62116589859387	10.6897814624401	0.769146962913551	-0.808530370864492	86	1.34883561914183	1.34883561914183	49.6075940971464	1
398	255	397	1.0957	5.47628233667969	10.8346650243543	0.914030524827734	0.540305248277336	87	-0.834141538558451	0.834141538558451	50.4417356357049	1
399	255	398	1.1108	5.54969649053554	10.7612508704984	0.840616370971889	-0.293836290281114	88	-1.21822883356583	1.21822883356583	51.6599644692707	1
400	255	399	1.1338	5.66151937389212	10.6494279871418	0.728793487615306	-1.51206512384694	89	0.230606785575966	0.230606785575966	51.8905712548467	1
401	255	400	1.127	5.62845869533452	10.6824886656994	0.761854166172903	-1.28145833827097	90	0.828616118309016	0.828616118309016	52.7191873731557	1
402	255	401	1.1079	5.53559708350362	10.7753502775303	0.854715778003804	-0.452842219961959	91	-0.240994070319156	0.240994070319156	52.9601814434748	1
403	255	402	1.1108	5.54969649053554	10.7612508704984	0.840616370971889	-0.693836290281115	92	-0.625081365326567	0.625081365326567	53.5852628088014	1
404	255	403	1.1216	5.60220462706819	10.7087427339658	0.788108234439232	-1.31891765560768	93	-0.503534752982449	0.503534752982449	54.0887975617838	1
405	255	404	1.1299	5.64255810236644	10.6683892586675	0.747754759140987	-1.82245240859013	94	0.755688150902534	0.755688150902534	54.8444857126864	1
406	255	405	1.1123	5.55698928727618	10.7539580737578	0.83332357423124	-1.0667642576876	95	0.799444931346451	0.799444931346451	55.6439306440328	1
407	255	406	1.0938	5.46704479414154	10.8439025668924	0.923268067365886	-0.267319326341146	96	-0.503534752982465	0.503534752982465	56.1474653970153	1
408	255	407	1.1021	5.50739826943979	10.8035490915942	0.882914592067639	-0.770854079323611	97	-0.454916108044794	0.454916108044794	56.6023815050601	1
409	255	408	1.1094	5.54288988024427	10.7680574807897	0.84742298126316	-1.2257701873684	98	0.303534752982448	0.303534752982448	56.9059162580425	1
410	255	409	1.1011	5.50253640494602	10.8084109560879	0.887776456561404	-0.922235434385956	99	-0.693147468239259	0.693147468239259	57.5990637262818	1
411	255	410	1.1133	5.56185115176995	10.749096209264	0.828461709737478	-1.61538290262522	100	-0.00276271012472629	0.00276271012472629	57.6018264364065	1
412	255	411	1.1113	5.55212742278242	10.7588199382515	0.838185438725006	-1.61814561274994	101	0.15767881816952	0.15767881816952	57.759505254576	1
413	255	412	1.106	5.52635954096547	10.7845878200685	0.863953320541958	-1.46046679458042	102	0.493147468239277	0.493147468239277	58.2526527228153	1
414	255	413	1.0938	5.46704479414154	10.8439025668924	0.923268067365886	-0.967319326341145	103	0.235468650069757	0.235468650069757	58.4881213728851	1
415	255	414	1.0869	5.43349792913456	10.8774494318994	0.956814932372861	-0.731850676271388	104	-0.1	0.1	58.5881213728851	1
416	255	415	1.0869	5.43349792913456	10.8774494318994	0.956814932372861	-0.831850676271388	105	-0.814694080583378	0.814694080583378	59.4028154534685	1
417	255	416	1.1016	5.5049673371929	10.805980023841	0.885345524314523	-1.64654475685477	106	-0.1	0.1	59.5028154534685	1
418	255	417	1.1016	5.5049673371929	10.805980023841	0.885345524314523	-1.74654475685477	107	0.969610188628189	0.969610188628189	60.4724256420966	1
419	255	418	1.0796	5.39800631833008	10.9129410427039	0.992306543177342	-0.776934568226577	108	0.186850005132102	0.186850005132102	60.6592756472287	1
420	255	419	1.0737	5.36932131781687	10.9416260432171	1.02099154369055	-0.590084563094475	109	-1.33491358141619	1.33491358141619	61.9941892286449	1
421	255	420	1.0991	5.49281267595849	10.8181346850755	0.897500185548934	-1.92499814451067	110	NA	NA	NA	1
3121	255	311	1.2676	6.31203684315781	9.96341890707165	0.11376762915409	1.1376762915409	1	0.639003403052205	0.639003403052205	0.639003403052205	2
3131	255	312	1.2524	6.23813650285259	10.0373192473769	0.18766796945931	1.7766796945931	2	0.254916108044812	0.254916108044812	0.893919511097017	2
3141	255	313	1.2451	6.20264489204811	10.0728108581814	0.223159580263792	2.03159580263792	3	0.016684747850364	0.016684747850364	0.910604258947381	2
3151	255	314	1.2427	6.19097641726308	10.0844793329664	0.234828055048828	2.04828055048828	4	-0.16806610291271	0.16806610291271	1.07867036186009	2
3161	255	315	1.2441	6.19778302755435	10.0776727226751	0.228021444757557	1.88021444757557	5	-1.69469155395477	1.69469155395477	2.77336191581487	2
3171	255	316	1.2769	6.35725218294982	9.91820356727964	0.0685522893620796	0.185522893620796	6	-0.785522893620796	0.785522893620796	3.55888480943566	2
3181	255	317	1.291	6.4258044723119	9.84965127791756	0	-0.6	7	0.731378828433724	0.731378828433724	4.29026363786939	2
3191	255	318	1.2739	6.34266658946853	9.93278916076094	0.0831378828433724	0.131378828433724	8	0.352153397920121	0.352153397920121	4.64241703578951	2
3201	255	319	1.2646	6.29745124967652	9.97800450055295	0.128353222635385	0.483532226353845	9	0.157678818169502	0.157678818169502	4.80009585395901	2
3211	255	320	1.2593	6.27168336785957	10.0037723823699	0.154121104452335	0.641211044523347	10	1.46552036699217	1.46552036699217	6.26561622095118	2
3221	255	321	1.2271	6.11513133116035	10.1603244190691	0.310673141151552	2.10673141151552	11	1.53844833439866	1.53844833439866	7.80406455534984	2
3231	255	322	1.1934	5.95128649772049	10.324169252509	0.474517974591418	3.64517974591418	12	0.08961271525681	0.08961271525681	7.89367727060665	2
3241	255	323	1.1895	5.9323252261948	10.3431305240347	0.493479246117099	3.73479246117099	13	-0.950826286408796	0.950826286408796	8.84450355701545	2
3251	255	324	1.207	6.01740785483568	10.2580478953938	0.408396617476219	2.78396617476219	14	-1.16961018862819	1.16961018862819	10.0141137456436	2
3261	255	325	1.229	6.1243688736985	10.151086876531	0.3014355986134	1.614355986134	15	-1.21822883356584	1.21822883356584	11.2323425792095	2
3271	255	326	1.252	6.23619175705509	10.0392639931744	0.189612715256816	0.396127152568159	16	-0.761213571151969	0.761213571151969	11.9935561503614	2
3281	255	327	1.2656	6.30231311417029	9.97314263605918	0.123491358141619	-0.36508641858381	17	-0.197237289875292	0.197237289875292	12.1907934402367	2
3291	255	328	1.2676	6.31203684315781	9.96341890707165	0.11376762915409	-0.562323708459101	18	-0.0999999999999998	0.0999999999999998	12.2907934402367	2
3301	255	329	1.2676	6.31203684315781	9.96341890707165	0.11376762915409	-0.662323708459101	19	0.468838145770449	0.468838145770449	12.7596315860072	2
3311	255	330	1.2559	6.25515302858077	10.0203027216487	0.170651443731135	-0.193485562688652	20	0.352153397920103	0.352153397920103	13.1117849839273	2
3321	255	331	1.2466	6.20993768878876	10.0655180614407	0.215866783523145	0.158667835231451	21	-0.338231360194465	0.338231360194465	13.4500163441218	2
3331	255	332	1.2515	6.23376082480821	10.0416949254213	0.192043647503699	-0.179563524963014	22	0.614694080583396	0.614694080583396	14.0647104247052	2
3341	255	333	1.2368	6.16229141674987	10.1131643334796	0.263513055562038	0.435130555620382	23	1.46552036699217	1.46552036699217	15.5302307916973	2
3351	255	334	1.2046	6.00573938005065	10.2697163701788	0.420065092261256	1.90065092261256	24	0.848063576284071	0.848063576284071	16.3782943679814	2
3361	255	335	1.1851	5.91093302242224	10.3645227278072	0.514871449889663	2.74871449889663	25	-0.16806610291271	0.16806610291271	16.5463604708941	2
3371	255	336	1.1865	5.91773963271351	10.357716117516	0.508064839598392	2.58064839598392	26	-0.979997473371361	0.979997473371361	17.5263579442655	2
3381	255	337	1.2046	6.00573938005065	10.2697163701788	0.420065092261256	1.60065092261256	27	-0.66883814577045	0.66883814577045	18.1951960900359	2
3391	255	338	1.2163	6.06262319462769	10.2128325556018	0.363181277684211	0.931812776842107	28	-0.955688150902552	0.955688150902552	19.1508842409385	2
3401	255	339	1.2339	6.14819200971795	10.1272637405115	0.277612462593956	-0.0238753740604447	29	-0.148618644937654	0.148618644937654	19.2995028858761	2
3411	255	340	1.2349	6.15305387421172	10.1224018760178	0.27275059810019	-0.172494018998099	30	0.235468650069757	0.235468650069757	19.5349715359459	2
3421	255	341	1.228	6.11950700920474	10.1559487410247	0.306297463107166	0.0629746310716578	31	0.775135608877606	0.775135608877606	20.3101071448235	2
3431	255	342	1.21	6.03199344831698	10.2434623019125	0.393811023994926	0.838110239949264	32	1.324526296673	1.324526296673	21.6346334414965	2
3441	255	343	1.1807	5.88954081864968	10.3859149315798	0.536263653662227	2.16263653662226	33	0.259777972538584	0.259777972538584	21.8944114140351	2
3451	255	344	1.1733	5.85356302139582	10.4218927288336	0.572241450916085	2.42241450916085	34	-0.289612715256811	0.289612715256811	22.1840241292919	2
3461	255	345	1.1772	5.8725242929215	10.402931457308	0.553280179390404	2.13280179390404	35	-0.197237289875309	0.197237289875309	22.3812614191672	2
3471	255	346	1.1792	5.88224802190903	10.3932077283204	0.543556450402873	1.93556450402873	36	-0.148618644937619	0.148618644937619	22.5298800641048	2
3481	255	347	1.1802	5.88710988640279	10.3883458638267	0.538694585909111	1.78694585909111	37	-0.1	0.1	22.6298800641048	2
3491	255	348	1.1802	5.88710988640279	10.3883458638267	0.538694585909111	1.68694585909111	38	0.235468650069739	0.235468650069739	22.8653487141746	2
3501	255	349	1.1733	5.85356302139582	10.4218927288336	0.572241450916085	1.92241450916085	39	-0.056243219556118	0.056243219556118	22.9215919337307	2
3511	255	350	1.1724	5.84918734335143	10.426268406878	0.576617128960473	1.86617128960473	40	-1.12099154369055	1.12099154369055	24.0425834774212	2
3521	255	351	1.1934	5.95128649772049	10.324169252509	0.474517974591418	0.745179745914178	41	-1.75789579237371	1.75789579237371	25.8004792697949	2
3531	255	352	1.2275	6.11707607695786	10.1583796732716	0.308728395354047	-1.01271604645953	42	-0.03193389708729	0.03193389708729	25.8324131668822	2
3541	255	353	1.2261	6.11026946666659	10.1651862835629	0.315535005645318	-1.04464994354682	43	0.541766113176913	0.541766113176913	26.3741792800591	2
3551	255	354	1.2129	6.0460928553489	10.2293628948806	0.379711616963009	-0.50288383036991	44	0.779997473371379	0.779997473371379	27.1541767534305	2
3561	255	355	1.1948	5.95809310801176	10.3173626422177	0.467711364300147	0.277113643001469	45	0.15767881816952	0.15767881816952	27.3118555716	2
3571	255	356	1.1895	5.9323252261948	10.3431305240347	0.493479246117099	0.434792461170989	46	-0.00276271012469076	0.00276271012469076	27.3146182817247	2
3581	255	357	1.1875	5.92260149720728	10.3528542530222	0.50320297510463	0.432029751046298	47	-0.313922037725638	0.313922037725638	27.6285403194504	2
3591	255	358	1.1919	5.94399370097984	10.3314620492496	0.481810771332066	0.11810771332066	48	-0.338231360194483	0.338231360194483	27.9667716796448	2
3601	255	359	1.1968	5.96781683699929	10.3076389132302	0.457987635312618	-0.220123646873822	49	-0.527844075451276	0.527844075451276	28.4946157550961	2
3611	255	360	1.2056	6.01060124454441	10.2648545056851	0.41520322776749	-0.747967722325098	50	-0.527844075451276	0.527844075451276	29.0224598305474	2
3621	255	361	1.2144	6.05338565208954	10.2220700981399	0.372418820222363	-1.27581179777637	51	0.87723476324667	0.87723476324667	29.8996945937941	2
3631	255	362	1.1943	5.95566217576487	10.3197935744646	0.47014229654703	-0.398577034529703	52	0.517456790708104	0.517456790708104	30.4171513845022	2
3641	255	363	1.1816	5.89391649669407	10.3815392535354	0.53188797561784	0.118879756178401	53	0.561213571151968	0.561213571151968	30.9783649556541	2
3651	255	364	1.168	5.82779513957887	10.4476606106506	0.598009332733037	0.680093327330369	54	0.235468650069757	0.235468650069757	31.2138336057239	2
3661	255	365	1.1611	5.79424827457189	10.4812074756576	0.631556197740013	0.915561977400126	55	1.30021697420417	1.30021697420417	32.5140505799281	2
3671	255	366	1.1323	5.65422657715147	10.621229173078	0.77157789516043	2.2157789516043	56	0.420219500832812	0.420219500832812	32.9342700807609	2
3681	255	367	1.1216	5.60220462706819	10.6732511231613	0.823599845243711	2.63599845243711	57	0.138231360194447	0.138231360194447	33.0725014409553	2
3691	255	368	1.1167	5.57838149104875	10.6970742591807	0.847422981263156	2.77422981263156	58	-0.197237289875273	0.197237289875273	33.2697387308306	2
3701	255	369	1.1187	5.58810522003628	10.6873505301932	0.837699252275629	2.57699252275629	59	-0.168066102912709	0.168066102912709	33.4378048337433	2
3711	255	370	1.1201	5.59491183032755	10.6805439199019	0.830892641984358	2.40892641984358	60	-0.240994070319174	0.240994070319174	33.6787989040625	2
3721	255	371	1.123	5.60901123735946	10.66644451287	0.81679323495244	2.1679323495244	61	-0.625081365326549	0.625081365326549	34.303880269389	2
3731	255	372	1.1338	5.66151937389212	10.6139363763373	0.764285098419785	1.54285098419785	62	-1.14530086615938	1.14530086615938	35.4491811355484	2
3741	255	373	1.1553	5.76604946050806	10.5094062897214	0.659755011803847	0.397550118038473	63	-0.620219500832813	0.620219500832813	36.0694006363812	2
3751	255	374	1.166	5.81807141059134	10.4573843396381	0.607733061720566	-0.222669382794339	64	-0.527844075451294	0.527844075451294	36.5972447118325	2
3761	255	375	1.1748	5.86085581813647	10.414599932093	0.564948654175437	-0.750513458245633	65	-0.454916108044794	0.454916108044794	37.0521608198773	2
3771	255	376	1.1821	5.89634742894095	10.3791083212885	0.529457043370957	-1.20542956629043	66	-0.265303392788001	0.265303392788001	37.3174642126653	2
3781	255	377	1.1855	5.91287776821975	10.3625779820097	0.512926704092157	-1.47073295907843	67	0.395910178363985	0.395910178363985	37.7133743910293	2
3791	255	378	1.1753	5.86328675038335	10.4121689998461	0.562517721928556	-1.07482278071444	68	-0.172927967406464	0.172927967406464	37.8863023584358	2
3801	255	379	1.1768	5.870579547124	10.4048762031055	0.555224925187909	-1.24775074812091	69	-0.620219500832795	0.620219500832795	38.5065218592686	2
3811	255	380	1.1875	5.92260149720728	10.3528542530222	0.50320297510463	-1.8679702489537	70	-0.172927967406482	0.172927967406482	38.679449826675	2
3821	255	381	1.189	5.92989429394792	10.3455614562815	0.495910178363982	-2.04089821636018	71	1.8739169844684	1.8739169844684	40.5533668111434	2
3831	255	382	1.1484	5.73250259550108	10.5429531547284	0.693301876810821	-0.166981231891787	72	2.29689919542592	2.29689919542592	42.8502660065694	2
3841	255	383	1.0991	5.49281267595849	10.782643074271	0.932991796353413	2.12991796353413	73	0.799444931346434	0.799444931346434	43.6497109379158	2
3851	255	384	1.0806	5.40286818282385	10.8725875674056	1.02293628948806	2.92936289488056	74	0.235468650069757	0.235468650069757	43.8851795879855	2
3861	255	385	1.0737	5.36932131781687	10.9061344324126	1.05648315449503	3.16483154495032	75	-0.0756906775311728	0.0756906775311728	43.9608702655167	2
3871	255	386	1.0732	5.36689038556999	10.9085653646595	1.05891408674191	3.08914086741915	76	-0.435468650069757	0.435468650069757	44.3963389155865	2
3881	255	387	1.0801	5.40043725057697	10.8750184996525	1.02536722173494	2.65367221734939	77	-0.503534752982449	0.503534752982449	44.8998736685689	2
3891	255	388	1.0884	5.44079072587521	10.8346650243543	0.985013746436694	2.15013746436694	78	-0.66883814577045	0.66883814577045	45.5687118143394	2
3901	255	389	1.1001	5.49767454045226	10.7777812097772	0.928129931859649	1.48129931859649	79	-0.741766113176914	0.741766113176914	46.3104779275163	2
3911	255	390	1.1133	5.56185115176995	10.7136045984595	0.863953320541958	0.739533205419578	80	-0.571600855895176	0.571600855895176	46.8820787834115	2
3921	255	391	1.123	5.60901123735946	10.66644451287	0.81679323495244	0.167932349524402	81	0.493147468239277	0.493147468239277	47.3752262516507	2
3931	255	392	1.1108	5.54969649053554	10.7257592596939	0.876107981776368	0.661079817763679	82	0.0166847478503462	0.0166847478503462	47.3919109995011	2
3941	255	393	1.1084	5.5380280157505	10.737427734479	0.887776456561403	0.677764565614025	83	0.0653033927880009	0.0653033927880009	47.4572143922891	2
3951	255	394	1.105	5.5214976764717	10.7539580737578	0.904306795840203	0.743067958402026	84	-0.265303392788	0.265303392788	47.7225177850771	2
3961	255	395	1.1084	5.5380280157505	10.737427734479	0.887776456561403	0.477764565614026	85	-0.0756906775311905	0.0756906775311905	47.7982084626083	2
3971	255	396	1.1079	5.53559708350362	10.7398586667258	0.890207388808284	0.402073888082836	86	0.37646272038893	0.37646272038893	48.1746711829972	2
3981	255	397	1.0981	5.48795081146473	10.7875049387647	0.937853660847177	0.778536608471766	87	-0.766075435645723	0.766075435645723	48.9407466186429	2
3991	255	398	1.1118	5.5545583550293	10.7208973952002	0.871246117282604	0.0124611728260426	88	-0.693147468239295	0.693147468239295	49.6338940868822	2
4001	255	399	1.124	5.61387310185323	10.6615826483762	0.811931370458675	-0.680686295413252	89	0.493147468239294	0.493147468239294	50.1270415551215	2
4011	255	400	1.1118	5.5545583550293	10.7208973952002	0.871246117282604	-0.187538827173958	90	0.541766113176914	0.541766113176914	50.6688076682984	2
4021	255	401	1.0986	5.49038174371161	10.7850740065179	0.935422728600296	0.354227286002956	91	0.15767881816952	0.15767881816952	50.826486486468	2
4031	255	402	1.0933	5.46461386189466	10.8108418883348	0.961190610417248	0.511906104172476	92	-0.430606785575984	0.430606785575984	51.2570932720439	2
4041	255	403	1.1001	5.49767454045226	10.7777812097772	0.928129931859649	0.0812993185964916	93	-1.09668222122173	1.09668222122173	52.3537754932657	2
4051	255	404	1.1206	5.59734276257443	10.678112987655	0.828461709737477	-1.01538290262523	94	0.444528823301622	0.444528823301622	52.7983043165673	2
4061	255	405	1.1094	5.54288988024427	10.7325658699852	0.882914592067639	-0.570854079323612	95	0.896682221221725	0.896682221221725	53.694986537789	2
4071	255	406	1.0889	5.44322165812209	10.8322340921074	0.982582814189811	0.325828141898113	96	-0.406297463107174	0.406297463107174	54.1012840008962	2
4081	255	407	1.0952	5.47385140443281	10.8016043457967	0.951953067879094	-0.0804693212090601	97	-0.0756906775311728	0.0756906775311728	54.1769746784274	2
4091	255	408	1.0947	5.47142047218593	10.8040352780435	0.954384000125977	-0.156159998740233	98	-0.814694080583378	0.814694080583378	54.9916687590107	2
4101	255	409	1.1094	5.54288988024427	10.7325658699852	0.882914592067639	-0.970854079323611	99	-0.338231360194465	0.338231360194465	55.3299001192052	2
4111	255	410	1.1143	5.56671301626371	10.7087427339658	0.859091456048192	-1.30908543951808	100	-0.00276271012472629	0.00276271012472629	55.3326628293299	2
4121	255	411	1.1123	5.55698928727618	10.7184664629533	0.86881518503572	-1.3118481496428	101	0.42021950083283	0.42021950083283	55.7528823301628	2
4131	255	412	1.1016	5.5049673371929	10.7704884130366	0.920837135119003	-0.891628648809972	102	0.614694080583378	0.614694080583378	56.3675764107461	2
4141	255	413	1.0869	5.43349792913456	10.8419578210949	0.992306543177341	-0.276934568226594	103	-0.1	0.1	56.4675764107461	2
4151	255	414	1.0869	5.43349792913456	10.8419578210949	0.992306543177341	-0.376934568226595	104	-0.814694080583378	0.814694080583378	57.2822704913295	2
4161	255	415	1.1016	5.5049673371929	10.7704884130366	0.920837135119003	-1.19162864880997	105	1.06684747850348	1.06684747850348	58.349117969833	2
4171	255	416	1.0776	5.38828258934255	10.8871731608869	1.03752188296935	-0.124781170306492	106	1.89336444244347	1.89336444244347	60.2424824122765	2
4181	255	417	1.0366	5.18894614509821	11.0865096051313	1.2368583272137	1.76858327213698	107	-0.124309322468845	0.124309322468845	60.3667917347453	2
4191	255	418	1.0371	5.19137707734509	11.0840786728844	1.23442739496681	1.64427394966813	108	-0.625081365326567	0.625081365326567	60.9918731000719	2
4201	255	419	1.0479	5.24388521387775	11.0315705363517	1.18191925843416	1.01919258434156	109	-1.42728900679771	1.42728900679771	62.4191621068696	2
4211	255	420	1.0752	5.37661411455752	10.8988416356719	1.04919035775439	-0.408096422456146	110	NA	NA	NA	2
3122	255	311	1.2876	6.40927413303311	9.8778500919814	0	0	1	1.18353222635383	1.18353222635383	1.18353222635383	3
3132	255	312	1.2612	6.28092091039772	10.0062033146168	0.128353222635383	1.18353222635383	2	-0.338231360194465	0.338231360194465	1.52176358654829	3
3142	255	313	1.2661	6.30474404641717	9.98238017859733	0.104530086615936	0.845300866159362	3	-0.148618644937637	0.148618644937637	1.67038223148593	3
3152	255	314	1.2671	6.30960591091093	9.97751831410357	0.0996682221221725	0.696682221221725	4	-0.503534752982466	0.503534752982466	2.1739169844684	3
3162	255	315	1.2754	6.34995938620918	9.93716483880532	0.0593147468239259	0.193147468239259	5	0.065303392788001	0.065303392788001	2.2392203772564	3
3172	255	316	1.272	6.33342904693038	9.95369517808412	0.075845086102726	0.25845086102726	6	-0.216684747850346	0.216684747850346	2.45590512510674	3
3182	255	317	1.2744	6.34509752171541	9.94202670329909	0.0641766113176914	0.0417661131769137	7	-0.1	0.1	2.55590512510674	3
3192	255	318	1.2744	6.34509752171541	9.94202670329909	0.0641766113176914	-0.0582338868230864	8	0.230606785575984	0.230606785575984	2.78651191068273	3
3202	255	319	1.2676	6.31203684315781	9.97508738185669	0.0972372898752898	0.172372898752898	9	0.376462720388913	0.376462720388913	3.16297463107164	3
3212	255	320	1.2578	6.26439057111892	10.0227336538956	0.144883561914181	0.548835619141811	10	2.01004919029381	2.01004919029381	5.17302382136546	3
3222	255	321	1.2144	6.05338565208954	10.233738572925	0.355888480943563	2.55888480943563	11	0.993919511097035	0.993919511097035	6.16694333246249	3
3232	255	322	1.1919	5.94399370097984	10.3431305240347	0.465280432053266	3.55280432053266	12	-2.09336444244349	2.09336444244349	8.26030777490598	3
3242	255	323	1.2329	6.14333014522419	10.1437940797903	0.265943987808917	1.45943987808917	13	-1.12099154369053	1.12099154369053	9.38129931859651	3
3252	255	324	1.2539	6.24542929959324	10.0416949254213	0.163844833439864	0.338448334398639	14	-0.148618644937655	0.148618644937655	9.52991796353417	3
3262	255	325	1.2549	6.25029116408701	10.0368330609275	0.158982968946098	0.189829689460984	15	-0.192375425381519	0.192375425381519	9.72229338891568	3
3272	255	326	1.2568	6.25952870662516	10.0275955183893	0.149745426407947	-0.0025457359205347	16	-0.124309322468827	0.124309322468827	9.84660271138451	3
3282	255	327	1.2573	6.26195963887204	10.0251645861425	0.147314494161064	-0.126855058389362	17	0.279225430513639	0.279225430513639	10.1258281418982	3
3292	255	328	1.2495	6.22403709582068	10.0630871291938	0.185237037212428	0.152370372124277	18	-0.0513813550623451	0.0513813550623451	10.1772094969605	3
3302	255	329	1.2485	6.21917523132691	10.0679489936876	0.190098901706193	0.100989017061932	19	-0.148618644937655	0.148618644937655	10.3258281418982	3
3312	255	330	1.2495	6.22403709582068	10.0630871291938	0.185237037212428	-0.0476296278757232	20	0.0896127152568105	0.0896127152568105	10.415440857155	3
3322	255	331	1.2456	6.205075824295	10.0820484007195	0.204198308738109	0.0419830873810872	21	0.162540682663293	0.162540682663293	10.5779815398183	3
3332	255	332	1.2402	6.17882175602867	10.1083024689858	0.230452377004438	0.20452377004438	22	0.964748324134435	0.964748324134435	11.5427298639527	3
3342	255	333	1.2183	6.07234692361522	10.2147773013993	0.336927209417881	1.16927209417881	23	1.01822883356583	1.01822883356583	12.5609586975185	3
3352	255	334	1.1953	5.96052404025864	10.3266001847559	0.448750092774464	2.18750092774464	24	0.181988140638348	0.181988140638348	12.7429468381569	3
3362	255	335	1.1895	5.9323252261948	10.3547989988197	0.476948906838299	2.36948906838299	25	-0.761213571151969	0.761213571151969	13.5041604093088	3
3372	255	336	1.2031	5.99844658331	10.2886776417045	0.410827549723102	1.60827549723102	26	-0.882760183496087	0.882760183496087	14.3869205928049	3
3382	255	337	1.2192	6.07672260165961	10.2104016233549	0.332551531373493	0.725515313734932	27	-0.503534752982466	0.503534752982466	14.8904553457874	3
3392	255	338	1.2275	6.11707607695786	10.1700481480566	0.292198056075247	0.221980560752466	28	-0.00762457461848109	0.00762457461848109	14.8980799204059	3
3402	255	339	1.2256	6.10783853441971	10.1792856905948	0.301435598613399	0.214355986133985	29	0.138231360194483	0.138231360194483	15.0363112806003	3
3412	255	340	1.2207	6.08401539840026	10.2031088266142	0.325258734632847	0.352587346328468	30	-0.0756906775311905	0.0756906775311905	15.1120019581315	3
3422	255	341	1.2202	6.08158446615338	10.2055397588611	0.327689666879728	0.276896668797278	31	0.0896127152568282	0.0896127152568282	15.2016146733884	3
3432	255	342	1.2163	6.06262319462769	10.2245010303868	0.346650938405411	0.366509384054106	32	-0.197237289875292	0.197237289875292	15.3988519632637	3
3442	255	343	1.2183	6.07234692361522	10.2147773013993	0.336927209417881	0.169272094178815	33	0.162540682663275	0.162540682663275	15.5613926459269	3
3452	255	344	1.2129	6.0460928553489	10.2410313696656	0.363181277684209	0.331812776842089	34	0.0215466123441188	0.0215466123441188	15.5829392582711	3
3462	255	345	1.2104	6.03393819411448	10.2531860309	0.375335938918621	0.353359389186208	35	0.0166847478503462	0.0166847478503462	15.5996240061214	3
3472	255	346	1.208	6.02226971932945	10.2648545056851	0.387004413703655	0.370044137036554	36	0.566075435645741	0.566075435645741	16.1656994417671	3
3482	255	347	1.1943	5.95566217576487	10.3314620492496	0.45361195726823	0.936119572682296	37	-0.0319338970872907	0.0319338970872907	16.1976333388544	3
3492	255	348	1.1929	5.9488555654736	10.3382686595409	0.460418567559501	0.904185675595005	38	0.186850005132102	0.186850005132102	16.3844833439865	3
3502	255	349	1.187	5.92017056496039	10.3669536600541	0.489103568072711	1.09103568072711	39	-0.1	0.1	16.4844833439865	3
3512	255	350	1.187	5.92017056496039	10.3669536600541	0.489103568072711	0.991035680727107	40	-0.386850005132102	0.386850005132102	16.8713333491186	3
3522	255	351	1.1929	5.9488555654736	10.3382686595409	0.460418567559501	0.604185675595005	41	-0.0756906775311728	0.0756906775311728	16.9470240266498	3
3532	255	352	1.1924	5.94642463322672	10.3406995917878	0.462849499806383	0.528494998063832	42	0.0409940703191564	0.0409940703191564	16.988018096969	3
3542	255	353	1.1895	5.9323252261948	10.3547989988197	0.476948906838299	0.569489068382988	43	-0.1	0.1	17.088018096969	3
3552	255	354	1.1895	5.9323252261948	10.3547989988197	0.476948906838299	0.469489068382988	44	-0.0513813550623454	0.0513813550623454	17.1393994520313	3
3562	255	355	1.1885	5.92746336170104	10.3596608633135	0.481810771332064	0.418107713320643	45	-0.0513813550623454	0.0513813550623454	17.1907808070937	3
3572	255	356	1.1875	5.92260149720728	10.3645227278072	0.48667263582583	0.366726358258297	46	0.138231360194447	0.138231360194447	17.3290121672881	3
3582	255	357	1.1826	5.89877836118783	10.3883458638267	0.510495771845275	0.504957718452745	47	-0.197237289875292	0.197237289875292	17.5262494571634	3
3592	255	358	1.1846	5.90850209017536	10.3786221348391	0.500772042857745	0.307720428577453	48	-0.0756906775311722	0.0756906775311722	17.6019401346946	3
3602	255	359	1.1841	5.90607115792848	10.381053067086	0.503202975104628	0.232029751046281	49	0.0215466123441188	0.0215466123441188	17.6234867470387	3
3612	255	360	1.1816	5.89391649669407	10.3932077283204	0.51535763633904	0.2535763633904	50	0.0409940703191736	0.0409940703191736	17.6644808173579	3
3622	255	361	1.1787	5.87981708966215	10.4073071353524	0.529457043370957	0.294570433709573	51	0.823754253815261	0.823754253815261	18.4882350711731	3
3632	255	362	1.1597	5.78744166428062	10.4996825607339	0.621832468752483	1.11832468752483	52	0.87723476324667	0.87723476324667	19.3654698344198	3
3642	255	363	1.1396	5.68971818795595	10.5974060370585	0.71955594507715	1.9955594507715	53	-0.221546612344119	0.221546612344119	19.5870164467639	3
3652	255	364	1.1421	5.70187284919037	10.5852513758241	0.707401283842739	1.77401283842739	54	-0.64452882330164	0.64452882330164	20.2315452700655	3
3662	255	365	1.1533	5.75632573152053	10.530798493494	0.652948401512575	1.12948401512575	55	-0.1	0.1	20.3315452700656	3
3672	255	366	1.1533	5.75632573152053	10.530798493494	0.652948401512575	1.02948401512575	56	0.0653033927880187	0.0653033927880187	20.3968486628536	3
3682	255	367	1.1499	5.73979539224173	10.5473288327728	0.669478740791376	1.09478740791376	57	-0.1	0.1	20.4968486628536	3
3692	255	368	1.1499	5.73979539224173	10.5473288327728	0.669478740791376	0.994787407913764	58	-0.197237289875308	0.197237289875308	20.6940859527289	3
3702	255	369	1.1519	5.74951912122926	10.5376051037852	0.659755011803846	0.797550118038456	59	-0.35767881816952	0.35767881816952	21.0517647708984	3
3712	255	370	1.1572	5.77528700304621	10.5118372219683	0.633987129986894	0.439871299868936	60	0.15767881816952	0.15767881816952	21.2094435890679	3
3722	255	371	1.1519	5.74951912122926	10.5376051037852	0.659755011803846	0.597550118038456	61	-0.143756780443882	0.143756780443882	21.3532003695118	3
3732	255	372	1.1528	5.75389479927365	10.5332294257409	0.655379333759457	0.453793337594574	62	-0.172927967406482	0.172927967406482	21.5261283369183	3
3742	255	373	1.1543	5.76118759601429	10.5259366290002	0.648086537018809	0.280865370188091	63	-0.075690677531155	0.075690677531155	21.6018190144494	3
3752	255	374	1.1538	5.75875666376741	10.5283675612471	0.650517469265694	0.205174692656936	64	-0.0513813550623632	0.0513813550623632	21.6532003695118	3
3762	255	375	1.1528	5.75389479927365	10.5332294257409	0.655379333759457	0.153793337594573	65	-0.124309322468827	0.124309322468827	21.7775096919806	3
3772	255	376	1.1533	5.75632573152053	10.530798493494	0.652948401512575	0.0294840151257458	66	-0.00762457461846333	0.00762457461846333	21.7851342665991	3
3782	255	377	1.1514	5.74708818898238	10.5400360360321	0.662185944050728	0.0218594405072825	67	0.211159327600929	0.211159327600929	21.9962935942	3
3792	255	378	1.145	5.71597225622228	10.5711519687922	0.693301876810821	0.233018768108212	68	-0.00762457461848109	0.00762457461848109	22.0039181688185	3
3802	255	379	1.1431	5.70673471368413	10.5803895113304	0.702539419348973	0.225394193489731	69	0.235468650069757	0.235468650069757	22.2393868188883	3
3812	255	380	1.1362	5.67318784867716	10.6139363763373	0.736086284355949	0.460862843559487	70	-0.124309322468827	0.124309322468827	22.3636961413571	3
3822	255	381	1.1367	5.67561878092404	10.6115054440905	0.733655352109066	0.33655352109066	71	-0.0513813550623443	0.0513813550623443	22.4150774964194	3
3832	255	382	1.1357	5.67075691643027	10.6163673085842	0.738517216602832	0.285172166028316	72	0.468838145770432	0.468838145770432	22.8839156421899	3
3842	255	383	1.124	5.61387310185323	10.6732511231613	0.795401031179875	0.754010311798747	73	0.0896127152568282	0.0896127152568282	22.9735283574467	3
3852	255	384	1.1201	5.59491183032755	10.692212394687	0.814362302705558	0.843623027055576	74	0.303534752982466	0.303534752982466	23.2770631104292	3
3862	255	385	1.1118	5.5545583550293	10.7325658699852	0.854715778003804	1.14715778003804	75	0.0409940703191736	0.0409940703191736	23.3180571807483	3
3872	255	386	1.1089	5.54045894799738	10.7466652770171	0.868815185035722	1.18815185035722	76	-0.051381355062381	0.051381355062381	23.3694385358107	3
3882	255	387	1.1079	5.53559708350362	10.7515271415109	0.873677049529483	1.13677049529483	77	0.181988140638347	0.181988140638347	23.5514266764491	3
3892	255	388	1.1021	5.50739826943979	10.7797259555747	0.901875863593318	1.31875863593318	78	-0.0270720325935181	0.0270720325935181	23.5784987090426	3
3902	255	389	1.1006	5.50010547269914	10.7870187523154	0.909168660333966	1.29168660333966	79	-0.741766113176914	0.741766113176914	24.3202648222195	3
3912	255	390	1.1138	5.56428208401683	10.7228421409977	0.844992049016275	0.54992049016275	80	0.021546612344101	0.021546612344101	24.3418114345636	3
3922	255	391	1.1113	5.55212742278242	10.7349968022321	0.857146710250685	0.571467102506851	81	-0.197237289875274	0.197237289875274	24.5390487244389	3
3932	255	392	1.1133	5.56185115176995	10.7252730732446	0.847422981263158	0.374229812631577	82	0.138231360194447	0.138231360194447	24.6772800846333	3
3942	255	393	1.1084	5.5380280157505	10.749096209264	0.871246117282602	0.512461172826024	83	0.0896127152568282	0.0896127152568282	24.7668927998901	3
3952	255	394	1.1045	5.51906674422482	10.7680574807897	0.890207388808285	0.602073888082852	84	-0.240994070319173	0.240994070319173	25.0078868702093	3
3962	255	395	1.1074	5.53316615125674	10.7539580737578	0.876107981776368	0.36107981776368	85	-0.0513813550623632	0.0513813550623632	25.0592682252717	3
3972	255	396	1.1064	5.52830428676297	10.7588199382515	0.880969846270132	0.309698462701317	86	-0.0805525420249453	0.0805525420249453	25.1398207672966	3
3982	255	397	1.106	5.52635954096547	10.760764684049	0.882914592067637	0.229145920676371	87	0.235468650069757	0.235468650069757	25.3752894173664	3
3992	255	398	1.0991	5.49281267595849	10.794311549056	0.916461457074613	0.464614570746128	88	0.0653033927880009	0.0653033927880009	25.4405928101544	3
4002	255	399	1.0957	5.47628233667969	10.8108418883348	0.932991796353413	0.529917963534129	89	0.254916108044811	0.254916108044811	25.6955089181992	3
4012	255	400	1.0884	5.44079072587521	10.8463334991393	0.968483407157894	0.78483407157894	90	-0.240994070319174	0.240994070319174	25.9365029885184	3
4022	255	401	1.0913	5.45489013290713	10.8322340921074	0.954384000125977	0.543840001259767	91	0.0409940703191736	0.0409940703191736	25.9774970588375	3
4032	255	402	1.0884	5.44079072587521	10.8463334991393	0.968483407157894	0.58483407157894	92	-0.1	0.1	26.0774970588375	3
4042	255	403	1.0884	5.44079072587521	10.8463334991393	0.968483407157894	0.48483407157894	93	-0.503534752982466	0.503534752982466	26.58103181182	3
4052	255	404	1.0967	5.48114420117346	10.805980023841	0.928129931859647	-0.0187006814035262	94	-0.289612715256811	0.289612715256811	26.8706445270768	3
4062	255	405	1.1006	5.50010547269914	10.7870187523154	0.909168660333966	-0.308313396660337	95	-0.1	0.1	26.9706445270768	3
4072	255	406	1.1006	5.50010547269914	10.7870187523154	0.909168660333966	-0.408313396660337	96	-0.124309322468826	0.124309322468826	27.0949538495456	3
4082	255	407	1.1011	5.50253640494602	10.7845878200685	0.906737728087084	-0.532622719129163	97	0.0653033927880009	0.0653033927880009	27.1602572423336	3
4092	255	408	1.0977	5.48600606566722	10.8011181593473	0.923268067365884	-0.467319326341162	98	-0.00276271012470852	0.00276271012470852	27.1630199524583	3
4102	255	409	1.0957	5.47628233667969	10.8108418883348	0.932991796353413	-0.470082036465871	99	0.0409940703191736	0.0409940703191736	27.2040140227775	3
4112	255	410	1.0928	5.46218292964778	10.8249412953667	0.94709120338533	-0.429087966146697	100	-0.265303392788001	0.265303392788001	27.4693174155655	3
4122	255	411	1.0962	5.47871326892657	10.8084109560879	0.93056086410653	-0.694391358934698	101	-0.0513813550623632	0.0513813550623632	27.5206987706279	3
4132	255	412	1.0952	5.47385140443281	10.8132728205817	0.935422728600294	-0.745772713997062	102	0.016684747850364	0.016684747850364	27.5373835184783	3
4142	255	413	1.0928	5.46218292964778	10.8249412953667	0.94709120338533	-0.729087966146698	103	-0.0270720325935359	0.0270720325935359	27.5644555510718	3
4152	255	414	1.0913	5.45489013290713	10.8322340921074	0.954384000125977	-0.756159998740233	104	0.0653033927879831	0.0653033927879831	27.6297589438598	3
4162	255	415	1.0879	5.43835979362833	10.8487644313862	0.970914339404775	-0.69085660595225	105	0.614694080583396	0.614694080583396	28.2444530244432	3
4172	255	416	1.0732	5.36689038556999	10.9202338394445	1.04238374746311	-0.0761625253688547	106	0.707069505964915	0.707069505964915	28.9515225304081	3
4182	255	417	1.0566	5.2861834349735	11.000940790041	1.12309069805961	0.63090698059606	107	0.133369495700693	0.133369495700693	29.0848920261088	3
4192	255	418	1.0518	5.26284648540343	11.0242777396111	1.14642764762968	0.764276476296752	108	-0.119447457975055	0.119447457975055	29.2043394840838	3
4202	255	419	1.0522	5.26479123120094	11.0223329938136	1.14448290183217	0.644829018321698	109	0.493147468239259	0.493147468239259	29.6974869523231	3
4212	255	420	1.04	5.20547648437701	11.0816477406375	1.2037976486561	1.13797648656096	110	NA	NA	NA	3
