# Supplementary material for: Assessment of crusting effects on interrill erosion by laser scanning
Source: PeerJ. 2020 Jan 31;8:e8487. doi: 10.7717/peerj.8487 (PMC6996510; doi:10.7717/peerj.8487)
Supplement: Data S1 — Each has two transects and four subplots. [file peerj-08-8487-s001.zip › raw data for uploading/os6transectbleft.txt]

x	y	z	cal	h	h2	h0mm	code	deltah	absh	cumsumh	number
92	91	255	1.1021	5.50739826943979	10.2838157772107	1.07301349377383	-0.16986506226168	1	1.73844833439864	1.73844833439864	1.73844833439864	1
93	92	255	1.0684	5.34355343599992	10.4476606106506	1.2368583272137	1.56858327213696	2	1.35922290388502	1.35922290388502	3.09767123828366	1
94	93	255	1.0425	5.21763114561142	10.5735829010391	1.3627806176022	2.92780617602198	3	0.644528823301622	0.644528823301622	3.74220006158528	1
95	94	255	1.0313	5.16317826328126	10.6280357833693	1.41723349993236	3.5723349993236	4	-0.0166847478503462	0.0166847478503462	3.75888480943563	1
96	95	255	1.0337	5.17484673806629	10.6163673085842	1.40556502514733	3.55565025147325	5	-0.206297463107157	0.206297463107157	3.96518227254278	1
97	96	255	1.04	5.20547648437701	10.5857375622735	1.37493527883661	3.3493527883661	6	0.240994070319174	0.240994070319174	4.20617634286196	1
98	97	255	1.0371	5.19137707734509	10.5998369693054	1.38903468586853	3.59034685868527	7	0.907069505964897	0.907069505964897	5.11324584882685	1
99	98	255	1.0205	5.1106701267486	10.6805439199019	1.46974163646502	4.49741636465017	8	0.0270720325935363	0.0270720325935363	5.14031788142039	1
100	99	255	1.022	5.11796292348925	10.6732511231613	1.46244883972437	4.5244883972437	9	0.0756906775311901	0.0756906775311901	5.21600855895158	1
101	100	255	1.0225	5.12039385573613	10.6708201909144	1.46001790747749	4.60017907477489	10	0.148618644937619	0.148618644937619	5.3646272038892	1
102	101	255	1.0215	5.11553199124236	10.6756820554082	1.46487977197125	4.74879771971251	11	-1.11060425894736	1.11060425894736	6.47523146283656	1
103	102	255	1.0464	5.2365924171371	10.5546216295134	1.34381934607651	3.63819346076515	12	-2.13159580263792	2.13159580263792	8.60682726547448	1
104	103	255	1.0923	5.45975199740089	10.3314620492496	1.12065976581272	1.50659765812723	13	-1.34883561914183	1.34883561914183	9.9556628846163	1
105	104	255	1.1221	5.60463555931508	10.1865784873354	0.97577620389854	0.157762038985405	14	-0.682760183496088	0.682760183496088	10.6384230681124	1
106	105	255	1.1382	5.68291157766468	10.1083024689858	0.897500185548932	-0.524998144510683	15	0.931378828433742	0.931378828433742	11.5698018965461	1
107	106	255	1.1211	5.59977369482131	10.1914403518292	0.980638068392306	0.406380683923059	16	1.68982968946098	1.68982968946098	13.2596315860071	1
108	107	255	1.0884	5.44079072587521	10.3504233207753	1.1396210373384	2.09621037338404	17	0.858450861027278	0.858450861027278	14.1180824470344	1
109	108	255	1.0728	5.36494563977248	10.426268406878	1.21546612344113	2.95466123441132	18	0.790384758114568	0.790384758114568	14.908467205149	1
110	109	255	1.0586	5.29590716396103	10.4953068826895	1.28450459925259	3.74504599252589	19	-0.609832216089623	0.609832216089623	15.5182994212386	1
111	110	255	1.0732	5.36689038556999	10.4243236610805	1.21352137764363	3.13521377643627	20	-0.94530086615938	0.94530086615938	16.463600287398	1
112	111	255	1.0947	5.47142047218593	10.3197935744646	1.10899129102769	2.18991291027689	21	-2.13159580263792	2.13159580263792	18.5951960900359	1
113	112	255	1.1406	5.69458005244972	10.0966339942008	0.885831710763897	0.058317107638971	22	-0.449390687795377	0.449390687795377	19.0445867778313	1
114	113	255	1.1519	5.74951912122926	10.0416949254213	0.830892641984359	-0.391073580156406	23	0.576462720388913	0.576462720388913	19.6210494982202	1
115	114	255	1.1421	5.70187284919037	10.0893411974602	0.878538914023251	0.185389140232507	24	0.644528823301622	0.644528823301622	20.2655783215218	1
116	115	255	1.1309	5.6474199668602	10.1437940797903	0.932991796353413	0.829917963534129	25	0.386850005132102	0.386850005132102	20.6524283266539	1
117	116	255	1.125	5.61873496634699	10.1724790803035	0.961676796866623	1.21676796866623	26	-0.96961018862819	0.96961018862819	21.6220385152821	1
118	117	255	1.147	5.72569598520981	10.0655180614407	0.854715778003804	0.247157780038041	27	1.21822883356584	1.21822883356584	22.8402673488479	1
119	118	255	1.124	5.61387310185323	10.1773409447973	0.966538661360389	1.46538661360389	28	0.430606785575984	0.430606785575984	23.2708741344239	1
120	119	255	1.1172	5.58081242329563	10.2104016233549	0.999599339917987	1.89599339917987	29	0.85845086102726	0.85845086102726	24.1293249954512	1
121	120	255	1.1016	5.5049673371929	10.2862467094576	1.07544442602071	2.75444426020713	30	0.459777972538584	0.459777972538584	24.5891029679898	1
122	121	255	1.0942	5.46898953993905	10.3222245067115	1.11142222327457	3.21422223274571	31	0.119447457975055	0.119447457975055	24.7085504259648	1
123	122	255	1.0938	5.46704479414154	10.324169252509	1.11336696907208	3.33366969072077	32	0.124309322468827	0.124309322468827	24.8328597484336	1
124	123	255	1.0933	5.46461386189466	10.3266001847559	1.11579790131896	3.4579790131896	33	-0.658450861027278	0.658450861027278	25.4913106094609	1
125	124	255	1.1089	5.54045894799738	10.2507550986531	1.03995281521623	2.79952815216232	34	-0.303534752982448	0.303534752982448	25.7948453624434	1
126	125	255	1.1172	5.58081242329563	10.2104016233549	0.999599339917987	2.49599339917987	35	-0.799444931346434	0.799444931346434	26.5942902937898	1
127	126	255	1.1357	5.67075691643027	10.1204571302202	0.909654846783344	1.69654846783344	36	-1.34883561914183	1.34883561914183	27.9431259129316	1
128	127	255	1.1655	5.81564047834446	9.97557356830606	0.764771284869161	0.347712848691608	37	0.289612715256811	0.289612715256811	28.2327386281884	1
129	128	255	1.1616	5.79667920681877	9.99453483983174	0.783732556394842	0.637325563948419	38	0.66883814577045	0.66883814577045	28.9015767739589	1
130	129	255	1.1499	5.73979539224173	10.0514186544088	0.840616370971887	1.30616370971887	39	0.240994070319173	0.240994070319173	29.1425708442781	1
131	130	255	1.147	5.72569598520981	10.0655180614407	0.854715778003804	1.54715778003804	40	-0.230606785575984	0.230606785575984	29.373177629854	1
132	131	255	1.1538	5.75875666376741	10.0324573828831	0.821655099446206	1.31655099446206	41	-1.42176358654829	1.42176358654829	30.7949412164023	1
133	132	255	1.1851	5.91093302242224	9.88028102422828	0.669478740791376	-0.105212592086236	42	0.0319338970872907	0.0319338970872907	30.8268751134896	1
134	133	255	1.1865	5.91773963271351	9.87347441393701	0.662672130500106	-0.073278694998945	43	0.338231360194448	0.338231360194448	31.1651064736841	1
135	134	255	1.1816	5.89391649669407	9.89729754995645	0.68649526651955	0.264952665195503	44	0.1437567804439	0.1437567804439	31.308863254128	1
136	135	255	1.1807	5.88954081864968	9.90167322800084	0.69087094456394	0.408709445639402	45	0.313922037725638	0.313922037725638	31.6227852918536	1
137	136	255	1.1763	5.86814861487711	9.92306543177341	0.712263148336504	0.72263148336504	46	0.66883814577045	0.66883814577045	32.2916234376241	1
138	137	255	1.1646	5.81126480030007	9.97994924635045	0.769146962913549	1.39146962913549	47	0.41115932760093	0.41115932760093	32.702782765225	1
139	138	255	1.1582	5.78014886753997	10.0110651791105	0.800262895673642	1.80262895673642	48	0.0513813550623454	0.0513813550623454	32.7541641202873	1
140	139	255	1.1592	5.78501073203374	10.0062033146168	0.795401031179876	1.85401031179876	49	-0.468838145770449	0.468838145770449	33.2230022660578	1
141	140	255	1.1709	5.84189454661078	9.94931950003973	0.738517216602832	1.38517216602832	50	-1.58706697933629	1.58706697933629	34.8100692453941	1
142	141	255	1.2056	6.01060124454441	9.7806128021061	0.569810518669202	-0.201894813307978	51	0.741766113176932	0.741766113176932	35.551835358571	1
143	142	255	1.1924	5.94642463322672	9.8447894134238	0.633987129986895	0.539871299868954	52	0.28961271525681	0.28961271525681	35.8414480738278	1
144	143	255	1.1885	5.92746336170104	9.86375068494948	0.652948401512576	0.829484015125763	53	-0.420219500832812	0.420219500832812	36.2616675746606	1
145	144	255	1.1992	5.97948531178432	9.8117287348662	0.600926451429295	0.409264514292951	54	-0.993919511097017	0.993919511097017	37.2555870857577	1
146	145	255	1.2217	6.08887726289402	9.7023367837565	0.491534500319593	-0.584654996804066	55	0.717456790708086	0.717456790708086	37.9730438764657	1
147	146	255	1.209	6.02713158382321	9.7640824628273	0.553280179390402	0.13280179390402	56	-1.27590765173535	1.27590765173535	39.2489515282011	1
148	147	255	1.2373	6.16472234899675	9.62649169765377	0.415689414216867	-1.14310585783133	57	0.620219500832795	0.620219500832795	39.8691710290339	1
149	148	255	1.2266	6.11270039891347	9.67851364773705	0.467711364300147	-0.522886356998531	58	1.97667969459312	1.97667969459312	41.845850723627	1
150	149	255	1.188	5.92503242945416	9.86618161719636	0.655379333759459	1.45379333759459	59	0.60077204285774	0.60077204285774	42.4466227664847	1
151	150	255	1.1777	5.87495522516838	9.91625882148213	0.705456538045233	2.05456538045233	60	0.265303392788001	0.265303392788001	42.7119261592727	1
152	151	255	1.1743	5.85842488588958	9.93278916076093	0.721986877324033	2.31986877324033	61	-0.0896127152568105	0.0896127152568105	42.8015388745296	1
153	152	255	1.1782	5.87738615741527	9.91382788923525	0.703025605798352	2.23025605798352	62	-0.0896127152568287	0.0896127152568287	42.8911515897864	1
154	153	255	1.1821	5.89634742894095	9.89486661770957	0.684064334272669	2.14064334272669	63	-0.113922037725638	0.113922037725638	43.005073627512	1
155	154	255	1.1865	5.91773963271351	9.87347441393701	0.662672130500106	2.02672130500106	64	-0.658450861027278	0.658450861027278	43.6635244885393	1
156	155	255	1.2021	5.99358471881624	9.79762932783428	0.586827044397378	1.36827044397378	65	-0.566075435645723	0.566075435645723	44.229599924185	1
157	156	255	1.2158	6.06019226238081	9.73102178426971	0.520219500832805	0.802195008328054	66	-0.639003403052223	0.639003403052223	44.8686033272372	1
158	157	255	1.231	6.13409260268603	9.65712144396448	0.446319160527583	0.163191605275831	67	0.245855934812929	0.245855934812929	45.1144592620502	1
159	158	255	1.228	6.11950700920474	9.67170703744578	0.460904754008876	0.40904754008876	68	0.0999999999999995	0.0999999999999995	45.2144592620502	1
160	159	255	1.228	6.11950700920474	9.67170703744578	0.460904754008876	0.50904754008876	69	0.16806610291271	0.16806610291271	45.3825253649629	1
161	160	255	1.2266	6.11270039891347	9.67851364773705	0.467711364300147	0.677113643001469	70	0.124309322468827	0.124309322468827	45.5068346874317	1
162	161	255	1.2261	6.11026946666659	9.68094457998393	0.47014229654703	0.801422965470296	71	0.245855934812946	0.245855934812946	45.7526906222447	1
163	162	255	1.2231	6.09568387318529	9.69553017346523	0.484727890028324	1.04727890028324	72	-0.303534752982466	0.303534752982466	46.0562253752271	1
164	163	255	1.2314	6.13603734848354	9.65517669816698	0.444374414730078	0.743744147300777	73	-0.828616118309016	0.828616118309016	46.8848414935361	1
165	164	255	1.2505	6.22889896031444	9.56231508633608	0.351512802899176	-0.0848719710082391	74	-0.46883814577045	0.46883814577045	47.3536796393066	1
166	165	255	1.2622	6.28578277489149	9.50543127175903	0.294628988322131	-0.553710116778689	75	-0.230606785576002	0.230606785576002	47.5842864248826	1
167	166	255	1.269	6.31884345344908	9.47237059320143	0.261568309764531	-0.784316902354691	76	0.736904248683159	0.736904248683159	48.3211906735658	1
168	167	255	1.2559	6.25515302858077	9.53606101806975	0.325258734632847	-0.0474126536715319	77	0.484087295007394	0.484087295007394	48.8052779685731	1
169	168	255	1.248	6.21674429908003	9.57446974757049	0.363667464133586	0.436674641335862	78	0.00276271012470852	0.00276271012470852	48.8080406786979	1
170	169	255	1.25	6.22646802806756	9.56474601858296	0.353943735146057	0.43943735146057	79	0.00276271012472629	0.00276271012472629	48.8108033888226	1
171	170	255	1.252	6.23619175705509	9.55502228959543	0.34422000615853	0.442200061585297	80	0.197237289875274	0.197237289875274	49.0080406786979	1
172	171	255	1.25	6.22646802806756	9.56474601858296	0.353943735146057	0.639437351460571	81	-0.327844075451276	0.327844075451276	49.3358847541491	1
173	172	255	1.2588	6.26925243561269	9.52196161103783	0.311159327600929	0.311593276009294	82	-0.352153397920103	0.352153397920103	49.6880381520692	1
174	173	255	1.2681	6.3144677754047	9.47674627124582	0.265943987808919	-0.0405601219108087	83	-0.133369495700693	0.133369495700693	49.8214076477699	1
175	174	255	1.2729	6.33780472497477	9.45340932167575	0.24260703823885	-0.173929617611501	84	-0.113922037725656	0.113922037725656	49.9353296854956	1
176	175	255	1.2773	6.35919692874733	9.43201711790319	0.221214834466284	-0.287851655337157	85	0.216684747850364	0.216684747850364	50.1520144333459	1
177	176	255	1.2749	6.3475284539623	9.44368559268822	0.232883309251321	-0.0711669074867927	86	0.406297463107157	0.406297463107157	50.5583118964531	1
178	177	255	1.2686	6.31689870765158	9.47431533899894	0.263513055562036	0.335130555620364	87	0.411159327600947	0.411159327600947	50.969471224054	1
179	178	255	1.2622	6.28578277489149	9.50543127175903	0.294628988322131	0.746289883221311	88	0.265303392787983	0.265303392787983	51.234774616842	1
180	179	255	1.2588	6.26925243561269	9.52196161103783	0.311159327600929	1.01159327600929	89	-0.352153397920103	0.352153397920103	51.5869280147621	1
181	180	255	1.2681	6.3144677754047	9.47674627124582	0.265943987808919	0.659439878089191	90	-0.0409940703191558	0.0409940703191558	51.6279220850813	1
182	181	255	1.271	6.32856718243661	9.46264686421391	0.251844580777004	0.618445807770036	91	-1.655133082249	1.655133082249	53.2830551673303	1
183	182	255	1.3071	6.50408049066151	9.287133555989	0.0763312725521033	-1.03668727447897	92	-0.663312725521033	0.663312725521033	53.9463678928513	1
184	183	255	1.3228	6.58041176321362	9.2108022834369	0	-1.7	93	0.484087295007394	0.484087295007394	54.4304551878587	1
185	184	255	1.3149	6.54200303371288	9.24921101293764	0.0384087295007394	-1.21591270499261	94	1.28629493647854	1.28629493647854	55.7167501243373	1
186	185	255	1.2905	6.42337354006502	9.36784050658549	0.157038223148593	0.0703822314859295	95	0.595910178363985	0.595910178363985	56.3126603027012	1
187	186	255	1.2803	6.37378252222862	9.41743152442189	0.206629240984991	0.666292409849915	96	1.67038223148595	1.67038223148595	57.9830425341872	1
188	187	255	1.248	6.21674429908003	9.57446974757049	0.363667464133586	2.33667464133586	97	0.265303392788001	0.265303392788001	58.2483459269752	1
189	188	255	1.2446	6.20021395980123	9.59100008684929	0.380197803412386	2.60197803412386	98	0.00276271012470897	0.00276271012470897	58.2511086370999	1
190	189	255	1.2466	6.20993768878876	9.58127635786176	0.370474074424857	2.60474074424857	99	-0.0166847478503467	0.0166847478503467	58.2677933849502	1
191	190	255	1.249	6.22160616357379	9.56960788307672	0.358805599639823	2.58805599639823	100	-1.53844833439864	1.53844833439864	59.8062417193489	1
192	191	255	1.2827	6.38545099701366	9.40576304963686	0.194960766199959	1.04960766199959	101	-0.872372898752916	0.872372898752916	60.6786146181018	1
193	192	255	1.3027	6.48268828688895	9.30852575976157	0.097723476324667	0.17723476324667	102	0.736904248683159	0.736904248683159	61.415518866785	1
194	193	255	1.2896	6.41899786202063	9.37221618462988	0.161413901192983	0.914139011929829	103	0.484087295007376	0.484087295007376	61.8996061617923	1
195	194	255	1.2817	6.3805891325199	9.41062491413062	0.199822630693721	1.39822630693721	104	0.240994070319192	0.240994070319192	62.1406002321115	1
196	195	255	1.2788	6.36648972548798	9.42472432116254	0.21392203772564	1.6392203772564	105	-0.279225430513639	0.279225430513639	62.4198256626252	1
197	196	255	1.2866	6.40441226853934	9.38680177811118	0.175999494674276	1.35999494674276	106	0.66883814577045	0.66883814577045	63.0886638083956	1
198	197	255	1.2749	6.3475284539623	9.44368559268822	0.232883309251321	2.02883309251321	107	0.790384758114568	0.790384758114568	63.8790485665102	1
199	198	255	1.2607	6.27848997815084	9.51272406849968	0.301921785062778	2.81921785062778	108	0.406297463107157	0.406297463107157	64.2853460296173	1
200	199	255	1.2544	6.24786023184012	9.54335381481039	0.332551531373493	3.22551531373493	109	0.479225430513639	0.479225430513639	64.764571460131	1
201	200	255	1.2466	6.20993768878876	9.58127635786176	0.370474074424857	3.70474074424857	110	NA	NA	NA	1
921	91	255	1.0625	5.31486843548671	10.4763456111638	1.11822883356584	0.282288335658405	1	1.54883561914185	1.54883561914185	1.54883561914185	2
931	92	255	1.0327	5.16998487357253	10.621229173078	1.26311239548003	1.83112395480025	2	0.644528823301604	0.644528823301604	2.19336444244345	2
941	93	255	1.0215	5.11553199124236	10.6756820554082	1.31756527781019	2.47565277810186	3	0.1	0.1	2.29336444244345	2
951	94	255	1.0215	5.11553199124236	10.6756820554082	1.31756527781019	2.57565277810186	4	0.051381355062381	0.051381355062381	2.34474579750583	2
961	95	255	1.0225	5.12039385573613	10.6708201909144	1.31270341331642	2.62703413316424	5	0.0805525420249453	0.0805525420249453	2.42529833953078	2
971	96	255	1.0229	5.12233860153363	10.6688754451169	1.31075866751892	2.70758667518918	6	-0.0458559348129639	0.0458559348129639	2.47115427434374	2
981	97	255	1.0259	5.13692419501493	10.6542898516356	1.29617307403762	2.66173074037622	7	0.245855934812964	0.245855934812964	2.7170102091567	2
991	98	255	1.0229	5.12233860153363	10.6688754451169	1.31075866751892	2.90758667518918	8	0.168066102912674	0.168066102912674	2.88507631206938	2
1001	99	255	1.0215	5.11553199124236	10.6756820554082	1.31756527781019	3.07565277810186	9	0.240994070319192	0.240994070319192	3.12607038238857	2
1011	100	255	1.0186	5.10143258421045	10.6897814624401	1.3316646848421	3.31664684842105	10	0.00762457461846333	0.00762457461846333	3.13369495700703	2
1021	101	255	1.0205	5.1106701267486	10.6805439199019	1.32242714230395	3.32427142303951	11	0.0513813550623454	0.0513813550623454	3.18507631206938	2
1031	102	255	1.0215	5.11553199124236	10.6756820554082	1.31756527781019	3.37565277810186	12	-0.0166847478503285	0.0166847478503285	3.20176105991971	2
1041	103	255	1.0239	5.1272004660274	10.6640135806231	1.30589680302515	3.35896803025153	13	-1.63568562427395	1.63568562427395	4.83744668419366	2
1051	104	255	1.0596	5.30076902845479	10.4904450181957	1.13232824059776	1.72328240597758	14	-0.964748324134436	0.964748324134436	5.80219500832809	2
1061	105	255	1.0815	5.40724386086824	10.3839701857823	1.02585340818431	0.758534081843144	15	-0.687622047989842	0.687622047989842	6.48981705631793	2
1071	106	255	1.0977	5.48600606566722	10.3052079809833	0.94709120338533	0.070912033853302	16	0.576462720388913	0.576462720388913	7.06627977670685	2
1081	107	255	1.0879	5.43835979362833	10.3528542530222	0.994737475424222	0.647374754242215	17	0.979997473371379	0.979997473371379	8.04627725007822	2
1091	108	255	1.0698	5.35036004629119	10.4408540003593	1.08273722276136	1.62737222761359	18	0.83414153855845	0.83414153855845	8.88041878863667	2
1101	109	255	1.0547	5.27694589243535	10.5142681542152	1.1561513766172	2.46151376617204	19	0.172927967406483	0.172927967406483	9.05334675604316	2
1111	110	255	1.0532	5.2696530956947	10.5215609509558	1.16344417335785	2.63444173357853	20	-0.731378828433742	0.731378828433742	9.7847255844769	2
1121	111	255	1.0703	5.35279097853807	10.4384230681124	1.08030629051448	1.90306290514478	21	-1.37314494161066	1.37314494161066	11.1578705260876	2
1131	112	255	1.1006	5.50010547269914	10.2911085739514	0.932991796353413	0.529917963534129	22	-0.303534752982466	0.303534752982466	11.46140527907	2
1141	113	255	1.1089	5.54045894799738	10.2507550986531	0.892638321055166	0.226383210551663	23	-0.0409940703191558	0.0409940703191558	11.5023993493892	2
1151	114	255	1.1118	5.5545583550293	10.2366556916212	0.878538914023251	0.185389140232507	24	0.717456790708086	0.717456790708086	12.2198561400973	2
1161	115	255	1.0991	5.49281267595849	10.298401370692	0.940284593094059	0.902845930940593	25	0.1	0.1	12.3198561400973	2
1171	116	255	1.0991	5.49281267595849	10.298401370692	0.940284593094059	1.00284593094059	26	-0.254916108044813	0.254916108044813	12.5747722481421	2
1181	117	255	1.1064	5.52830428676297	10.2629097598875	0.904792982289578	0.747929822895781	27	-0.235468650069757	0.235468650069757	12.8102408982118	2
1191	118	255	1.1133	5.56185115176995	10.2293628948806	0.871246117282602	0.512461172826024	28	0.693147468239295	0.693147468239295	13.5033883664511	2
1201	119	255	1.1011	5.50253640494602	10.2886776417045	0.930560864106532	1.20560864106532	29	0.649390687795359	0.649390687795359	14.1527790542465	2
1211	120	255	1.0898	5.44759733616648	10.343616710484	0.985499932886068	1.85499932886068	30	0.693147468239295	0.693147468239295	14.8459265224858	2
1221	121	255	1.0776	5.38828258934255	10.402931457308	1.04481467971	2.54814679709997	31	0.192375425381519	0.192375425381519	15.0383019478673	2
1231	122	255	1.0757	5.3790450468044	10.4121689998461	1.05405222224815	2.74052222248149	32	-0.138231360194447	0.138231360194447	15.1765333080617	2
1241	123	255	1.0806	5.40286818282385	10.3883458638267	1.0302290862287	2.60229086228704	33	0.221546612344101	0.221546612344101	15.3980799204059	2
1251	124	255	1.0781	5.39071352158944	10.4005005250611	1.04238374746311	2.82383747463115	34	0.289612715256811	0.289612715256811	15.6876926356627	2
1261	125	255	1.0742	5.37175225006375	10.4194617965868	1.0613450189888	3.11345018988796	35	-0.658450861027278	0.658450861027278	16.3461434966899	2
1271	126	255	1.0898	5.44759733616648	10.343616710484	0.985499932886068	2.45499932886068	36	-1.15922290388498	1.15922290388498	17.5053664005749	2
1281	127	255	1.1157	5.57351962655498	10.2176944200955	0.85957764249757	1.2957764249757	37	-1.04253815603469	1.04253815603469	18.5479045566096	2
1291	128	255	1.1392	5.68777344215845	10.1034406044921	0.745323826894101	0.253238268941007	38	0.0319338970873084	0.0319338970873084	18.5798384536969	2
1301	129	255	1.1406	5.69458005244972	10.0966339942008	0.738517216602832	0.285172166028316	39	0.552153397920102	0.552153397920102	19.131991851617	2
1311	130	255	1.1313	5.64936471265771	10.1418493339928	0.783732556394842	0.837325563948418	40	0.0513813550623454	0.0513813550623454	19.1833732066794	2
1321	131	255	1.1323	5.65422657715147	10.136987469499	0.778870691901076	0.888706919010763	41	-0.517456790708086	0.517456790708086	19.7008299973875	2
1331	132	255	1.145	5.71597225622228	10.0752417904282	0.717125012830268	0.371250128302677	42	-0.449390687795395	0.449390687795395	20.1502206851828	2
1341	133	255	1.1563	5.77091132500182	10.0203027216487	0.662185944050728	-0.0781405594927176	43	-0.181988140638329	0.181988140638329	20.3322088258212	2
1351	134	255	1.1621	5.79911013906566	9.99210390758486	0.633987129986895	-0.260128700131047	44	0.406297463107157	0.406297463107157	20.7385062889283	2
1361	135	255	1.1558	5.76848039275494	10.0227336538956	0.664616876297611	0.14616876297611	45	0.1	0.1	20.8385062889283	2
1371	136	255	1.1558	5.76848039275494	10.0227336538956	0.664616876297611	0.24616876297611	46	-0.0166847478503462	0.0166847478503462	20.8551910367787	2
1381	137	255	1.1582	5.78014886753997	10.0110651791105	0.652948401512576	0.229484015125764	47	-0.0653033927880009	0.0653033927880009	20.9204944295667	2
1391	138	255	1.1616	5.79667920681877	9.99453483983174	0.636418062233776	0.164180622337763	48	-0.186850005132102	0.186850005132102	21.1073444346988	2
1401	139	255	1.1675	5.82536420733198	9.96584983931853	0.607733061720566	-0.0226693827943392	49	-0.0896127152568282	0.0896127152568282	21.1969571499556	2
1411	140	255	1.1714	5.84432547885767	9.94688856779285	0.588771790194883	-0.112282098051167	50	-0.181988140638347	0.181988140638347	21.378945290594	2
1421	141	255	1.1772	5.8725242929215	9.91868975372902	0.560572976131049	-0.294270238689515	51	0.265303392788019	0.265303392788019	21.644248683382	2
1431	142	255	1.1738	5.8559939536427	9.93522009300782	0.57710331540985	-0.0289668459014958	52	0.571600855895139	0.571600855895139	22.2158495392771	2
1441	143	255	1.1641	5.80883386805319	9.98238017859733	0.624263400999364	0.542634009993643	53	0.172927967406464	0.172927967406464	22.3887775066836	2
1451	144	255	1.1626	5.80154107131254	9.98967297533798	0.631556197740011	0.715561977400108	54	0.0513813550623632	0.0513813550623632	22.4401588617459	2
1461	145	255	1.1636	5.8064029358063	9.98481111084421	0.626694333246247	0.766943332462471	55	-0.303534752982448	0.303534752982448	22.7436936147284	2
1471	146	255	1.1719	5.84675641110455	9.94445763554597	0.586340857948002	0.463408579480022	56	-0.63414153855845	0.63414153855845	23.3778351532868	2
1481	147	255	1.187	5.92017056496039	9.87104348169012	0.512926704092157	-0.170732959078428	57	-1.0376762915409	1.0376762915409	24.4155114448277	2
1491	148	255	1.2104	6.03393819411448	9.75727585253603	0.399159074938067	-1.20840925061933	58	1.42728900679771	1.42728900679771	25.8428004516255	2
1501	149	255	1.1831	5.90120929343471	9.89000475321581	0.531887975617838	0.218879756178383	59	0.693147468239277	0.693147468239277	26.5359479198647	2
1511	150	255	1.1709	5.84189454661078	9.94931950003973	0.591202722441766	0.91202722441766	60	0.479225430513639	0.479225430513639	27.0151733503784	2
1521	151	255	1.1631	5.80397200355942	9.9872420430911	0.62912526549313	1.3912526549313	61	-0.0409940703191736	0.0409940703191736	27.0561674206975	2
1531	152	255	1.166	5.81807141059134	9.97314263605918	0.615025858461212	1.35025858461213	62	-0.186850005132102	0.186850005132102	27.2430174258296	2
1541	153	255	1.1719	5.84675641110455	9.94445763554597	0.586340857948002	1.16340857948002	63	0.00762457461848109	0.00762457461848109	27.2506420004481	2
1551	154	255	1.1738	5.8559939536427	9.93522009300782	0.57710331540985	1.1710331540985	64	-0.731378828433742	0.731378828433742	27.9820208288819	2
1561	155	255	1.1909	5.93913183648608	9.85208221016444	0.493965432566476	0.439654325664762	65	-0.682760183496087	0.682760183496087	28.664781012378	2
1571	156	255	1.207	6.01740785483568	9.77380619181483	0.415689414216867	-0.243105857831326	66	-0.590384758114568	0.590384758114568	29.2551657704925	2
1581	157	255	1.2212	6.08644633064714	9.70476771600338	0.346650938405411	-0.833490615945894	67	0.172927967406464	0.172927967406464	29.428093737899	2
1591	158	255	1.2197	6.07915353390649	9.71206051274402	0.353943735146057	-0.660562648539429	68	0.644528823301639	0.644528823301639	30.0726225612006	2
1601	159	255	1.2085	6.02470065157633	9.76651339507419	0.408396617476221	-0.0160338252377901	69	0.313922037725638	0.313922037725638	30.3865445989263	2
1611	160	255	1.2041	6.00330844780377	9.78790559884675	0.429788821248785	0.297888212487848	70	0.00276271012469076	0.00276271012469076	30.389307309051	2
1621	161	255	1.2061	6.0130321767913	9.77818186985922	0.420065092261254	0.300650922612539	71	-0.254916108044811	0.254916108044811	30.6442234170958	2
1631	162	255	1.2134	6.04852378759578	9.74269025905474	0.384573481456773	0.0457348145677272	72	-0.566075435645723	0.566075435645723	31.2102988527415	2
1641	163	255	1.2271	6.11513133116035	9.67608271549017	0.3179659378922	-0.520340621077996	73	-0.181988140638347	0.181988140638347	31.3922869933798	2
1651	164	255	1.2329	6.14333014522419	9.64788390142633	0.289767123828366	-0.702328761716343	74	-0.113922037725638	0.113922037725638	31.5062090311055	2
1661	165	255	1.2373	6.16472234899675	9.62649169765377	0.268374920055802	-0.816250799441982	75	-0.18685000513212	0.18685000513212	31.6930590362376	2
1671	166	255	1.2432	6.19340734950996	9.59780669714056	0.23968991954259	-1.0031008045741	76	0.0756906775311729	0.0756906775311729	31.7687497137688	2
1681	167	255	1.2437	6.19583828175684	9.59537576489367	0.237258987295707	-0.927410127042929	77	0.1	0.1	31.8687497137688	2
1691	168	255	1.2437	6.19583828175684	9.59537576489367	0.237258987295707	-0.827410127042928	78	0.148618644937655	0.148618644937655	32.0173683587064	2
1701	169	255	1.2427	6.19097641726308	9.60023762938744	0.242120851789473	-0.678791482105274	79	-0.138231360194447	0.138231360194447	32.1555997189009	2
1711	170	255	1.2476	6.21479955328252	9.576414493368	0.218297715770028	-0.817022842299721	80	-0.493147468239295	0.493147468239295	32.6487471871402	2
1721	171	255	1.2598	6.27411430010645	9.51709974654407	0.158982968946098	-1.31017031053902	81	0.197237289875309	0.197237289875309	32.8459844770155	2
1731	172	255	1.2578	6.26439057111892	9.5268234755316	0.168706697933629	-1.11293302066371	82	0.172927967406464	0.172927967406464	33.0189124444219	2
1741	173	255	1.2563	6.25709777437828	9.53411627227224	0.175999494674276	-0.940005053257242	83	0.1	0.1	33.1189124444219	2
1751	174	255	1.2563	6.25709777437828	9.53411627227224	0.175999494674276	-0.840005053257242	84	-0.0215466123441188	0.0215466123441188	33.1404590567661	2
1761	175	255	1.2588	6.26925243561269	9.52196161103783	0.163844833439864	-0.861551665601361	85	0.313922037725638	0.313922037725638	33.4543810944917	2
1771	176	255	1.2544	6.24786023184012	9.54335381481039	0.185237037212428	-0.547629627875723	86	-0.230606785576002	0.230606785576002	33.6849878800677	2
1781	177	255	1.2612	6.28092091039772	9.51029313625279	0.152176358654827	-0.778236413451725	87	-0.0896127152567927	0.0896127152567927	33.7746005953245	2
1791	178	255	1.2651	6.2998821819234	9.49133186472712	0.133215087129148	-0.867849128708518	88	0.265303392787983	0.265303392787983	34.0399039881125	2
1801	179	255	1.2617	6.2833518426446	9.50786220400591	0.149745426407947	-0.602545735920535	89	-0.113922037725638	0.113922037725638	34.1538260258381	2
1811	180	255	1.2661	6.30474404641717	9.48647000023335	0.128353222635383	-0.716467773646173	90	-1.11060425894736	1.11060425894736	35.2644302847855	2
1821	181	255	1.291	6.4258044723119	9.36540957433861	0.00729279674064642	-1.82707203259354	91	0.0270720325935359	0.0270720325935359	35.291502317379	2
1831	182	255	1.2925	6.43309726905255	9.35811677759797	0	-1.8	92	0.60077204285774	0.60077204285774	35.8922743602367	2
1841	183	255	1.2822	6.38302006476678	9.40819398188374	0.050077204285774	-1.19922795714226	93	0.289612715256828	0.289612715256828	36.1818870754936	2
1851	184	255	1.2783	6.3640587932411	9.42715525340942	0.0690384758114568	-0.909615241885432	94	0.57160085589514	0.57160085589514	36.7534879313887	2
1861	185	255	1.2686	6.31689870765158	9.47431533899894	0.116198561400971	-0.338014385990291	95	0.698009332733049	0.698009332733049	37.4514972641218	2
1871	186	255	1.2563	6.25709777437828	9.53411627227224	0.175999494674276	0.359994946742758	96	0.381988140638347	0.381988140638347	37.8334854047601	2
1881	187	255	1.2505	6.22889896031444	9.56231508633608	0.204198308738111	0.741983087381105	97	0.0513813550623454	0.0513813550623454	37.8848667598225	2
1891	188	255	1.2515	6.23376082480821	9.55745322184231	0.199336444244345	0.793364442443451	98	-0.799444931346451	0.799444931346451	38.6843116911689	2
1901	189	255	1.27	6.32370531794285	9.46750872870767	0.1093919511097	-0.00608048890300097	99	-0.42508136532655	0.42508136532655	39.1093930564955	2
1911	190	255	1.2808	6.37621345447551	9.41500059217501	0.0568838145770449	-0.431161854229551	100	0.148618644937637	0.148618644937637	39.2580117014331	2
1921	191	255	1.2798	6.37135158998174	9.41986245666878	0.0617456790708086	-0.282543209291914	101	0.1	0.1	39.3580117014331	2
1931	192	255	1.2798	6.37135158998174	9.41986245666878	0.0617456790708086	-0.182543209291914	102	0.38685000513212	0.38685000513212	39.7448617065652	2
1941	193	255	1.2739	6.34266658946853	9.44854745718199	0.0904306795840206	0.204306795840206	103	0.503534752982431	0.503534752982431	40.2483964595476	2
1951	194	255	1.2656	6.30231311417029	9.48890093248023	0.130784154882264	0.707841548822637	104	0.0513813550623808	0.0513813550623808	40.29977781461	2
1961	195	255	1.2666	6.30717497866405	9.48403906798647	0.125922290388502	0.759222903885018	105	-0.113922037725638	0.113922037725638	40.4136998523357	2
1971	196	255	1.271	6.32856718243661	9.46264686421391	0.104530086615938	0.64530086615938	106	0.172927967406464	0.172927967406464	40.5866278197421	2
1981	197	255	1.2695	6.32127438569597	9.46993966095455	0.111822883356584	0.818228833565844	107	0.265303392787983	0.265303392787983	40.8519312125301	2
1991	198	255	1.2661	6.30474404641717	9.48647000023335	0.128353222635383	1.08353222635383	108	0.999444931346451	0.999444931346451	41.8513761438766	2
2001	199	255	1.2476	6.21479955328252	9.576414493368	0.218297715770028	2.08297715770028	109	0.31392203772562	0.31392203772562	42.1652981816022	2
2011	200	255	1.2432	6.19340734950996	9.59780669714056	0.23968991954259	2.3968991954259	110	NA	NA	NA	2
922	91	255	1.103	5.51177394748417	10.2794400991663	1.07301349377383	-0.169865062261663	1	0.693147468239277	0.693147468239277	0.693147468239277	3
932	92	255	1.0908	5.45245920066025	10.3387548459903	1.13232824059776	0.523282405977614	2	0.785522893620778	0.785522893620778	1.47867036186005	3
942	93	255	1.0767	5.38390691129817	10.4073071353524	1.20088052995984	1.30880529959839	3	0.790384758114568	0.790384758114568	2.26905511997462	3
952	94	255	1.0625	5.31486843548671	10.4763456111638	1.2699190057713	2.09919005771296	4	0.148618644937655	0.148618644937655	2.41767376491228	3
962	95	255	1.0615	5.31000657099295	10.4812074756576	1.27478087026506	2.24780870265062	5	0.381988140638347	0.381988140638347	2.79966190555063	3
972	96	255	1.0557	5.28180775692911	10.5094062897214	1.3029796843289	2.62979684328896	6	0.245855934812929	0.245855934812929	3.04551784036355	3
982	97	255	1.0527	5.26722216344782	10.5239918832027	1.31756527781019	2.87565277810189	7	0.503534752982466	0.503534752982466	3.54905259334602	3
992	98	255	1.0444	5.22686868814957	10.5643453585009	1.35791875310844	3.37918753108436	8	0.736904248683142	0.736904248683142	4.28595684202916	3
1002	99	255	1.0313	5.16317826328126	10.6280357833693	1.42160917797675	4.1160917797675	9	0.00762457461848065	0.00762457461848065	4.29358141664764	3
1012	100	255	1.0332	5.17241580581941	10.6187982408311	1.4123716354386	4.12371635438598	10	-3.05535005645318	3.05535005645318	7.34893147310082	3
1022	101	255	1.0981	5.48795081146473	10.3032632351858	1.09683662979328	1.0683662979328	11	-0.0701652572817735	0.0701652572817735	7.41909673038259	3
1032	102	255	1.1016	5.5049673371929	10.2862467094576	1.0798201040651	0.99820104065103	12	-0.420219500832795	0.420219500832795	7.83931623121539	3
1042	103	255	1.1123	5.55698928727618	10.2342247593743	1.02779815398182	0.577981539818235	13	-0.40077204285774	0.40077204285774	8.24008827407313	3
1052	104	255	1.1226	5.60706649156196	10.1841475550886	0.97772094969605	0.177209496960495	14	0.0319338970872896	0.0319338970872896	8.27202217116042	3
1062	105	255	1.124	5.61387310185323	10.1773409447973	0.970914339404779	0.209143394047785	15	0.216684747850346	0.216684747850346	8.48870691901076	3
1072	106	255	1.1216	5.60220462706819	10.1890094195823	0.982582814189813	0.425828141898131	16	0.576462720388931	0.576462720388931	9.06516963939969	3
1082	107	255	1.1118	5.5545583550293	10.2366556916212	1.03022908622871	1.00229086228706	17	0.430606785575984	0.430606785575984	9.49577642497568	3
1092	108	255	1.105	5.5214976764717	10.2697163701788	1.0632897647863	1.43289764786305	18	0.0319338970872907	0.0319338970872907	9.52771032206297	3
1102	109	255	1.1064	5.52830428676297	10.2629097598875	1.05648315449503	1.46483154495034	19	-0.235468650069757	0.235468650069757	9.76317897213273	3
1112	110	255	1.1133	5.56185115176995	10.2293628948806	1.02293628948806	1.22936289488058	20	-0.799444931346416	0.799444931346416	10.5626239034791	3
1122	111	255	1.1318	5.65179564490459	10.1394184017459	0.932991796353416	0.429917963534164	21	-0.590384758114568	0.590384758114568	11.1530086615937	3
1132	112	255	1.146	5.72083412071605	10.0703799259345	0.86395332054196	-0.160466794580404	22	0.1	0.1	11.2530086615937	3
1142	113	255	1.146	5.72083412071605	10.0703799259345	0.86395332054196	-0.0604667945804038	23	0.0513813550623454	0.0513813550623454	11.3043900166561	3
1152	114	255	1.147	5.72569598520981	10.0655180614407	0.859091456048194	-0.0090854395180584	24	0.148618644937655	0.148618644937655	11.4530086615937	3
1162	115	255	1.146	5.72083412071605	10.0703799259345	0.86395332054196	0.139533205419596	25	-0.0896127152568282	0.0896127152568282	11.5426213768505	3
1172	116	255	1.1499	5.73979539224173	10.0514186544088	0.844992049016277	0.0499204901627681	26	-0.658450861027261	0.658450861027261	12.2010722378778	3
1182	117	255	1.1655	5.81564047834446	9.97557356830606	0.769146962913551	-0.608530370864493	27	0.143756780443882	0.143756780443882	12.3448290183217	3
1192	118	255	1.1646	5.81126480030007	9.97994924635045	0.773522640957939	-0.464773590420611	28	0.197237289875274	0.197237289875274	12.542066308197	3
1202	119	255	1.1626	5.80154107131254	9.98967297533798	0.783246369945466	-0.267536300545337	29	-0.0166847478503285	0.0166847478503285	12.5587510560473	3
1212	120	255	1.165	5.81320954609757	9.97800450055295	0.771577895160434	-0.284221048395665	30	0.1	0.1	12.6587510560473	3
1222	121	255	1.165	5.81320954609757	9.97800450055295	0.771577895160434	-0.184221048395665	31	0.430606785575984	0.430606785575984	13.0893578416233	3
1232	122	255	1.1582	5.78014886753997	10.0110651791105	0.804638573718032	0.246385737180319	32	0.362540682663275	0.362540682663275	13.4518985242865	3
1242	123	255	1.1528	5.75389479927365	10.0373192473769	0.830892641984359	0.608926419843594	33	0.430606785576002	0.430606785576002	13.8825053098625	3
1252	124	255	1.146	5.72083412071605	10.0703799259345	0.86395332054196	1.0395332054196	34	0.479225430513621	0.479225430513621	14.3617307403762	3
1262	125	255	1.1382	5.68291157766468	10.1083024689858	0.901875863593322	1.51875863593322	35	-0.541766113176914	0.541766113176914	14.9034968535531	3
1272	126	255	1.1514	5.74708818898238	10.0441258576681	0.83769925227563	0.976992522756304	36	-0.731378828433742	0.731378828433742	15.6348756819868	3
1282	127	255	1.1685	5.83022607182575	9.96098797482477	0.754561369432256	0.245613694322562	37	0.270165257281774	0.270165257281774	15.9050409392686	3
1292	128	255	1.165	5.81320954609757	9.97800450055295	0.771577895160434	0.515778951604335	38	-0.162540682663292	0.162540682663292	16.0675816219319	3
1302	129	255	1.1704	5.8394636143639	9.95175043228662	0.745323826894104	0.353238268941043	39	0.00276271012468965	0.00276271012468965	16.0703443320566	3
1312	130	255	1.1724	5.84918734335143	9.94202670329908	0.735600097906573	0.356000979065733	40	-0.181988140638312	0.181988140638312	16.2523324726949	3
1322	131	255	1.1782	5.87738615741527	9.91382788923525	0.707401283842742	0.174012838427421	41	0.075690677531155	0.075690677531155	16.328023150226	3
1332	132	255	1.1787	5.87981708966215	9.91139695698837	0.704970351595858	0.249703515958576	42	0.289612715256828	0.289612715256828	16.6176358654829	3
1342	133	255	1.1748	5.86085581813647	9.93035822851405	0.72393162312154	0.539316231215404	43	-0.186850005132102	0.186850005132102	16.804485870615	3
1352	134	255	1.1807	5.88954081864968	9.90167322800084	0.69524662260833	0.352466226083302	44	-0.420219500832812	0.420219500832812	17.2247053714478	3
1362	135	255	1.1914	5.94156276873296	9.84965127791756	0.643224672525049	-0.0677532747495102	45	-0.0896127152568105	0.0896127152568105	17.3143180867046	3
1372	136	255	1.1953	5.96052404025864	9.83069000639188	0.624263400999368	-0.157365990006321	46	-0.18685000513212	0.18685000513212	17.5011680918367	3
1382	137	255	1.2012	5.98920904077185	9.80200500587867	0.595578400486156	-0.34421599513844	47	-0.230606785575984	0.230606785575984	17.7317748774127	3
1392	138	255	1.208	6.02226971932945	9.76894432732107	0.562517721928558	-0.574822780714425	48	-0.0409940703191736	0.0409940703191736	17.7727689477319	3
1402	139	255	1.2109	6.03636912636137	9.75484492028915	0.54841831489664	-0.615816851033598	49	0.1437567804439	0.1437567804439	17.9165257281758	3
1412	140	255	1.21	6.03199344831698	9.75922059833354	0.55279399294103	-0.472060070589698	50	0.197237289875274	0.197237289875274	18.113763018051	3
1422	141	255	1.208	6.02226971932945	9.76894432732107	0.562517721928558	-0.274822780714424	51	0.148618644937655	0.148618644937655	18.2623816629887	3
1432	142	255	1.207	6.01740785483568	9.77380619181483	0.567379586422323	-0.12620413577677	52	0.406297463107156	0.406297463107156	18.6686791260959	3
1442	143	255	1.2007	5.98677810852497	9.80443593812555	0.598009332733039	0.280093327330386	53	0.0756906775311728	0.0756906775311728	18.744369803627	3
1452	144	255	1.2012	5.98920904077185	9.80200500587867	0.595578400486156	0.355784004861559	54	0.362540682663293	0.362540682663293	19.1069104862903	3
1462	145	255	1.1958	5.96295497250552	9.828259074145	0.621832468752485	0.718324687524852	55	-0.0896127152568105	0.0896127152568105	19.1965232015471	3
1472	146	255	1.1997	5.9819162440312	9.80929780261932	0.602871197226804	0.628711972268041	56	0.313922037725638	0.313922037725638	19.5104452392728	3
1482	147	255	1.1953	5.96052404025864	9.83069000639188	0.624263400999368	0.942634009993679	57	0.0270720325935181	0.0270720325935181	19.5375172718663	3
1492	148	255	1.1968	5.96781683699929	9.82339720965123	0.61697060425872	0.969706042587197	58	0.717456790708104	0.717456790708104	20.2549740625744	3
1502	149	255	1.1841	5.90607115792848	9.88514288872204	0.67871628332953	1.6871628332953	59	0.240994070319156	0.240994070319156	20.4959681328936	3
1512	150	255	1.1812	5.89197175089656	9.89924229575396	0.692815690361446	1.92815690361446	60	0.362540682663293	0.362540682663293	20.8585088155568	3
1522	151	255	1.1758	5.86571768263023	9.92549636402029	0.719069758627775	2.29069758627775	61	-0.279225430513621	0.279225430513621	21.1377342460705	3
1532	152	255	1.1836	5.90364022568159	9.88757382096892	0.681147215576413	2.01147215576413	62	0.148618644937637	0.148618644937637	21.2863528910081	3
1542	153	255	1.1826	5.89877836118783	9.89243568546269	0.686009080070177	2.16009080070177	63	-0.211159327600929	0.211159327600929	21.497512218609	3
1552	154	255	1.189	5.92989429394792	9.8613197527026	0.654893147310084	1.94893147310084	64	-0.230606785575984	0.230606785575984	21.728119004185	3
1562	155	255	1.1958	5.96295497250552	9.828259074145	0.621832468752485	1.71832468752485	65	-1.96629240984993	1.96629240984993	23.6944114140349	3
1572	156	255	1.2383	6.16958421349051	9.62162983316	0.415203227767492	-0.24796772232508	66	-0.0653033927879831	0.0653033927879831	23.7597148068229	3
1582	157	255	1.2417	6.18611455276931	9.60509949388121	0.398672888488694	-0.313271115113063	67	-0.352153397920103	0.352153397920103	24.111868204743	3
1592	158	255	1.251	6.23132989256132	9.5598841540892	0.353457548696683	-0.665424513033167	68	0.148618644937636	0.148618644937636	24.2604868496807	3
1602	159	255	1.25	6.22646802806756	9.56474601858296	0.358319413190447	-0.51680586809553	69	-0.186850005132102	0.186850005132102	24.4473368548128	3
1612	160	255	1.2559	6.25515302858077	9.53606101806975	0.329634412677237	-0.703655873227632	70	0.197237289875292	0.197237289875292	24.6445741446881	3
1622	161	255	1.2539	6.24542929959324	9.54578474705728	0.339358141664766	-0.50641858335234	71	-0.0166847478503462	0.0166847478503462	24.6612588925384	3
1632	162	255	1.2563	6.25709777437828	9.53411627227224	0.327689666879731	-0.523103331202687	72	0.00276271012470852	0.00276271012470852	24.6640216026631	3
1642	163	255	1.2583	6.2668215033658	9.52439254328471	0.317965937892202	-0.520340621077978	73	0.197237289875292	0.197237289875292	24.8612588925384	3
1652	164	255	1.2563	6.25709777437828	9.53411627227224	0.327689666879731	-0.323103331202687	74	-0.235468650069757	0.235468650069757	25.0967275426082	3
1662	165	255	1.2632	6.29064463938525	9.50056940726527	0.294142801872756	-0.558571981272444	75	0.362540682663293	0.362540682663293	25.4592682252715	3
1672	166	255	1.2578	6.26439057111892	9.5268234755316	0.320396870139085	-0.196031298609151	76	-0.162540682663292	0.162540682663292	25.6218089079348	3
1682	167	255	1.2632	6.29064463938525	9.50056940726527	0.294142801872756	-0.358571981272444	77	0.64452882330164	0.64452882330164	26.2663377312364	3
1692	168	255	1.252	6.23619175705509	9.55502228959543	0.34859568420292	0.285956842029196	78	0.0319338970872907	0.0319338970872907	26.2982716283237	3
1702	169	255	1.2534	6.24299836734636	9.54821567930416	0.341789073911649	0.317890739116487	79	0.313922037725638	0.313922037725638	26.6121936660493	3
1712	170	255	1.249	6.22160616357379	9.56960788307672	0.363181277684212	0.631812776842125	80	-0.279225430513621	0.279225430513621	26.8914190965629	3
1722	171	255	1.2568	6.25952870662516	9.53168534002536	0.32525873463285	0.352587346328504	81	-0.279225430513657	0.279225430513657	27.1706445270766	3
1732	172	255	1.2646	6.29745124967652	9.493762796974	0.287336191581485	0.0733619158148469	82	0.0513813550623454	0.0513813550623454	27.2220258821389	3
1742	173	255	1.2656	6.30231311417029	9.48890093248023	0.282474327087719	0.124743270877192	83	0.192375425381537	0.192375425381537	27.4144013075205	3
1752	174	255	1.2637	6.29307557163213	9.49813847501838	0.291711869625873	0.317118696258729	84	-0.327844075451276	0.327844075451276	27.7422453829718	3
1762	175	255	1.2725	6.33585997917726	9.45535406747326	0.248927462080745	-0.0107253791925466	85	0.172927967406482	0.172927967406482	27.9151733503782	3
1772	176	255	1.271	6.32856718243661	9.46264686421391	0.256220258821394	0.162202588213936	86	0.124309322468809	0.124309322468809	28.0394826728471	3
1782	177	255	1.2705	6.32613625018973	9.46507779646079	0.258651191068274	0.286511910682745	87	0.1	0.1	28.139482672847	3
1792	178	255	1.2705	6.32613625018973	9.46507779646079	0.258651191068274	0.386511910682745	88	0.0513813550623454	0.0513813550623454	28.1908640279094	3
1802	179	255	1.2715	6.3309981146835	9.46021593196702	0.253789326574509	0.43789326574509	89	0.172927967406464	0.172927967406464	28.3637919953159	3
1812	180	255	1.27	6.32370531794285	9.46750872870767	0.261082123315155	0.610821233151554	90	0.45491610804483	0.45491610804483	28.8187081033607	3
1822	181	255	1.2627	6.28821370713837	9.50300033951215	0.296573734119638	1.06573734119638	91	0.216684747850346	0.216684747850346	29.035392851211	3
1832	182	255	1.2603	6.27654523235333	9.51466881429718	0.308242208904673	1.28242208904673	92	-0.254916108044812	0.254916108044812	29.2903089592558	3
1842	183	255	1.2676	6.31203684315781	9.4791772034927	0.272750598100192	1.02750598100192	93	0.338231360194465	0.338231360194465	29.6285403194503	3
1852	184	255	1.2627	6.28821370713837	9.50300033951215	0.296573734119638	1.36573734119638	94	0.172927967406447	0.172927967406447	29.8014682868568	3
1862	185	255	1.2612	6.28092091039772	9.51029313625279	0.303866530860283	1.53866530860283	95	-0.541766113176896	0.541766113176896	30.3432344000337	3
1872	186	255	1.2744	6.34509752171541	9.44611652493511	0.239689919542593	0.996899195425934	96	0.595910178363968	0.595910178363968	30.9391445783976	3
1882	187	255	1.2642	6.29550650387902	9.4957075427715	0.28928093737899	1.5928093737899	97	-1.08629493647854	1.08629493647854	32.0254395148762	3
1892	188	255	1.2886	6.41413599752687	9.37707804912365	0.170651443731137	0.506514437311366	98	0.38685000513212	0.38685000513212	32.4122895200083	3
1902	189	255	1.2827	6.38545099701366	9.40576304963686	0.199336444244349	0.893364442443486	99	-0.18685000513212	0.18685000513212	32.5991395251404	3
1912	190	255	1.2886	6.41413599752687	9.37707804912365	0.170651443731137	0.706514437311366	100	-0.0653033927880009	0.0653033927880009	32.6644429179284	3
1922	191	255	1.292	6.43066633680567	9.36054770984485	0.154121104452337	0.641211044523365	101	0.216684747850364	0.216684747850364	32.8811276657788	3
1932	192	255	1.2896	6.41899786202063	9.37221618462988	0.165789579237373	0.857895792373729	102	0.0805525420249275	0.0805525420249275	32.9616802078037	3
1942	193	255	1.29	6.42094260781814	9.37027143883238	0.163844833439866	0.938448334398657	103	-0.284087295007394	0.284087295007394	33.2457675028111	3
1952	194	255	1.2979	6.45935133731888	9.33186270933164	0.125436103939126	0.654361039391263	104	0.270165257281774	0.270165257281774	33.5159327600929	3
1962	195	255	1.2944	6.4423348115907	9.34887923505982	0.142452629667304	0.924526296673037	105	-0.47370001026424	0.47370001026424	33.9896327703571	3
1972	196	255	1.3062	6.49970481261713	9.29150923403339	0.0850826286408797	0.450826286408797	106	0.0805525420249452	0.0805525420249452	34.070185312382	3
1982	197	255	1.3066	6.50164955841463	9.28956448823589	0.0831378828433742	0.531378828433742	107	0.0756906775311904	0.0756906775311904	34.1458759899132	3
1992	198	255	1.3071	6.50408049066151	9.287133555989	0.0807069505964932	0.607069505964932	108	-0.0458559348129461	0.0458559348129461	34.1917319247262	3
2002	199	255	1.3101	6.51866608414281	9.27254796250771	0.0661213571151986	0.561213571151986	109	-0.561213571151986	0.561213571151986	34.7529454958782	3
2012	200	255	1.3237	6.58478744125801	9.20642660539251	0	0	110	NA	NA	NA	3
