# Supplementary material for: Assessment of crusting effects on interrill erosion by laser scanning
Source: PeerJ. 2020 Jan 31;8:e8487. doi: 10.7717/peerj.8487 (PMC6996510; doi:10.7717/peerj.8487)
Supplement: Data S1 — Each has two transects and four subplots. [file peerj-08-8487-s001.zip › raw data for uploading/os6transectbright.txt]

x	y	z	cal	h	h2	h0mm	code	deltah	absh	cumsumh	number
312	311	255	1.2744	6.34509752171541	9.44611652493511	0	0	1	1.27590765173536	1.27590765173536	1.27590765173536	1
313	312	255	1.2461	6.20750675654188	9.58370729010864	0.137590765173536	1.27590765173536	2	-0.0270720325935356	0.0270720325935356	1.3029796843289	1
314	313	255	1.2446	6.20021395980123	9.59100008684929	0.144883561914183	1.24883561914183	3	-0.741766113176914	0.741766113176914	2.04474579750581	1
315	314	255	1.2578	6.26439057111892	9.5268234755316	0.0807069505964915	0.507069505964915	4	0.0166847478503286	0.0166847478503286	2.06143054535614	1
316	315	255	1.2554	6.25272209633389	9.53849195031663	0.0923754253815243	0.523754253815243	5	-0.143756780443864	0.143756780443864	2.20518732580001	1
317	316	255	1.2563	6.25709777437828	9.53411627227224	0.0879997473371379	0.379997473371379	6	0.536904248683141	0.536904248683141	2.74209157448315	1
318	317	255	1.2432	6.19340734950996	9.59780669714056	0.151690172205452	0.91690172205452	7	0.138231360194465	0.138231360194465	2.88032293467761	1
319	318	255	1.2383	6.16958421349051	9.62162983316	0.175513308224899	1.05513308224899	8	-0.0513813550623452	0.0513813550623452	2.93170428973996	1
320	319	255	1.2373	6.16472234899675	9.62649169765377	0.180375172718664	1.00375172718664	9	0.493147468239259	0.493147468239259	3.42485175797922	1
321	320	255	1.2251	6.10540760217282	9.6858064444777	0.23968991954259	1.4968991954259	10	0.682760183496087	0.682760183496087	4.1076119414753	1
322	321	255	1.209	6.02713158382321	9.7640824628273	0.317965937892199	2.17965937892199	11	0.872372898752916	0.872372898752916	4.97998484022822	1
323	322	255	1.189	5.92989429394792	9.8613197527026	0.41520322776749	3.0520322776749	12	0.493147468239258	0.493147468239258	5.47313230846748	1
324	323	255	1.1768	5.870579547124	9.92063449952652	0.474517974591416	3.54517974591416	13	-0.522982210957485	0.522982210957485	5.99611451942496	1
325	324	255	1.1855	5.91287776821975	9.87833627843077	0.432219753495668	3.02219753495668	14	-1.19391951109703	1.19391951109703	7.190034030522	1
326	325	255	1.208	6.02226971932945	9.76894432732107	0.322827802385964	1.82827802385964	15	-0.834141538558433	0.834141538558433	8.02417556908043	1
327	326	255	1.2231	6.09568387318529	9.69553017346523	0.249413648530121	0.994136485301208	16	0.420219500832795	0.420219500832795	8.44439506991323	1
328	327	255	1.2124	6.04366192310201	9.74755212354851	0.3014355986134	1.414355986134	17	0.823754253815261	0.823754253815261	9.26814932372849	1
329	328	255	1.1934	5.95128649772049	9.83992754893003	0.393811023994926	2.23811023994926	18	-0.0999999999999996	0.0999999999999996	9.36814932372849	1
330	329	255	1.1934	5.95128649772049	9.83992754893003	0.393811023994926	2.13811023994926	19	0.0215466123441188	0.0215466123441188	9.38969593607261	1
331	330	255	1.1909	5.93913183648608	9.85208221016444	0.405965685229338	2.15965685229338	20	-0.693147468239277	0.693147468239277	10.0828434043119	1
332	331	255	1.2031	5.99844658331	9.79276746334052	0.346650938405411	1.46650938405411	21	0.65845086102726	0.65845086102726	10.7412942653391	1
333	332	255	1.1875	5.92260149720728	9.86861254944324	0.422496024508137	2.12496024508137	22	-0.338231360194447	0.338231360194447	11.0795256255336	1
334	333	255	1.1924	5.94642463322672	9.8447894134238	0.398672888488692	1.78672888488692	23	-0.338231360194483	0.338231360194483	11.4177569857281	1
335	334	255	1.1973	5.97024776924617	9.82096627740435	0.374849752469244	1.44849752469244	24	-0.668838145770449	0.668838145770449	12.0865951314985	1
336	335	255	1.209	6.02713158382321	9.7640824628273	0.317965937892199	0.779659378921986	25	-0.668838145770432	0.668838145770432	12.755433277269	1
337	336	255	1.2207	6.08401539840026	9.70719864825026	0.261082123315155	0.110821233151555	26	-0.693147468239277	0.693147468239277	13.4485807455082	1
338	337	255	1.2329	6.14333014522419	9.64788390142633	0.201767376491228	-0.582326235087722	27	0.352153397920085	0.352153397920085	13.8007341434283	1
339	338	255	1.2236	6.09811480543218	9.69309924121834	0.246982716283236	-0.230172837167637	28	0.517456790708104	0.517456790708104	14.3181909341364	1
340	339	255	1.2109	6.03636912636137	9.75484492028915	0.308728395354047	0.287283953540467	29	0.303534752982467	0.303534752982467	14.6217256871189	1
341	340	255	1.2026	5.99601565106312	9.7951983955874	0.349081870652293	0.590818706522934	30	0.0896127152567927	0.0896127152567927	14.7113384023757	1
342	341	255	1.1987	5.97705437953744	9.81415966711308	0.368043142177973	0.680431421779726	31	-0.12430932246881	0.12430932246881	14.8356477248445	1
343	342	255	1.1992	5.97948531178432	9.8117287348662	0.365612209931092	0.556122099310917	32	-0.66883814577045	0.66883814577045	15.5044858706149	1
344	343	255	1.2109	6.03636912636137	9.75484492028915	0.308728395354047	-0.112716046459533	33	-0.1	0.1	15.6044858706149	1
345	344	255	1.2109	6.03636912636137	9.75484492028915	0.308728395354047	-0.212716046459533	34	0.750826286408797	0.750826286408797	16.3553121570237	1
346	345	255	1.1934	5.95128649772049	9.83992754893003	0.393811023994926	0.538110239949264	35	0.284087295007411	0.284087295007411	16.6393994520311	1
347	346	255	1.1855	5.91287776821975	9.87833627843077	0.432219753495668	0.822197534956675	36	-0.294474579750583	0.294474579750583	16.9338740317817	1
348	347	255	1.1895	5.9323252261948	9.85888882045571	0.412772295520609	0.527722955206092	37	-0.333369495700693	0.333369495700693	17.2672435274824	1
349	348	255	1.1943	5.95566217576487	9.83555187088565	0.38943534595054	0.1943534595054	38	0.181988140638329	0.181988140638329	17.4492316681208	1
350	349	255	1.1885	5.92746336170104	9.86375068494948	0.417634160014373	0.376341600143729	39	0.400772042857758	0.400772042857758	17.8500037109785	1
351	350	255	1.1782	5.87738615741527	9.91382788923525	0.467711364300149	0.777113643001487	40	0.634141538558433	0.634141538558433	18.4841452495369	1
352	351	255	1.1631	5.80397200355942	9.9872420430911	0.541125518155992	1.41125518155992	41	0.0896127152568105	0.0896127152568105	18.5737579647938	1
353	352	255	1.1592	5.78501073203374	10.0062033146168	0.560086789681673	1.50086789681673	42	0.0215466123441017	0.0215466123441017	18.5953045771379	1
354	353	255	1.1567	5.77285607079933	10.0183579758512	0.572241450916083	1.52241450916083	43	-0.0319338970872907	0.0319338970872907	18.6272384742251	1
355	354	255	1.1553	5.76604946050806	10.0251645861425	0.579048061207354	1.49048061207354	44	-0.741766113176914	0.741766113176914	19.3690045874021	1
356	355	255	1.1685	5.83022607182575	9.96098797482477	0.514871449889663	0.748714498896627	45	-1.40297968432888	1.40297968432888	20.7719842717309	1
357	356	255	1.1953	5.96052404025864	9.83069000639188	0.384573481456775	-0.654265185432255	46	-0.454916108044812	0.454916108044812	21.2269003797758	1
358	357	255	1.2026	5.99601565106312	9.7951983955874	0.349081870652293	-1.10918129347707	47	-0.1	0.1	21.3269003797758	1
359	358	255	1.2026	5.99601565106312	9.7951983955874	0.349081870652293	-1.20918129347707	48	-0.031933897087308	0.031933897087308	21.3588342768631	1
360	359	255	1.2012	5.98920904077185	9.80200500587867	0.355888480943563	-1.24111519056437	49	0.566075435645741	0.566075435645741	21.9249097125088	1
361	360	255	1.1875	5.92260149720728	9.86861254944324	0.422496024508137	-0.675039754918634	50	0.420219500832795	0.420219500832795	22.3451292133416	1
362	361	255	1.1768	5.870579547124	9.92063449952652	0.474517974591416	-0.254820254085839	51	1.1106042589474	1.1106042589474	23.455733472289	1
363	362	255	1.1519	5.74951912122926	10.0416949254213	0.595578400486156	0.855784004861559	52	0.707069505964897	0.707069505964897	24.1628029782539	1
364	363	255	1.1353	5.66881217063277	10.1224018760178	0.676285351082646	1.56285351082646	53	0.449390687795395	0.449390687795395	24.6121936660493	1
365	364	255	1.124	5.61387310185323	10.1773409447973	0.731224419862185	2.01224419862185	54	0.138231360194447	0.138231360194447	24.7504250262437	1
366	365	255	1.1191	5.59004996583378	10.2011640808167	0.75504755588163	2.1504755588163	55	-0.197237289875274	0.197237289875274	24.947662316119	1
367	366	255	1.1211	5.59977369482131	10.1914403518292	0.745323826894102	1.95323826894102	56	-1.57314494161066	1.57314494161066	26.5208072577297	1
368	367	255	1.1514	5.74708818898238	10.0441258576681	0.598009332733037	0.380093327330369	57	-1.31060425894736	1.31060425894736	27.831411516677	1
369	368	255	1.1763	5.86814861487711	9.92306543177341	0.476948906838301	-0.930510931616995	58	-0.381988140638346	0.381988140638346	28.2133996573154	1
370	369	255	1.1821	5.89634742894095	9.89486661770957	0.448750092774466	-1.31249907225534	59	0.206297463107157	0.206297463107157	28.4196971204225	1
371	370	255	1.1758	5.86571768263023	9.92549636402029	0.479379839085182	-1.10620160914818	60	0.0653033927879831	0.0653033927879831	28.4850005132105	1
372	371	255	1.1724	5.84918734335143	9.94202670329908	0.49591017836398	-1.0408982163602	61	0.18685000513212	0.18685000513212	28.6718505183426	1
373	372	255	1.1665	5.82050234283822	9.9707117038123	0.524595178877192	-0.854048211228081	62	-0.790384758114551	0.790384758114551	29.4622352764572	1
374	373	255	1.1807	5.88954081864968	9.90167322800084	0.455556703065737	-1.64443296934263	63	-0.265303392788001	0.265303392788001	29.7275386692452	1
375	374	255	1.1841	5.90607115792848	9.88514288872204	0.439026363786937	-1.90973636213063	64	1.06198561400973	1.06198561400973	30.7895242832549	1
376	375	255	1.1602	5.7898725965275	10.001341450123	0.555224925187909	-0.847750748120907	65	-0.0513813550623632	0.0513813550623632	30.8409056383173	1
377	376	255	1.1592	5.78501073203374	10.0062033146168	0.560086789681673	-0.89913210318327	66	0.18685000513212	0.18685000513212	31.0277556434494	1
378	377	255	1.1533	5.75632573152053	10.03488831513	0.588771790194885	-0.71228209805115	67	-0.411159327600947	0.411159327600947	31.4389149710503	1
379	378	255	1.1597	5.78744166428062	10.0037723823699	0.55765585743479	-1.1234414256521	68	0.804306795840206	0.804306795840206	32.2432217668905	1
380	379	255	1.1411	5.6970109846966	10.0942030619539	0.648086537018811	-0.319134629811891	69	0.279225430513639	0.279225430513639	32.5224471974042	1
381	380	255	1.1333	5.65908844164524	10.1321256050053	0.686009080070175	-0.0399091992982525	70	0.517456790708086	0.517456790708086	33.0399039881123	1
382	381	255	1.1206	5.59734276257443	10.1938712840761	0.747754759140983	0.477547591409834	71	-0.216684747850328	0.216684747850328	33.2565887359626	1
383	382	255	1.123	5.60901123735946	10.1822028092911	0.736086284355951	0.260862843559506	72	-0.148618644937655	0.148618644937655	33.4052073809003	1
384	383	255	1.124	5.61387310185323	10.1773409447973	0.731224419862185	0.112244198621851	73	0.0409940703191736	0.0409940703191736	33.4462014512194	1
385	384	255	1.1211	5.59977369482131	10.1914403518292	0.745323826894102	0.153238268941025	74	0.420219500832795	0.420219500832795	33.8664209520522	1
386	385	255	1.1104	5.54775174473803	10.2434623019125	0.797345776977382	0.57345776977382	75	-0.522982210957521	0.522982210957521	34.3894031630097	1
387	386	255	1.1191	5.59004996583378	10.2011640808167	0.75504755588163	0.0504755588162986	76	-1.97667969459309	1.97667969459309	36.3660828576028	1
388	387	255	1.1577	5.77771793529309	10.0134961113574	0.567379586422321	-1.92620413577679	77	0.352153397920085	0.352153397920085	36.7182362555229	1
389	388	255	1.1484	5.73250259550108	10.0587114511494	0.61259492621433	-1.5740507378567	78	0.206297463107175	0.206297463107175	36.9245337186301	1
390	389	255	1.1421	5.70187284919037	10.0893411974602	0.643224672525047	-1.36775327474953	79	0.0896127152568105	0.0896127152568105	37.0141464338869	1
391	390	255	1.1382	5.68291157766468	10.1083024689858	0.662185944050728	-1.27814055949272	80	0.425081365326585	0.425081365326585	37.4392277992135	1
392	391	255	1.1274	5.63040344113203	10.1608106055185	0.714694080583387	-0.853059194166133	81	0.37160085589514	0.37160085589514	37.8108286551086	1
393	392	255	1.1177	5.58324335554251	10.207970691108	0.761854166172901	-0.481458338270992	82	0.0215466123441188	0.0215466123441188	37.8323752674527	1
394	393	255	1.1152	5.5710886943081	10.2201253523424	0.774008827407313	-0.459911725926874	83	2.03435851276262	2.03435851276262	39.8667337802154	1
395	394	255	1.0713	5.35765284303184	10.4335612036187	0.987444678683575	1.57444678683575	84	0.493147468239278	0.493147468239278	40.3598812484546	1
396	395	255	1.0591	5.29833809620791	10.4928759504426	1.0467594255075	2.06759425507503	85	0.211159327600929	0.211159327600929	40.5710405760556	1
397	396	255	1.0527	5.26722216344782	10.5239918832027	1.0778753582676	2.27875358267596	86	-0.28961271525681	0.28961271525681	40.8606532913124	1
398	397	255	1.0566	5.2861834349735	10.505030611677	1.05891408674191	1.98914086741915	87	-1.59745426407948	1.59745426407948	42.4581075553919	1
399	398	255	1.0874	5.43592886138145	10.3552851852691	0.909168660333966	0.391686603339664	88	-0.717456790708104	0.717456790708104	43.1755643461	1
400	399	255	1.1001	5.49767454045226	10.2935395061983	0.847422981263156	-0.32577018736844	89	0.113922037725656	0.113922037725656	43.2894863838256	1
401	400	255	1.0957	5.47628233667969	10.3149317099708	0.868815185035722	-0.211848149642785	90	1.13491358141619	1.13491358141619	44.4243999652418	1
402	401	255	1.0703	5.35279097853807	10.4384230681124	0.992306543177341	0.923065431773405	91	0.731378828433742	0.731378828433742	45.1557787936756	1
403	402	255	1.0532	5.2696530956947	10.5215609509558	1.07544442602071	1.65444426020715	92	0.113922037725638	0.113922037725638	45.2697008314012	1
404	403	255	1.0488	5.24826089192214	10.5429531547284	1.09683662979328	1.76836629793279	93	0.206297463107157	0.206297463107157	45.4759982945084	1
405	404	255	1.0425	5.21763114561142	10.5735829010391	1.12746637610399	1.97466376103994	94	-0.216684747850346	0.216684747850346	45.6926830423587	1
406	405	255	1.0449	5.22929962039645	10.5619144262541	1.11579790131896	1.7579790131896	95	0.303534752982448	0.303534752982448	45.9962177953412	1
407	406	255	1.0366	5.18894614509821	10.6022679015523	1.1561513766172	2.06151376617204	96	-0.245855934812927	0.245855934812927	46.2420737301541	1
408	407	255	1.0396	5.2035317385795	10.587682308071	1.14156578313591	1.81565783135912	97	-0.192375425381537	0.192375425381537	46.4344491555356	1
409	408	255	1.0415	5.21276928111766	10.5784447655329	1.13232824059776	1.62328240597758	98	-0.362540682663275	0.362540682663275	46.7969898381989	1
410	409	255	1.0469	5.23902334938398	10.5521906972665	1.10607417233143	1.2607417233143	99	-0.265303392788001	0.265303392788001	47.0622932309869	1
411	410	255	1.0503	5.25555368866278	10.5356603579877	1.08954383305263	0.995438330526304	100	-0.0513813550623454	0.0513813550623454	47.1136745860492	1
412	411	255	1.0493	5.25069182416902	10.5405222224815	1.0944056975464	0.944056975463958	101	-0.338231360194465	0.338231360194465	47.4519059462437	1
413	412	255	1.0542	5.27451496018846	10.5166990864621	1.07058256152695	0.605825615269493	102	-0.172927967406464	0.172927967406464	47.6248339136502	1
414	413	255	1.0557	5.28180775692911	10.5094062897214	1.0632897647863	0.432897647863029	103	0.0701652572817379	0.0701652572817379	47.6949991709319	1
415	414	255	1.0522	5.26479123120094	10.5264228154496	1.08030629051448	0.503062905144767	104	0.206297463107175	0.206297463107175	47.9012966340391	1
416	415	255	1.0459	5.23416148489022	10.5570525617603	1.11093603682519	0.709360368251941	105	0.37646272038893	0.37646272038893	48.277759354428	1
417	416	255	1.0361	5.18651521285133	10.6046988337992	1.15858230886409	1.08582308864087	106	0.0896127152568105	0.0896127152568105	48.3673720696848	1
418	417	255	1.0322	5.16755394132564	10.6236601053249	1.17754358038977	1.17543580389768	107	0.517456790708104	0.517456790708104	48.8848288603929	1
419	418	255	1.0195	5.10580826225484	10.6854057843957	1.23928925946058	1.69289259460579	108	-0.741766113176914	0.741766113176914	49.6265949735698	1
420	419	255	1.0327	5.16998487357253	10.621229173078	1.17511264814289	0.951126481428872	109	-0.790384758114568	0.790384758114568	50.4169797316844	1
421	420	255	1.0469	5.23902334938398	10.5521906972665	1.10607417233143	0.160741723314304	110	NA	NA	NA	1
3121	311	255	1.292	6.43066633680567	9.36054770984485	0.0544528823301604	0.544528823301604	1	-0.644528823301604	0.644528823301604	0.644528823301604	2
3131	312	255	1.3032	6.48511921913583	9.30609482751469	0	-0.1	2	1.13491358141617	1.13491358141617	1.77944240471778	2
3141	313	255	1.2778	6.36162786099421	9.42958618565631	0.123491358141617	1.03491358141617	3	0.395910178363985	0.395910178363985	2.17535258308176	2
3151	314	255	1.2676	6.31203684315781	9.4791772034927	0.173082375978016	1.43082375978016	4	0.162540682663292	0.162540682663292	2.33789326574505	2
3161	315	255	1.2622	6.28578277489149	9.50543127175903	0.199336444244345	1.59336444244345	5	0.040994070319156	0.040994070319156	2.37888733606421	2
3171	316	255	1.2593	6.27168336785957	9.51953067879095	0.213435851276261	1.63435851276261	6	0.614694080583396	0.614694080583396	2.99358141664761	2
3181	317	255	1.2446	6.20021395980123	9.59100008684929	0.2849052593346	2.249052593346	7	0.37160085589514	0.37160085589514	3.36518227254275	2
3191	318	255	1.2349	6.15305387421172	9.6381601724388	0.332065344924114	2.62065344924114	8	0.541766113176931	0.541766113176931	3.90694838571968	2
3201	319	255	1.2217	6.08887726289402	9.7023367837565	0.396241956241807	3.16241956241807	9	0.731378828433743	0.731378828433743	4.63832721415342	2
3211	320	255	1.2046	6.00573938005065	9.78547466659987	0.479379839085182	3.89379839085182	10	0.848063576284088	0.848063576284088	5.48639079043751	2
3221	321	255	1.1851	5.91093302242224	9.88028102422828	0.57418619671359	4.7418619671359	11	0.259777972538567	0.259777972538567	5.74616876297608	2
3231	322	255	1.1777	5.87495522516838	9.91625882148213	0.610163993967447	5.00163993967447	12	-0.289612715256829	0.289612715256829	6.0357814782329	2
3241	323	255	1.1816	5.89391649669407	9.89729754995645	0.591202722441764	4.71202722441764	13	-0.673700010264204	0.673700010264204	6.70948148849711	2
3251	324	255	1.1934	5.95128649772049	9.83992754893003	0.533832721415344	4.03832721415344	14	-0.785522893620796	0.785522893620796	7.4950043821179	2
3261	325	255	1.2075	6.01983878708257	9.77137525956795	0.465280432053264	3.25280432053264	15	-0.338231360194465	0.338231360194465	7.83323574231237	2
3271	326	255	1.2124	6.04366192310201	9.74755212354851	0.441457296033818	2.91457296033818	16	0.0653033927879827	0.0653033927879827	7.89853913510035	2
3281	327	255	1.209	6.02713158382321	9.7640824628273	0.457987635312616	2.97987635312616	17	0.639003403052223	0.639003403052223	8.53754253815258	2
3291	328	255	1.1938	5.95323124351799	9.83798280313253	0.531887975617838	3.61887975617838	18	-0.839003403052223	0.839003403052223	9.3765459412048	2
3301	329	255	1.209	6.02713158382321	9.7640824628273	0.457987635312616	2.77987635312616	19	0.0215466123441188	0.0215466123441188	9.39809255354892	2
3311	330	255	1.2065	6.0149769225888	9.77623712406172	0.470142296547028	2.80142296547028	20	0.279225430513621	0.279225430513621	9.67731798406254	2
3321	331	255	1.1987	5.97705437953744	9.81415966711308	0.50806483959839	3.0806483959839	21	0.585522893620814	0.585522893620814	10.2628408776834	2
3331	332	255	1.1846	5.90850209017536	9.88271195647516	0.576617128960471	3.66617128960471	22	-0.12430932246881	0.12430932246881	10.3871502001522	2
3341	333	255	1.1851	5.91093302242224	9.88028102422828	0.57418619671359	3.5418619671359	23	-0.430606785576002	0.430606785576002	10.8177569857282	2
3351	334	255	1.1919	5.94399370097984	9.84722034567068	0.54112551815599	3.1112551815599	24	-0.172927967406464	0.172927967406464	10.9906849531346	2
3361	335	255	1.1934	5.95128649772049	9.83992754893003	0.533832721415344	2.93832721415344	25	-0.858450861027278	0.858450861027278	11.8491358141619	2
3371	336	255	1.209	6.02713158382321	9.7640824628273	0.457987635312616	2.07987635312616	26	-0.265303392787983	0.265303392787983	12.1144392069499	2
3381	337	255	1.2124	6.04366192310201	9.74755212354851	0.441457296033818	1.81457296033818	27	-0.503534752982449	0.503534752982449	12.6179739599323	2
3391	338	255	1.2207	6.08401539840026	9.70719864825026	0.401103820735573	1.31103820735573	28	-0.0270720325935536	0.0270720325935536	12.6450459925259	2
3401	339	255	1.2192	6.07672260165961	9.71449144499091	0.408396617476217	1.28396617476217	29	0.682760183496105	0.682760183496105	13.327806176022	2
3411	340	255	1.2031	5.99844658331	9.79276746334052	0.486672635825828	1.96672635825828	30	0.395910178363967	0.395910178363967	13.723716354386	2
3421	341	255	1.1929	5.9488555654736	9.84235848117691	0.536263653662225	2.36263653662225	31	-0.1	0.1	13.823716354386	2
3431	342	255	1.1929	5.9488555654736	9.84235848117691	0.536263653662225	2.26263653662225	32	0.425081365326585	0.425081365326585	14.2487977197125	2
3441	343	255	1.1821	5.89634742894095	9.89486661770957	0.588771790194883	2.68771790194883	33	0.0166847478503462	0.0166847478503462	14.2654824675629	2
3451	344	255	1.1797	5.88467895415591	9.90653509249461	0.600440264979918	2.70440264979918	34	0.211159327600929	0.211159327600929	14.4766417951638	2
3461	345	255	1.1733	5.85356302139582	9.9376510252547	0.631556197740011	2.91556197740011	35	-0.00762457461848109	0.00762457461848109	14.4842663697823	2
3471	346	255	1.1714	5.84432547885767	9.94688856779285	0.640793740278163	2.90793740278163	36	0.230606785576003	0.230606785576003	14.7148731553583	2
3481	347	255	1.1646	5.81126480030007	9.97994924635045	0.673854418835763	3.13854418835763	37	-0.620219500832813	0.620219500832813	15.3350926561911	2
3491	348	255	1.1753	5.86328675038335	9.92792729626717	0.621832468752482	2.51832468752482	38	-0.172927967406482	0.172927967406482	15.5080206235976	2
3501	349	255	1.1768	5.870579547124	9.92063449952652	0.614539672011833	2.34539672011833	39	0.473700010264239	0.473700010264239	15.9817206338618	2
3511	350	255	1.165	5.81320954609757	9.97800450055295	0.671909673038257	2.81909673038257	40	-0.0562432195561353	0.0562432195561353	16.037963853418	2
3521	351	255	1.1641	5.80883386805319	9.98238017859733	0.676285351082644	2.76285351082644	41	0.687622047989877	0.687622047989877	16.7255859014079	2
3531	352	255	1.1479	5.7300716632542	10.0611423833963	0.755047555881632	3.45047555881632	42	-0.00762457461848021	0.00762457461848021	16.7332104760263	2
3541	353	255	1.146	5.72083412071605	10.0703799259345	0.764285098419784	3.44285098419784	43	0.420219500832795	0.420219500832795	17.1534299768591	2
3551	354	255	1.1353	5.66881217063277	10.1224018760178	0.816307048503063	3.86307048503063	44	-0.333369495700693	0.333369495700693	17.4867994725598	2
3561	355	255	1.1401	5.69214912020284	10.0990649264477	0.792970098932994	3.52970098932994	45	-1.29115680097231	1.29115680097231	18.7779562735321	2
3571	356	255	1.1646	5.81126480030007	9.97994924635045	0.673854418835763	2.23854418835763	46	-1.26198561400973	1.26198561400973	20.0399418875419	2
3581	357	255	1.1885	5.92746336170104	9.86375068494948	0.55765585743479	0.976558574347903	47	-0.216684747850346	0.216684747850346	20.2566266353922	2
3591	358	255	1.1909	5.93913183648608	9.85208221016444	0.545987382649756	0.759873826497556	48	-0.0319338970872901	0.0319338970872901	20.2885605324795	2
3601	359	255	1.1895	5.9323252261948	9.85888882045571	0.552793992941027	0.727939929410266	49	0.113922037725638	0.113922037725638	20.4024825702051	2
3611	360	255	1.1851	5.91093302242224	9.88028102422828	0.57418619671359	0.841861967135904	50	1.06684747850346	1.06684747850346	21.4693300487086	2
3621	361	255	1.1611	5.79424827457189	9.99696577207862	0.690870944563937	1.90870944563937	51	0.585522893620813	0.585522893620813	22.0548529423294	2
3631	362	255	1.147	5.72569598520981	10.0655180614407	0.759423233926018	2.49423233926018	52	0.828616118309033	0.828616118309033	22.8834690606384	2
3641	363	255	1.1279	5.63283437337891	10.1583796732716	0.852284845756921	3.32284845756921	53	0.420219500832795	0.420219500832795	23.3036885614712	2
3651	364	255	1.1172	5.58081242329563	10.2104016233549	0.904306795840201	3.74306795840201	54	0.211159327600929	0.211159327600929	23.5148478890722	2
3661	365	255	1.1108	5.54969649053554	10.241517556115	0.935422728600294	3.95422728600294	55	-0.0319338970872907	0.0319338970872907	23.5467817861595	2
3671	366	255	1.1094	5.54288988024427	10.2483241664063	0.942229338891565	3.92229338891565	56	-0.717456790708104	0.717456790708104	24.2642385768676	2
3681	367	255	1.1221	5.60463555931508	10.1865784873354	0.880483659820754	3.20483659820754	57	-1.42728900679771	1.42728900679771	25.6915275836653	2
3691	368	255	1.1494	5.73736445999485	10.0538495866557	0.747754759140983	1.77754759140983	58	-1.16961018862821	1.16961018862821	26.8611377722935	2
3701	369	255	1.1714	5.84432547885767	9.94688856779285	0.640793740278163	0.607937402781628	59	-0.0756906775311728	0.0756906775311728	26.9368284498246	2
3711	370	255	1.1709	5.84189454661078	9.94931950003973	0.643224672525045	0.532246725250455	60	-0.0756906775311728	0.0756906775311728	27.0125191273558	2
3721	371	255	1.1704	5.8394636143639	9.95175043228662	0.645655604771928	0.456556047719282	61	0.206297463107157	0.206297463107157	27.218816590463	2
3731	372	255	1.1641	5.80883386805319	9.98238017859733	0.676285351082644	0.662853510826439	62	0.0896127152568282	0.0896127152568282	27.3084293057198	2
3741	373	255	1.1602	5.7898725965275	10.001341450123	0.695246622608327	0.752466226083267	63	-0.192375425381519	0.192375425381519	27.5008047311013	2
3751	374	255	1.1621	5.79911013906566	9.99210390758486	0.686009080070175	0.560090800701748	64	-0.051381355062381	0.051381355062381	27.5521860861637	2
3761	375	255	1.1611	5.79424827457189	9.99696577207862	0.690870944563937	0.508709445639367	65	-0.197237289875274	0.197237289875274	27.749423376039	2
3771	376	255	1.1631	5.80397200355942	9.9872420430911	0.681147215576409	0.311472155764093	66	0.254916108044811	0.254916108044811	28.0043394840838	2
3781	377	255	1.1558	5.76848039275494	10.0227336538956	0.71663882638089	0.566388263808905	67	0.0701652572817379	0.0701652572817379	28.0745047413655	2
3791	378	255	1.1523	5.75146386702677	10.0397501796238	0.733655352109064	0.636553521090643	68	0.016684747850364	0.016684747850364	28.0911894892159	2
3801	379	255	1.1499	5.73979539224173	10.0514186544088	0.745323826894101	0.653238268941007	69	0.94530086615938	0.94530086615938	29.0364903553753	2
3811	380	255	1.1284	5.63526530562579	10.1559487410247	0.849853913510039	1.59853913510039	70	0.541766113176913	0.541766113176913	29.5782564685522	2
3821	381	255	1.1152	5.5710886943081	10.2201253523424	0.91403052482773	2.1403052482773	71	0.133369495700694	0.133369495700694	29.7116259642529	2
3831	382	255	1.1104	5.54775174473803	10.2434623019125	0.937367474397799	2.27367474397799	72	0.352153397920121	0.352153397920121	30.063779362173	2
3841	383	255	1.1011	5.50253640494602	10.2886776417045	0.982582814189811	2.62582814189811	73	0.021546612344101	0.021546612344101	30.0853259745171	2
3851	384	255	1.0986	5.49038174371161	10.3008323029389	0.994737475424222	2.64737475424222	74	-0.00762457461848109	0.00762457461848109	30.0929505491356	2
3861	385	255	1.0967	5.48114420117346	10.3100698454771	1.00397501796237	2.63975017962373	75	-0.430606785575984	0.430606785575984	30.5235573347116	2
3871	386	255	1.1035	5.51420487973106	10.2770091669195	0.970914339404775	2.20914339404775	76	-1.9766796945931	1.9766796945931	32.5002370293047	2
3881	387	255	1.1421	5.70187284919037	10.0893411974602	0.783246369945465	0.232463699454646	77	-0.809832216089641	0.809832216089641	33.3100692453943	2
3891	388	255	1.1567	5.77285607079933	10.0183579758512	0.712263148336501	-0.577368516634995	78	0.133369495700728	0.133369495700728	33.443438741095	2
3901	389	255	1.1519	5.74951912122926	10.0416949254213	0.735600097906573	-0.443999020934267	79	0.993919511096999	0.993919511096999	34.437358252192	2
3911	390	255	1.1294	5.64012717011956	10.151086876531	0.844992049016273	0.549920490162732	80	0.279225430513639	0.279225430513639	34.7165836827057	2
3921	391	255	1.1216	5.60220462706819	10.1890094195823	0.882914592067637	0.829145920676371	81	0.0409940703191736	0.0409940703191736	34.7575777530249	2
3931	392	255	1.1187	5.58810522003628	10.2031088266142	0.897013999099554	0.870139990995544	82	0.303534752982448	0.303534752982448	35.0611125060073	2
3941	393	255	1.1104	5.54775174473803	10.2434623019125	0.937367474397799	1.17367474397799	83	0.852925440777861	0.852925440777861	35.9140379467852	2
3951	394	255	1.0908	5.45245920066025	10.3387548459903	1.03266001847559	2.02660018475585	84	0.707069505964898	0.707069505964898	36.6211074527501	2
3961	395	255	1.0742	5.37175225006375	10.4194617965868	1.11336696907208	2.73366969072075	85	0.848063576284088	0.848063576284088	37.4691710290342	2
3971	396	255	1.0547	5.27694589243535	10.5142681542152	1.20817332670048	3.58173326700484	86	0.254916108044812	0.254916108044812	37.724087137079	2
3981	397	255	1.0474	5.24145428163087	10.5497597650197	1.24366493750497	3.83664937504965	87	-1.4029796843289	1.4029796843289	39.1270668214079	2
3991	398	255	1.0742	5.37175225006375	10.4194617965868	1.11336696907208	2.43366969072075	88	-1.16961018862819	1.16961018862819	40.296677010036	2
4001	399	255	1.0962	5.47871326892657	10.3125007777239	1.00640595020926	1.26405950209256	89	0.37646272038893	0.37646272038893	40.673139730425	2
4011	400	255	1.0864	5.43106699688768	10.3601470497628	1.05405222224815	1.64052222248149	90	1.46552036699217	1.46552036699217	42.1386600974172	2
4021	401	255	1.0542	5.27451496018846	10.5166990864621	1.21060425894737	3.10604258947367	91	0.444528823301639	0.444528823301639	42.5831889207188	2
4031	402	255	1.043	5.2200620778583	10.5711519687922	1.26505714127753	3.55057141277531	92	0.0458559348129288	0.0458559348129288	42.6290448555317	2
4041	403	255	1.04	5.20547648437701	10.5857375622735	1.27964273475882	3.59642734758823	93	-0.552153397920104	0.552153397920104	43.1811982534518	2
4051	404	255	1.0493	5.25069182416902	10.5405222224815	1.23442739496681	3.04427394966813	94	0.517456790708087	0.517456790708087	43.6986550441599	2
4061	405	255	1.0366	5.18894614509821	10.6022679015523	1.29617307403762	3.56173074037622	95	0.279225430513638	0.279225430513638	43.9778804746736	2
4071	406	255	1.0288	5.15102360204684	10.6401904446037	1.33409561708899	3.84095617088986	96	-0.240994070319172	0.240994070319172	44.2188745449927	2
4081	407	255	1.0317	5.16512300907876	10.6260910375718	1.31999621005707	3.59996210057068	97	0.0409940703191736	0.0409940703191736	44.2598686153119	2
4091	408	255	1.0288	5.15102360204684	10.6401904446037	1.33409561708899	3.64095617088986	98	-0.0270720325935359	0.0270720325935359	44.2869406479054	2
4101	409	255	1.0273	5.1437308053062	10.6474832413443	1.34138841382963	3.61388413829632	99	-1.16961018862819	1.16961018862819	45.4565508365336	2
4111	410	255	1.0493	5.25069182416902	10.5405222224815	1.23442739496681	2.44427394966813	100	-0.0319338970873084	0.0319338970873084	45.4884847336209	2
4121	411	255	1.0479	5.24388521387775	10.5473288327728	1.24123400525808	2.41234005258082	101	-0.216684747850346	0.216684747850346	45.7051694814713	2
4131	412	255	1.0503	5.25555368866278	10.5356603579877	1.22956553047305	2.19565530473048	102	0.37646272038893	0.37646272038893	46.0816322018602	2
4141	413	255	1.0405	5.20790741662389	10.5833066300266	1.27721180251194	2.57211802511941	103	-0.056243219556118	0.056243219556118	46.1378754214163	2
4151	414	255	1.0396	5.2035317385795	10.587682308071	1.28158748055633	2.51587480556329	104	0.0458559348129284	0.0458559348129284	46.1837313562293	2
4161	415	255	1.0366	5.18894614509821	10.6022679015523	1.29617307403762	2.56173074037622	105	-0.0513813550623454	0.0513813550623454	46.2351127112916	2
4171	416	255	1.0356	5.18408428060444	10.6071297660461	1.30103493853139	2.51034938531387	106	0.536904248683159	0.536904248683159	46.7720169599748	2
4181	417	255	1.0225	5.12039385573613	10.6708201909144	1.3647253633997	3.04725363399703	107	-0.051381355062381	0.051381355062381	46.8233983150371	2
4191	418	255	1.0215	5.11553199124236	10.6756820554082	1.36958722789347	2.99587227893465	108	-0.075690677531155	0.075690677531155	46.8990889925683	2
4201	419	255	1.021	5.11310105899548	10.678112987655	1.37201816014035	2.9201816014035	109	-0.834141538558451	0.834141538558451	47.7332305311267	2
4211	420	255	1.0361	5.18651521285133	10.6046988337992	1.2986040062845	2.08604006284504	110	NA	NA	NA	2
3122	311	255	1.3179	6.55658862719417	9.23462541945635	0	0	1	0.804306795840206	0.804306795840206	0.804306795840206	3
3132	312	255	1.2993	6.46615794761015	9.32505609904037	0.0904306795840206	0.804306795840206	2	0.230606785576002	0.230606785576002	1.03491358141621	3
3142	313	255	1.2925	6.43309726905255	9.35811677759797	0.123491358141621	1.03491358141621	3	0.138231360194447	0.138231360194447	1.17314494161066	3
3152	314	255	1.2876	6.40927413303311	9.38193991361741	0.147314494161066	1.17314494161066	4	-0.075690677531155	0.075690677531155	1.24883561914181	3
3162	315	255	1.2871	6.40684320078622	9.3843708458643	0.14974542640795	1.0974542640795	5	0.279225430513621	0.279225430513621	1.52806104965543	3
3172	316	255	1.2793	6.36892065773486	9.42229338891566	0.187667969459312	1.37667969459312	6	0.468838145770449	0.468838145770449	1.99689919542588	3
3182	317	255	1.2676	6.31203684315781	9.4791772034927	0.244551784036357	1.84551784036357	7	0.37646272038893	0.37646272038893	2.37336191581481	3
3192	318	255	1.2578	6.26439057111892	9.5268234755316	0.29219805607525	2.2219805607525	8	-0.0756906775311905	0.0756906775311905	2.449052593346	3
3202	319	255	1.2573	6.26195963887204	9.52925440777848	0.294628988322131	2.14628988322131	9	0.731378828433743	0.731378828433743	3.18043142177974	3
3212	320	255	1.2402	6.17882175602867	9.61239229062185	0.377766871165505	2.87766871165505	10	-0.0319338970872911	0.0319338970872911	3.21236531886704	3
3222	321	255	1.2388	6.1720151457374	9.61919890091312	0.384573481456776	2.84573481456776	11	0.40077204285774	0.40077204285774	3.61313736172478	3
3232	322	255	1.2285	6.12193794145162	9.6692761051989	0.43465068574255	3.2465068574255	12	-0.240994070319174	0.240994070319174	3.85413143204395	3
3242	323	255	1.2314	6.13603734848354	9.65517669816698	0.420551278710633	3.00551278710633	13	-0.221546612344119	0.221546612344119	4.07567804438807	3
3252	324	255	1.2339	6.14819200971795	9.64302203693257	0.408396617476221	2.78396617476221	14	-0.216684747850329	0.216684747850329	4.2923627922384	3
3262	325	255	1.2363	6.15986048450298	9.63135356214753	0.396728142691188	2.56728142691188	15	0.254916108044794	0.254916108044794	4.54727890028319	3
3272	326	255	1.229	6.1243688736985	9.66684517295201	0.432219753495668	2.82219753495668	16	-0.124309322468828	0.124309322468828	4.67158822275202	3
3282	327	255	1.2295	6.12679980594539	9.66441424070513	0.429788821248785	2.69788821248785	17	-0.148618644937637	0.148618644937637	4.82020686768966	3
3292	328	255	1.2305	6.13166167043915	9.65955237621137	0.424926956755021	2.54926956755021	18	0.0215466123441015	0.0215466123441015	4.84175348003376	3
3302	329	255	1.228	6.11950700920474	9.67170703744578	0.437081617989431	2.57081617989431	19	0.609832216089623	0.609832216089623	5.45158569612338	3
3312	330	255	1.2134	6.04852378759578	9.74269025905474	0.508064839598394	3.18064839598394	20	0.449390687795395	0.449390687795395	5.90097638391878	3
3322	331	255	1.2021	5.99358471881624	9.79762932783428	0.563003908377933	3.63003908377933	21	0.303534752982467	0.303534752982467	6.20451113690124	3
3332	332	255	1.1938	5.95323124351799	9.83798280313253	0.60335738367618	3.9335738367618	22	-0.362540682663293	0.362540682663293	6.56705181956453	3
3342	333	255	1.1992	5.97948531178432	9.8117287348662	0.57710331540985	3.5710331540985	23	-0.197237289875292	0.197237289875292	6.76428910943983	3
3352	334	255	1.2012	5.98920904077185	9.80200500587867	0.567379586422321	3.37379586422321	24	-0.338231360194465	0.338231360194465	7.10252046963429	3
3362	335	255	1.2061	6.0130321767913	9.77818186985922	0.543556450402875	3.03556450402875	25	-0.168066102912692	0.168066102912692	7.27058657254698	3
3372	336	255	1.2075	6.01983878708257	9.77137525956795	0.536749840111606	2.86749840111606	26	-0.148618644937637	0.148618644937637	7.41920521748462	3
3382	337	255	1.2085	6.02470065157633	9.76651339507419	0.531887975617842	2.71887975617842	27	-0.148618644937655	0.148618644937655	7.56782386242228	3
3392	338	255	1.2095	6.0295625160701	9.76165153058042	0.527026111124076	2.57026111124076	28	0.162540682663292	0.162540682663292	7.73036454508557	3
3402	339	255	1.2041	6.00330844780377	9.78790559884675	0.553280179390406	2.73280179390406	29	-0.124309322468827	0.124309322468827	7.85467386755439	3
3412	340	255	1.2046	6.00573938005065	9.78547466659987	0.550849247143523	2.60849247143523	30	-0.192375425381537	0.192375425381537	8.04704929293593	3
3422	341	255	1.2065	6.0149769225888	9.77623712406172	0.541611704605369	2.41611704605369	31	-0.148618644937637	0.148618644937637	8.19566793787357	3
3432	342	255	1.2075	6.01983878708257	9.77137525956795	0.536749840111606	2.26749840111606	32	-0.148618644937637	0.148618644937637	8.34428658281121	3
3442	343	255	1.2085	6.02470065157633	9.76651339507419	0.531887975617842	2.11887975617842	33	0.0166847478503285	0.0166847478503285	8.36097133066153	3
3452	344	255	1.2061	6.0130321767913	9.77818186985922	0.543556450402875	2.13556450402875	34	-0.119447457975055	0.119447457975055	8.48041878863659	3
3462	345	255	1.2065	6.0149769225888	9.77623712406172	0.541611704605369	2.01611704605369	35	0.0409940703191736	0.0409940703191736	8.52141285895576	3
3472	346	255	1.2036	6.00087751555689	9.79033653109363	0.555711111637287	2.05711111637287	36	-0.124309322468809	0.124309322468809	8.64572218142457	3
3482	347	255	1.2041	6.00330844780377	9.78790559884675	0.553280179390406	1.93280179390406	37	0.0653033927879831	0.0653033927879831	8.71102557421255	3
3492	348	255	1.2007	5.98677810852497	9.80443593812555	0.569810518669204	1.99810518669204	38	0.46883814577045	0.46883814577045	9.179863719983	3
3502	349	255	1.189	5.92989429394792	9.8613197527026	0.626694333246249	2.46694333246249	39	-0.143756780443865	0.143756780443865	9.32362050042687	3
3512	350	255	1.1899	5.93426997199231	9.85694407465821	0.622318655201862	2.32318655201862	40	1.03767629154088	1.03767629154088	10.3612967919678	3
3522	351	255	1.1665	5.82050234283822	9.9707117038123	0.736086284355951	3.36086284355951	41	0.230606785575984	0.230606785575984	10.5919035775437	3
3532	352	255	1.1597	5.78744166428062	10.0037723823699	0.769146962913549	3.59146962913549	42	0.352153397920104	0.352153397920104	10.9440569754638	3
3542	353	255	1.1504	5.74222632448861	10.0489877221619	0.814362302705559	3.94362302705559	43	0.303534752982466	0.303534752982466	11.2475917284463	3
3552	354	255	1.1421	5.70187284919037	10.0893411974602	0.854715778003806	4.24715778003806	44	-0.406297463107175	0.406297463107175	11.6538891915535	3
3562	355	255	1.1484	5.73250259550108	10.0587114511494	0.824086031693088	3.84086031693088	45	-0.693147468239259	0.693147468239259	12.3470366597927	3
3572	356	255	1.1606	5.79181734232501	9.99939670432551	0.764771284869163	3.14771284869163	46	-0.362540682663293	0.362540682663293	12.709577342456	3
3582	357	255	1.166	5.81807141059134	9.97314263605918	0.738517216602833	2.78517216602833	47	-0.0513813550623454	0.0513813550623454	12.7609586975184	3
3592	358	255	1.165	5.81320954609757	9.97800450055295	0.743379081096599	2.73379081096599	48	-0.172927967406482	0.172927967406482	12.9338866649249	3
3602	359	255	1.1665	5.82050234283822	9.9707117038123	0.736086284355951	2.56086284355951	49	-0.148618644937637	0.148618644937637	13.0825053098625	3
3612	360	255	1.1675	5.82536420733198	9.96584983931853	0.731224419862187	2.41224419862187	50	-0.0270720325935359	0.0270720325935359	13.109577342456	3
3622	361	255	1.166	5.81807141059134	9.97314263605918	0.738517216602833	2.38517216602833	51	-0.124309322468827	0.124309322468827	13.2338866649249	3
3632	362	255	1.1665	5.82050234283822	9.9707117038123	0.736086284355951	2.26086284355951	52	0.352153397920103	0.352153397920103	13.586040062845	3
3642	363	255	1.1572	5.77528700304621	10.0159270436043	0.781301624147961	2.61301624147961	53	-0.00762457461848109	0.00762457461848109	13.5936646374634	3
3652	364	255	1.1553	5.76604946050806	10.0251645861425	0.790539166686113	2.60539166686113	54	0.138231360194465	0.138231360194465	13.7318959976579	3
3662	365	255	1.1504	5.74222632448861	10.0489877221619	0.814362302705559	2.74362302705559	55	-0.172927967406447	0.172927967406447	13.9048239650644	3
3672	366	255	1.1519	5.74951912122926	10.0416949254213	0.807069505964915	2.57069505964915	56	-0.0270720325935536	0.0270720325935536	13.9318959976579	3
3682	367	255	1.1504	5.74222632448861	10.0489877221619	0.814362302705559	2.54362302705559	57	0.138231360194465	0.138231360194465	14.0701273578524	3
3692	368	255	1.1455	5.71840318846917	10.0728108581814	0.838185438725006	2.68185438725006	58	-0.00762457461848021	0.00762457461848021	14.0777519324709	3
3702	369	255	1.1436	5.70916564593101	10.0820484007195	0.847422981263158	2.67422981263158	59	-0.454916108044811	0.454916108044811	14.5326680405157	3
3712	370	255	1.1509	5.74465725673549	10.046556789915	0.811931370458677	2.21931370458677	60	-0.289612715256811	0.289612715256811	14.8222807557725	3
3722	371	255	1.1548	5.76361852826118	10.0275955183893	0.792970098932996	1.92970098932996	61	0.0653033927880009	0.0653033927880009	14.8875841485605	3
3732	372	255	1.1514	5.74708818898238	10.0441258576681	0.809500438211796	1.99500438211796	62	-0.12430932246881	0.12430932246881	15.0118934710293	3
3742	373	255	1.1519	5.74951912122926	10.0416949254213	0.807069505964915	1.87069505964915	63	-0.265303392788019	0.265303392788019	15.2771968638173	3
3752	374	255	1.1553	5.76604946050806	10.0251645861425	0.790539166686113	1.60539166686113	64	-0.12430932246881	0.12430932246881	15.4015061862861	3
3762	375	255	1.1558	5.76848039275494	10.0227336538956	0.788108234439232	1.48108234439232	65	-0.1	0.1	15.5015061862861	3
3772	376	255	1.1558	5.76848039275494	10.0227336538956	0.788108234439232	1.38108234439232	66	-0.406297463107157	0.406297463107157	15.9078036493933	3
3782	377	255	1.1621	5.79911013906566	9.99210390758486	0.757478488128516	0.974784881285161	67	0.181988140638329	0.181988140638329	16.0897917900316	3
3792	378	255	1.1563	5.77091132500182	10.0203027216487	0.785677302192349	1.15677302192349	68	-0.00276271012470852	0.00276271012470852	16.0925545001563	3
3802	379	255	1.1543	5.76118759601429	10.0300264506362	0.795401031179878	1.15401031179878	69	-0.00276271012472629	0.00276271012472629	16.095317210281	3
3812	380	255	1.1523	5.75146386702677	10.0397501796238	0.805124760167406	1.15124760167406	70	0.44452882330164	0.44452882330164	16.5398460335827	3
3822	381	255	1.1411	5.6970109846966	10.0942030619539	0.85957764249757	1.5957764249757	71	0.634141538558451	0.634141538558451	17.1739875721411	3
3832	382	255	1.126	5.62359683084076	10.1676172158098	0.932991796353415	2.22991796353415	72	0.162540682663275	0.162540682663275	17.3365282548044	3
3842	383	255	1.1206	5.59734276257443	10.1938712840761	0.959245864619742	2.39245864619742	73	0.517456790708104	0.517456790708104	17.8539850455125	3
3852	384	255	1.1079	5.53559708350362	10.2556169631469	1.02099154369055	2.90991543690553	74	-0.240994070319174	0.240994070319174	18.0949791158317	3
3862	385	255	1.1108	5.54969649053554	10.241517556115	1.00689213665864	2.66892136658635	75	-0.0562432195561358	0.0562432195561358	18.1512223353878	3
3872	386	255	1.1099	5.54532081249115	10.2458932341594	1.01126781470302	2.61267814703022	76	0.211159327600947	0.211159327600947	18.3623816629888	3
3882	387	255	1.1035	5.51420487973106	10.2770091669195	1.04238374746312	2.82383747463116	77	0.016684747850364	0.016684747850364	18.3790664108391	3
3892	388	255	1.1011	5.50253640494602	10.2886776417045	1.05405222224815	2.84052222248153	78	-0.338231360194483	0.338231360194483	18.7172977710336	3
3902	389	255	1.106	5.52635954096547	10.2648545056851	1.0302290862287	2.50229086228704	79	-0.595910178363985	0.595910178363985	19.3132079493976	3
3912	390	255	1.1162	5.57595055880186	10.2152634878487	0.980638068392306	1.90638068392306	80	-0.075690677531155	0.075690677531155	19.3888986269287	3
3922	391	255	1.1157	5.57351962655498	10.2176944200955	0.98306900063919	1.8306900063919	81	0.0409940703191558	0.0409940703191558	19.4298926972479	3
3932	392	255	1.1128	5.55942021952307	10.2317938271275	0.997168407671106	1.87168407671106	82	0.327844075451276	0.327844075451276	19.7577367726992	3
3942	393	255	1.104	5.51663581197794	10.2745782346726	1.03995281521623	2.19952815216234	83	0.18685000513212	0.18685000513212	19.9445867778313	3
3952	394	255	1.0981	5.48795081146473	10.3032632351858	1.06863781572945	2.38637815729446	84	0.49314746823926	0.49314746823926	20.4377342460706	3
3962	395	255	1.0859	5.4286360646408	10.3625779820097	1.12795256255337	2.87952562553372	85	0.420219500832812	0.420219500832812	20.8579537469034	3
3972	396	255	1.0752	5.37661411455752	10.414599932093	1.17997451263665	3.29974512636653	86	-0.668838145770449	0.668838145770449	21.5267918926738	3
3982	397	255	1.0869	5.43349792913456	10.357716117516	1.12309069805961	2.63090698059608	87	-0.503534752982449	0.503534752982449	22.0303266456563	3
3992	398	255	1.0952	5.47385140443281	10.3173626422177	1.08273722276136	2.12737222761363	88	0.0653033927879836	0.0653033927879836	22.0956300384443	3
4002	399	255	1.0918	5.45732106515401	10.3338929814965	1.09926756204016	2.19267562040161	89	0.254916108044811	0.254916108044811	22.3505461464891	3
4012	400	255	1.0845	5.42182945434953	10.369384592301	1.13475917284464	2.44759172844642	90	0.327844075451276	0.327844075451276	22.6783902219403	3
4022	401	255	1.0757	5.3790450468044	10.4121689998461	1.17754358038977	2.7754358038977	91	0.279225430513621	0.279225430513621	22.957615652454	3
4032	402	255	1.0679	5.34112250375304	10.4500915428975	1.21546612344113	3.05466123441132	92	0.566075435645759	0.566075435645759	23.5236910880997	3
4042	403	255	1.0542	5.27451496018846	10.5166990864621	1.28207366700571	3.62073667005708	93	-0.454916108044812	0.454916108044812	23.9786071961445	3
4052	404	255	1.0615	5.31000657099295	10.4812074756576	1.24658205620123	3.16582056201227	94	0.15767881816952	0.15767881816952	24.1362860143141	3
4062	405	255	1.0562	5.28423868917599	10.5069753574745	1.27234993801818	3.32349938018179	95	0.0701652572817553	0.0701652572817553	24.2064512715958	3
4072	406	255	1.0527	5.26722216344782	10.5239918832027	1.28936646374635	3.39366463746354	96	0.0653033927880022	0.0653033927880022	24.2717546643838	3
4082	407	255	1.0493	5.25069182416902	10.5405222224815	1.30589680302515	3.45896803025155	97	-0.625081365326567	0.625081365326567	24.8968360297104	3
4092	408	255	1.0601	5.30319996070167	10.4880140859488	1.2533886664925	2.83388666492498	98	-0.289612715256828	0.289612715256828	25.1864487449672	3
4102	409	255	1.064	5.32216123222736	10.4690528144232	1.23442739496681	2.54427394966815	99	0.0896127152568282	0.0896127152568282	25.276061460224	3
4112	410	255	1.0601	5.30319996070167	10.4880140859488	1.2533886664925	2.63388666492498	100	-0.119447457975055	0.119447457975055	25.3955089181991	3
4122	411	255	1.0605	5.30514470649918	10.4860693401513	1.25144392069499	2.51443920694992	101	0.468838145770449	0.468838145770449	25.8643470639695	3
4132	412	255	1.0488	5.24826089192214	10.5429531547284	1.30832773527204	2.98327735272037	102	0.541766113176914	0.541766113176914	26.4061131771465	3
4142	413	255	1.0356	5.18408428060444	10.6071297660461	1.37250434658973	3.52504346589729	103	0.0896127152568105	0.0896127152568105	26.4957258924033	3
4152	414	255	1.0317	5.16512300907876	10.6260910375718	1.39146561811541	3.6146561811541	104	-0.124309322468827	0.124309322468827	26.6200352148721	3
4162	415	255	1.0322	5.16755394132564	10.6236601053249	1.38903468586853	3.49034685868527	105	-0.0756906775311728	0.0756906775311728	26.6957258924033	3
4172	416	255	1.0317	5.16512300907876	10.6260910375718	1.39146561811541	3.4146561811541	106	0.15767881816952	0.15767881816952	26.8534047105728	3
4182	417	255	1.0264	5.13935512726181	10.6518589193887	1.41723349993236	3.57233499932362	107	-0.1	0.1	26.9534047105728	3
4192	418	255	1.0264	5.13935512726181	10.6518589193887	1.41723349993236	3.47233499932362	108	-0.479225430513621	0.479225430513621	27.4326301410864	3
4202	419	255	1.0342	5.17727767031317	10.6139363763373	1.379310956881	2.99310956881	109	-0.479225430513657	0.479225430513657	27.9118555716001	3
4212	420	255	1.042	5.21520021336454	10.576013833286	1.34138841382963	2.51388413829634	110	NA	NA	NA	3
