# Supplementary material for: Assessment of crusting effects on interrill erosion by laser scanning
Source: PeerJ. 2020 Jan 31;8:e8487. doi: 10.7717/peerj.8487 (PMC6996510; doi:10.7717/peerj.8487)
Supplement: Data S1 — Each has two transects and four subplots. [file peerj-08-8487-s001.zip › raw data for uploading/os7plota.txt]

x	y	z	cal	h	code	deltah	absh	cumsumh	number
1	160.72	259.11	1.2681	6.3144677754047	10.1413631475434	1	0.318452124341578	0.318452124341578	0.318452124341578	1
2	151.62	259.3	1.2026	5.99601565106312	10.459815271885	2	0.1589829689461	0.1589829689461	0.477435093287678	1
3	153.36	263.32	1.1699	5.83703268211702	10.6187982408311	3	-0.0807069505964932	0.0807069505964932	0.558142043884171	1
4	152.5	269.45	1.1865	5.91773963271351	10.5380912902346	4	0.0899444931346451	0.0899444931346451	0.648086537018816	1
5	154.12	263.4	1.168	5.82779513957887	10.6280357833693	5	0.152176358654829	0.152176358654829	0.800262895673646	1
6	141.23	264.39	1.1367	5.67561878092404	10.7802121420241	6	-0.489103568072712	0.489103568072712	1.28936646374636	1
7	142.9	273.56	1.2373	6.16472234899675	10.2911085739514	7	0.180375172718666	0.180375172718666	1.46974163646502	1
8	147.48	276.64	1.2002	5.98434717627809	10.47148374667	8	-0.104530086615938	0.104530086615938	1.57427172308096	1
9	139.7	276.69	1.2217	6.08887726289402	10.3669536600541	9	0.358805599639823	0.358805599639823	1.93307732272078	1
10	129.57	252.12	1.1479	5.7300716632542	10.7257592596939	10	-0.325258734632847	0.325258734632847	2.25833605735363	1
11	133.31	254.38	1.2148	6.05533039788705	10.4005005250611	11	0.426871702552525	0.426871702552525	2.68520775990616	1
12	132.03	267	1.127	5.62845869533452	10.8273722276136	12	-0.1424526296673	0.1424526296673	2.82766038957346	1
13	129.81	267.6	1.1563	5.77091132500182	10.6849195979463	13	0.0549390687795395	0.0549390687795395	2.882599458353	1
14	130.06	278.53	1.145	5.71597225622228	10.7398586667258	14	-0.0262540682663293	0.0262540682663293	2.90885352661932	1
15	121.4	271.18	1.1504	5.74222632448861	10.7136045984595	15	0.147314494161066	0.147314494161066	3.05616802078039	1
16	111.23	270.43	1.1201	5.59491183032755	10.8609190926206	16	0.0281988140638347	0.0281988140638347	3.08436683484423	1
17	102.59	269.92	1.1143	5.56671301626371	10.8891179066844	17	0.00972372898752738	0.00972372898752738	3.09409056383175	1
18	100.39	274.86	1.1123	5.55698928727618	10.8988416356719	18	-0.00486186449376191	0.00486186449376191	3.09895242832551	1
19	103.6	274.39	1.1133	5.56185115176995	10.8939797711782	19	-0.151690172205456	0.151690172205456	3.25064260053097	1
20	108.3	264.28	1.1445	5.7135413239754	10.7422895989727	20	0.104530086615938	0.104530086615938	3.35517268714691	1
21	100.63	266.72	1.123	5.60901123735946	10.8468196855887	21	0.0520219500832795	0.0520219500832795	3.40719463723019	1
22	99.794	266.05	1.1123	5.55698928727618	10.8988416356719	22	-0.0807069505964897	0.0807069505964897	3.48790158782668	1
23	95.27	265.14	1.1289	5.63769623787267	10.8181346850755	23	0.170651443731135	0.170651443731135	3.65855303155781	1
24	88.225	251.62	1.0938	5.46704479414154	10.9887861288066	24	-0.213435851276262	0.213435851276262	3.87198888283407	1
25	105.94	241.74	1.1377	5.6804806454178	10.7753502775303	25	0.154121104452335	0.154121104452335	4.02610998728641	1
26	105.84	236.24	1.106	5.52635954096547	10.9294713819827	26	-0.310673141151552	0.310673141151552	4.33678312843796	1
27	118.6	235.91	1.1699	5.83703268211702	10.6187982408311	27	-0.0165303392788001	0.0165303392788001	4.35331346771676	1
28	119.06	235.44	1.1733	5.85356302139582	10.6022679015523	28	0.127867036186007	0.127867036186007	4.48118050390277	1
29	134.94	240.61	1.147	5.72569598520981	10.7301349377383	29	0.0427844075451276	0.0427844075451276	4.5239649114479	1
30	133.27	239.37	1.1382	5.68291157766468	10.7729193452834	30	-0.393811023994926	0.393811023994926	4.91777593544282	1
31	145.37	232.6	1.2192	6.07672260165961	10.3791083212885	31	0.0427844075451276	0.0427844075451276	4.96056034298795	1
32	138.75	233.7	1.2104	6.03393819411448	10.4218927288336	32	0.135159832926654	0.135159832926654	5.0957201759146	1
33	137.5	230.03	1.1826	5.89877836118783	10.5570525617603	33	0.0495910178363985	0.0495910178363985	5.145311193751	1
34	130.95	230.52	1.1724	5.84918734335143	10.6066435795967	34	0.0690384758114568	0.0690384758114568	5.21434966956246	1
35	125.45	233.1	1.1582	5.78014886753997	10.6756820554082	35	0.11376762915409	0.11376762915409	5.32811729871655	1
36	118.27	243.51	1.1348	5.66638123838589	10.7894496845622	36	-0.0948063576284106	0.0948063576284106	5.42292365634496	1
37	115.05	245.93	1.1543	5.76118759601429	10.6946433269338	37	-0.0262540682663257	0.0262540682663257	5.44917772461129	1
38	111.12	258.87	1.1597	5.78744166428062	10.6683892586675	38	-0.0257678818169538	0.0257678818169538	5.47494560642824	1
39	125.74	255.67	1.165	5.81320954609757	10.6426213768506	39	0.137590765173536	0.137590765173536	5.61253637160178	1
40	129.2	257.95	1.1367	5.67561878092404	10.7802121420241	40	-0.2683749200558	0.2683749200558	5.88091129165758	1
41	129.22	242.88	1.1919	5.94399370097984	10.5118372219683	41	0.187667969459309	0.187667969459309	6.06857926111688	1
42	131.26	239.6	1.1533	5.75632573152053	10.6995051914276	42	0	0	6.06857926111688	1
43	126.99	245.9	1.1533	5.75632573152053	10.6995051914276	43	-0.0189612715256811	0.0189612715256811	6.08754053264257	1
44	122.35	249.54	1.1572	5.77528700304621	10.6805439199019	44	0.144883561914183	0.144883561914183	6.23242409455675	1
45	117.03	239.83	1.1274	5.63040344113203	10.8254274818161	45	-0.0763312725521033	0.0763312725521033	6.30875536710885	1
46	116.69	236.39	1.1431	5.70673471368413	10.749096209264	46	-0.0807069505964897	0.0807069505964897	6.38946231770534	1
47	111.16	235.08	1.1597	5.78744166428062	10.6683892586675	47	-0.142452629667302	0.142452629667302	6.53191494737264	1
48	129.28	234.62	1.189	5.92989429394792	10.5259366290002	48	0.448750092774466	0.448750092774466	6.98066504014711	1
49	106.51	235.87	1.0967	5.48114420117346	10.9746867217747	49	-0.346650938405411	0.346650938405411	7.32731597855252	1
50	102.5	249.83	1.168	5.82779513957887	10.6280357833693	50	0.211491105478757	0.211491105478757	7.53880708403128	1
51	100.61	267.75	1.1245	5.61630403410011	10.839526888848	51	0.0403534752982466	0.0403534752982466	7.57916055932952	1
52	93.275	270.81	1.1162	5.57595055880186	10.8798803641463	52	0.0403534752982431	0.0403534752982431	7.61951403462777	1
53	95.553	274.72	1.1079	5.53559708350362	10.9202338394445	53	0.144883561914185	0.144883561914185	7.76439759654195	1
54	93.35	260.63	1.0781	5.39071352158944	11.0651174013587	54	-0.177944240471781	0.177944240471781	7.94234183701373	1
55	86.989	261.78	1.1147	5.56865776206122	10.8871731608869	55	-0.135646019376031	0.135646019376031	8.07798785638976	1
56	96.837	254.75	1.1426	5.70430378143725	10.7515271415109	56	0.216352969972521	0.216352969972521	8.29434082636228	1
57	87.283	251.63	1.0981	5.48795081146473	10.9678801114834	57	-0.0238231360194447	0.0238231360194447	8.31816396238173	1
58	84.334	248.12	1.103	5.51177394748417	10.944056975464	58	0.025767881816952	0.025767881816952	8.34393184419868	1
59	78.25	245.79	1.0977	5.48600606566722	10.9698248572809	59	0.363667464133586	0.363667464133586	8.70759930833227	1
60	72.806	235.24	1.0229	5.12233860153363	11.3334923214145	60	0.00923754253815368	0.00923754253815368	8.71683685087042	1
61	75.334	234.1	1.021	5.11310105899548	11.3427298639527	61	-0.104530086615938	0.104530086615938	8.82136693748636	1
62	83.863	240.28	1.0425	5.21763114561142	11.2381997773367	62	-0.519733314383428	0.519733314383428	9.34110025186979	1
63	97.121	249.84	1.1494	5.73736445999485	10.7184664629533	63	0.349081870652293	0.349081870652293	9.69018212252208	1
64	91.416	257.92	1.0776	5.38828258934255	11.0675483336056	64	-0.163844833439866	0.163844833439866	9.85402695596195	1
65	84.724	273.7	1.1113	5.55212742278242	10.9037035001657	65	0.00680661029127094	0.00680661029127094	9.86083356625322	1
66	91.895	272.26	1.1099	5.54532081249115	10.910510110457	66	-0.0544528823301622	0.0544528823301622	9.91528644858338	1
67	95.234	268.64	1.1211	5.59977369482131	10.8560572281268	67	-0.0568838145770467	0.0568838145770467	9.97217026316043	1
68	94.624	251.22	1.1328	5.65665750939836	10.7991734135498	68	0.412772295520609	0.412772295520609	10.384942558681	1
69	85.41	238.06	1.0479	5.24388521387775	11.2119457090704	69	-0.116198561400973	0.116198561400973	10.501141120082	1
70	91.191	240.45	1.0718	5.36008377527872	11.0957471476694	70	-0.18766796945931	0.18766796945931	10.6888090895413	1
71	89.855	237.59	1.1104	5.54775174473803	10.9080791782101	71	0.0617456790708104	0.0617456790708104	10.7505547686121	1
72	94.887	245.37	1.0977	5.48600606566722	10.9698248572809	72	-0.0520219500832813	0.0520219500832813	10.8025767186954	1
73	91.168	247.39	1.1084	5.5380280157505	10.9178029071976	73	0.050077204285774	0.050077204285774	10.8526539229812	1
74	92.655	244.78	1.0981	5.48795081146473	10.9678801114834	74	0.0209060173231883	0.0209060173231883	10.8735599403044	1
75	88.76	252	1.0938	5.46704479414154	10.9887861288066	75	-0.201767376491228	0.201767376491228	11.0753273167956	1
76	104.49	262.41	1.1353	5.66881217063277	10.7870187523154	76	-0.00437567804438821	0.00437567804438821	11.07970299484	1
77	97.121	265.35	1.1362	5.67318784867716	10.782643074271	77	-0.0189612715256811	0.0189612715256811	11.0986642663657	1
78	104.07	253.35	1.1401	5.69214912020284	10.7636818027453	78	0.0092375425381519	0.0092375425381519	11.1079018089038	1
79	104.95	260.74	1.1382	5.68291157766468	10.7729193452834	79	0.0238231360194465	0.0238231360194465	11.1317249449233	1
80	111.17	262.28	1.1333	5.65908844164524	10.7967424813029	80	0.0520219500832795	0.0520219500832795	11.1837468950065	1
81	111.72	272.24	1.1226	5.60706649156196	10.8487644313862	81	-0.0403534752982448	0.0403534752982448	11.2241003703048	1
82	100.06	276.96	1.1309	5.6474199668602	10.8084109560879	82	0.375335938918623	0.375335938918623	11.5994363092234	1
83	78.17	269.28	1.0537	5.27208402794158	11.1837468950065	83	-0.116198561400973	0.116198561400973	11.7156348706244	1
84	73.726	264.08	1.0776	5.38828258934255	11.0675483336056	84	0.229966190555063	0.229966190555063	11.9456010611794	1
85	74.747	271.68	1.0303	5.15831639878749	11.2975145241606	85	-0.382142549209892	0.382142549209892	12.3277436103893	1
86	88.339	246.77	1.1089	5.54045894799738	10.9153719749507	86	-0.00923754253815368	0.00923754253815368	12.3369811529275	1
87	90.634	245.07	1.1108	5.54969649053554	10.9061344324126	87	0.0807069505964915	0.0807069505964915	12.417688103524	1
88	97.595	236.01	1.0942	5.46898953993905	10.9868413830091	88	-0.0452153397920103	0.0452153397920103	12.462903443316	1
89	90.604	235.01	1.1035	5.51420487973106	10.9416260432171	89	0.1755133082249	0.1755133082249	12.6384167515409	1
90	89.588	232.84	1.0674	5.33869157150616	11.117139351442	90	-0.277612462593956	0.277612462593956	12.9160292141349	1
91	88.471	236.71	1.1245	5.61630403410011	10.839526888848	91	0.0427844075451276	0.0427844075451276	12.95881362168	1
92	88.026	240.93	1.1157	5.57351962655498	10.8823112963931	92	0.387004413703657	0.387004413703657	13.3458180353836	1
93	80.588	237.5	1.0361	5.18651521285133	11.2693157100968	93	-0.268374920055802	0.268374920055802	13.6141929554394	1
94	83.17	232.32	1.0913	5.45489013290713	11.000940790041	94	-0.185237037212428	0.185237037212428	13.7994299926519	1
95	93.953	234.31	1.1294	5.64012717011956	10.8157037528286	95	-0.0495910178363985	0.0495910178363985	13.8490210104883	1
96	100.45	244.87	1.1396	5.68971818795595	10.7661127349922	96	0.199336444244345	0.199336444244345	14.0483574547326	1
97	102.2	230.98	1.0986	5.49038174371161	10.9654491792365	97	-0.102099154369055	0.102099154369055	14.1504566091017	1
98	101.42	232.42	1.1196	5.59248089808066	10.8633500248675	98	0.123491358141619	0.123491358141619	14.2739479672433	1
99	108.2	235.59	1.0942	5.46898953993905	10.9868413830091	99	-0.0879997473371397	0.0879997473371397	14.3619477145804	1
100	116.41	250.85	1.1123	5.55698928727618	10.8988416356719	100	-0.19447457975058	0.19447457975058	14.556422294331	1
101	108.57	252.3	1.1523	5.75146386702677	10.7043670559214	101	0.025767881816952	0.025767881816952	14.582190176148	1
102	117.25	254.21	1.147	5.72569598520981	10.7301349377383	102	-0.299004666366519	0.299004666366519	14.8811948425145	1
103	128.13	250.12	1.2085	6.02470065157633	10.4311302713718	103	0.204198308738111	0.204198308738111	15.0853931512526	1
104	153.51	231.54	1.1665	5.82050234283822	10.6353285801099	104	-0.462849499806383	0.462849499806383	15.548242651059	1
105	161.2	234.17	1.2617	6.2833518426446	10.1724790803035	105	0.0262540682663293	0.0262540682663293	15.5744967193253	1
106	158.62	234.33	1.2563	6.25709777437828	10.1987331485699	106	0.32477254818347	0.32477254818347	15.8992692675088	1
107	160.14	247.39	1.1895	5.9323252261948	10.5235056967533	107	-0.258651191068271	0.258651191068271	16.157920458577	1
108	176.51	254.96	1.2427	6.19097641726308	10.2648545056851	108	-0.213435851276264	0.213435851276264	16.3713563098533	1
109	178.97	253.98	1.2866	6.40441226853934	10.0514186544088	109	0.0354916108044794	0.0354916108044794	16.4068479206578	1
110	173.15	252.59	1.2793	6.36892065773486	10.0869102652133	110	-0.0238231360194447	0.0238231360194447	16.4306710566772	1
111	171.94	251.47	1.2842	6.39274379375431	10.0630871291938	111	0.23045237700444	0.23045237700444	16.6611234336817	1
112	172.05	263.14	1.2368	6.16229141674987	10.2935395061983	112	-0.137590765173536	0.137590765173536	16.7987141988552	1
113	170.82	273.14	1.2651	6.2998821819234	10.1559487410247	113	0.0330606785575984	0.0330606785575984	16.8317748774128	1
114	165.76	277.54	1.2583	6.2668215033658	10.1890094195823	114	-0.0262540682663293	0.0262540682663293	16.8580289456791	1
115	177.37	269.01	1.2637	6.29307557163213	10.162755351316	115	0.00729279674064642	0.00729279674064642	16.8653217424198	1
116	174.82	266.49	1.2622	6.28578277489149	10.1700481480566	116	-0.173568562427393	0.173568562427393	17.0388903048472	1
117	186.05	235.61	1.2979	6.45935133731888	9.99647958562925	117	-0.170651443731135	0.170651443731135	17.2095417485783	1
118	191.06	233.64	1.333	6.63000278105002	9.82582814189812	118	0.3014355986134	0.3014355986134	17.5109773471917	1
119	189.2	247.54	1.271	6.32856718243661	10.1272637405115	119	-0.0330606785575984	0.0330606785575984	17.5440380257493	1
120	187.08	257.19	1.2778	6.36162786099421	10.0942030619539	120	0.163844833439866	0.163844833439866	17.7078828591892	1
121	177.67	257.79	1.2441	6.19778302755435	10.2580478953938	121	-0.0286850005132102	0.0286850005132102	17.7365678597024	1
122	178.47	259.07	1.25	6.22646802806756	10.2293628948806	122	-0.541125518155994	0.541125518155994	18.2776933778584	1
123	190	266.75	1.3613	6.76759354622355	9.68823737672458	123	0.377280684716126	0.377280684716126	18.6549740625745	1
124	191.79	245.82	1.2837	6.39031286150742	10.0655180614407	124	-0.190098901706191	0.190098901706191	18.8450729642807	1
125	192.05	235.03	1.3228	6.58041176321362	9.87541915973451	125	0.0476462720388913	0.0476462720388913	18.8927192363196	1
126	184.57	231.22	1.313	6.53276549117472	9.92306543177341	126	0.173568562427395	0.173568562427395	19.066287798747	1
127	187.47	249.84	1.2773	6.35919692874733	10.0966339942008	127	-0.278098649043333	0.278098649043333	19.3443864477903	1
128	188.17	252.8	1.3345	6.63729557779066	9.81853534515747	128	0.0666075435645759	0.0666075435645759	19.4109939913549	1
129	187.17	245.88	1.3208	6.57068803422609	9.88514288872204	129	0.201767376491226	0.201767376491226	19.6127613678461	1
130	179.68	239.99	1.2793	6.36892065773486	10.0869102652133	130	-0.1424526296673	0.1424526296673	19.7552139975134	1
131	179.46	238.18	1.3086	6.51137328740216	9.94445763554597	131	-0.0709832216089605	0.0709832216089605	19.8261972191224	1
132	180.83	247.98	1.3232	6.58235650901112	9.87347441393701	132	0.23968991954259	0.23968991954259	20.065887138665	1
133	179.72	242.77	1.2739	6.34266658946853	10.1131643334796	133	-0.158982968946098	0.158982968946098	20.2248701076111	1
134	184.79	261.76	1.3066	6.50164955841463	9.9541813645335	134	0.0826516963939952	0.0826516963939952	20.3075218040051	1
135	185.79	267.06	1.2896	6.41899786202063	10.0368330609275	135	0.0121546612344119	0.0121546612344119	20.3196764652395	1
136	174	274.52	1.2871	6.40684320078622	10.0489877221619	136	0.253789326574509	0.253789326574509	20.573465791814	1
137	163.7	274.21	1.2349	6.15305387421172	10.3027770487364	137	0.17113763018051	0.17113763018051	20.7446034219945	1
138	158.06	273.35	1.1997	5.9819162440312	10.4739146789169	138	-0.223159580263792	0.223159580263792	20.9677630022583	1
139	157.04	272.11	1.2456	6.205075824295	10.2507550986531	139	0.465280432053268	0.465280432053268	21.4330434343115	1
140	137.05	279.22	1.1499	5.73979539224173	10.7160355307064	140	-0.0923754253815279	0.0923754253815279	21.5254188596931	1
141	135.08	277.85	1.1689	5.83217081762326	10.6236601053249	141	0.0996682221221725	0.0996682221221725	21.6250870818152	1
142	131	279.45	1.1484	5.73250259550108	10.723328327447	142	-0.458473821761993	0.458473821761993	22.0835609035772	1
143	147.77	273.02	1.2427	6.19097641726308	10.2648545056851	143	0.128353222635383	0.128353222635383	22.2119141262126	1
144	149.44	271.28	1.2163	6.06262319462769	10.3932077283204	144	-0.0121546612344119	0.0121546612344119	22.224068787447	1
145	148.98	271.09	1.2188	6.07477785586211	10.381053067086	145	-0.0568838145770449	0.0568838145770449	22.2809526020241	1
146	148.41	273.27	1.2305	6.13166167043915	10.324169252509	146	0.370474074424855	0.370474074424855	22.6514266764489	1
147	135.75	271.29	1.1543	5.76118759601429	10.6946433269338	147	-0.0452153397920085	0.0452153397920085	22.6966420162409	1
148	136.42	269.73	1.1636	5.8064029358063	10.6494279871418	148	-0.0948063576284071	0.0948063576284071	22.7914483738694	1
149	133.8	260.49	1.1831	5.90120929343471	10.5546216295134	149	-0.163844833439867	0.163844833439867	22.9552932073092	1
150	132.47	255.28	1.2168	6.06505412687458	10.3907767960736	150	0.239689919542593	0.239689919542593	23.1949831268518	1
151	138.54	249.67	1.1675	5.82536420733198	10.6304667156161	151	0.0641766113176896	0.0641766113176896	23.2591597381695	1
152	135.57	261.39	1.1543	5.76118759601429	10.6946433269338	152	-0.00972372898752738	0.00972372898752738	23.268883467157	1
153	121.37	270.77	1.1563	5.77091132500182	10.6849195979463	153	0.0170165257281756	0.0170165257281756	23.2858999928852	1
154	129.83	276.56	1.1528	5.75389479927365	10.7019361236745	154	0.125436103939125	0.125436103939125	23.4113360968243	1
155	118.27	259.4	1.127	5.62845869533452	10.8273722276136	155	-0.146828307711688	0.146828307711688	23.558164404536	1
156	126.18	262.1	1.1572	5.77528700304621	10.6805439199019	156	-0.154607290901712	0.154607290901712	23.7127716954377	1
157	150.08	267.44	1.189	5.92989429394792	10.5259366290002	157	-0.21100491902938	0.21100491902938	23.9237766144671	1
158	147.65	257.83	1.2324	6.1408992129773	10.3149317099708	158	0.234828055048826	0.234828055048826	24.1586046695159	1
159	146.5	260.18	1.1841	5.90607115792848	10.5497597650197	159	-0.277612462593956	0.277612462593956	24.4362171321099	1
160	146.61	250.75	1.2412	6.18368362052243	10.2721473024257	160	-0.00729279674064465	0.00729279674064465	24.4435099288505	1
161	165.53	269.52	1.2427	6.19097641726308	10.2648545056851	161	-0.104530086615938	0.104530086615938	24.5480400154665	1
162	169	267.06	1.2642	6.29550650387902	10.1603244190691	162	-0.135159832926654	0.135159832926654	24.6831998483931	1
163	181.91	251.93	1.292	6.43066633680567	10.0251645861425	163	0.0330606785575984	0.0330606785575984	24.7162605269507	1
164	177.4	246.79	1.2852	6.39760565824807	10.0582252647001	164	-0.0422982210957521	0.0422982210957521	24.7585587480465	1
165	172.74	239.22	1.2939	6.43990387934382	10.0159270436043	165	-0.028685000513212	0.028685000513212	24.7872437485597	1
166	179.41	235.29	1.2998	6.46858887985703	9.9872420430911	166	0.0972372898752916	0.0972372898752916	24.884481038435	1
167	177	232.13	1.2798	6.37135158998174	10.0844793329664	167	0.0213922037725638	0.0213922037725638	24.9058732422075	1
168	173.76	234.49	1.2754	6.34995938620918	10.105871536739	168	0.0213922037725638	0.0213922037725638	24.9272654459801	1
169	178.97	243.24	1.271	6.32856718243661	10.1272637405115	169	0.0262540682663293	0.0262540682663293	24.9535195142464	1
170	182.79	268.18	1.2656	6.30231311417029	10.1535178087778	170	-0.524595178877192	0.524595178877192	25.4781146931236	1
171	191.6	264.82	1.3735	6.82690829304748	9.62892262990065	171	-0.206629240984993	0.206629240984993	25.6847439341086	1
172	192.78	268.07	1.416	7.03353753403247	9.42229338891566	172	0.588771790194885	0.588771790194885	26.2735157243035	1
173	181.84	252.09	1.2949	6.44476574383759	10.0110651791105	173	-0.209060173231876	0.209060173231876	26.4825758975354	1
174	194.83	243.65	1.3379	6.65382591706946	9.80200500587867	174	0.316021192094695	0.316021192094695	26.7985970896301	1
175	184.86	268.37	1.2729	6.33780472497477	10.1180261979734	175	0.0593147468239277	0.0593147468239277	26.857911836454	1
176	184.41	267.9	1.2607	6.27848997815084	10.1773409447973	176	-0.182806104965547	0.182806104965547	27.0407179414196	1
177	184.28	258.25	1.2983	6.46129608311639	9.99453483983175	177	-0.152176358654829	0.152176358654829	27.1928943000744	1
178	188.5	261.97	1.3296	6.61347244177121	9.84235848117692	178	-0.047646272038893	0.047646272038893	27.2405405721133	1
179	187.14	253.97	1.3394	6.66111871381011	9.79471220913802	179	0.280529581290214	0.280529581290214	27.5210701534035	1
180	182.79	263.93	1.2817	6.3805891325199	10.0752417904282	180	0.22753525830818	0.22753525830818	27.7486054117117	1
181	167.81	257.61	1.2349	6.15305387421172	10.3027770487364	181	-0.246496529833863	0.246496529833863	27.9951019415455	1
182	162.68	248.46	1.2856	6.39955040404558	10.0562805189026	182	0.108905764660324	0.108905764660324	28.1040077062059	1
183	161.36	246.44	1.2632	6.29064463938525	10.1651862835629	183	0.0831378828433742	0.0831378828433742	28.1871455890492	1
184	155.18	257.04	1.2461	6.20750675654188	10.2483241664063	184	-0.0568838145770449	0.0568838145770449	28.2440294036263	1
185	174.82	268.46	1.2578	6.26439057111892	10.1914403518292	185	0.0495910178363985	0.0495910178363985	28.2936204214627	1
186	170.71	261.3	1.2476	6.21479955328252	10.2410313696656	186	0.119115680097231	0.119115680097231	28.4127361015599	1
187	167.09	248.29	1.2231	6.09568387318529	10.3601470497628	187	-0.1424526296673	0.1424526296673	28.5551887312272	1
188	166.2	244.39	1.2524	6.23813650285259	10.2176944200955	188	-0.213922037725638	0.213922037725638	28.7691107689528	1
189	162.34	254.24	1.2964	6.45205854057823	10.0037723823699	189	0.052508136532655	0.052508136532655	28.8216189054855	1
190	164.09	252.2	1.2856	6.39955040404558	10.0562805189026	190	0.242120851789474	0.242120851789474	29.063739757275	1
191	177.19	256.31	1.2358	6.1574295522561	10.298401370692	191	-0.0311159327600929	0.0311159327600929	29.0948556900351	1
192	177.57	257.04	1.2422	6.1885454850162	10.2672854379319	192	-0.562517721928558	0.562517721928558	29.6573734119636	1
193	189.56	262.37	1.3579	6.75106320694475	9.70476771600338	193	0.125922290388502	0.125922290388502	29.7832957023521	1
194	191.86	262.77	1.332	6.62514091655625	9.83069000639188	194	0.125436103939126	0.125436103939126	29.9087318062913	1
195	194.28	275.04	1.3062	6.49970481261713	9.95612611033101	195	0.235314241498202	0.235314241498202	30.1440460477895	1
196	180.26	269.22	1.2578	6.26439057111892	10.1914403518292	196	-0.225590512510674	0.225590512510674	30.3696365603001	1
197	186.88	262.02	1.3042	6.4899810836296	9.96584983931853	197	0.0189612715256828	0.0189612715256828	30.3885978318258	1
198	187.95	259.3	1.3003	6.47101981210391	9.98481111084422	198	0.451181025021349	0.451181025021349	30.8397788568472	1
199	161.25	262.69	1.2075	6.01983878708257	10.4359921358656	199	-0.185237037212429	0.185237037212429	31.0250158940596	1
200	154.4	253.16	1.2456	6.205075824295	10.2507550986531	200	0.0306297463107175	0.0306297463107175	31.0556456403703	1
201	158.05	256.12	1.2393	6.17444607798428	10.2813848449639	201	0.185237037212428	0.185237037212428	31.2408826775827	1
202	156.94	258.03	1.2012	5.98920904077185	10.4666218821763	202	-0.336927209417881	0.336927209417881	31.5778098870006	1
203	154.34	238.88	1.2705	6.32613625018973	10.1296946727584	203	0.190098901706193	0.190098901706193	31.7679087887068	1
204	154.35	236.2	1.2314	6.13603734848354	10.3197935744646	204	0.00194474579750548	0.00194474579750548	31.7698535345043	1
205	156.56	235.48	1.231	6.13409260268603	10.3217383202621	205	-0.261082123315154	0.261082123315154	32.0309356578195	1
206	161.92	235.29	1.2847	6.39517472600119	10.0606561969469	206	0.138076951622912	0.138076951622912	32.1690126094424	1
207	166.21	235.3	1.2563	6.25709777437828	10.1987331485699	207	0.104043900166561	0.104043900166561	32.2730565096089	1
208	163.81	240.3	1.2349	6.15305387421172	10.3027770487364	208	-0.336927209417883	0.336927209417883	32.6099837190268	1
209	183.72	238.86	1.3042	6.4899810836296	9.96584983931853	209	0.168706697933629	0.168706697933629	32.7786904169605	1
210	178.96	234.04	1.2695	6.32127438569597	10.1345565372522	210	0.189612715256818	0.189612715256818	32.9683031322173	1
211	168.27	236.51	1.2305	6.13166167043915	10.324169252509	211	-0.102099154369055	0.102099154369055	33.0704022865863	1
212	161.26	231.26	1.2515	6.23376082480821	10.2220700981399	212	-0.0495910178363985	0.0495910178363985	33.1199933044227	1
213	159.02	235.24	1.2617	6.2833518426446	10.1724790803035	213	-0.0690384758114551	0.0690384758114551	33.1890317802342	1
214	161.29	240.6	1.2759	6.35239031845606	10.1034406044921	214	0.415689414216867	0.415689414216867	33.604721194451	1
215	157.11	243.11	1.1904	5.93670090423919	10.5191300187089	215	-0.37290500667174	0.37290500667174	33.9776262011228	1
216	160.64	246.38	1.2671	6.30960591091093	10.1462250120372	216	0.280043394840837	0.280043394840837	34.2576695959636	1
217	149.62	247.96	1.2095	6.0295625160701	10.426268406878	217	0.306297463107166	0.306297463107166	34.5639670590708	1
218	135.74	249.74	1.1465	5.72326505296293	10.7325658699852	218	-0.0831378828433742	0.0831378828433742	34.6471049419142	1
219	131.07	249.07	1.1636	5.8064029358063	10.6494279871418	219	-0.208573986782497	0.208573986782497	34.8556789286967	1
220	127.98	244.51	1.2065	6.0149769225888	10.4408540003593	220	-0.0452153397920121	0.0452153397920121	34.9008942684887	1
221	143.43	244.7	1.2158	6.06019226238081	10.3956386605673	221	-0.0928616118309016	0.0928616118309016	34.9937558803196	1
222	154.15	236.81	1.2349	6.15305387421172	10.3027770487364	222	0.209060173231876	0.209060173231876	35.2028160535514	1
223	158.19	242.12	1.1919	5.94399370097984	10.5118372219683	223	-0.569810518669204	0.569810518669204	35.7726265722207	1
224	162.51	245.87	1.3091	6.51380421964904	9.94202670329909	224	0.261082123315155	0.261082123315155	36.0337086955358	1
225	162.78	241.39	1.2554	6.25272209633389	10.2031088266142	225	-0.277612462593956	0.277612462593956	36.3113211581298	1
226	187.55	246.54	1.3125	6.53033455892784	9.92549636402029	226	-0.211491105478757	0.211491105478757	36.5228122636085	1
227	191.25	238.78	1.356	6.7418256644066	9.71400525854153	227	0.097723476324667	0.097723476324667	36.6205357399332	1
228	187.51	233.18	1.3359	6.64410218808193	9.8117287348662	228	-0.104530086615936	0.104530086615936	36.7250658265491	1
229	181.94	236.7	1.3574	6.74863227469787	9.70719864825026	229	0.752616623634749	0.752616623634749	37.4776824501839	1
230	141.85	234.43	1.2026	5.99601565106312	10.459815271885	230	0.0617456790708086	0.0617456790708086	37.5394281292547	1
231	136.16	236.6	1.1899	5.93426997199231	10.5215609509558	231	0.180375172718664	0.180375172718664	37.7198033019733	1
232	135.62	241.43	1.1528	5.75389479927365	10.7019361236745	232	-0.33984432811414	0.33984432811414	38.0596476300875	1
233	152.48	237.68	1.2227	6.09373912738779	10.3620917955603	233	0.453611957268231	0.453611957268231	38.5132595873557	1
234	139.48	264.2	1.1294	5.64012717011956	10.8157037528286	234	-0.53188797561784	0.53188797561784	39.0451475629736	1
235	142.28	260.17	1.2388	6.1720151457374	10.2838157772107	235	0.493965432566474	0.493965432566474	39.53911299554	1
236	140.62	264.81	1.1372	5.67804971317092	10.7777812097772	236	-0.22315958026379	0.22315958026379	39.7622725758038	1
237	132.46	270.73	1.1831	5.90120929343471	10.5546216295134	237	0.151690172205452	0.151690172205452	39.9139627480093	1
238	130.09	258.69	1.1519	5.74951912122926	10.7063118017189	238	-0.0165303392787983	0.0165303392787983	39.9304930872881	1
239	121.53	267.28	1.1553	5.76604946050806	10.6897814624401	239	0.4438882282807	0.4438882282807	40.3743813155688	1
240	64.885	259.86	1.064	5.32216123222736	11.1336696907208	240	-0.208573986782499	0.208573986782499	40.5829553023513	1
241	68.663	263.57	1.1069	5.53073521900985	10.9250957039383	241	0.334496277171001	0.334496277171001	40.9174515795223	1
242	58.804	259	1.0381	5.19623894183886	11.2595919811093	242	-0.225590512510674	0.225590512510674	41.1430420920329	1
243	65.731	257	1.0845	5.42182945434953	11.0340014685986	243	0.256706445270767	0.256706445270767	41.3997485373037	1
244	66.675	246.65	1.0317	5.16512300907876	11.2907079138694	244	0.0568838145770449	0.0568838145770449	41.4566323518808	1
245	59.297	252.63	1.02	5.10823919450172	11.3475917284464	245	0.0092375425381519	0.0092375425381519	41.4658698944189	1
246	57.193	251.5	1.0181	5.09900165196356	11.3568292709846	246	-0.116198561400971	0.116198561400971	41.5820684558199	1
247	64.017	254.22	1.042	5.21520021336454	11.2406307095836	247	0.0140994070319174	0.0140994070319174	41.5961678628518	1
248	46.37	268.44	1.0391	5.20110080633262	11.2547301166155	248	-0.0354916108044812	0.0354916108044812	41.6316594736563	1
249	61.065	266.82	1.0464	5.2365924171371	11.219238505811	249	0.125922290388502	0.125922290388502	41.7575817640448	1
250	57.136	267.97	1.0205	5.1106701267486	11.3451607961995	250	-0.0758450861027278	0.0758450861027278	41.8334268501475	1
251	52.361	256.38	1.0361	5.18651521285133	11.2693157100968	251	0.0948063576284088	0.0948063576284088	41.9282332077759	1
252	48.653	263.56	1.0166	5.09170885522292	11.3641220677252	252	-0.0165303392788001	0.0165303392788001	41.9447635470547	1
253	54.531	262.68	1.02	5.10823919450172	11.3475917284464	253	0.00486186449376547	0.00486186449376547	41.9496254115485	1
254	53.703	262.1	1.019	5.10337733000795	11.3524535929402	254	-0.0145855934812946	0.0145855934812946	41.9642110050298	1
255	55.052	263.56	1.022	5.11796292348925	11.3378679994589	255	-0.073414153855845	0.073414153855845	42.0376251588856	1
256	57.742	263.77	1.0371	5.19137707734509	11.264453845603	256	-0.0286850005132102	0.0286850005132102	42.0663101593988	1
257	58.446	256.69	1.043	5.2200620778583	11.2357688450898	257	-0.146828307711688	0.146828307711688	42.2131384671105	1
258	54.387	254.26	1.0732	5.36689038556999	11.0889405373781	258	-0.0549390687795395	0.0549390687795395	42.2680775358901	1
259	73.108	246.29	1.0845	5.42182945434953	11.0340014685986	259	0.168706697933629	0.168706697933629	42.4367842338237	1
260	67.853	245.67	1.0498	5.2531227564159	11.2027081665322	260	0.132728900679771	0.132728900679771	42.5695131345035	1
261	62.88	250.35	1.0225	5.12039385573613	11.335437067212	261	0.00972372898753093	0.00972372898753093	42.579236863491	1
262	52.845	246.6	1.0205	5.1106701267486	11.3451607961995	262	0.00243093224688096	0.00243093224688096	42.5816677957379	1
263	31.722	239.21	1.02	5.10823919450172	11.3475917284464	263	-0.00243093224688096	0.00243093224688096	42.5840987279848	1
264	27.844	243.51	1.0205	5.1106701267486	11.3451607961995	264	-0.00486186449376547	0.00486186449376547	42.5889605924785	1
265	26.802	244.96	1.0215	5.11553199124236	11.3402989317058	265	0.00486186449376547	0.00486186449376547	42.5938224569723	1
266	46.652	234.57	1.0205	5.1106701267486	11.3451607961995	266	0.00243093224688096	0.00243093224688096	42.5962533892192	1
267	39.875	238.31	1.02	5.10823919450172	11.3475917284464	267	-0.0238231360194447	0.0238231360194447	42.6200765252386	1
268	44.571	232.22	1.0249	5.13206233052116	11.323768592427	268	0.0238231360194447	0.0238231360194447	42.6438996612581	1
269	38.935	236.27	1.02	5.10823919450172	11.3475917284464	269	0.0140994070319174	0.0140994070319174	42.65799906829	1
270	22.729	250.11	1.0171	5.0941397874698	11.3616911354783	270	-0.00729279674064642	0.00729279674064642	42.6652918650306	1
271	16.607	252.42	1.0186	5.10143258421045	11.3543983387377	271	-0.0140994070319174	0.0140994070319174	42.6793912720625	1
272	19.745	244.58	1.0215	5.11553199124236	11.3402989317058	272	0.00972372898752738	0.00972372898752738	42.6891150010501	1
273	32.814	239.63	1.0195	5.10580826225484	11.3500226606933	273	0	0	42.6891150010501	1
274	35.173	236.04	1.0195	5.10580826225484	11.3500226606933	274	0.00680661029127094	0.00680661029127094	42.6959216113413	1
275	29.65	241.87	1.0181	5.09900165196356	11.3568292709846	275	-0.0165303392787983	0.0165303392787983	42.7124519506201	1
276	46.595	244.4	1.0215	5.11553199124236	11.3402989317058	276	-0.00680661029127094	0.00680661029127094	42.7192585609114	1
277	45.321	251.16	1.0229	5.12233860153363	11.3334923214145	277	0.0165303392787983	0.0165303392787983	42.7357889001902	1
278	51.796	253.24	1.0195	5.10580826225484	11.3500226606933	278	-0.0189612715256811	0.0189612715256811	42.7547501717159	1
279	53.897	234.67	1.0234	5.12476953378052	11.3310613891676	279	0.0379225430513639	0.0379225430513639	42.7926727147672	1
280	54.927	239.04	1.0156	5.08684699072915	11.368983932219	280	-0.0354916108044812	0.0354916108044812	42.8281643255717	1
281	51.405	239.85	1.0229	5.12233860153363	11.3334923214145	281	-0.00243093224688273	0.00243093224688273	42.8305952578186	1
282	35.262	246.9	1.0234	5.12476953378052	11.3310613891676	282	0.00680661029127094	0.00680661029127094	42.8374018681099	1
283	32.015	252.12	1.022	5.11796292348925	11.3378679994589	283	0.0189612715256811	0.0189612715256811	42.8563631396356	1
284	34.033	254.76	1.0181	5.09900165196356	11.3568292709846	284	-0.0568838145770449	0.0568838145770449	42.9132469542126	1
285	43.841	257.48	1.0298	5.15588546654061	11.2999454564075	285	0.047646272038893	0.047646272038893	42.9608932262515	1
286	40.645	259.14	1.02	5.10823919450172	11.3475917284464	286	-0.00243093224688096	0.00243093224688096	42.9633241584984	1
287	25.621	263.05	1.0205	5.1106701267486	11.3451607961995	287	-0.0140994070319191	0.0140994070319191	42.9774235655303	1
288	16.982	261.55	1.0234	5.12476953378052	11.3310613891676	288	0.0140994070319191	0.0140994070319191	42.9915229725622	1
289	15.65	264.63	1.0205	5.1106701267486	11.3451607961995	289	0.0116684747850329	0.0116684747850329	43.0031914473472	1
290	17.85	266.14	1.0181	5.09900165196356	11.3568292709846	290	0	0	43.0031914473472	1
291	14.165	265.34	1.0181	5.09900165196356	11.3568292709846	291	-0.0281988140638347	0.0281988140638347	43.0313902614111	1
292	34.415	240.42	1.0239	5.1272004660274	11.3286304569207	292	0.00486186449376547	0.00486186449376547	43.0362521259049	1
293	41.067	232.57	1.0229	5.12233860153363	11.3334923214145	293	0.0189612715256828	0.0189612715256828	43.0552133974305	1
294	41.657	231.86	1.019	5.10337733000795	11.3524535929402	294	-0.00729279674064642	0.00729279674064642	43.0625061941712	1
295	45.23	232.97	1.0205	5.1106701267486	11.3451607961995	295	-0.232883309251323	0.232883309251323	43.2953895034225	1
296	63.732	237.1	1.0684	5.34355343599992	11.1122774869482	296	0.190098901706193	0.190098901706193	43.4854884051287	1
297	72.041	235.46	1.0293	5.15345453429373	11.3023763886544	297	-0.325258734632847	0.325258734632847	43.8107471397615	1
298	73.617	242.55	1.0962	5.47871326892657	10.9771176540216	298	0.308728395354047	0.308728395354047	44.1194755351156	1
299	81.553	238.75	1.0327	5.16998487357253	11.2858460493756	299	0.0666075435645759	0.0666075435645759	44.1860830786802	1
300	74.885	232.71	1.019	5.10337733000795	11.3524535929402	300	-0.221214834466288	0.221214834466288	44.4072979131465	1
301	79.61	230.39	1.0645	5.32459216447424	11.1312387584739	301	0.0403534752982466	0.0403534752982466	44.4476513884447	1
302	58.509	235.2	1.0562	5.28423868917599	11.1715922337721	302	0.154607290901712	0.154607290901712	44.6022586793464	1
303	56.584	234.93	1.0244	5.12963139827428	11.3261995246739	303	-0.144883561914183	0.144883561914183	44.7471422412606	1
304	67.554	238.91	1.0542	5.27451496018846	11.1813159627597	304	0.180375172718664	0.180375172718664	44.9275174139793	1
305	61.986	247.98	1.0171	5.0941397874698	11.3616911354783	305	-0.211004919029381	0.211004919029381	45.1385223330086	1
306	78.896	256.54	1.0605	5.30514470649918	11.1506862164489	306	-0.0641766113176914	0.0641766113176914	45.2026989443263	1
307	72.478	264.76	1.0737	5.36932131781687	11.0865096051313	307	-0.0996682221221725	0.0996682221221725	45.3023671664485	1
308	69.126	261.03	1.0942	5.46898953993905	10.9868413830091	308	0.144397375464806	0.144397375464806	45.4467645419133	1
309	71.82	265.36	1.0645	5.32459216447424	11.1312387584739	309	-0.168220511484252	0.168220511484252	45.6149850533976	1
310	80.382	269.5	1.0991	5.49281267595849	10.9630182469896	310	0.177944240471783	0.177944240471783	45.7929292938693	1
311	80.043	272.7	1.0625	5.31486843548671	11.1409624874614	311	-0.0452153397920121	0.0452153397920121	45.8381446336614	1
312	82.562	278.64	1.0718	5.36008377527872	11.0957471476694	312	-0.344220006158528	0.344220006158528	46.1823646398199	1
313	97.151	277.15	1.1426	5.70430378143725	10.7515271415109	313	0.0165303392788001	0.0165303392788001	46.1988949790987	1
314	107.78	264.83	1.1392	5.68777344215845	10.7680574807897	314	0.0427844075451276	0.0427844075451276	46.2416793866438	1
315	107.52	267.13	1.1304	5.64498903461332	10.8108418883348	315	-0.121060425894736	0.121060425894736	46.3627398125385	1
316	120.06	275.61	1.1553	5.76604946050806	10.6897814624401	316	0	0	46.3627398125385	1
317	119.96	275.69	1.1553	5.76604946050806	10.6897814624401	317	0.0452153397920085	0.0452153397920085	46.4079551523306	1
318	123.03	271.62	1.146	5.72083412071605	10.7349968022321	318	0.0807069505964932	0.0807069505964932	46.4886621029271	1
319	116.6	276.05	1.1294	5.64012717011956	10.8157037528286	319	-0.0330606785576002	0.0330606785576002	46.5217227814847	1
320	118.05	274.65	1.1362	5.67318784867716	10.782643074271	320	0	0	46.5217227814847	1
321	125.16	274.92	1.1362	5.67318784867716	10.782643074271	321	-0.0593147468239277	0.0593147468239277	46.5810375283086	1
322	123.97	273.1	1.1484	5.73250259550108	10.723328327447	322	0	0	46.5810375283086	1
323	111.2	266.89	1.1484	5.73250259550108	10.723328327447	323	0.132728900679773	0.132728900679773	46.7137664289884	1
324	111.36	264.74	1.1211	5.59977369482131	10.8560572281268	324	0.0544528823301622	0.0544528823301622	46.7682193113185	1
325	99.174	266.15	1.1099	5.54532081249115	10.910510110457	325	0.232883309251321	0.232883309251321	47.0011026205698	1
326	87.108	257.59	1.062	5.31243750323983	11.1433934197083	326	-0.128353222635383	0.128353222635383	47.1294558432052	1
327	85.613	253.42	1.0884	5.44079072587521	11.0150401970729	327	0.149745426407947	0.149745426407947	47.2792012696132	1
328	58.235	233.87	1.0576	5.29104529946726	11.1647856234809	328	0.0238231360194465	0.0238231360194465	47.3030244056326	1
329	57.442	233	1.0527	5.26722216344782	11.1886087595003	329	0.102099154369055	0.102099154369055	47.4051235600017	1
330	54.391	240.27	1.0317	5.16512300907876	11.2907079138694	330	0.0593147468239259	0.0593147468239259	47.4644383068256	1
331	56.451	238.36	1.0195	5.10580826225484	11.3500226606933	331	0.00243093224688451	0.00243093224688451	47.4668692390725	1
332	57.639	240.8	1.019	5.10337733000795	11.3524535929402	332	-0.0666075435645759	0.0666075435645759	47.5334767826371	1
333	59.077	239.81	1.0327	5.16998487357253	11.2858460493756	333	-0.180375172718662	0.180375172718662	47.7138519553557	1
334	68.974	245	1.0698	5.35036004629119	11.1054708766569	334	-0.0617456790708104	0.0617456790708104	47.7755976344265	1
335	70.152	244.71	1.0825	5.412105725362	11.0437251975861	335	0.0758450861027278	0.0758450861027278	47.8514427205292	1
336	88.673	257.89	1.0669	5.33626063925927	11.1195702836889	336	-0.246982716283238	0.246982716283238	48.0984254368125	1
337	89.227	262.78	1.1177	5.58324335554251	10.8725875674056	337	0.270805852302683	0.270805852302683	48.3692312891152	1
338	72.971	251.22	1.062	5.31243750323983	11.1433934197083	338	0.073414153855845	0.073414153855845	48.442645442971	1
339	81.155	236.32	1.0469	5.23902334938398	11.2168075735641	339	-0.341789073911647	0.341789073911647	48.7844345168827	1
340	87.194	237.33	1.1172	5.58081242329563	10.8750184996525	340	0.427357889001902	0.427357889001902	49.2117924058846	1
341	72.368	232.75	1.0293	5.15345453429373	11.3023763886544	341	0.0593147468239277	0.0593147468239277	49.2711071527085	1
342	74.926	231.6	1.0171	5.0941397874698	11.3616911354783	342	-0.0213922037725638	0.0213922037725638	49.2924993564811	1
343	64.819	233.17	1.0215	5.11553199124236	11.3402989317058	343	-0.1589829689461	0.1589829689461	49.4514823254272	1
344	65.769	235.49	1.0542	5.27451496018846	11.1813159627597	344	-0.047646272038893	0.047646272038893	49.4991285974661	1
345	61.231	256.27	1.064	5.32216123222736	11.1336696907208	345	-0.118629493647854	0.118629493647854	49.6177580911139	1
346	82.323	248.38	1.0884	5.44079072587521	11.0150401970729	346	-0.0306297463107175	0.0306297463107175	49.6483878374246	1
347	92.433	242.14	1.0947	5.47142047218593	10.9844104507622	347	0.075845086102726	0.075845086102726	49.7242329235274	1
348	88.505	255.83	1.0791	5.3955753860832	11.0602555368649	348	-0.0831378828433724	0.0831378828433724	49.8073708063707	1
349	94.864	245.87	1.0962	5.47871326892657	10.9771176540216	349	0.109391951109702	0.109391951109702	49.9167627574804	1
350	98.786	233.08	1.0737	5.36932131781687	11.0865096051313	350	-0.45361195726823	0.45361195726823	50.3703747147486	1
351	127.62	233.21	1.167	5.8229332750851	10.632897647863	351	-0.104530086615938	0.104530086615938	50.4749048013646	1
352	135.64	244.91	1.1885	5.92746336170104	10.5283675612471	352	0.177944240471781	0.177944240471781	50.6528490418364	1
353	122.83	246.88	1.1519	5.74951912122926	10.7063118017189	353	-0.123005171692242	0.123005171692242	50.7758542135286	1
354	120.73	242.89	1.1772	5.8725242929215	10.5833066300266	354	0.0807069505964897	0.0807069505964897	50.8565611641251	1
355	124.16	238.41	1.1606	5.79181734232501	10.6640135806231	355	0.0116684747850364	0.0116684747850364	50.8682296389101	1
356	111.7	237.74	1.1582	5.78014886753997	10.6756820554082	356	0.0476462720388913	0.0476462720388913	50.915875910949	1
357	117.85	236.72	1.1484	5.73250259550108	10.723328327447	357	0.225104326061297	0.225104326061297	51.1409802370103	1
358	108.21	237.72	1.1021	5.50739826943979	10.9484326535083	358	-0.346164751956033	0.346164751956033	51.4871449889664	1
359	109.74	243.31	1.1733	5.85356302139582	10.6022679015523	359	0.0593147468239277	0.0593147468239277	51.5464597357903	1
360	107.47	249.41	1.1611	5.79424827457189	10.6615826483762	360	0.135159832926654	0.135159832926654	51.6816195687169	1
361	100.51	256.93	1.1333	5.65908844164524	10.7967424813029	361	0.0923754253815261	0.0923754253815261	51.7739949940985	1
362	89.992	248.32	1.1143	5.56671301626371	10.8891179066844	362	-0.123005171692242	0.123005171692242	51.8970001657907	1
363	100.59	250.27	1.1396	5.68971818795595	10.7661127349922	363	0.0306297463107157	0.0306297463107157	51.9276299121014	1
364	103.95	240.63	1.1333	5.65908844164524	10.7967424813029	364	0.125922290388502	0.125922290388502	52.0535522024899	1
365	115.23	239.49	1.1074	5.53316615125674	10.9226647716914	365	-0.109391951109702	0.109391951109702	52.1629441535996	1
366	111.78	246.54	1.1299	5.64255810236644	10.8132728205817	366	0.0311159327600929	0.0311159327600929	52.1940600863597	1
367	113.82	251.48	1.1235	5.61144216960635	10.8443887533418	367	0.0782760183496087	0.0782760183496087	52.2723361047093	1
368	109.59	254.9	1.1074	5.53316615125674	10.9226647716914	368	-0.185237037212428	0.185237037212428	52.4575731419218	1
369	122.37	257.32	1.1455	5.71840318846917	10.737427734479	369	-0.0189612715256828	0.0189612715256828	52.4765344134474	1
370	123.49	273.34	1.1494	5.73736445999485	10.7184664629533	370	0.201767376491226	0.201767376491226	52.6783017899387	1
371	106.41	279.77	1.1079	5.53559708350362	10.9202338394445	371	-0.1093919511097	0.1093919511097	52.7876937410484	1
372	97.558	279.49	1.1304	5.64498903461332	10.8108418883348	372	0.190098901706193	0.190098901706193	52.9777926427546	1
373	88.234	279.4	1.0913	5.45489013290713	11.000940790041	373	-0.133215087129148	0.133215087129148	53.1110077298837	1
374	89.812	268.45	1.1187	5.58810522003628	10.8677257029119	374	0.313590259847812	0.313590259847812	53.4245979897315	1
375	83.96	266.49	1.0542	5.27451496018846	11.1813159627597	375	-0.161413901192981	0.161413901192981	53.5860118909245	1
376	77.976	255.27	1.0874	5.43592886138145	11.0199020615667	376	0.0354916108044794	0.0354916108044794	53.621503501729	1
377	75.057	255.72	1.0801	5.40043725057697	11.0553936723712	377	0.280043394840837	0.280043394840837	53.9015468965698	1
378	53.434	277.4	1.0225	5.12039385573613	11.335437067212	378	-0.0092375425381519	0.0092375425381519	53.910784439108	1
379	42.077	269.47	1.0244	5.12963139827428	11.3261995246739	379	-0.180375172718666	0.180375172718666	54.0911596118266	1
380	43.95	272.95	1.0615	5.31000657099295	11.1458243519552	380	0.168220511484254	0.168220511484254	54.2593801233109	1
381	42.955	268.45	1.0269	5.14178605950869	11.3140448634394	381	-0.0495910178363985	0.0495910178363985	54.3089711411473	1
382	44.957	276.72	1.0371	5.19137707734509	11.264453845603	382	0.0403534752982466	0.0403534752982466	54.3493246164455	1
383	51.845	261.59	1.0288	5.15102360204684	11.3048073209013	383	-0.121060425894736	0.121060425894736	54.4703850423403	1
384	54.713	272.65	1.0537	5.27208402794158	11.1837468950065	384	0.1424526296673	0.1424526296673	54.6128376720076	1
385	61.522	276.99	1.0244	5.12963139827428	11.3261995246739	385	-0.00243093224688096	0.00243093224688096	54.6152686042545	1
386	63.477	276.79	1.0249	5.13206233052116	11.323768592427	386	0.0427844075451276	0.0427844075451276	54.6580530117996	1
387	52.64	279.97	1.0161	5.08927792297604	11.3665529999721	387	-0.0904306795840206	0.0904306795840206	54.7484836913836	1
388	57.042	277.47	1.0347	5.17970860256006	11.2761223203881	388	0.0855688150902552	0.0855688150902552	54.8340525064739	1
389	48.432	279.42	1.0171	5.0941397874698	11.3616911354783	389	-0.0520219500832813	0.0520219500832813	54.8860744565571	1
390	58.076	274.54	1.0278	5.14616173755308	11.309669185395	390	0.025767881816952	0.025767881816952	54.9118423383741	1
391	63.187	276.63	1.0225	5.12039385573613	11.335437067212	391	-0.116198561400971	0.116198561400971	55.0280408997751	1
392	69.657	277.67	1.0464	5.2365924171371	11.219238505811	392	-0.0758450861027278	0.0758450861027278	55.1038859858778	1
393	54.384	254.48	1.062	5.31243750323983	11.1433934197083	393	0.180375172718666	0.180375172718666	55.2842611585965	1
394	45.473	249.94	1.0249	5.13206233052116	11.323768592427	394	0.0262540682663257	0.0262540682663257	55.3105152268628	1
395	38.426	251.13	1.0195	5.10580826225484	11.3500226606933	395	-0.0121546612344101	0.0121546612344101	55.3226698880972	1
396	37.619	248.87	1.022	5.11796292348925	11.3378679994589	396	0.0311159327600929	0.0311159327600929	55.3537858208573	1
397	30.573	252.26	1.0156	5.08684699072915	11.368983932219	397	-0.0286850005132102	0.0286850005132102	55.3824708213705	1
398	39.158	257.24	1.0215	5.11553199124236	11.3402989317058	398	-0.0238231360194465	0.0238231360194465	55.4062939573899	1
399	41.263	261.05	1.0264	5.13935512726181	11.3164757956863	399	-0.0116684747850346	0.0116684747850346	55.417962432175	1
400	46.031	250.73	1.0288	5.15102360204684	11.3048073209013	400	0.0427844075451276	0.0427844075451276	55.4607468397201	1
401	16.616	231.83	1.02	5.10823919450172	11.3475917284464	401	-0.00729279674064642	0.00729279674064642	55.4680396364607	1
402	15.889	234.69	1.0215	5.11553199124236	11.3402989317058	402	-0.0354916108044812	0.0354916108044812	55.5035312472652	1
403	12.85	237.1	1.0288	5.15102360204684	11.3048073209013	403	0.0520219500832795	0.0520219500832795	55.5555531973485	1
404	12.202	237.38	1.0181	5.09900165196356	11.3568292709846	404	-0.00680661029127094	0.00680661029127094	55.5623598076398	1
405	17.959	238.32	1.0195	5.10580826225484	11.3500226606933	405	-0.0359777972538566	0.0359777972538566	55.5983376048936	1
406	25.008	249.93	1.0269	5.14178605950869	11.3140448634394	406	0.028685000513212	0.028685000513212	55.6270226054069	1
407	41.67	236.94	1.021	5.11310105899548	11.3427298639527	407	-0.00486186449376547	0.00486186449376547	55.6318844699006	1
408	40.926	244.7	1.022	5.11796292348925	11.3378679994589	408	0.0262540682663293	0.0262540682663293	55.6581385381669	1
409	33.683	249.8	1.0166	5.09170885522292	11.3641220677252	409	-0.0306297463107175	0.0306297463107175	55.6887682844777	1
410	32.088	250.95	1.0229	5.12233860153363	11.3334923214145	410	0.0281988140638347	0.0281988140638347	55.7169670985415	1
411	16.031	263.66	1.0171	5.0941397874698	11.3616911354783	411	-0.0330606785576002	0.0330606785576002	55.7500277770991	1
412	21.029	264.19	1.0239	5.1272004660274	11.3286304569207	412	0.0140994070319191	0.0140994070319191	55.764127184131	1
413	24.033	256.7	1.021	5.11310105899548	11.3427298639527	413	-0.00243093224688273	0.00243093224688273	55.7665581163779	1
414	29.541	256.53	1.0215	5.11553199124236	11.3402989317058	414	-0.0165303392787983	0.0165303392787983	55.7830884556567	1
415	44.191	256.09	1.0249	5.13206233052116	11.323768592427	415	0.0165303392787983	0.0165303392787983	55.7996187949355	1
416	51.023	258.09	1.0215	5.11553199124236	11.3402989317058	416	-0.163844833439864	0.163844833439864	55.9634636283754	1
417	52.118	270.91	1.0552	5.27937682468223	11.1764540982659	417	0.1424526296673	0.1424526296673	56.1059162580427	1
418	51.447	267.03	1.0259	5.13692419501493	11.3189067279332	418	0.0165303392787983	0.0165303392787983	56.1224465973215	1
419	44.902	262.68	1.0225	5.12039385573613	11.335437067212	419	-0.125436103939125	0.125436103939125	56.2478827012606	1
420	43.642	276.42	1.0483	5.24582995967525	11.2100009632729	420	0.154121104452337	0.154121104452337	56.4020038057129	1
421	36.249	279.69	1.0166	5.09170885522292	11.3641220677252	421	-0.0116684747850346	0.0116684747850346	56.4136722804979	1
422	30.557	275.26	1.019	5.10337733000795	11.3524535929402	422	-0.00243093224688451	0.00243093224688451	56.4161032127448	1
423	28.262	275.26	1.0195	5.10580826225484	11.3500226606933	423	-0.00243093224688096	0.00243093224688096	56.4185341449917	1
424	25.82	274.75	1.02	5.10823919450172	11.3475917284464	424	-0.0140994070319174	0.0140994070319174	56.4326335520236	1
425	42.537	270.46	1.0229	5.12233860153363	11.3334923214145	425	-0.0194474579750583	0.0194474579750583	56.4520810099987	1
426	32.313	256.56	1.0269	5.14178605950869	11.3140448634394	426	0.0238231360194465	0.0238231360194465	56.4759041460181	1
427	34.637	259.9	1.022	5.11796292348925	11.3378679994589	427	0	0	56.4759041460181	1
428	37.725	259.16	1.022	5.11796292348925	11.3378679994589	428	0.00972372898752916	0.00972372898752916	56.4856278750057	1
429	41.581	268.2	1.02	5.10823919450172	11.3475917284464	429	-0.878538914023251	0.878538914023251	57.3641667890289	1
430	27.969	273.06	1.2007	5.98677810852497	10.4690528144232	430	0.880969846270132	0.880969846270132	58.245136635299	1
431	25.507	279.5	1.0195	5.10580826225484	11.3500226606933	431	0	0	58.245136635299	1
432	16.217	279.14	1.0195	5.10580826225484	11.3500226606933	432	-0.0213922037725638	0.0213922037725638	58.2665288390716	1
433	15.305	269.95	1.0239	5.1272004660274	11.3286304569207	433	0.0116684747850364	0.0116684747850364	58.2781973138567	1
434	12.865	269.1	1.0215	5.11553199124236	11.3402989317058	434	0.00243093224688273	0.00243093224688273	58.2806282461035	1
435	10.213	263.3	1.021	5.11310105899548	11.3427298639527	435	0.00486186449376369	0.00486186449376369	58.2854901105973	1
436	38.253	256.25	1.02	5.10823919450172	11.3475917284464	436	-0.00972372898752916	0.00972372898752916	58.2952138395848	1
437	28.045	235.96	1.022	5.11796292348925	11.3378679994589	437	-0.0140994070319156	0.0140994070319156	58.3093132466167	1
438	27.432	238.52	1.0249	5.13206233052116	11.323768592427	438	0.0140994070319156	0.0140994070319156	58.3234126536487	1
439	23.217	235.52	1.022	5.11796292348925	11.3378679994589	439	0.00486186449376547	0.00486186449376547	58.3282745181424	1
440	24.054	232.48	1.021	5.11310105899548	11.3427298639527	440	0.00486186449376369	0.00486186449376369	58.3331363826362	1
441	15.406	232.69	1.02	5.10823919450172	11.3475917284464	441	-0.0121546612344119	0.0121546612344119	58.3452910438706	1
442	19.186	239.45	1.0225	5.12039385573613	11.335437067212	442	0.00243093224688273	0.00243093224688273	58.3477219761175	1
443	11.242	234.93	1.022	5.11796292348925	11.3378679994589	443	-0.0189612715256811	0.0189612715256811	58.3666832476432	1
444	10.857	242.34	1.0259	5.13692419501493	11.3189067279332	444	0.0262540682663293	0.0262540682663293	58.3929373159095	1
445	18.542	256.52	1.0205	5.1106701267486	11.3451607961995	445	-0.0189612715256828	0.0189612715256828	58.4118985874352	1
446	27.895	262.04	1.0244	5.12963139827428	11.3261995246739	446	-0.0782760183496087	0.0782760183496087	58.4901746057848	1
447	35.646	267.75	1.0405	5.20790741662389	11.2479235063242	447	0.0972372898752916	0.0972372898752916	58.5874118956601	1
448	29.731	266.93	1.0205	5.1106701267486	11.3451607961995	448	-0.0568838145770449	0.0568838145770449	58.6442957102371	1
449	38.19	270.07	1.0322	5.16755394132564	11.2882769816225	449	0.0520219500832795	0.0520219500832795	58.6963176603204	1
450	40.004	272.54	1.0215	5.11553199124236	11.3402989317058	450	-0.187667969459312	0.187667969459312	58.8839856297797	1
451	67.575	276.48	1.0601	5.30319996070167	11.1526309622465	451	0.159469155395477	0.159469155395477	59.0434547851752	1
452	74.79	272.61	1.0273	5.1437308053062	11.3121001176419	452	0.0330606785576002	0.0330606785576002	59.0765154637328	1
453	59.787	278.22	1.0205	5.1106701267486	11.3451607961995	453	-0.0072927967406482	0.0072927967406482	59.0838082604734	1
454	58.65	273.95	1.022	5.11796292348925	11.3378679994589	454	0.00972372898752916	0.00972372898752916	59.093531989461	1
455	43.072	261.12	1.02	5.10823919450172	11.3475917284464	455	-0.00243093224688096	0.00243093224688096	59.0959629217079	1
456	40.083	265.2	1.0205	5.1106701267486	11.3451607961995	456	0.00243093224688096	0.00243093224688096	59.0983938539547	1
457	33.493	273.5	1.02	5.10823919450172	11.3475917284464	457	-0.00243093224688096	0.00243093224688096	59.1008247862016	1
458	29.751	267.32	1.0205	5.1106701267486	11.3451607961995	458	-0.0072927967406482	0.0072927967406482	59.1081175829423	1
459	22.579	268.19	1.022	5.11796292348925	11.3378679994589	459	0.00972372898752916	0.00972372898752916	59.1178413119298	1
460	16.373	256	1.02	5.10823919450172	11.3475917284464	460	-0.00243093224688096	0.00243093224688096	59.1202722441767	1
461	21.187	268.6	1.0205	5.1106701267486	11.3451607961995	461	-0.00486186449376547	0.00486186449376547	59.1251341086704	1
462	25.442	264.25	1.0215	5.11553199124236	11.3402989317058	462	-0.00243093224688273	0.00243093224688273	59.1275650409173	1
463	29.937	265.16	1.022	5.11796292348925	11.3378679994589	463	0	0	59.1275650409173	1
464	24.462	258.73	1.022	5.11796292348925	11.3378679994589	464	-0.0213922037725638	0.0213922037725638	59.1489572446899	1
465	21.059	240.3	1.0264	5.13935512726181	11.3164757956863	465	0.0311159327600929	0.0311159327600929	59.18007317745	1
466	19.981	234.5	1.02	5.10823919450172	11.3475917284464	466	-0.0140994070319174	0.0140994070319174	59.1941725844819	1
467	26.856	238.18	1.0229	5.12233860153363	11.3334923214145	467	-0.106961018862819	0.106961018862819	59.3011336033447	1
468	36.817	240.47	1.0449	5.22929962039645	11.2265313025517	468	0.104530086615936	0.104530086615936	59.4056636899606	1
469	36.925	230.85	1.0234	5.12476953378052	11.3310613891676	469	0.0140994070319191	0.0140994070319191	59.4197630969926	1
470	59.776	231.03	1.0205	5.1106701267486	11.3451607961995	470	-0.199336444244349	0.199336444244349	59.6190995412369	1
471	58.559	233.57	1.0615	5.31000657099295	11.1458243519552	471	0.196905511997466	0.196905511997466	59.8160050532344	1
472	44.023	236.15	1.021	5.11310105899548	11.3427298639527	472	-0.113767629154092	0.113767629154092	59.9297726823885	1
473	78.311	256.79	1.0444	5.22686868814957	11.2289622347986	473	-0.346650938405411	0.346650938405411	60.2764236207939	1
474	82.102	254.52	1.1157	5.57351962655498	10.8823112963931	474	-0.050077204285774	0.050077204285774	60.3265008250797	1
475	93.421	266.43	1.126	5.62359683084076	10.8322340921074	475	0.0666075435645723	0.0666075435645723	60.3931083686442	1
476	97.201	263.99	1.1123	5.55698928727618	10.8988416356719	476	-0.0923754253815243	0.0923754253815243	60.4854837940258	1
477	100.81	244.09	1.1313	5.64936471265771	10.8064662102904	477	-0.133215087129148	0.133215087129148	60.6186988811549	1
478	124.27	260.39	1.1587	5.78257979978686	10.6732511231613	478	-0.0972372898752898	0.0972372898752898	60.7159361710302	1
479	125.08	261.49	1.1787	5.87981708966215	10.576013833286	479	0.0617456790708086	0.0617456790708086	60.777681850101	1
480	131.19	264.17	1.166	5.81807141059134	10.6377595123568	480	0.00680661029126917	0.00680661029126917	60.7844884603923	1
481	139.15	269.89	1.1646	5.81126480030007	10.6445661226481	481	-0.0330606785575966	0.0330606785575966	60.8175491389499	1
482	139.27	269.07	1.1714	5.84432547885767	10.6115054440905	482	0.075845086102726	0.075845086102726	60.8933942250526	1
483	143.65	267.46	1.1558	5.76848039275494	10.6873505301932	483	0.028685000513212	0.028685000513212	60.9220792255658	1
484	141.22	265.76	1.1499	5.73979539224173	10.7160355307064	484	-0.0714694080583413	0.0714694080583413	60.9935486336241	1
485	134.28	252.89	1.1646	5.81126480030007	10.6445661226481	485	-0.00680661029126917	0.00680661029126917	61.0003552439154	1
486	139.33	249.56	1.166	5.81807141059134	10.6377595123568	486	0.0709832216089623	0.0709832216089623	61.0713384655244	1
487	131.31	250.23	1.1514	5.74708818898238	10.7087427339658	487	0.00972372898752916	0.00972372898752916	61.0810621945119	1
488	131.52	241.45	1.1494	5.73736445999485	10.7184664629533	488	-0.437081617989431	0.437081617989431	61.5181438125013	1
489	145.11	230.66	1.2393	6.17444607798428	10.2813848449639	489	0.337413395867259	0.337413395867259	61.8555572083686	1
490	145.1	240.88	1.1699	5.83703268211702	10.6187982408311	490	-0.0238231360194483	0.0238231360194483	61.879380344388	1
491	138.6	242.02	1.1748	5.86085581813647	10.5949751048117	491	0.144883561914185	0.144883561914185	62.0242639063022	1
492	133.55	267.18	1.145	5.71597225622228	10.7398586667258	492	-0.0593147468239277	0.0593147468239277	62.0835786531262	1
493	143.53	267.43	1.1572	5.77528700304621	10.6805439199019	493	-0.199336444244345	0.199336444244345	62.2829150973705	1
494	151.62	276.18	1.1982	5.97462344729056	10.4812074756576	494	-0.135646019376031	0.135646019376031	62.4185611167465	1
495	161.7	267.91	1.2261	6.11026946666659	10.3455614562815	495	-0.0807069505964897	0.0807069505964897	62.499268067343	1
496	157.29	268.86	1.2427	6.19097641726308	10.2648545056851	496	0.00243093224688096	0.00243093224688096	62.5016989995899	1
497	158.01	279.12	1.2422	6.1885454850162	10.2672854379319	497	0.194960766199959	0.194960766199959	62.6966597657899	1
498	150.18	268.6	1.2021	5.99358471881624	10.4622462041319	498	0.220728648016909	0.220728648016909	62.9173884138068	1
499	141.57	266.81	1.1567	5.77285607079933	10.6829748521488	499	-0.0714694080583378	0.0714694080583378	62.9888578218651	1
500	154.08	259.87	1.1714	5.84432547885767	10.6115054440905	500	NA	NA	NA	1
501	117.72	250.17	1.0933	5.46461386189466	10.9912170610535	1	-0.256220258821392	0.256220258821392	0.256220258821392	2
502	115.52	255.12	1.146	5.72083412071605	10.7349968022321	2	0.0593147468239295	0.0593147468239295	0.315535005645321	2
503	130.19	255.41	1.1338	5.66151937389212	10.794311549056	3	-0.0354916108044812	0.0354916108044812	0.351026616449802	2
504	125.8	250.53	1.1411	5.6970109846966	10.7588199382515	4	-0.054452882330164	0.054452882330164	0.405479498779966	2
505	122.44	250.98	1.1523	5.75146386702677	10.7043670559214	5	0.0165303392787983	0.0165303392787983	0.422009838058765	2
506	125.13	256.2	1.1489	5.73493352774797	10.7208973952002	6	-0.0213922037725638	0.0213922037725638	0.443402041831328	2
507	122.68	255.41	1.1533	5.75632573152053	10.6995051914276	7	0.0427844075451276	0.0427844075451276	0.486186449376456	2
508	121.67	243.87	1.1445	5.7135413239754	10.7422895989727	8	-0.114253815603465	0.114253815603465	0.600440264979921	2
509	147.99	245.98	1.168	5.82779513957887	10.6280357833693	9	-0.0923754253815261	0.0923754253815261	0.692815690361448	2
510	156.21	243.88	1.187	5.92017056496039	10.5356603579877	10	-0.133215087129148	0.133215087129148	0.826030777490596	2
511	145.2	231.12	1.2144	6.05338565208954	10.4024452708586	11	-0.121060425894736	0.121060425894736	0.947091203385332	2
512	159.12	237.15	1.2393	6.17444607798428	10.2813848449639	12	-0.0233369495700693	0.0233369495700693	0.970428152955401	2
513	163.29	237.68	1.2441	6.19778302755435	10.2580478953938	13	0.0709832216089623	0.0709832216089623	1.04141137456436	2
514	170.03	237.13	1.2295	6.12679980594539	10.3290311170027	14	-0.177944240471783	0.177944240471783	1.21935561503615	2
515	166.49	230.37	1.2661	6.30474404641717	10.151086876531	15	0.0899444931346434	0.0899444931346434	1.30930010817079	2
516	161.13	236.11	1.2476	6.21479955328252	10.2410313696656	16	0.268374920055804	0.268374920055804	1.57767502822659	2
517	158.71	241.16	1.1924	5.94642463322672	10.5094062897214	17	0.0452153397920103	0.0452153397920103	1.6228903680186	2
518	156.24	245.96	1.1831	5.90120929343471	10.5546216295134	18	-0.152176358654831	0.152176358654831	1.77506672667344	2
519	151.55	248.83	1.2144	6.05338565208954	10.4024452708586	19	-0.253789326574509	0.253789326574509	2.02885605324794	2
520	163.46	234.37	1.2666	6.30717497866405	10.1486559442841	20	0.1424526296673	0.1424526296673	2.17130868291524	2
521	169.03	241.92	1.2373	6.16472234899675	10.2911085739514	21	0.420065092261257	0.420065092261257	2.5913737751765	2
522	160.59	248	1.1509	5.74465725673549	10.7111736662126	22	-0.467711364300149	0.467711364300149	3.05908513947665	2
523	162.27	239.78	1.2471	6.21236862103564	10.2434623019125	23	0.27566771679645	0.27566771679645	3.3347528562731	2
524	159.1	243.89	1.1904	5.93670090423919	10.5191300187089	24	-0.303866530860283	0.303866530860283	3.63861938713338	2
525	166.16	243.74	1.2529	6.24056743509948	10.2152634878487	25	0.135159832926654	0.135159832926654	3.77377922006004	2
526	168.84	243.54	1.2251	6.10540760217282	10.3504233207753	26	0.0948063576284071	0.0948063576284071	3.86858557768844	2
527	168.07	259.56	1.2056	6.01060124454441	10.4452296784037	27	-0.054452882330164	0.054452882330164	3.92303846001861	2
528	170.26	260	1.2168	6.06505412687458	10.3907767960736	28	-0.1424526296673	0.1424526296673	4.06549108968591	2
529	174.39	272.58	1.2461	6.20750675654188	10.2483241664063	29	-0.185237037212428	0.185237037212428	4.25072812689834	2
530	187.03	269.35	1.2842	6.39274379375431	10.0630871291938	30	-0.393811023994926	0.393811023994926	4.64453915089326	2
531	191.6	263.95	1.3652	6.78655481774923	9.6692761051989	31	0.508064839598394	0.508064839598394	5.15260399049166	2
532	182.64	256.45	1.2607	6.27848997815084	10.1773409447973	32	-0.280529581290214	0.280529581290214	5.43313357178187	2
533	187.54	244.49	1.3184	6.55901955944105	9.89681136350708	33	-0.00437567804438821	0.00437567804438821	5.43750924982626	2
534	194.94	234.71	1.3193	6.56339523748544	9.89243568546269	34	0.154121104452337	0.154121104452337	5.59163035427859	2
535	191.47	230.11	1.2876	6.40927413303311	10.046556789915	35	0.199336444244345	0.199336444244345	5.79096679852294	2
536	179.81	232.92	1.2466	6.20993768878876	10.2458932341594	36	-0.384573481456776	0.384573481456776	6.17554027997972	2
537	189.07	230.57	1.3257	6.59451117024553	9.8613197527026	37	0.327689666879731	0.327689666879731	6.50322994685945	2
538	186.47	239.92	1.2583	6.2668215033658	10.1890094195823	38	0.0403534752982466	0.0403534752982466	6.54358342215769	2
539	182.8	238.07	1.25	6.22646802806756	10.2293628948806	39	-0.0238231360194483	0.0238231360194483	6.56740655817714	2
540	189.87	250.31	1.2549	6.25029116408701	10.2055397588611	40	-0.0734141538558433	0.0734141538558433	6.64082071203299	2
541	180.78	247.8	1.27	6.32370531794285	10.1321256050053	41	-0.0855688150902552	0.0855688150902552	6.72638952712324	2
542	173.93	244.59	1.2876	6.40927413303311	10.046556789915	42	0.344220006158526	0.344220006158526	7.07060953328177	2
543	167.68	247.33	1.2168	6.06505412687458	10.3907767960736	43	-0.204198308738107	0.204198308738107	7.27480784201987	2
544	175.77	247.38	1.2588	6.26925243561269	10.1865784873354	44	0.125922290388498	0.125922290388498	7.40073013240837	2
545	182.33	240.31	1.2329	6.14333014522419	10.3125007777239	45	-0.249413648530119	0.249413648530119	7.65014378093849	2
546	169.82	230.41	1.2842	6.39274379375431	10.0630871291938	46	-0.322827802385966	0.322827802385966	7.97297158332446	2
547	184.47	233.05	1.3506	6.71557159614027	9.74025932680786	47	0.437081617989433	0.437081617989433	8.41005320131389	2
548	194.61	247.11	1.2607	6.27848997815084	10.1773409447973	48	0.00194474579750548	0.00194474579750548	8.4119979471114	2
549	193.21	247.14	1.2603	6.27654523235333	10.1792856905948	49	-0.13029796843289	0.13029796843289	8.54229591554429	2
550	190.11	258.21	1.2871	6.40684320078622	10.0489877221619	50	-0.0666075435645723	0.0666075435645723	8.60890345910886	2
551	193.29	250.56	1.3008	6.4734507443508	9.98238017859734	51	-0.0116684747850364	0.0116684747850364	8.62057193389389	2
552	188.45	241.12	1.3032	6.48511921913583	9.9707117038123	52	0.384573481456775	0.384573481456775	9.00514541535067	2
553	175.75	260.43	1.2241	6.10054573767906	10.3552851852691	53	-0.0617456790708086	0.0617456790708086	9.06689109442148	2
554	175.81	267.7	1.2368	6.16229141674987	10.2935395061983	54	-0.204198308738111	0.204198308738111	9.27108940315959	2
555	177.54	276.5	1.2788	6.36648972548798	10.0893411974602	55	0.258651191068271	0.258651191068271	9.52974059422786	2
556	165.25	278.58	1.2256	6.10783853441971	10.3479923885284	56	-0.118629493647852	0.118629493647852	9.64837008787571	2
557	161.85	274.63	1.25	6.22646802806756	10.2293628948806	57	0.130784154882264	0.130784154882264	9.77915424275797	2
558	162.7	271.06	1.2231	6.09568387318529	10.3601470497628	58	0.158982968946102	0.158982968946102	9.93813721170408	2
559	159.11	273.79	1.1904	5.93670090423919	10.5191300187089	59	0.0734141538558433	0.0734141538558433	10.0115513655599	2
560	153.31	278.05	1.1753	5.86328675038335	10.5925441725648	60	-0.0709832216089623	0.0709832216089623	10.0825345871689	2
561	154.78	278.45	1.1899	5.93426997199231	10.5215609509558	61	0.11376762915409	0.11376762915409	10.196302216323	2
562	153.44	268.26	1.1665	5.82050234283822	10.6353285801099	62	-0.220728648016909	0.220728648016909	10.4170308643399	2
563	150.18	264.35	1.2119	6.04123099085513	10.414599932093	63	0.144883561914183	0.144883561914183	10.5619144262541	2
564	145.81	262.58	1.1821	5.89634742894095	10.5594834940072	64	0.0495910178363985	0.0495910178363985	10.6115054440905	2
565	149.28	260.87	1.1719	5.84675641110455	10.6090745118436	65	0.135646019376031	0.135646019376031	10.7471514634665	2
566	143.45	266.92	1.144	5.71111039172852	10.7447205312196	66	-0.182806104965547	0.182806104965547	10.929957568432	2
567	152.36	275.83	1.1816	5.89391649669407	10.5619144262541	67	-0.178430426921159	0.178430426921159	11.1083879953532	2
568	159.88	274.34	1.2183	6.07234692361522	10.3834839993329	68	0.00972372898752916	0.00972372898752916	11.1181117243407	2
569	164.2	274.31	1.2163	6.06262319462769	10.3932077283204	69	-0.34422000615853	0.34422000615853	11.4623317304993	2
570	187.25	267.83	1.2871	6.40684320078622	10.0489877221619	70	-0.111822883356584	0.111822883356584	11.5741546138558	2
571	187.37	270.22	1.3101	6.51866608414281	9.93716483880532	71	0.114253815603467	0.114253815603467	11.6884084294593	2
572	192.25	274.87	1.2866	6.40441226853934	10.0514186544088	72	-0.173568562427393	0.173568562427393	11.8619769918867	2
573	185.63	273.53	1.3223	6.57798083096673	9.8778500919814	73	0.0379225430513621	0.0379225430513621	11.8998995349381	2
574	194.08	260.26	1.3145	6.54005828791537	9.91577263503276	74	0.0855688150902552	0.0855688150902552	11.9854683500283	2
575	188.18	260.08	1.2969	6.45448947282512	10.001341450123	75	0.125922290388502	0.125922290388502	12.1113906404168	2
576	187.79	257.31	1.271	6.32856718243661	10.1272637405115	76	-0.457987635312618	0.457987635312618	12.5693782757294	2
577	191.93	264.18	1.3652	6.78655481774923	9.6692761051989	77	0.275181530347071	0.275181530347071	12.8445598060765	2
578	193.79	261.91	1.3086	6.51137328740216	9.94445763554597	78	-0.111336696907205	0.111336696907205	12.9558965029837	2
579	193.31	256.13	1.3315	6.62270998430937	9.83312093863876	79	0.403534752982456	0.403534752982456	13.3594312559662	2
580	174.43	250.53	1.2485	6.21917523132691	10.2366556916212	80	-0.0690384758114568	0.0690384758114568	13.4284697317776	2
581	172.03	276.39	1.2627	6.28821370713837	10.1676172158098	81	0.201767376491226	0.201767376491226	13.6302371082689	2
582	167.66	257.85	1.2212	6.08644633064714	10.369384592301	82	-0.00486186449376191	0.00486186449376191	13.6350989727626	2
583	156.33	255.28	1.2222	6.0913081951409	10.3645227278072	83	-0.00923754253815368	0.00923754253815368	13.6443365153008	2
584	155.66	256.23	1.2241	6.10054573767906	10.3552851852691	84	0.289280937378988	0.289280937378988	13.9336174526798	2
585	159.02	252.14	1.1646	5.81126480030007	10.6445661226481	85	0.0121546612344119	0.0121546612344119	13.9457721139142	2
586	142.23	242.74	1.1621	5.79911013906566	10.6567207838825	86	-0.140021697420419	0.140021697420419	14.0857938113346	2
587	145.48	236.14	1.1909	5.93913183648608	10.5166990864621	87	-0.0948063576284071	0.0948063576284071	14.180600168963	2
588	148.24	253.76	1.2104	6.03393819411448	10.4218927288336	88	0.0209060173231883	0.0209060173231883	14.2015061862862	2
589	146.98	258.49	1.2061	6.0130321767913	10.4427987461568	89	-0.180375172718666	0.180375172718666	14.3818813590048	2
590	142.72	260.8	1.2432	6.19340734950996	10.2624235734382	90	0.330120599126612	0.330120599126612	14.7120019581315	2
591	150.27	266.03	1.1753	5.86328675038335	10.5925441725648	91	-0.1755133082249	0.1755133082249	14.8875152663564	2
592	155.96	273.48	1.2114	6.03880005860825	10.4170308643399	92	0.225590512510674	0.225590512510674	15.113105778867	2
593	132.42	276.79	1.165	5.81320954609757	10.6426213768506	93	0.132728900679773	0.132728900679773	15.2458346795468	2
594	128.53	272.72	1.1377	5.6804806454178	10.7753502775303	94	0.0213922037725638	0.0213922037725638	15.2672268833194	2
595	131.83	279.77	1.1333	5.65908844164524	10.7967424813029	95	-0.332551531373493	0.332551531373493	15.5997784146929	2
596	140.52	277.54	1.2017	5.99163997301873	10.4641909499294	96	0.0952925440777843	0.0952925440777843	15.6950709587706	2
597	138.77	276.97	1.1821	5.89634742894095	10.5594834940072	97	0.270319665853307	0.270319665853307	15.965390624624	2
598	134.44	266.23	1.1265	5.62602776308764	10.8298031598605	98	0.0145855934812946	0.0145855934812946	15.9799762181053	2
599	126.34	258.61	1.1235	5.61144216960635	10.8443887533418	99	-0.166275765686748	0.166275765686748	16.146251983792	2
600	130.4	261.52	1.1577	5.77771793529309	10.678112987655	100	0.0666075435645759	0.0666075435645759	16.2128595273566	2
601	124.13	268.94	1.144	5.71111039172852	10.7447205312196	101	0.0996682221221725	0.0996682221221725	16.3125277494787	2
602	128.22	270.1	1.1235	5.61144216960635	10.8443887533418	102	0.121060425894736	0.121060425894736	16.4335881753735	2
603	118.99	251.54	1.0986	5.49038174371161	10.9654491792365	103	-0.251844580777004	0.251844580777004	16.6854327561505	2
604	120.52	260.84	1.1504	5.74222632448861	10.7136045984595	104	0.0330606785576002	0.0330606785576002	16.7184934347081	2
605	123.62	272.96	1.1436	5.70916564593101	10.7466652770171	105	-0.0116684747850364	0.0116684747850364	16.7301619094931	2
606	120.96	264.98	1.146	5.72083412071605	10.7349968022321	106	0.0972372898752916	0.0972372898752916	16.8273991993684	2
607	124.92	264.51	1.126	5.62359683084076	10.8322340921074	107	-0.054452882330164	0.054452882330164	16.8818520816986	2
608	119.75	266.03	1.1372	5.67804971317092	10.7777812097772	108	0.0807069505964932	0.0807069505964932	16.9625590322951	2
609	117.62	265.73	1.1206	5.59734276257443	10.8584881603737	109	0.0238231360194447	0.0238231360194447	16.9863821683145	2
610	92.424	264.17	1.1157	5.57351962655498	10.8823112963931	110	0.187667969459312	0.187667969459312	17.1740501377738	2
611	89.001	276.5	1.0771	5.38585165709567	11.0699792658525	111	0.0495910178363985	0.0495910178363985	17.2236411556102	2
612	102.08	278.84	1.0669	5.33626063925927	11.1195702836889	112	-0.206629240984993	0.206629240984993	17.4302703965952	2
613	104.11	274.4	1.1094	5.54288988024427	10.9129410427039	113	0.201767376491228	0.201767376491228	17.6320377730865	2
614	101.32	270.07	1.0679	5.34112250375304	11.1147084191951	114	0.133215087129148	0.133215087129148	17.7652528602156	2
615	72.979	271.02	1.0405	5.20790741662389	11.2479235063242	115	0.108905764660324	0.108905764660324	17.8741586248759	2
616	79.334	256.34	1.0181	5.09900165196356	11.3568292709846	116	-0.360750345437328	0.360750345437328	18.2349089703132	2
617	88.803	250.99	1.0923	5.45975199740089	10.9960789255472	117	0.171137630180512	0.171137630180512	18.4060466004938	2
618	87.382	255.15	1.0571	5.28861436722038	11.1672165557277	118	-0.111822883356584	0.111822883356584	18.5178694838503	2
619	87.285	251.9	1.0801	5.40043725057697	11.0553936723712	119	0.102099154369055	0.102099154369055	18.6199686382194	2
620	83.658	241.59	1.0591	5.29833809620791	11.1574928267402	120	0.0641766113176914	0.0641766113176914	18.6841452495371	2
621	85.361	241.19	1.0459	5.23416148489022	11.2216694380579	121	-0.111336696907207	0.111336696907207	18.7954819464443	2
622	73.101	245.53	1.0688	5.34549818179743	11.1103327411507	122	0.220728648016909	0.220728648016909	19.0162105944612	2
623	76.481	232.64	1.0234	5.12476953378052	11.3310613891676	123	0.00923754253815368	0.00923754253815368	19.0254481369994	2
624	77.875	234.21	1.0215	5.11553199124236	11.3402989317058	124	-0.173082375978018	0.173082375978018	19.1985305129774	2
625	75.774	251.34	1.0571	5.28861436722038	11.1672165557277	125	0.116198561400973	0.116198561400973	19.3147290743784	2
626	76.413	255.13	1.0332	5.17241580581941	11.2834151171287	126	-0.054452882330164	0.054452882330164	19.3691819567085	2
627	72.516	249.88	1.0444	5.22686868814957	11.2289622347986	127	0.127867036186007	0.127867036186007	19.4970489928945	2
628	57.453	249	1.0181	5.09900165196356	11.3568292709846	128	-0.0782760183496087	0.0782760183496087	19.5753250112441	2
629	51.306	248.92	1.0342	5.17727767031317	11.278553252635	129	0.0403534752982466	0.0403534752982466	19.6156784865424	2
630	56.631	256.18	1.0259	5.13692419501493	11.3189067279332	130	0.0213922037725638	0.0213922037725638	19.6370706903149	2
631	56.306	269.84	1.0215	5.11553199124236	11.3402989317058	131	0.0286850005132102	0.0286850005132102	19.6657556908282	2
632	61.215	275.3	1.0156	5.08684699072915	11.368983932219	132	-0.0286850005132102	0.0286850005132102	19.6944406913414	2
633	69.091	265.84	1.0215	5.11553199124236	11.3402989317058	133	0	0	19.6944406913414	2
634	64.328	268.18	1.0215	5.11553199124236	11.3402989317058	134	0.00243093224688273	0.00243093224688273	19.6968716235882	2
635	63.917	270.95	1.021	5.11310105899548	11.3427298639527	135	-0.0072927967406482	0.0072927967406482	19.7041644203289	2
636	63.26	263.12	1.0225	5.12039385573613	11.335437067212	136	-0.189612715256818	0.189612715256818	19.8937771355857	2
637	73.672	260	1.0615	5.31000657099295	11.1458243519552	137	0.199336444244349	0.199336444244349	20.0931135798301	2
638	69.681	269.45	1.0205	5.1106701267486	11.3451607961995	138	-0.0072927967406482	0.0072927967406482	20.1004063765707	2
639	54.198	279.12	1.022	5.11796292348925	11.3378679994589	139	-0.0189612715256811	0.0189612715256811	20.1193676480964	2
640	61.623	279.79	1.0259	5.13692419501493	11.3189067279332	140	0.0189612715256811	0.0189612715256811	20.1383289196221	2
641	61.11	279.38	1.022	5.11796292348925	11.3378679994589	141	-0.106474832413443	0.106474832413443	20.2448037520355	2
642	74.023	258.79	1.0439	5.22443775590269	11.2313931670454	142	-0.211491105478755	0.211491105478755	20.4562948575143	2
643	67.463	259.69	1.0874	5.43592886138145	11.0199020615667	143	0.322827802385964	0.322827802385964	20.7791226599002	2
644	79.63	260.43	1.021	5.11310105899548	11.3427298639527	144	-0.0666075435645741	0.0666075435645741	20.8457302034648	2
645	75.516	267.44	1.0347	5.17970860256006	11.2761223203881	145	-0.0850826286408797	0.0850826286408797	20.9308128321057	2
646	68.395	276.33	1.0522	5.26479123120094	11.1910396917472	146	0.0471600855895158	0.0471600855895158	20.9779729176952	2
647	71.739	276.23	1.0425	5.21763114561142	11.2381997773367	147	-0.00680661029127094	0.00680661029127094	20.9847795279865	2
648	73.303	270.19	1.0439	5.22443775590269	11.2313931670454	148	-0.0072927967406482	0.0072927967406482	20.9920723247271	2
649	80.307	278.59	1.0454	5.23173055264334	11.2241003703048	149	0.123491358141621	0.123491358141621	21.1155636828687	2
650	69.62	268.8	1.02	5.10823919450172	11.3475917284464	150	0.0213922037725638	0.0213922037725638	21.1369558866413	2
651	60.626	258.75	1.0156	5.08684699072915	11.368983932219	151	-0.0238231360194447	0.0238231360194447	21.1607790226608	2
652	53.156	274.99	1.0205	5.1106701267486	11.3451607961995	152	-0.00486186449376547	0.00486186449376547	21.1656408871545	2
653	51.539	274.02	1.0215	5.11553199124236	11.3402989317058	153	-0.0140994070319174	0.0140994070319174	21.1797402941864	2
654	33.614	272.79	1.0244	5.12963139827428	11.3261995246739	154	0.0452153397920103	0.0452153397920103	21.2249556339784	2
655	18.389	267.05	1.0151	5.08441605848227	11.3714148644659	155	-0.0335468650069757	0.0335468650069757	21.2585024989854	2
656	27.64	271.65	1.022	5.11796292348925	11.3378679994589	156	0.00486186449376547	0.00486186449376547	21.2633643634792	2
657	33.342	267.28	1.021	5.11310105899548	11.3427298639527	157	-0.0354916108044829	0.0354916108044829	21.2988559742837	2
658	37.093	268.73	1.0283	5.14859266979996	11.3072382531482	158	0.0306297463107175	0.0306297463107175	21.3294857205944	2
659	36.291	267.32	1.022	5.11796292348925	11.3378679994589	159	0	0	21.3294857205944	2
660	36.703	267.92	1.022	5.11796292348925	11.3378679994589	160	-0.00680661029127094	0.00680661029127094	21.3362923308857	2
661	34.775	262.05	1.0234	5.12476953378052	11.3310613891676	161	0.00680661029127094	0.00680661029127094	21.3430989411769	2
662	36.112	249.43	1.022	5.11796292348925	11.3378679994589	162	0	0	21.3430989411769	2
663	49.245	254.26	1.022	5.11796292348925	11.3378679994589	163	0.0072927967406482	0.0072927967406482	21.3503917379176	2
664	43.462	250.32	1.0205	5.1106701267486	11.3451607961995	164	-0.00243093224688273	0.00243093224688273	21.3528226701645	2
665	48.787	254.12	1.021	5.11310105899548	11.3427298639527	165	0	0	21.3528226701645	2
666	62.258	252.7	1.021	5.11310105899548	11.3427298639527	166	-0.1589829689461	0.1589829689461	21.5118056391106	2
667	55.899	253.29	1.0537	5.27208402794158	11.1837468950065	167	0.130297968432888	0.130297968432888	21.6421036075434	2
668	56.759	251.96	1.0269	5.14178605950869	11.3140448634394	168	0.0213922037725638	0.0213922037725638	21.663495811316	2
669	60.611	247.35	1.0225	5.12039385573613	11.335437067212	169	0.0121546612344119	0.0121546612344119	21.6756504725504	2
670	66.523	241.41	1.02	5.10823919450172	11.3475917284464	170	0.0092375425381519	0.0092375425381519	21.6848880150886	2
671	53.59	230.62	1.0181	5.09900165196356	11.3568292709846	171	-0.0233369495700693	0.0233369495700693	21.7082249646586	2
672	49.062	236.34	1.0229	5.12233860153363	11.3334923214145	172	0.025767881816952	0.025767881816952	21.7339928464756	2
673	42.433	238.64	1.0176	5.09657071971668	11.3592602032314	173	-0.00680661029126917	0.00680661029126917	21.7407994567669	2
674	44.423	239.29	1.019	5.10337733000795	11.3524535929402	174	-0.0145855934812946	0.0145855934812946	21.7553850502482	2
675	33.923	240.41	1.022	5.11796292348925	11.3378679994589	175	0	0	21.7553850502482	2
676	40.603	237.03	1.022	5.11796292348925	11.3378679994589	176	0.00243093224688273	0.00243093224688273	21.757815982495	2
677	24.514	230.57	1.0215	5.11553199124236	11.3402989317058	177	-0.00923754253815368	0.00923754253815368	21.7670535250332	2
678	25.837	231.99	1.0234	5.12476953378052	11.3310613891676	178	0.0165303392788001	0.0165303392788001	21.783583864312	2
679	26.153	231.65	1.02	5.10823919450172	11.3475917284464	179	0.00486186449376547	0.00486186449376547	21.7884457288058	2
680	24.079	231.02	1.019	5.10337733000795	11.3524535929402	180	-0.0145855934812946	0.0145855934812946	21.8030313222871	2
681	23.554	234.92	1.022	5.11796292348925	11.3378679994589	181	0.00972372898752916	0.00972372898752916	21.8127550512746	2
682	16.603	233.54	1.02	5.10823919450172	11.3475917284464	182	-0.00243093224688096	0.00243093224688096	21.8151859835215	2
683	17.653	235.87	1.0205	5.1106701267486	11.3451607961995	183	-0.0165303392788019	0.0165303392788019	21.8317163228003	2
684	17.795	234.95	1.0239	5.1272004660274	11.3286304569207	184	0.0306297463107175	0.0306297463107175	21.862346069111	2
685	10.729	234.92	1.0176	5.09657071971668	11.3592602032314	185	-0.0140994070319156	0.0140994070319156	21.8764454761429	2
686	12.391	245.93	1.0205	5.1106701267486	11.3451607961995	186	0	0	21.8764454761429	2
687	15.991	247.67	1.0205	5.1106701267486	11.3451607961995	187	-0.00243093224688273	0.00243093224688273	21.8788764083898	2
688	20.574	254.97	1.021	5.11310105899548	11.3427298639527	188	-0.00486186449376547	0.00486186449376547	21.8837382728836	2
689	14.081	258.4	1.022	5.11796292348925	11.3378679994589	189	0.0165303392788001	0.0165303392788001	21.9002686121623	2
690	17.92	251.17	1.0186	5.10143258421045	11.3543983387377	190	-0.0116684747850346	0.0116684747850346	21.9119370869474	2
691	12.184	240.5	1.021	5.11310105899548	11.3427298639527	191	0.0189612715256811	0.0189612715256811	21.9308983584731	2
692	17.742	231.55	1.0171	5.0941397874698	11.3616911354783	192	-0.0140994070319174	0.0140994070319174	21.944997765505	2
693	43.334	235.2	1.02	5.10823919450172	11.3475917284464	193	0.0140994070319174	0.0140994070319174	21.9590971725369	2
694	42.715	236.55	1.0171	5.0941397874698	11.3616911354783	194	-0.0238231360194465	0.0238231360194465	21.9829203085563	2
695	44.699	236.72	1.022	5.11796292348925	11.3378679994589	195	0.0189612715256811	0.0189612715256811	22.001881580082	2
696	37.533	250.77	1.0181	5.09900165196356	11.3568292709846	196	-0.0140994070319156	0.0140994070319156	22.0159809871139	2
697	31.243	251.73	1.021	5.11310105899548	11.3427298639527	197	0.00972372898752916	0.00972372898752916	22.0257047161015	2
698	26.795	258.72	1.019	5.10337733000795	11.3524535929402	198	-0.00486186449376547	0.00486186449376547	22.0305665805952	2
699	39.415	259.97	1.02	5.10823919450172	11.3475917284464	199	-0.00486186449376369	0.00486186449376369	22.035428445089	2
700	39.83	268.38	1.021	5.11310105899548	11.3427298639527	200	-0.0213922037725656	0.0213922037725656	22.0568206488616	2
701	43.033	269.09	1.0254	5.13449326276805	11.3213376601801	201	-0.102099154369053	0.102099154369053	22.1589198032306	2
702	43.409	275.76	1.0464	5.2365924171371	11.219238505811	202	0.128353222635383	0.128353222635383	22.287273025866	2
703	45.541	275.21	1.02	5.10823919450172	11.3475917284464	203	0.00680661029127094	0.00680661029127094	22.2940796361573	2
704	35.139	271.92	1.0186	5.10143258421045	11.3543983387377	204	-0.0092375425381519	0.0092375425381519	22.3033171786954	2
705	38.107	271.89	1.0205	5.1106701267486	11.3451607961995	205	0	0	22.3033171786954	2
706	32.872	264.52	1.0205	5.1106701267486	11.3451607961995	206	0	0	22.3033171786954	2
707	37.505	263.08	1.0205	5.1106701267486	11.3451607961995	207	-0.00243093224688273	0.00243093224688273	22.3057481109423	2
708	30.368	269.85	1.021	5.11310105899548	11.3427298639527	208	0.00729279674064465	0.00729279674064465	22.313040907683	2
709	17.725	277.54	1.0195	5.10580826225484	11.3500226606933	209	-0.00729279674064465	0.00729279674064465	22.3203337044236	2
710	23.15	264.89	1.021	5.11310105899548	11.3427298639527	210	0.00243093224688273	0.00243093224688273	22.3227646366705	2
711	26.808	269.48	1.0205	5.1106701267486	11.3451607961995	211	-0.0140994070319191	0.0140994070319191	22.3368640437024	2
712	11.711	259.77	1.0234	5.12476953378052	11.3310613891676	212	0.023336949570071	0.023336949570071	22.3602009932725	2
713	10.877	259.09	1.0186	5.10143258421045	11.3543983387377	213	-0.0189612715256828	0.0189612715256828	22.3791622647982	2
714	11.251	262.9	1.0225	5.12039385573613	11.335437067212	214	0.00972372898753093	0.00972372898753093	22.3888859937857	2
715	30.414	260.65	1.0205	5.1106701267486	11.3451607961995	215	-0.00972372898753093	0.00972372898753093	22.3986097227732	2
716	22.262	244.83	1.0225	5.12039385573613	11.335437067212	216	0.0121546612344119	0.0121546612344119	22.4107643840076	2
717	33.74	234.95	1.02	5.10823919450172	11.3475917284464	217	-0.00243093224688096	0.00243093224688096	22.4131953162545	2
718	41.869	245.25	1.0205	5.1106701267486	11.3451607961995	218	-0.180375172718666	0.180375172718666	22.5935704889732	2
719	49.33	232.7	1.0576	5.29104529946726	11.1647856234809	219	0.173082375978018	0.173082375978018	22.7666528649512	2
720	49.705	238.02	1.022	5.11796292348925	11.3378679994589	220	-0.025767881816952	0.025767881816952	22.7924207467681	2
721	43.614	239.81	1.0273	5.1437308053062	11.3121001176419	221	0.0213922037725638	0.0213922037725638	22.8138129505407	2
722	53.432	244.7	1.0229	5.12233860153363	11.3334923214145	222	0.0354916108044812	0.0354916108044812	22.8493045613452	2
723	45.768	247.03	1.0156	5.08684699072915	11.368983932219	223	-0.111822883356584	0.111822883356584	22.9611274447018	2
724	52.854	231.44	1.0386	5.19866987408574	11.2571610488624	224	0.0952925440777861	0.0952925440777861	23.0564199887796	2
725	61.288	231.48	1.019	5.10337733000795	11.3524535929402	225	0.00194474579750548	0.00194474579750548	23.0583647345771	2
726	61.9	230.5	1.0186	5.10143258421045	11.3543983387377	226	-0.246496529833863	0.246496529833863	23.3048612644109	2
727	82.027	230.93	1.0693	5.34792911404431	11.1079018089038	227	0.244551784036357	0.244551784036357	23.5494130484473	2
728	63.927	231.96	1.019	5.10337733000795	11.3524535929402	228	-0.0145855934812946	0.0145855934812946	23.5639986419286	2
729	63.399	231.53	1.022	5.11796292348925	11.3378679994589	229	0.0213922037725638	0.0213922037725638	23.5853908457011	2
730	64.261	231.87	1.0176	5.09657071971668	11.3592602032314	230	-0.0617456790708086	0.0617456790708086	23.647136524772	2
731	69.293	233.94	1.0303	5.15831639878749	11.2975145241606	231	-0.223159580263793	0.223159580263793	23.8702961050357	2
732	69.356	239.34	1.0762	5.38147597905128	11.0743549438968	232	0.25913737751765	0.25913737751765	24.1294334825534	2
733	64.892	250.86	1.0229	5.12233860153363	11.3334923214145	233	0.0140994070319174	0.0140994070319174	24.1435328895853	2
734	67.802	244.7	1.02	5.10823919450172	11.3475917284464	234	-0.00486186449376369	0.00486186449376369	24.1483947540791	2
735	70.485	247.43	1.021	5.11310105899548	11.3427298639527	235	-0.322827802385964	0.322827802385964	24.471222556465	2
736	71.848	260.07	1.0874	5.43592886138145	11.0199020615667	236	0.325258734632847	0.325258734632847	24.7964812910979	2
737	59.556	274.14	1.0205	5.1106701267486	11.3451607961995	237	-0.0140994070319191	0.0140994070319191	24.8105806981298	2
738	63.256	267.9	1.0234	5.12476953378052	11.3310613891676	238	-0.0262540682663275	0.0262540682663275	24.8368347663961	2
739	51.059	269.59	1.0288	5.15102360204684	11.3048073209013	239	-0.0311159327600929	0.0311159327600929	24.8679506991562	2
740	53.716	271.25	1.0352	5.18213953480694	11.2736913881412	240	0.0690384758114568	0.0690384758114568	24.9369891749677	2
741	44.403	266.23	1.021	5.11310105899548	11.3427298639527	241	-0.0072927967406482	0.0072927967406482	24.9442819717083	2
742	46.828	255.48	1.0225	5.12039385573613	11.335437067212	242	0.0145855934812928	0.0145855934812928	24.9588675651896	2
743	50.822	244.83	1.0195	5.10580826225484	11.3500226606933	243	-0.0855688150902552	0.0855688150902552	25.0444363802799	2
744	50.32	249.08	1.0371	5.19137707734509	11.264453845603	244	0.054452882330164	0.054452882330164	25.09888926261	2
745	48.48	240.2	1.0259	5.13692419501493	11.3189067279332	245	0.0121546612344101	0.0121546612344101	25.1110439238445	2
746	51.284	247.37	1.0234	5.12476953378052	11.3310613891676	246	-0.00243093224688273	0.00243093224688273	25.1134748560913	2
747	61.555	240.74	1.0239	5.1272004660274	11.3286304569207	247	-0.00486186449376191	0.00486186449376191	25.1183367205851	2
748	59.117	241.3	1.0249	5.13206233052116	11.323768592427	248	-0.137590765173538	0.137590765173538	25.2559274857586	2
749	49.407	232.92	1.0532	5.2696530956947	11.1861778272534	249	0.158982968946102	0.158982968946102	25.4149104547047	2
750	26.174	247.24	1.0205	5.1106701267486	11.3451607961995	250	0.0165303392787983	0.0165303392787983	25.4314407939835	2
751	26.732	234.18	1.0171	5.0941397874698	11.3616911354783	251	-0.0238231360194465	0.0238231360194465	25.455263930003	2
752	10.028	238.99	1.022	5.11796292348925	11.3378679994589	252	0.00972372898752916	0.00972372898752916	25.4649876589905	2
753	16.963	248.06	1.02	5.10823919450172	11.3475917284464	253	-0.0140994070319174	0.0140994070319174	25.4790870660224	2
754	23.552	250.96	1.0229	5.12233860153363	11.3334923214145	254	0.00680661029127094	0.00680661029127094	25.4858936763137	2
755	21.405	250.74	1.0215	5.11553199124236	11.3402989317058	255	0.0189612715256811	0.0189612715256811	25.5048549478394	2
756	38.387	260.63	1.0176	5.09657071971668	11.3592602032314	256	0.00972372898752916	0.00972372898752916	25.5145786768269	2
757	39.107	256.11	1.0156	5.08684699072915	11.368983932219	257	-0.0262540682663275	0.0262540682663275	25.5408327450932	2
758	41.772	253.69	1.021	5.11310105899548	11.3427298639527	258	0	0	25.5408327450932	2
759	33.189	255.06	1.021	5.11310105899548	11.3427298639527	259	0.0116684747850346	0.0116684747850346	25.5525012198783	2
760	27.377	262.97	1.0186	5.10143258421045	11.3543983387377	260	-0.0281988140638347	0.0281988140638347	25.5807000339421	2
761	30.354	265.02	1.0244	5.12963139827428	11.3261995246739	261	0.00729279674064642	0.00729279674064642	25.5879928306828	2
762	24.358	266.92	1.0229	5.12233860153363	11.3334923214145	262	-0.0121546612344119	0.0121546612344119	25.6001474919172	2
763	18.223	271.63	1.0254	5.13449326276805	11.3213376601801	263	0.0238231360194483	0.0238231360194483	25.6239706279366	2
764	32.411	264.67	1.0205	5.1106701267486	11.3451607961995	264	0.0116684747850329	0.0116684747850329	25.6356391027216	2
765	35.452	270.06	1.0181	5.09900165196356	11.3568292709846	265	-0.0165303392787983	0.0165303392787983	25.6521694420004	2
766	39.937	273.09	1.0215	5.11553199124236	11.3402989317058	266	0.00486186449376547	0.00486186449376547	25.6570313064942	2
767	46.817	276	1.0205	5.1106701267486	11.3451607961995	267	0.00729279674064642	0.00729279674064642	25.6643241032349	2
768	52.428	267.14	1.019	5.10337733000795	11.3524535929402	268	0.00194474579750548	0.00194474579750548	25.6662688490324	2
769	58.292	261.09	1.0186	5.10143258421045	11.3543983387377	269	0.00243093224688096	0.00243093224688096	25.6686997812792	2
770	57.583	270.31	1.0181	5.09900165196356	11.3568292709846	270	-0.0734141538558433	0.0734141538558433	25.7421139351351	2
771	52.989	269.22	1.0332	5.17241580581941	11.2834151171287	271	0.0520219500832795	0.0520219500832795	25.7941358852184	2
772	41.328	277.08	1.0225	5.12039385573613	11.335437067212	272	0.0238231360194465	0.0238231360194465	25.8179590212378	2
773	34.301	269.64	1.0176	5.09657071971668	11.3592602032314	273	-0.0330606785575984	0.0330606785575984	25.8510196997954	2
774	20.597	276.36	1.0244	5.12963139827428	11.3261995246739	274	-0.00243093224688096	0.00243093224688096	25.8534506320423	2
775	19.606	279.5	1.0249	5.13206233052116	11.323768592427	275	0.0140994070319156	0.0140994070319156	25.8675500390742	2
776	17.577	276.72	1.022	5.11796292348925	11.3378679994589	276	-0.00243093224688273	0.00243093224688273	25.8699809713211	2
777	20.889	265.44	1.0225	5.12039385573613	11.335437067212	277	0.0072927967406482	0.0072927967406482	25.8772737680617	2
778	17.157	255.31	1.021	5.11310105899548	11.3427298639527	278	-0.00923754253815368	0.00923754253815368	25.8865113105999	2
779	14.7	249.2	1.0229	5.12233860153363	11.3334923214145	279	0.00437567804438821	0.00437567804438821	25.8908869886443	2
780	14.625	244.02	1.022	5.11796292348925	11.3378679994589	280	0.0189612715256811	0.0189612715256811	25.90984826017	2
781	15.241	250.25	1.0181	5.09900165196356	11.3568292709846	281	-0.0116684747850329	0.0116684747850329	25.921516734955	2
782	10.649	248.24	1.0205	5.1106701267486	11.3451607961995	282	-0.0452153397920121	0.0452153397920121	25.966732074747	2
783	17.949	240.33	1.0298	5.15588546654061	11.2999454564075	283	0.0403534752982466	0.0403534752982466	26.0070855500453	2
784	27.91	245.85	1.0215	5.11553199124236	11.3402989317058	284	0.00243093224688273	0.00243093224688273	26.0095164822921	2
785	25.974	234.51	1.021	5.11310105899548	11.3427298639527	285	-0.00486186449376547	0.00486186449376547	26.0143783467859	2
786	23.368	236.33	1.022	5.11796292348925	11.3378679994589	286	0.0072927967406482	0.0072927967406482	26.0216711435266	2
787	29.325	238.97	1.0205	5.1106701267486	11.3451607961995	287	-0.00486186449376547	0.00486186449376547	26.0265330080203	2
788	12.607	235.69	1.0215	5.11553199124236	11.3402989317058	288	-0.0140994070319174	0.0140994070319174	26.0406324150522	2
789	15.204	235.1	1.0244	5.12963139827428	11.3261995246739	289	0.0213922037725638	0.0213922037725638	26.0620246188248	2
790	15.766	230.26	1.02	5.10823919450172	11.3475917284464	290	-0.00972372898752916	0.00972372898752916	26.0717483478123	2
791	12.978	257.18	1.022	5.11796292348925	11.3378679994589	291	0.0145855934812946	0.0145855934812946	26.0863339412936	2
792	10.523	258.39	1.019	5.10337733000795	11.3524535929402	292	0	0	26.0863339412936	2
793	12.72	263.85	1.019	5.10337733000795	11.3524535929402	293	-0.0189612715256828	0.0189612715256828	26.1052952128193	2
794	12.692	255.69	1.0229	5.12233860153363	11.3334923214145	294	0.0165303392787983	0.0165303392787983	26.1218255520981	2
795	22.292	259.93	1.0195	5.10580826225484	11.3500226606933	295	-0.00486186449376191	0.00486186449376191	26.1266874165919	2
796	38.524	256.23	1.0205	5.1106701267486	11.3451607961995	296	0	0	26.1266874165919	2
797	36.021	262.02	1.0205	5.1106701267486	11.3451607961995	297	-0.0140994070319191	0.0140994070319191	26.1407868236238	2
798	40.427	261.68	1.0234	5.12476953378052	11.3310613891676	298	0.00923754253815368	0.00923754253815368	26.1500243661619	2
799	43.746	271.75	1.0215	5.11553199124236	11.3402989317058	299	0.0238231360194465	0.0238231360194465	26.1738475021814	2
800	54.957	276.6	1.0166	5.09170885522292	11.3641220677252	300	-0.190098901706195	0.190098901706195	26.3639464038876	2
801	68.807	275.94	1.0557	5.28180775692911	11.174023166019	301	0.0335468650069757	0.0335468650069757	26.3974932688946	2
802	79.863	276.02	1.0488	5.24826089192214	11.207570031026	302	-0.152176358654829	0.152176358654829	26.5496696275494	2
803	87.336	275.53	1.0801	5.40043725057697	11.0553936723712	303	-0.127867036186007	0.127867036186007	26.6775366637354	2
804	107.78	269.17	1.1064	5.52830428676297	10.9275266361852	304	-0.216352969972521	0.216352969972521	26.8938896337079	2
805	100.95	246.68	1.1509	5.74465725673549	10.7111736662126	305	0.223159580263792	0.223159580263792	27.1170492139717	2
806	91.824	246.18	1.105	5.5214976764717	10.9343332464764	306	0.102099154369055	0.102099154369055	27.2191483683408	2
807	86.649	252.42	1.084	5.41939852210265	11.0364324008455	307	-0.199336444244345	0.199336444244345	27.4184848125851	2
808	94.694	254.99	1.125	5.61873496634699	10.8370959566011	308	-0.0189612715256828	0.0189612715256828	27.4374460841108	2
809	103.67	258.18	1.1289	5.63769623787267	10.8181346850755	309	-0.1589829689461	0.1589829689461	27.5964290530569	2
810	110.15	258.64	1.1616	5.79667920681877	10.6591517161294	310	0.270319665853307	0.270319665853307	27.8667487189102	2
811	103.14	274.03	1.106	5.52635954096547	10.9294713819827	311	-0.0306297463107175	0.0306297463107175	27.8973784652209	2
812	106.87	273.55	1.1123	5.55698928727618	10.8988416356719	312	-0.0617456790708069	0.0617456790708069	27.9591241442917	2
813	109.71	272.76	1.125	5.61873496634699	10.8370959566011	313	0.116198561400971	0.116198561400971	28.0753227056927	2
814	115.71	270.78	1.1011	5.50253640494602	10.9532945180021	314	-0.0685522893620796	0.0685522893620796	28.1438749950548	2
815	116.77	264.23	1.1152	5.5710886943081	10.88474222864	315	-0.0549390687795395	0.0549390687795395	28.1988140638343	2
816	117.02	263.36	1.1265	5.62602776308764	10.8298031598605	316	0.0427844075451294	0.0427844075451294	28.2415984713794	2
817	109.28	252.38	1.1177	5.58324335554251	10.8725875674056	317	0.00729279674064642	0.00729279674064642	28.2488912681201	2
818	112.9	244.85	1.1162	5.57595055880186	10.8798803641463	318	-0.0948063576284088	0.0948063576284088	28.3436976257485	2
819	101.01	234.41	1.1357	5.67075691643027	10.7850740065179	319	0.261082123315154	0.261082123315154	28.6047797490636	2
820	99.538	236.34	1.082	5.40967479311512	11.046156129833	320	0.125436103939126	0.125436103939126	28.7302158530028	2
821	92.695	237.75	1.0562	5.28423868917599	11.1715922337721	321	-0.0568838145770449	0.0568838145770449	28.7870996675798	2
822	88.968	231.54	1.0679	5.34112250375304	11.1147084191951	322	0.220728648016909	0.220728648016909	29.0078283155967	2
823	84.772	239.74	1.0225	5.12039385573613	11.335437067212	323	-0.0593147468239259	0.0593147468239259	29.0671430624207	2
824	86.585	240.65	1.0347	5.17970860256006	11.2761223203881	324	-0.308242208904673	0.308242208904673	29.3753852713253	2
825	107.47	238.49	1.0981	5.48795081146473	10.9678801114834	325	-0.0617456790708086	0.0617456790708086	29.4371309503961	2
826	103.95	240.45	1.1108	5.54969649053554	10.9061344324126	326	-0.0189612715256811	0.0189612715256811	29.4560922219218	2
827	102.58	241.21	1.1147	5.56865776206122	10.8871731608869	327	0.0685522893620796	0.0685522893620796	29.5246445112839	2
828	86.992	246.44	1.1006	5.50010547269914	10.955725450249	328	0.0904306795840188	0.0904306795840188	29.6150751908679	2
829	84.108	246.18	1.082	5.40967479311512	11.046156129833	329	-0.0831378828433724	0.0831378828433724	29.6982130737113	2
830	91.746	244.06	1.0991	5.49281267595849	10.9630182469896	330	0.118629493647854	0.118629493647854	29.8168425673591	2
831	87.251	236.07	1.0747	5.37418318231064	11.0816477406375	331	0.00243093224688451	0.00243093224688451	29.819273499606	2
832	88.936	233.86	1.0742	5.37175225006375	11.0840786728844	332	-0.424926956755021	0.424926956755021	30.244200456361	2
833	138.63	252.43	1.1616	5.79667920681877	10.6591517161294	333	-0.211491105478757	0.211491105478757	30.4556915618398	2
834	146.1	250.03	1.2051	6.00817031229753	10.4476606106506	334	0.192529833953076	0.192529833953076	30.6482213957929	2
835	144.19	240.76	1.1655	5.81564047834446	10.6401904446037	335	0.0520219500832795	0.0520219500832795	30.7002433458762	2
836	138.13	241.99	1.1548	5.76361852826118	10.692212394687	336	-0.144883561914183	0.144883561914183	30.8451269077903	2
837	135.26	243.92	1.1846	5.90850209017536	10.5473288327728	337	0.0311159327600929	0.0311159327600929	30.8762428405504	2
838	122.95	241.99	1.1782	5.87738615741527	10.5784447655329	338	0.28928093737899	0.28928093737899	31.1655237779294	2
839	124.91	236.01	1.1187	5.58810522003628	10.8677257029119	339	0.0427844075451276	0.0427844075451276	31.2083081854746	2
840	117.68	237.15	1.1099	5.54532081249115	10.910510110457	340	-0.0899444931346451	0.0899444931346451	31.2982526786092	2
841	121.98	238.13	1.1284	5.63526530562579	10.8205656173223	341	-0.292198056075247	0.292198056075247	31.5904507346844	2
842	129.76	244.25	1.1885	5.92746336170104	10.5283675612471	342	-0.0520219500832813	0.0520219500832813	31.6424726847677	2
843	139.32	236.35	1.1992	5.97948531178432	10.4763456111638	343	0.211004919029381	0.211004919029381	31.8534776037971	2
844	137.15	237.67	1.1558	5.76848039275494	10.6873505301932	344	0.00243093224688273	0.00243093224688273	31.855908536044	2
845	139.69	248.76	1.1553	5.76604946050806	10.6897814624401	345	0.0690384758114568	0.0690384758114568	31.9249470118554	2
846	129.99	254.4	1.1411	5.6970109846966	10.7588199382515	346	-0.287336191581485	0.287336191581485	32.2122832034369	2
847	140.44	234.86	1.2002	5.98434717627809	10.47148374667	347	0.192529833953074	0.192529833953074	32.40481303739	2
848	141.42	242.51	1.1606	5.79181734232501	10.6640135806231	348	-0.0666075435645723	0.0666075435645723	32.4714205809546	2
849	137.26	235.08	1.1743	5.85842488588958	10.5974060370585	349	0.0617456790708086	0.0617456790708086	32.5331662600254	2
850	145.17	241.8	1.1616	5.79667920681877	10.6591517161294	350	-0.196905511997462	0.196905511997462	32.7300717720228	2
851	154.59	245.11	1.2021	5.99358471881624	10.4622462041319	351	0.222673393814414	0.222673393814414	32.9527451658373	2
852	158.07	247.74	1.1563	5.77091132500182	10.6849195979463	352	-0.1589829689461	0.1589829689461	33.1117281347834	2
853	155.81	242.88	1.189	5.92989429394792	10.5259366290002	353	-0.0447291533426331	0.0447291533426331	33.156457288126	2
854	162.35	247.35	1.1982	5.97462344729056	10.4812074756576	354	-0.280529581290214	0.280529581290214	33.4369868694162	2
855	167.44	253.34	1.2559	6.25515302858077	10.2006778943674	355	0.121060425894736	0.121060425894736	33.5580472953109	2
856	162.67	249.94	1.231	6.13409260268603	10.3217383202621	356	0.0666075435645741	0.0666075435645741	33.6246548388755	2
857	159.57	266.06	1.2173	6.06748505912146	10.3883458638267	357	-0.0140994070319174	0.0140994070319174	33.6387542459074	2
858	162.3	265.2	1.2202	6.08158446615338	10.3742464567948	358	0.0855688150902569	0.0855688150902569	33.7243230609977	2
859	161.96	269.65	1.2026	5.99601565106312	10.459815271885	359	-0.159469155395477	0.159469155395477	33.8837922163932	2
860	161.09	279.44	1.2354	6.1554848064586	10.3003461164895	360	0.106961018862821	0.106961018862821	33.990753235256	2
861	149.76	272.98	1.2134	6.04852378759578	10.4073071353524	361	0.0525081365326567	0.0525081365326567	34.0432613717886	2
862	149.32	270.46	1.2026	5.99601565106312	10.459815271885	362	-0.0763312725521033	0.0763312725521033	34.1195926443408	2
863	157.13	278.01	1.2183	6.07234692361522	10.3834839993329	363	-0.0447291533426348	0.0447291533426348	34.1643217976834	2
864	156.83	275.85	1.2275	6.11707607695786	10.3387548459903	364	0.161413901192983	0.161413901192983	34.3257356988764	2
865	166.69	272.34	1.1943	5.95566217576487	10.5001687471833	365	-0.424926956755019	0.424926956755019	34.7506626556314	2
866	176.39	276.89	1.2817	6.3805891325199	10.0752417904282	366	0.0734141538558433	0.0734141538558433	34.8240768094872	2
867	193.15	279.27	1.2666	6.30717497866405	10.1486559442841	367	0.0972372898752916	0.0972372898752916	34.9213140993625	2
868	186.38	276.37	1.2466	6.20993768878876	10.2458932341594	368	-0.261082123315155	0.261082123315155	35.1823962226777	2
869	192.11	273.36	1.3003	6.47101981210391	9.98481111084422	369	0.332551531373493	0.332551531373493	35.5149477540512	2
870	191.51	277.33	1.2319	6.13846828073042	10.3173626422177	370	-0.147314494161066	0.147314494161066	35.6622622482122	2
871	193.02	278.49	1.2622	6.28578277489149	10.1700481480566	371	0.0568838145770449	0.0568838145770449	35.7191460627893	2
872	167.92	269.71	1.2505	6.22889896031444	10.2269319626337	372	-0.00243093224688096	0.00243093224688096	35.7215769950362	2
873	183.67	278.02	1.251	6.23132989256132	10.2245010303868	373	-0.275181530347073	0.275181530347073	35.9967585253832	2
874	184.1	270.58	1.3076	6.5065114229084	9.94931950003973	374	0.182806104965547	0.182806104965547	36.1795646303488	2
875	194.57	277.14	1.27	6.32370531794285	10.1321256050053	375	-0.0568838145770449	0.0568838145770449	36.2364484449258	2
876	191.25	272	1.2817	6.3805891325199	10.0752417904282	376	0	0	36.2364484449258	2
877	190.77	271.78	1.2817	6.3805891325199	10.0752417904282	377	-0.147314494161066	0.147314494161066	36.3837629390869	2
878	187.74	263.31	1.312	6.52790362668096	9.92792729626717	378	0.192043647503699	0.192043647503699	36.5758065865906	2
879	186.36	255.42	1.2725	6.33585997917726	10.1199709437709	379	-0.123491358141619	0.123491358141619	36.6992979447322	2
880	183.73	247.62	1.2979	6.45935133731888	9.99647958562925	380	0.325258734632847	0.325258734632847	37.0245566793651	2
881	183.42	241.85	1.231	6.13409260268603	10.3217383202621	381	-0.121060425894736	0.121060425894736	37.1456171052598	2
882	180.83	240.23	1.2559	6.25515302858077	10.2006778943674	382	-0.388949159501163	0.388949159501163	37.534566264761	2
883	184.37	232.51	1.3359	6.64410218808193	9.8117287348662	383	0.372418820222363	0.372418820222363	37.9069850849833	2
884	176.38	243.1	1.2593	6.27168336785957	10.1841475550886	384	-0.0899444931346434	0.0899444931346434	37.996929578118	2
885	174.39	239.03	1.2778	6.36162786099421	10.0942030619539	385	0.0948063576284088	0.0948063576284088	38.0917359357464	2
886	175.17	232.87	1.2583	6.2668215033658	10.1890094195823	386	0.137590765173536	0.137590765173536	38.2293267009199	2
887	176.89	232.81	1.23	6.12923073819227	10.3266001847559	387	-0.0709832216089623	0.0709832216089623	38.3003099225289	2
888	177.7	235.34	1.2446	6.20021395980123	10.2556169631469	388	-0.368043142177976	0.368043142177976	38.6683530647068	2
889	181.05	235.65	1.3203	6.56825710197921	9.88757382096892	389	0.158982968946102	0.158982968946102	38.8273360336529	2
890	183.91	231.59	1.2876	6.40927413303311	10.046556789915	390	-0.166275765686748	0.166275765686748	38.9936117993397	2
891	186.64	231.46	1.3218	6.57554989871985	9.88028102422828	391	0.168706697933629	0.168706697933629	39.1623184972733	2
892	183.18	230.32	1.2871	6.40684320078622	10.0489877221619	392	0.109391951109703	0.109391951109703	39.271710448383	2
893	180.95	241.23	1.2646	6.29745124967652	10.1583796732716	393	-0.0666075435645759	0.0666075435645759	39.3383179919476	2
894	189.86	232.74	1.2783	6.3640587932411	10.091772129707	394	-0.135646019376029	0.135646019376029	39.4739640113236	2
895	194.78	232.35	1.3062	6.49970481261713	9.95612611033101	395	0.194960766199957	0.194960766199957	39.6689247775236	2
896	189.77	233.68	1.2661	6.30474404641717	10.151086876531	396	-0.130784154882265	0.130784154882265	39.7997089324059	2
897	180.35	236.09	1.293	6.43552820129943	10.0203027216487	397	0.306297463107166	0.306297463107166	40.106006395513	2
898	168.55	244.65	1.23	6.12923073819227	10.3266001847559	398	0.0262540682663275	0.0262540682663275	40.1322604637794	2
899	169.78	243.03	1.2246	6.10297666992594	10.3528542530222	399	0.0641766113176914	0.0641766113176914	40.196437075097	2
900	149	258.85	1.2114	6.03880005860825	10.4170308643399	400	0.140021697420419	0.140021697420419	40.3364587725175	2
901	148.87	265.25	1.1826	5.89877836118783	10.5570525617603	401	-0.0121546612344119	0.0121546612344119	40.3486134337519	2
902	149.3	262	1.1851	5.91093302242224	10.5448979005259	402	0.104530086615938	0.104530086615938	40.4531435203678	2
903	157.32	251.72	1.1636	5.8064029358063	10.6494279871418	403	-0.291711869625871	0.291711869625871	40.7448553899937	2
904	155.49	256.08	1.2236	6.09811480543218	10.357716117516	404	0.322827802385964	0.322827802385964	41.0676831923796	2
905	160.68	261.51	1.1572	5.77528700304621	10.6805439199019	405	-0.275667716796448	0.275667716796448	41.3433509091761	2
906	148.9	252.55	1.2139	6.05095471984266	10.4048762031055	406	0.106961018862821	0.106961018862821	41.4503119280389	2
907	140.26	256.28	1.1919	5.94399370097984	10.5118372219683	407	0.384573481456773	0.384573481456773	41.8348854094957	2
908	140.45	262.84	1.1128	5.55942021952307	10.8964107034251	408	-0.325258734632847	0.325258734632847	42.1601441441285	2
909	143.51	255.9	1.1797	5.88467895415591	10.5711519687922	409	0.130784154882265	0.130784154882265	42.2909282990108	2
910	139.03	248.58	1.1528	5.75389479927365	10.7019361236745	410	0.0972372898752898	0.0972372898752898	42.3881655888861	2
911	134.23	237.58	1.1328	5.65665750939836	10.7991734135498	411	-0.185237037212428	0.185237037212428	42.5734026260985	2
912	128.38	247.97	1.1709	5.84189454661078	10.6139363763373	412	0.0238231360194465	0.0238231360194465	42.597225762118	2
913	132.58	247.27	1.166	5.81807141059134	10.6377595123568	413	0.118629493647854	0.118629493647854	42.7158552557658	2
914	129.8	250.37	1.1416	5.69944191694348	10.7563890060046	414	0.00243093224688451	0.00243093224688451	42.7182861880127	2
915	137.29	269.44	1.1411	5.6970109846966	10.7588199382515	415	0.116198561400971	0.116198561400971	42.8344847494137	2
916	140.62	263.11	1.1172	5.58081242329563	10.8750184996525	416	-0.0213922037725638	0.0213922037725638	42.8558769531862	2
917	134.85	265.58	1.1216	5.60220462706819	10.8536262958799	417	-0.132728900679773	0.132728900679773	42.988605853866	2
918	137.8	277.88	1.1489	5.73493352774797	10.7208973952002	418	-0.121060425894736	0.121060425894736	43.1096662797607	2
919	133.78	276.29	1.1738	5.8559939536427	10.5998369693054	419	0.0831378828433742	0.0831378828433742	43.1928041626041	2
920	135.95	277.95	1.1567	5.77285607079933	10.6829748521488	420	0.127867036186007	0.127867036186007	43.3206711987901	2
921	145.57	266.57	1.1304	5.64498903461332	10.8108418883348	421	-0.00923754253815368	0.00923754253815368	43.3299087413283	2
922	128.49	254.68	1.1323	5.65422657715147	10.8016043457967	422	-0.0189612715256811	0.0189612715256811	43.348870012854	2
923	122.82	247.97	1.1362	5.67318784867716	10.782643074271	423	-0.152176358654829	0.152176358654829	43.5010463715088	2
924	126.19	248.14	1.1675	5.82536420733198	10.6304667156161	424	0.211491105478755	0.211491105478755	43.7125374769875	2
925	134.42	239.31	1.124	5.61387310185323	10.8419578210949	425	-0.356374667392938	0.356374667392938	44.0689121443805	2
926	141.98	232.15	1.1973	5.97024776924617	10.485583153702	426	-0.0233369495700693	0.0233369495700693	44.0922490939506	2
927	149.68	237.02	1.2021	5.99358471881624	10.4622462041319	427	0.232397122801942	0.232397122801942	44.3246462167525	2
928	130.6	232.03	1.1543	5.76118759601429	10.6946433269338	428	0.244551784036357	0.244551784036357	44.5691980007889	2
929	105.88	231.39	1.104	5.51663581197794	10.9391951109702	429	0.246982716283238	0.246982716283238	44.8161807170721	2
930	96.142	235.92	1.0532	5.2696530956947	11.1861778272534	430	-0.114253815603465	0.114253815603465	44.9304345326756	2
931	83.205	249.1	1.0767	5.38390691129817	11.07192401165	431	-0.00680661029127094	0.00680661029127094	44.9372411429668	2
932	85.755	250.19	1.0781	5.39071352158944	11.0651174013587	432	-0.0666075435645741	0.0666075435645741	45.0038486865314	2
933	77.391	253.64	1.0918	5.45732106515401	10.9985098577941	433	0.175513308224899	0.175513308224899	45.1793619947563	2
934	80.264	261.8	1.0557	5.28180775692911	11.174023166019	434	-0.121060425894736	0.121060425894736	45.300422420651	2
935	71.598	259.71	1.0806	5.40286818282385	11.0529627401243	435	0.192529833953078	0.192529833953078	45.4929522546041	2
936	65.375	263.82	1.041	5.21033834887077	11.2454925740774	436	-0.00972372898753093	0.00972372898753093	45.5026759835916	2
937	71.431	271.39	1.043	5.2200620778583	11.2357688450898	437	-0.0544528823301622	0.0544528823301622	45.5571288659218	2
938	84.729	274.2	1.0542	5.27451496018846	11.1813159627597	438	-0.510495771845276	0.510495771845276	46.0676246377671	2
939	111	258.97	1.1592	5.78501073203374	10.6708201909144	439	0.0354916108044812	0.0354916108044812	46.1031162485716	2
940	109.66	258.09	1.1519	5.74951912122926	10.7063118017189	440	0.097723476324667	0.097723476324667	46.2008397248962	2
941	106.46	262.45	1.1318	5.65179564490459	10.8040352780435	441	0.0379225430513621	0.0379225430513621	46.2387622679476	2
942	100.49	254.38	1.124	5.61387310185323	10.8419578210949	442	0.272750598100192	0.272750598100192	46.5115128660478	2
943	88.284	230.92	1.0679	5.34112250375304	11.1147084191951	443	-0.14682830771169	0.14682830771169	46.6583411737595	2
944	88.976	235.96	1.0981	5.48795081146473	10.9678801114834	444	0.332065344924118	0.332065344924118	46.9904065186836	2
945	68.067	246.98	1.0298	5.15588546654061	11.2999454564075	445	0.047646272038893	0.047646272038893	47.0380527907225	2
946	63.05	246.28	1.02	5.10823919450172	11.3475917284464	446	0	0	47.0380527907225	2
947	62.667	252.01	1.02	5.10823919450172	11.3475917284464	447	-0.0904306795840206	0.0904306795840206	47.1284834703065	2
948	55.806	241.18	1.0386	5.19866987408574	11.2571610488624	448	0.0831378828433742	0.0831378828433742	47.2116213531499	2
949	51.099	240.21	1.0215	5.11553199124236	11.3402989317058	449	0.00243093224688273	0.00243093224688273	47.2140522853968	2
950	44.063	244.24	1.021	5.11310105899548	11.3427298639527	450	-0.0140994070319191	0.0140994070319191	47.2281516924287	2
951	29.717	253.22	1.0239	5.1272004660274	11.3286304569207	451	-0.00729279674064642	0.00729279674064642	47.2354444891693	2
952	33.873	259.43	1.0254	5.13449326276805	11.3213376601801	452	0.0330606785576002	0.0330606785576002	47.2685051677269	2
953	51.883	262.41	1.0186	5.10143258421045	11.3543983387377	453	-0.0495910178363985	0.0495910178363985	47.3180961855633	2
954	42.989	277.54	1.0288	5.15102360204684	11.3048073209013	454	0.047646272038893	0.047646272038893	47.3657424576022	2
955	52.979	263.96	1.019	5.10337733000795	11.3524535929402	455	-0.356374667392942	0.356374667392942	47.7221171249952	2
956	67.905	257.95	1.0923	5.45975199740089	10.9960789255472	456	0.353943735146057	0.353943735146057	48.0760608601412	2
957	63.655	261.91	1.0195	5.10580826225484	11.3500226606933	457	-0.0476462720388913	0.0476462720388913	48.1237071321801	2
958	60.399	260.01	1.0293	5.15345453429373	11.3023763886544	458	0.00486186449376369	0.00486186449376369	48.1285689966739	2
959	72.243	255.82	1.0283	5.14859266979996	11.3072382531482	459	-0.0165303392787983	0.0165303392787983	48.1450993359527	2
960	83.732	262.62	1.0317	5.16512300907876	11.2907079138694	460	-0.223159580263792	0.223159580263792	48.3682589162165	2
961	91.287	252.03	1.0776	5.38828258934255	11.0675483336056	461	0.0427844075451276	0.0427844075451276	48.4110433237616	2
962	84.204	249.23	1.0688	5.34549818179743	11.1103327411507	462	0.213435851276264	0.213435851276264	48.6244791750379	2
963	85.242	263.31	1.0249	5.13206233052116	11.323768592427	463	-0.29219805607525	0.29219805607525	48.9166772311131	2
964	89.094	233.79	1.085	5.42426038659641	11.0315705363517	464	-0.0782760183496087	0.0782760183496087	48.9949532494627	2
965	109.47	267.74	1.1011	5.50253640494602	10.9532945180021	465	-0.173082375978018	0.173082375978018	49.1680356254407	2
966	114.69	266.06	1.1367	5.67561878092404	10.7802121420241	466	0.163844833439866	0.163844833439866	49.3318804588806	2
967	106.45	267.98	1.103	5.51177394748417	10.944056975464	467	-0.244551784036357	0.244551784036357	49.576432242917	2
968	128.26	277.1	1.1533	5.75632573152053	10.6995051914276	468	0.187667969459312	0.187667969459312	49.7641002123763	2
969	127.42	270.68	1.1147	5.56865776206122	10.8871731608869	469	-0.11668474785035	0.11668474785035	49.8807849602266	2
970	120.16	273.17	1.1387	5.68534250991157	10.7704884130366	470	0.332551531373493	0.332551531373493	50.2133364916001	2
971	101.35	271.29	1.0703	5.35279097853807	11.1030399444101	471	-0.00972372898752738	0.00972372898752738	50.2230602205876	2
972	99.078	272.02	1.0723	5.3625147075256	11.0933162154225	472	-0.208573986782499	0.208573986782499	50.4316342073701	2
973	94.526	267.95	1.1152	5.5710886943081	10.88474222864	473	0.123491358141619	0.123491358141619	50.5551255655118	2
974	88.937	258.42	1.0898	5.44759733616648	11.0082335867816	474	0.0661213571151968	0.0661213571151968	50.621246922627	2
975	85.622	248.02	1.0762	5.38147597905128	11.0743549438968	475	0.0525081365326585	0.0525081365326585	50.6737550591596	2
976	98.324	235.14	1.0654	5.32896784251863	11.1268630804295	476	0.123491358141617	0.123491358141617	50.7972464173012	2
977	71.446	231.34	1.04	5.20547648437701	11.2503544385711	477	0.0850826286408797	0.0850826286408797	50.8823290459421	2
978	55.696	231.12	1.0225	5.12039385573613	11.335437067212	478	0.00972372898753093	0.00972372898753093	50.8920527749296	2
979	73.705	231.2	1.0205	5.1106701267486	11.3451607961995	479	-0.472573228793912	0.472573228793912	51.3646260037236	2
980	77.658	236.99	1.1177	5.58324335554251	10.8725875674056	480	0.206629240984991	0.206629240984991	51.5712552447085	2
981	76.793	240.25	1.0752	5.37661411455752	11.0792168083906	481	0.209060173231876	0.209060173231876	51.7803154179404	2
982	75.116	247.83	1.0322	5.16755394132564	11.2882769816225	482	-0.334982463620378	0.334982463620378	52.1152978815608	2
983	79.934	243.79	1.1011	5.50253640494602	10.9532945180021	483	0.38943534595054	0.38943534595054	52.5047332275113	2
984	76.995	260.61	1.021	5.11310105899548	11.3427298639527	484	-0.135159832926655	0.135159832926655	52.639893060438	2
985	80.417	271.36	1.0488	5.24826089192214	11.207570031026	485	0.0758450861027278	0.0758450861027278	52.7157381465407	2
986	77	274.17	1.0332	5.17241580581941	11.2834151171287	486	-0.398672888488692	0.398672888488692	53.1144110350294	2
987	91.43	265.15	1.1152	5.5710886943081	10.88474222864	487	-0.0996682221221725	0.0996682221221725	53.2140792571516	2
988	109.48	262.99	1.1357	5.67075691643027	10.7850740065179	488	-0.00486186449376547	0.00486186449376547	53.2189411216454	2
989	117.33	260.55	1.1367	5.67561878092404	10.7802121420241	489	-0.0904306795840188	0.0904306795840188	53.3093718012294	2
990	123.66	260.49	1.1553	5.76604946050806	10.6897814624401	490	0.218297715770026	0.218297715770026	53.5276695169994	2
991	127.51	257.73	1.1104	5.54775174473803	10.9080791782101	491	0.0335468650069757	0.0335468650069757	53.5612163820064	2
992	107.3	267.96	1.1035	5.51420487973106	10.9416260432171	492	0.168706697933629	0.168706697933629	53.72992307994	2
993	100.28	270.09	1.0688	5.34549818179743	11.1103327411507	493	-0.0904306795840188	0.0904306795840188	53.820353759524	2
994	89.649	276.07	1.0874	5.43592886138145	11.0199020615667	494	0.0782760183496087	0.0782760183496087	53.8986297778736	2
995	82.632	272.13	1.0713	5.35765284303184	11.0981780799163	495	-0.0641766113176931	0.0641766113176931	53.9628063891913	2
996	90.813	271.78	1.0845	5.42182945434953	11.0340014685986	496	-0.313104073398437	0.313104073398437	54.2759104625898	2
997	106.45	249.31	1.1489	5.73493352774797	10.7208973952002	497	0.0593147468239277	0.0593147468239277	54.3352252094137	2
998	115.97	256.26	1.1367	5.67561878092404	10.7802121420241	498	0.123491358141619	0.123491358141619	54.4587165675553	2
999	119.13	252.57	1.1113	5.55212742278242	10.9037035001657	499	-0.218783902219403	0.218783902219403	54.6775004697747	2
1000	123.68	249.47	1.1563	5.77091132500182	10.6849195979463	500	NA	NA	NA	2
1001	160.72	259.11	1.2417	6.18611455276931	10.2697163701788	1	0.0452153397920121	0.0452153397920121	0.0452153397920121	3
1002	151.62	259.3	1.2324	6.1408992129773	10.3149317099708	2	0.104530086615936	0.104530086615936	0.149745426407948	3
1003	153.36	263.32	1.2109	6.03636912636137	10.4194617965868	3	0.00243093224688273	0.00243093224688273	0.152176358654831	3
1004	152.5	269.45	1.2104	6.03393819411448	10.4218927288336	4	0.0422982210957521	0.0422982210957521	0.194474579750583	3
1005	154.12	263.4	1.2017	5.99163997301873	10.4641909499294	5	0.0617456790708086	0.0617456790708086	0.256220258821392	3
1006	141.23	264.39	1.189	5.92989429394792	10.5259366290002	6	-0.1589829689461	0.1589829689461	0.415203227767492	3
1007	142.9	273.56	1.2217	6.08887726289402	10.3669536600541	7	0.0286850005132102	0.0286850005132102	0.443888228280702	3
1008	147.48	276.64	1.2158	6.06019226238081	10.3956386605673	8	0.182806104965547	0.182806104965547	0.626694333246249	3
1009	139.7	276.69	1.1782	5.87738615741527	10.5784447655329	9	0.1424526296673	0.1424526296673	0.769146962913549	3
1010	129.57	252.12	1.1489	5.73493352774797	10.7208973952002	10	-0.137590765173535	0.137590765173535	0.906737728087084	3
1011	133.31	254.38	1.1772	5.8725242929215	10.5833066300266	11	0.127867036186007	0.127867036186007	1.03460476427309	3
1012	132.03	267	1.1509	5.74465725673549	10.7111736662126	12	-0.102099154369055	0.102099154369055	1.13670391864215	3
1013	129.81	267.6	1.1719	5.84675641110455	10.6090745118436	13	0.0807069505964915	0.0807069505964915	1.21741086923864	3
1014	130.06	278.53	1.1553	5.76604946050806	10.6897814624401	14	-0.0471600855895176	0.0471600855895176	1.26457095482816	3
1015	121.4	271.18	1.165	5.81320954609757	10.6426213768506	15	0.102099154369057	0.102099154369057	1.36667010919721	3
1016	111.23	270.43	1.144	5.71111039172852	10.7447205312196	16	0.0422982210957503	0.0422982210957503	1.40896833029296	3
1017	102.59	269.92	1.1353	5.66881217063277	10.7870187523154	17	0.078762204798986	0.078762204798986	1.48773053509195	3
1018	100.39	274.86	1.1191	5.59004996583378	10.8657809571143	18	0.0447291533426331	0.0447291533426331	1.53245968843458	3
1019	103.6	274.39	1.1099	5.54532081249115	10.910510110457	19	-0.27275059810019	0.27275059810019	1.80521028653477	3
1020	108.3	264.28	1.166	5.81807141059134	10.6377595123568	20	0.18766796945931	0.18766796945931	1.99287825599408	3
1021	100.63	266.72	1.1274	5.63040344113203	10.8254274818161	21	-0.0121546612344101	0.0121546612344101	2.00503291722849	3
1022	99.794	266.05	1.1299	5.64255810236644	10.8132728205817	22	0.0379225430513621	0.0379225430513621	2.04295546027985	3
1023	95.27	265.14	1.1221	5.60463555931508	10.8511953636331	23	0.0165303392788001	0.0165303392788001	2.05948579955865	3
1024	88.225	251.62	1.1187	5.58810522003628	10.8677257029119	24	-0.144397375464807	0.144397375464807	2.20388317502346	3
1025	105.94	241.74	1.1484	5.73250259550108	10.723328327447	25	0.168220511484254	0.168220511484254	2.37210368650772	3
1026	105.84	236.24	1.1138	5.56428208401683	10.8915488389313	26	-0.294142801872754	0.294142801872754	2.66624648838047	3
1027	118.6	235.91	1.1743	5.85842488588958	10.5974060370585	27	0.0165303392787983	0.0165303392787983	2.68277682765927	3
1028	119.06	235.44	1.1709	5.84189454661078	10.6139363763373	28	0.152176358654831	0.152176358654831	2.8349531863141	3
1029	134.94	240.61	1.1396	5.68971818795595	10.7661127349922	29	-0.0952925440777861	0.0952925440777861	2.93024573039188	3
1030	133.27	239.37	1.1592	5.78501073203374	10.6708201909144	30	-0.382142549209892	0.382142549209892	3.31238827960178	3
1031	145.37	232.6	1.2378	6.16715328124363	10.2886776417045	31	0.125922290388502	0.125922290388502	3.43831056999028	3
1032	138.75	233.7	1.2119	6.04123099085513	10.414599932093	32	-0.00243093224688273	0.00243093224688273	3.44074150223716	3
1033	137.5	230.03	1.2124	6.04366192310201	10.4121689998461	33	0.209060173231874	0.209060173231874	3.64980167546904	3
1034	130.95	230.52	1.1694	5.83460174987014	10.621229173078	34	-0.00486186449376547	0.00486186449376547	3.6546635399628	3
1035	125.45	233.1	1.1704	5.8394636143639	10.6163673085842	35	0.0452153397920121	0.0452153397920121	3.69987887975481	3
1036	118.27	243.51	1.1611	5.79424827457189	10.6615826483762	36	-0.0238231360194465	0.0238231360194465	3.72370201577426	3
1037	115.05	245.93	1.166	5.81807141059134	10.6377595123568	37	0	0	3.72370201577426	3
1038	111.12	258.87	1.166	5.81807141059134	10.6377595123568	38	-0.0403534752982448	0.0403534752982448	3.7640554910725	3
1039	125.74	255.67	1.1743	5.85842488588958	10.5974060370585	39	0.0593147468239259	0.0593147468239259	3.82337023789643	3
1040	129.2	257.95	1.1621	5.79911013906566	10.6567207838825	40	-0.116198561400971	0.116198561400971	3.9395687992974	3
1041	129.22	242.88	1.186	5.91530870046663	10.5405222224815	41	0.0520219500832795	0.0520219500832795	3.99159074938068	3
1042	131.26	239.6	1.1753	5.86328675038335	10.5925441725648	42	-0.0238231360194447	0.0238231360194447	4.01541388540013	3
1043	126.99	245.9	1.1802	5.88710988640279	10.5687210365453	43	0.125922290388498	0.125922290388498	4.14133617578862	3
1044	122.35	249.54	1.1543	5.76118759601429	10.6946433269338	44	0.135159832926655	0.135159832926655	4.27649600871528	3
1045	117.03	239.83	1.1265	5.62602776308764	10.8298031598605	45	-0.165789579237371	0.165789579237371	4.44228558795265	3
1046	116.69	236.39	1.1606	5.79181734232501	10.6640135806231	46	0.0782760183496087	0.0782760183496087	4.52056160630226	3
1047	111.16	235.08	1.1445	5.7135413239754	10.7422895989727	47	-0.254275513023885	0.254275513023885	4.77483711932614	3
1048	129.28	234.62	1.1968	5.96781683699929	10.4880140859488	48	0.451181025021349	0.451181025021349	5.22601814434749	3
1049	106.51	235.87	1.104	5.51663581197794	10.9391951109702	49	-0.273236784549566	0.273236784549566	5.49925492889706	3
1050	102.5	249.83	1.1602	5.7898725965275	10.6659583264206	50	0.190098901706193	0.190098901706193	5.68935383060325	3
1051	100.61	267.75	1.1211	5.59977369482131	10.8560572281268	51	0.00486186449376369	0.00486186449376369	5.69421569509701	3
1052	93.275	270.81	1.1201	5.59491183032755	10.8609190926206	52	0.0520219500832813	0.0520219500832813	5.7462376451803	3
1053	95.553	274.72	1.1094	5.54288988024427	10.9129410427039	53	0.0641766113176914	0.0641766113176914	5.81041425649799	3
1054	93.35	260.63	1.0962	5.47871326892657	10.9771176540216	54	-0.0899444931346434	0.0899444931346434	5.90035874963263	3
1055	86.989	261.78	1.1147	5.56865776206122	10.8871731608869	55	-0.10015440857155	0.10015440857155	6.00051315820418	3
1056	96.837	254.75	1.1353	5.66881217063277	10.7870187523154	56	0.114253815603467	0.114253815603467	6.11476697380765	3
1057	87.283	251.63	1.1118	5.5545583550293	10.9012725679188	57	-0.0354916108044812	0.0354916108044812	6.15025858461213	3
1058	84.334	248.12	1.1191	5.59004996583378	10.8657809571143	58	0.0875135608877606	0.0875135608877606	6.23777214549989	3
1059	78.25	245.79	1.1011	5.50253640494602	10.9532945180021	59	0.192529833953074	0.192529833953074	6.43030197945296	3
1060	72.806	235.24	1.0615	5.31000657099295	11.1458243519552	60	0.196905511997466	0.196905511997466	6.62720749145043	3
1061	75.334	234.1	1.021	5.11310105899548	11.3427298639527	61	-0.1755133082249	0.1755133082249	6.80272079967533	3
1062	83.863	240.28	1.0571	5.28861436722038	11.1672165557277	62	-0.413258481969985	0.413258481969985	7.21597928164531	3
1063	97.121	249.84	1.1421	5.70187284919037	10.7539580737578	63	0.211491105478757	0.211491105478757	7.42747038712407	3
1064	91.416	257.92	1.0986	5.49038174371161	10.9654491792365	64	-0.0573700010264222	0.0573700010264222	7.48484038815049	3
1065	84.724	273.7	1.1104	5.54775174473803	10.9080791782101	65	0.00486186449376547	0.00486186449376547	7.48970225264426	3
1066	91.895	272.26	1.1094	5.54288988024427	10.9129410427039	66	-0.0831378828433742	0.0831378828433742	7.57284013548763	3
1067	95.234	268.64	1.1265	5.62602776308764	10.8298031598605	67	-0.0281988140638347	0.0281988140638347	7.60103894955147	3
1068	94.624	251.22	1.1323	5.65422657715147	10.8016043457967	68	0.349081870652293	0.349081870652293	7.95012082020376	3
1069	85.41	238.06	1.0605	5.30514470649918	11.1506862164489	69	-0.104530086615938	0.104530086615938	8.0546509068197	3
1070	91.191	240.45	1.082	5.40967479311512	11.046156129833	70	-0.0714694080583378	0.0714694080583378	8.12612031487804	3
1071	89.855	237.59	1.0967	5.48114420117346	10.9746867217747	71	-0.147314494161066	0.147314494161066	8.2734348090391	3
1072	94.887	245.37	1.127	5.62845869533452	10.8273722276136	72	-0.00437567804438643	0.00437567804438643	8.27781048708349	3
1073	91.168	247.39	1.1279	5.63283437337891	10.8229965495692	73	0.0617456790708086	0.0617456790708086	8.3395561661543	3
1074	92.655	244.78	1.1152	5.5710886943081	10.88474222864	74	-0.00972372898752916	0.00972372898752916	8.34927989514183	3
1075	88.76	252	1.1172	5.58081242329563	10.8750184996525	75	-0.0379225430513621	0.0379225430513621	8.38720243819319	3
1076	104.49	262.41	1.125	5.61873496634699	10.8370959566011	76	-0.0116684747850364	0.0116684747850364	8.39887091297823	3
1077	97.121	265.35	1.1274	5.63040344113203	10.8254274818161	77	-0.114253815603465	0.114253815603465	8.51312472858169	3
1078	104.07	253.35	1.1509	5.74465725673549	10.7111736662126	78	0.0379225430513621	0.0379225430513621	8.55104727163305	3
1079	104.95	260.74	1.1431	5.70673471368413	10.749096209264	79	-0.0899444931346434	0.0899444931346434	8.6409917647677	3
1080	111.17	262.28	1.1616	5.79667920681877	10.6591517161294	80	0.108905764660326	0.108905764660326	8.74989752942802	3
1081	111.72	272.24	1.1392	5.68777344215845	10.7680574807897	81	0.133215087129148	0.133215087129148	8.88311261655717	3
1082	100.06	276.96	1.1118	5.5545583550293	10.9012725679188	82	0.2849052593346	0.2849052593346	9.16801787589177	3
1083	78.17	269.28	1.0532	5.2696530956947	11.1861778272534	83	-0.201767376491228	0.201767376491228	9.369785252383	3
1084	73.726	264.08	1.0947	5.47142047218593	10.9844104507622	84	0.248927462080744	0.248927462080744	9.61871271446374	3
1085	74.747	271.68	1.0435	5.22249301010518	11.2333379128429	85	-0.35345754869668	0.35345754869668	9.97217026316042	3
1086	88.339	246.77	1.1162	5.57595055880186	10.8798803641463	86	0.0165303392787983	0.0165303392787983	9.98870060243922	3
1087	90.634	245.07	1.1128	5.55942021952307	10.8964107034251	87	-0.054452882330164	0.054452882330164	10.0431534847694	3
1088	97.595	236.01	1.124	5.61387310185323	10.8419578210949	88	0.0996682221221743	0.0996682221221743	10.1428217068916	3
1089	90.604	235.01	1.1035	5.51420487973106	10.9416260432171	89	0.0831378828433724	0.0831378828433724	10.2259595897349	3
1090	89.588	232.84	1.0864	5.43106699688768	11.0247639260604	90	-0.1093919511097	0.1093919511097	10.3353515408446	3
1091	88.471	236.71	1.1089	5.54045894799738	10.9153719749507	91	-0.0281988140638347	0.0281988140638347	10.3635503549085	3
1092	88.026	240.93	1.1147	5.56865776206122	10.8871731608869	92	0.229966190555063	0.229966190555063	10.5935165454635	3
1093	80.588	237.5	1.0674	5.33869157150616	11.117139351442	93	-0.123491358141619	0.123491358141619	10.7170079036051	3
1094	83.17	232.32	1.0928	5.46218292964778	10.9936479933004	94	-0.0948063576284106	0.0948063576284106	10.8118142612336	3
1095	93.953	234.31	1.1123	5.55698928727618	10.8988416356719	95	-0.130784154882264	0.130784154882264	10.9425984161158	3
1096	100.45	244.87	1.1392	5.68777344215845	10.7680574807897	96	0.0690384758114568	0.0690384758114568	11.0116368919273	3
1097	102.2	230.98	1.125	5.61873496634699	10.8370959566011	97	-0.0238231360194465	0.0238231360194465	11.0354600279467	3
1098	101.42	232.42	1.1299	5.64255810236644	10.8132728205817	98	0.1259222903885	0.1259222903885	11.1613823183352	3
1099	108.2	235.59	1.104	5.51663581197794	10.9391951109702	99	-0.239689919542592	0.239689919542592	11.4010722378778	3
1100	116.41	250.85	1.1533	5.75632573152053	10.6995051914276	100	-0.00243093224688096	0.00243093224688096	11.4035031701247	3
1101	108.57	252.3	1.1538	5.75875666376741	10.6970742591807	101	0.0452153397920085	0.0452153397920085	11.4487185099167	3
1102	117.25	254.21	1.1445	5.7135413239754	10.7422895989727	102	-0.22315958026379	0.22315958026379	11.6718780901805	3
1103	128.13	250.12	1.1904	5.93670090423919	10.5191300187089	103	0.161413901192981	0.161413901192981	11.8332919913735	3
1104	153.51	231.54	1.1572	5.77528700304621	10.6805439199019	104	-0.520219500832804	0.520219500832804	12.3535114922063	3
1105	161.2	234.17	1.2642	6.29550650387902	10.1603244190691	105	0.152176358654827	0.152176358654827	12.5056878508611	3
1106	158.62	234.33	1.2329	6.14333014522419	10.3125007777239	106	0.123491358141621	0.123491358141621	12.6291792090027	3
1107	160.14	247.39	1.2075	6.01983878708257	10.4359921358656	107	-0.422496024508138	0.422496024508138	13.0516752335109	3
1108	176.51	254.96	1.2944	6.4423348115907	10.0134961113574	108	-0.0549390687795395	0.0549390687795395	13.1066143022904	3
1109	178.97	253.98	1.3057	6.49727388037024	9.95855704257789	109	0.0617456790708104	0.0617456790708104	13.1683599813612	3
1110	173.15	252.59	1.293	6.43552820129943	10.0203027216487	110	0.0189612715256828	0.0189612715256828	13.1873212528869	3
1111	171.94	251.47	1.2891	6.41656692977375	10.0392639931744	111	0.265943987808919	0.265943987808919	13.4532652406958	3
1112	172.05	263.14	1.2344	6.15062294196483	10.3052079809833	112	-0.168220511484252	0.168220511484252	13.6214857521801	3
1113	170.82	273.14	1.269	6.31884345344908	10.136987469499	113	0.0092375425381519	0.0092375425381519	13.6307232947182	3
1114	165.76	277.54	1.2671	6.30960591091093	10.1462250120372	114	-0.00243093224688273	0.00243093224688273	13.6331542269651	3
1115	177.37	269.01	1.2676	6.31203684315781	10.1437940797903	115	-0.0471600855895158	0.0471600855895158	13.6803143125546	3
1116	174.82	266.49	1.2773	6.35919692874733	10.0966339942008	116	-0.199822630693722	0.199822630693722	13.8801369432483	3
1117	186.05	235.61	1.3184	6.55901955944105	9.89681136350708	117	-0.118629493647854	0.118629493647854	13.9987664368962	3
1118	191.06	233.64	1.3428	6.67764905308891	9.77818186985922	118	0.0145855934812928	0.0145855934812928	14.0133520303775	3
1119	189.2	247.54	1.3398	6.66306345960761	9.79276746334052	119	0.0685522893620778	0.0685522893620778	14.0819043197396	3
1120	187.08	257.19	1.3257	6.59451117024553	9.8613197527026	120	0.158982968946102	0.158982968946102	14.2408872886857	3
1121	177.67	257.79	1.293	6.43552820129943	10.0203027216487	121	0.047646272038893	0.047646272038893	14.2885335607246	3
1122	178.47	259.07	1.2832	6.38788192926054	10.0679489936876	122	-0.306297463107168	0.306297463107168	14.5948310238317	3
1123	190	266.75	1.3462	6.69417939236771	9.76165153058042	123	0.00972372898753093	0.00972372898753093	14.6045547528193	3
1124	191.79	245.82	1.3442	6.68445566338018	9.77137525956795	124	-0.0121546612344119	0.0121546612344119	14.6167094140537	3
1125	192.05	235.03	1.3467	6.69661032461459	9.75922059833354	125	0.0972372898752916	0.0972372898752916	14.713946703929	3
1126	184.57	231.22	1.3267	6.5993730347393	9.85645788820883	126	0.0145855934812928	0.0145855934812928	14.7285322974103	3
1127	187.47	249.84	1.3237	6.58478744125801	9.87104348169013	127	-0.0714694080583378	0.0714694080583378	14.8000017054686	3
1128	188.17	252.8	1.3384	6.65625684931634	9.79957407363179	128	0.0213922037725638	0.0213922037725638	14.8213939092412	3
1129	187.17	245.88	1.334	6.63486464554378	9.82096627740435	129	0.204198308738111	0.204198308738111	15.0255922179793	3
1130	179.68	239.99	1.292	6.43066633680567	10.0251645861425	130	-0.0593147468239295	0.0593147468239295	15.0849069648032	3
1131	179.46	238.18	1.3042	6.4899810836296	9.96584983931853	131	-0.0213922037725638	0.0213922037725638	15.1062991685758	3
1132	180.83	247.98	1.3086	6.51137328740216	9.94445763554597	132	0.0427844075451276	0.0427844075451276	15.1490835761209	3
1133	179.72	242.77	1.2998	6.46858887985703	9.9872420430911	133	-0.0690384758114551	0.0690384758114551	15.2181220519323	3
1134	184.79	261.76	1.314	6.53762735566849	9.91820356727964	134	0.109391951109702	0.109391951109702	15.327514003042	3
1135	185.79	267.06	1.2915	6.42823540455879	10.0275955183893	135	0.0165303392787983	0.0165303392787983	15.3440443423208	3
1136	174	274.52	1.2881	6.41170506527999	10.0441258576681	136	0.156552036699219	0.156552036699219	15.5005963790201	3
1137	163.7	274.21	1.2559	6.25515302858077	10.2006778943674	137	0.297059920569012	0.297059920569012	15.7976562995891	3
1138	158.06	273.35	1.1948	5.95809310801176	10.4977378149364	138	-0.232883309251319	0.232883309251319	16.0305396088404	3
1139	157.04	272.11	1.2427	6.19097641726308	10.2648545056851	139	0.254275513023885	0.254275513023885	16.2848151218643	3
1140	137.05	279.22	1.1904	5.93670090423919	10.5191300187089	140	0.00680661029126917	0.00680661029126917	16.2916217321555	3
1141	135.08	277.85	1.189	5.92989429394792	10.5259366290002	141	0.135646019376031	0.135646019376031	16.4272677515316	3
1142	131	279.45	1.1611	5.79424827457189	10.6615826483762	142	-0.358805599639823	0.358805599639823	16.7860733511714	3
1143	147.77	273.02	1.2349	6.15305387421172	10.3027770487364	143	0.0286850005132102	0.0286850005132102	16.8147583516846	3
1144	149.44	271.28	1.229	6.1243688736985	10.3314620492496	144	-0.0116684747850346	0.0116684747850346	16.8264268264696	3
1145	148.98	271.09	1.2314	6.13603734848354	10.3197935744646	145	-0.0213922037725638	0.0213922037725638	16.8478190302422	3
1146	148.41	273.27	1.2358	6.1574295522561	10.298401370692	146	0.286850005132107	0.286850005132107	17.1346690353743	3
1147	135.75	271.29	1.1768	5.870579547124	10.5852513758241	147	0.0593147468239259	0.0593147468239259	17.1939837821982	3
1148	136.42	269.73	1.1646	5.81126480030007	10.6445661226481	148	-0.130297968432888	0.130297968432888	17.3242817506311	3
1149	133.8	260.49	1.1914	5.94156276873296	10.5142681542152	149	0.106961018862819	0.106961018862819	17.431242769494	3
1150	132.47	255.28	1.1694	5.83460174987014	10.621229173078	150	-0.121060425894736	0.121060425894736	17.5523031953887	3
1151	138.54	249.67	1.1943	5.95566217576487	10.5001687471833	151	0.0520219500832795	0.0520219500832795	17.604325145472	3
1152	135.57	261.39	1.1836	5.90364022568159	10.5521906972665	152	0.0831378828433742	0.0831378828433742	17.6874630283153	3
1153	121.37	270.77	1.1665	5.82050234283822	10.6353285801099	153	0.0593147468239259	0.0593147468239259	17.7467777751393	3
1154	129.83	276.56	1.1543	5.76118759601429	10.6946433269338	154	-0.097237289875288	0.097237289875288	17.8440150650146	3
1155	118.27	259.4	1.1743	5.85842488588958	10.5974060370585	155	0.0403534752982448	0.0403534752982448	17.8843685403128	3
1156	126.18	262.1	1.166	5.81807141059134	10.6377595123568	156	-0.24698271628324	0.24698271628324	18.131351256596	3
1157	150.08	267.44	1.2168	6.06505412687458	10.3907767960736	157	-0.097237289875288	0.097237289875288	18.2285885464713	3
1158	147.65	257.83	1.2368	6.16229141674987	10.2935395061983	158	0.163844833439864	0.163844833439864	18.3924333799112	3
1159	146.5	260.18	1.2031	5.99844658331	10.4573843396381	159	-0.0928616118309016	0.0928616118309016	18.4852949917421	3
1160	146.61	250.75	1.2222	6.0913081951409	10.3645227278072	160	-0.130297968432892	0.130297968432892	18.615592960175	3
1161	165.53	269.52	1.249	6.22160616357379	10.2342247593743	161	-0.114253815603465	0.114253815603465	18.7298467757785	3
1162	169	267.06	1.2725	6.33585997917726	10.1199709437709	162	-0.170651443731135	0.170651443731135	18.9004982195096	3
1163	181.91	251.93	1.3076	6.5065114229084	9.94931950003973	163	0.0666075435645741	0.0666075435645741	18.9671057630742	3
1164	177.4	246.79	1.2939	6.43990387934382	10.0159270436043	164	-0.0238231360194465	0.0238231360194465	18.9909288990936	3
1165	172.74	239.22	1.2988	6.46372701536327	9.99210390758486	165	-0.0286850005132102	0.0286850005132102	19.0196138996068	3
1166	179.41	235.29	1.3047	6.49241201587648	9.96341890707165	166	0.0568838145770449	0.0568838145770449	19.0764977141839	3
1167	177	232.13	1.293	6.43552820129943	10.0203027216487	167	-0.00243093224688273	0.00243093224688273	19.0789286464307	3
1168	173.76	234.49	1.2935	6.43795913354632	10.0178717894018	168	-0.0447291533426331	0.0447291533426331	19.1236577997734	3
1169	178.97	243.24	1.3027	6.48268828688895	9.97314263605918	169	0.00680661029127094	0.00680661029127094	19.1304644100646	3
1170	182.79	268.18	1.3013	6.47588167659768	9.97994924635045	170	-0.280043394840838	0.280043394840838	19.4105078049055	3
1171	191.6	264.82	1.3589	6.75592507143852	9.69990585150961	171	0.0262540682663293	0.0262540682663293	19.4367618731718	3
1172	192.78	268.07	1.3535	6.72967100317219	9.72615991977594	172	0.229966190555063	0.229966190555063	19.6667280637269	3
1173	181.84	252.09	1.3062	6.49970481261713	9.95612611033101	173	-0.218297715770028	0.218297715770028	19.8850257794969	3
1174	194.83	243.65	1.3511	6.71800252838715	9.73782839456098	174	0.246982716283238	0.246982716283238	20.1320084957801	3
1175	184.86	268.37	1.3003	6.47101981210391	9.98481111084422	175	0.0140994070319174	0.0140994070319174	20.1461079028121	3
1176	184.41	267.9	1.2974	6.456920405072	9.99891051787613	176	-0.0758450861027278	0.0758450861027278	20.2219529889148	3
1177	184.28	258.25	1.313	6.53276549117472	9.92306543177341	177	-0.209060173231874	0.209060173231874	20.4310131621467	3
1178	188.5	261.97	1.356	6.7418256644066	9.71400525854153	178	0.0666075435645741	0.0666075435645741	20.4976207057112	3
1179	187.14	253.97	1.3423	6.67521812084203	9.78061280210611	179	0.182806104965547	0.182806104965547	20.6804268106768	3
1180	182.79	263.93	1.3047	6.49241201587648	9.96341890707165	180	0.185237037212428	0.185237037212428	20.8656638478892	3
1181	167.81	257.61	1.2666	6.30717497866405	10.1486559442841	181	-0.0189612715256811	0.0189612715256811	20.8846251194149	3
1182	162.68	248.46	1.2705	6.32613625018973	10.1296946727584	182	0.0855688150902569	0.0855688150902569	20.9701939345052	3
1183	161.36	246.44	1.2529	6.24056743509948	10.2152634878487	183	0.0495910178363985	0.0495910178363985	21.0197849523415	3
1184	155.18	257.04	1.2427	6.19097641726308	10.2648545056851	184	-0.194474579750583	0.194474579750583	21.2142595320921	3
1185	174.82	268.46	1.2827	6.38545099701366	10.0703799259345	185	0.104530086615938	0.104530086615938	21.3187896187081	3
1186	170.71	261.3	1.2612	6.28092091039772	10.1749100125504	186	-0.123491358141619	0.123491358141619	21.4422809768497	3
1187	167.09	248.29	1.2866	6.40441226853934	10.0514186544088	187	0.0471600855895158	0.0471600855895158	21.4894410624392	3
1188	166.2	244.39	1.2769	6.35725218294982	10.0985787399983	188	0.0525081365326567	0.0525081365326567	21.5419491989719	3
1189	162.34	254.24	1.2661	6.30474404641717	10.151086876531	189	-0.0165303392788001	0.0165303392788001	21.5584795382507	3
1190	164.09	252.2	1.2695	6.32127438569597	10.1345565372522	190	-0.130784154882264	0.130784154882264	21.6892636931329	3
1191	177.19	256.31	1.2964	6.45205854057823	10.0037723823699	191	0.0165303392787983	0.0165303392787983	21.7057940324117	3
1192	177.57	257.04	1.293	6.43552820129943	10.0203027216487	192	-0.310673141151554	0.310673141151554	22.0164671735633	3
1193	189.56	262.37	1.3569	6.74620134245099	9.70962958049714	193	-0.0262540682663293	0.0262540682663293	22.0427212418296	3
1194	191.86	262.77	1.3623	6.77245541071732	9.68337551223081	194	0.199336444244347	0.199336444244347	22.242057686074	3
1195	194.28	275.04	1.3213	6.57311896647297	9.88271195647516	195	0.156552036699219	0.156552036699219	22.3986097227732	3
1196	180.26	269.22	1.2891	6.41656692977375	10.0392639931744	196	-0.277612462593957	0.277612462593957	22.6762221853671	3
1197	186.88	262.02	1.3462	6.69417939236771	9.76165153058042	197	0.00243093224688451	0.00243093224688451	22.678653117614	3
1198	187.95	259.3	1.3457	6.69174846012082	9.76408246282731	198	0.633987129986894	0.633987129986894	23.3126402476009	3
1199	161.25	262.69	1.2153	6.05776133013393	10.3980695928142	199	-0.114253815603465	0.114253815603465	23.4268940632044	3
1200	154.4	253.16	1.2388	6.1720151457374	10.2838157772107	200	-0.0403534752982466	0.0403534752982466	23.4672475385026	3
1201	158.05	256.12	1.2471	6.21236862103564	10.2434623019125	201	0.152176358654829	0.152176358654829	23.6194238971574	3
1202	156.94	258.03	1.2158	6.06019226238081	10.3956386605673	202	-0.0972372898752898	0.0972372898752898	23.7166611870327	3
1203	154.34	238.88	1.2358	6.1574295522561	10.298401370692	203	0.0807069505964915	0.0807069505964915	23.7973681376292	3
1204	154.35	236.2	1.2192	6.07672260165961	10.3791083212885	204	-0.0170165257281756	0.0170165257281756	23.8143846633574	3
1205	156.56	235.48	1.2227	6.09373912738779	10.3620917955603	205	-0.213435851276264	0.213435851276264	24.0278205146337	3
1206	161.92	235.29	1.2666	6.30717497866405	10.1486559442841	206	-0.0923754253815261	0.0923754253815261	24.1201959400152	3
1207	166.21	235.3	1.2856	6.39955040404558	10.0562805189026	207	0.140021697420419	0.140021697420419	24.2602176374356	3
1208	163.81	240.3	1.2568	6.25952870662516	10.196302216323	208	-0.237745173745086	0.237745173745086	24.4979628111807	3
1209	183.72	238.86	1.3057	6.49727388037024	9.95855704257789	209	0.159469155395477	0.159469155395477	24.6574319665762	3
1210	178.96	234.04	1.2729	6.33780472497477	10.1180261979734	210	-0.0452153397920103	0.0452153397920103	24.7026473063682	3
1211	168.27	236.51	1.2822	6.38302006476678	10.0728108581814	211	0.170651443731135	0.170651443731135	24.8732987500993	3
1212	161.26	231.26	1.2471	6.21236862103564	10.2434623019125	212	-0.104530086615936	0.104530086615936	24.9778288367153	3
1213	159.02	235.24	1.2686	6.31689870765158	10.1389322152966	213	0.00486186449376369	0.00486186449376369	24.982690701209	3
1214	161.29	240.6	1.2676	6.31203684315781	10.1437940797903	214	0.21392203772564	0.21392203772564	25.1966127389347	3
1215	157.11	243.11	1.2236	6.09811480543218	10.357716117516	215	-0.111822883356584	0.111822883356584	25.3084356222912	3
1216	160.64	246.38	1.2466	6.20993768878876	10.2458932341594	216	0.109391951109702	0.109391951109702	25.4178275734009	3
1217	149.62	247.96	1.2241	6.10054573767906	10.3552851852691	217	0.206629240984993	0.206629240984993	25.6244568143859	3
1218	135.74	249.74	1.1816	5.89391649669407	10.5619144262541	218	-0.0403534752982466	0.0403534752982466	25.6648102896842	3
1219	131.07	249.07	1.1899	5.93426997199231	10.5215609509558	219	0.0116684747850364	0.0116684747850364	25.6764787644692	3
1220	127.98	244.51	1.1875	5.92260149720728	10.5332294257409	220	-0.182806104965547	0.182806104965547	25.8592848694348	3
1221	143.43	244.7	1.2251	6.10540760217282	10.3504233207753	221	0.00729279674064642	0.00729279674064642	25.8665776661754	3
1222	154.15	236.81	1.2236	6.09811480543218	10.357716117516	222	-0.102099154369055	0.102099154369055	25.9686768205445	3
1223	158.19	242.12	1.2446	6.20021395980123	10.2556169631469	223	-0.175999494674276	0.175999494674276	26.1446763152188	3
1224	162.51	245.87	1.2808	6.37621345447551	10.0796174684726	224	0.104530086615936	0.104530086615936	26.2492064018347	3
1225	162.78	241.39	1.2593	6.27168336785957	10.1841475550886	225	-0.351026616449797	0.351026616449797	26.6002330182845	3
1226	187.55	246.54	1.3315	6.62270998430937	9.83312093863876	226	-0.047646272038893	0.047646272038893	26.6478792903234	3
1227	191.25	238.78	1.3413	6.67035625634826	9.78547466659987	227	0.0879997473371379	0.0879997473371379	26.7358790376605	3
1228	187.51	233.18	1.3232	6.58235650901112	9.87347441393701	228	0.0709832216089605	0.0709832216089605	26.8068622592695	3
1229	181.94	236.7	1.3086	6.51137328740216	9.94445763554597	229	0.481810771332066	0.481810771332066	27.2886730306015	3
1230	141.85	234.43	1.2095	6.0295625160701	10.426268406878	230	0.0286850005132102	0.0286850005132102	27.3173580311148	3
1231	136.16	236.6	1.2036	6.00087751555689	10.4549534073912	231	0.289767123828367	0.289767123828367	27.6071251549431	3
1232	135.62	241.43	1.144	5.71111039172852	10.7447205312196	232	-0.375335938918624	0.375335938918624	27.9824610938617	3
1233	152.48	237.68	1.2212	6.08644633064714	10.369384592301	233	0.204198308738111	0.204198308738111	28.1866594025999	3
1234	139.48	264.2	1.1792	5.88224802190903	10.5735829010391	234	-0.177944240471781	0.177944240471781	28.3646036430716	3
1235	142.28	260.17	1.2158	6.06019226238081	10.3956386605673	235	0.137590765173538	0.137590765173538	28.5021944082452	3
1236	140.62	264.81	1.1875	5.92260149720728	10.5332294257409	236	-0.00243093224688451	0.00243093224688451	28.5046253404921	3
1237	132.46	270.73	1.188	5.92503242945416	10.530798493494	237	0.125922290388502	0.125922290388502	28.6305476308806	3
1238	130.09	258.69	1.1621	5.79911013906566	10.6567207838825	238	0.0165303392788001	0.0165303392788001	28.6470779701594	3
1239	121.53	267.28	1.1587	5.78257979978686	10.6732511231613	239	0.38943534595054	0.38943534595054	29.0365133161099	3
1240	64.885	259.86	1.0786	5.39314445383632	11.0626864691118	240	-0.00972372898753093	0.00972372898753093	29.0462370450974	3
1241	68.663	263.57	1.0806	5.40286818282385	11.0529627401243	241	0.157038223148595	0.157038223148595	29.203275268246	3
1242	58.804	259	1.0483	5.24582995967525	11.2100009632729	242	-0.123491358141619	0.123491358141619	29.3267666263876	3
1243	65.731	257	1.0737	5.36932131781687	11.0865096051313	243	0.0092375425381519	0.0092375425381519	29.3360041689258	3
1244	66.675	246.65	1.0718	5.36008377527872	11.0957471476694	244	0.261082123315155	0.261082123315155	29.597086292241	3
1245	59.297	252.63	1.0181	5.09900165196356	11.3568292709846	245	-0.0165303392787983	0.0165303392787983	29.6136166315198	3
1246	57.193	251.5	1.0215	5.11553199124236	11.3402989317058	246	-0.1755133082249	0.1755133082249	29.7891299397447	3
1247	64.017	254.22	1.0576	5.29104529946726	11.1647856234809	247	0.0948063576284088	0.0948063576284088	29.8839362973731	3
1248	46.37	268.44	1.0381	5.19623894183886	11.2595919811093	248	-0.047646272038893	0.047646272038893	29.931582569412	3
1249	61.065	266.82	1.0479	5.24388521387775	11.2119457090704	249	-0.00680661029126917	0.00680661029126917	29.9383891797032	3
1250	57.136	267.97	1.0493	5.25069182416902	11.2051390987791	250	-0.00486186449376547	0.00486186449376547	29.943251044197	3
1251	52.361	256.38	1.0503	5.25555368866278	11.2002772342853	251	0.156552036699217	0.156552036699217	30.0998030808962	3
1252	48.653	263.56	1.0181	5.09900165196356	11.3568292709846	252	0.0121546612344119	0.0121546612344119	30.1119577421306	3
1253	54.531	262.68	1.0156	5.08684699072915	11.368983932219	253	0	0	30.1119577421306	3
1254	53.703	262.1	1.0156	5.08684699072915	11.368983932219	254	-0.0354916108044812	0.0354916108044812	30.1474493529351	3
1255	55.052	263.56	1.0229	5.12233860153363	11.3334923214145	255	-0.0641766113176914	0.0641766113176914	30.2116259642528	3
1256	57.742	263.77	1.0361	5.18651521285133	11.2693157100968	256	-0.114253815603467	0.114253815603467	30.3258797798563	3
1257	58.446	256.69	1.0596	5.30076902845479	11.1550618944933	257	0.0452153397920103	0.0452153397920103	30.3710951196483	3
1258	54.387	254.26	1.0503	5.25555368866278	11.2002772342853	258	-0.182806104965547	0.182806104965547	30.5539012246138	3
1259	73.108	246.29	1.0879	5.43835979362833	11.0174711293198	259	0.0948063576284088	0.0948063576284088	30.6487075822422	3
1260	67.853	245.67	1.0684	5.34355343599992	11.1122774869482	260	0.225590512510674	0.225590512510674	30.8742980947529	3
1261	62.88	250.35	1.022	5.11796292348925	11.3378679994589	261	0.0145855934812946	0.0145855934812946	30.8888836882342	3
1262	52.845	246.6	1.019	5.10337733000795	11.3524535929402	262	-0.0121546612344119	0.0121546612344119	30.9010383494686	3
1263	31.722	239.21	1.0215	5.11553199124236	11.3402989317058	263	0	0	30.9010383494686	3
1264	27.844	243.51	1.0215	5.11553199124236	11.3402989317058	264	-0.0116684747850364	0.0116684747850364	30.9127068242536	3
1265	26.802	244.96	1.0239	5.1272004660274	11.3286304569207	265	0.0281988140638347	0.0281988140638347	30.9409056383175	3
1266	46.652	234.57	1.0181	5.09900165196356	11.3568292709846	266	-0.0379225430513621	0.0379225430513621	30.9788281813688	3
1267	39.875	238.31	1.0259	5.13692419501493	11.3189067279332	267	0.0213922037725638	0.0213922037725638	31.0002203851414	3
1268	44.571	232.22	1.0215	5.11553199124236	11.3402989317058	268	-0.0306297463107175	0.0306297463107175	31.0308501314521	3
1269	38.935	236.27	1.0278	5.14616173755308	11.309669185395	269	0.0427844075451294	0.0427844075451294	31.0736345389972	3
1270	22.729	250.11	1.019	5.10337733000795	11.3524535929402	270	0.00194474579750548	0.00194474579750548	31.0755792847948	3
1271	16.607	252.42	1.0186	5.10143258421045	11.3543983387377	271	0.00972372898752916	0.00972372898752916	31.0853030137823	3
1272	19.745	244.58	1.0166	5.09170885522292	11.3641220677252	272	0.00243093224688273	0.00243093224688273	31.0877339460292	3
1273	32.814	239.63	1.0161	5.08927792297604	11.3665529999721	273	-0.00972372898753093	0.00972372898753093	31.0974576750167	3
1274	35.173	236.04	1.0181	5.09900165196356	11.3568292709846	274	-0.00437567804438643	0.00437567804438643	31.1018333530611	3
1275	29.65	241.87	1.019	5.10337733000795	11.3524535929402	275	0.00194474579750548	0.00194474579750548	31.1037780988586	3
1276	46.595	244.4	1.0186	5.10143258421045	11.3543983387377	276	-0.0354916108044812	0.0354916108044812	31.1392697096631	3
1277	45.321	251.16	1.0259	5.13692419501493	11.3189067279332	277	0.0165303392787983	0.0165303392787983	31.1558000489419	3
1278	51.796	253.24	1.0225	5.12039385573613	11.335437067212	278	-0.00194474579750548	0.00194474579750548	31.1577447947394	3
1279	53.897	234.67	1.0229	5.12233860153363	11.3334923214145	279	0.00680661029127094	0.00680661029127094	31.1645514050306	3
1280	54.927	239.04	1.0215	5.11553199124236	11.3402989317058	280	-0.116198561400974	0.116198561400974	31.2807499664316	3
1281	51.405	239.85	1.0454	5.23173055264334	11.2241003703048	281	0.0972372898752916	0.0972372898752916	31.3779872563069	3
1282	35.262	246.9	1.0254	5.13449326276805	11.3213376601801	282	0.0165303392788001	0.0165303392788001	31.3945175955857	3
1283	32.015	252.12	1.022	5.11796292348925	11.3378679994589	283	-0.00243093224688273	0.00243093224688273	31.3969485278326	3
1284	34.033	254.76	1.0225	5.12039385573613	11.335437067212	284	-0.0140994070319174	0.0140994070319174	31.4110479348645	3
1285	43.841	257.48	1.0254	5.13449326276805	11.3213376601801	285	-0.0330606785575966	0.0330606785575966	31.4441086134221	3
1286	40.645	259.14	1.0322	5.16755394132564	11.2882769816225	286	0.0403534752982431	0.0403534752982431	31.4844620887203	3
1287	25.621	263.05	1.0239	5.1272004660274	11.3286304569207	287	0.00680661029127094	0.00680661029127094	31.4912686990116	3
1288	16.982	261.55	1.0225	5.12039385573613	11.335437067212	288	-0.00437567804438821	0.00437567804438821	31.495644377056	3
1289	15.65	264.63	1.0234	5.12476953378052	11.3310613891676	289	0.00243093224688273	0.00243093224688273	31.4980753093029	3
1290	17.85	266.14	1.0229	5.12233860153363	11.3334923214145	290	0.0306297463107175	0.0306297463107175	31.5287050556136	3
1291	14.165	265.34	1.0166	5.09170885522292	11.3641220677252	291	-0.028685000513212	0.028685000513212	31.5573900561268	3
1292	34.415	240.42	1.0225	5.12039385573613	11.335437067212	292	0.00486186449376547	0.00486186449376547	31.5622519206206	3
1293	41.067	232.57	1.0215	5.11553199124236	11.3402989317058	293	0.00243093224688273	0.00243093224688273	31.5646828528675	3
1294	41.657	231.86	1.021	5.11310105899548	11.3427298639527	294	0.0213922037725638	0.0213922037725638	31.58607505664	3
1295	45.23	232.97	1.0166	5.09170885522292	11.3641220677252	295	-0.196905511997464	0.196905511997464	31.7829805686375	3
1296	63.732	237.1	1.0571	5.28861436722038	11.1672165557277	296	-0.0286850005132102	0.0286850005132102	31.8116655691507	3
1297	72.041	235.46	1.063	5.31729936773359	11.1385315552145	297	0.0262540682663275	0.0262540682663275	31.837919637417	3
1298	73.617	242.55	1.0576	5.29104529946726	11.1647856234809	298	-0.0354916108044812	0.0354916108044812	31.8734112482215	3
1299	81.553	238.75	1.0649	5.32653691027174	11.1292940126764	299	0.223159580263793	0.223159580263793	32.0965708284853	3
1300	74.885	232.71	1.019	5.10337733000795	11.3524535929402	300	-0.327689666879731	0.327689666879731	32.424260495365	3
1301	79.61	230.39	1.0864	5.43106699688768	11.0247639260604	301	0.189612715256818	0.189612715256818	32.6138732106219	3
1302	58.509	235.2	1.0474	5.24145428163087	11.2143766413173	302	0.130784154882267	0.130784154882267	32.7446573655041	3
1303	56.584	234.93	1.0205	5.1106701267486	11.3451607961995	303	-0.125922290388502	0.125922290388502	32.8705796558926	3
1304	67.554	238.91	1.0464	5.2365924171371	11.219238505811	304	0.118629493647854	0.118629493647854	32.9892091495405	3
1305	61.986	247.98	1.022	5.11796292348925	11.3378679994589	305	-0.177944240471781	0.177944240471781	33.1671533900123	3
1306	78.896	256.54	1.0586	5.29590716396103	11.1599237589871	306	-0.161413901192983	0.161413901192983	33.3285672912052	3
1307	72.478	264.76	1.0918	5.45732106515401	10.9985098577941	307	-0.0140994070319174	0.0140994070319174	33.3426666982372	3
1308	69.126	261.03	1.0947	5.47142047218593	10.9844104507622	308	0.116198561400973	0.116198561400973	33.4588652596381	3
1309	71.82	265.36	1.0708	5.35522191078496	11.1006090121632	309	-0.163844833439864	0.163844833439864	33.622710093078	3
1310	80.382	269.5	1.1045	5.51906674422482	10.9367641787233	310	0.0286850005132102	0.0286850005132102	33.6513950935912	3
1311	80.043	272.7	1.0986	5.49038174371161	10.9654491792365	311	-0.0403534752982466	0.0403534752982466	33.6917485688895	3
1312	82.562	278.64	1.1069	5.53073521900985	10.9250957039383	312	-0.128353222635383	0.128353222635383	33.8201017915248	3
1313	97.151	277.15	1.1333	5.65908844164524	10.7967424813029	313	-0.123491358141619	0.123491358141619	33.9435931496665	3
1314	107.78	264.83	1.1587	5.78257979978686	10.6732511231613	314	0.0782760183496087	0.0782760183496087	34.0218691680161	3
1315	107.52	267.13	1.1426	5.70430378143725	10.7515271415109	315	-0.125922290388502	0.125922290388502	34.1477914584046	3
1316	120.06	275.61	1.1685	5.83022607182575	10.6256048511224	316	0.0262540682663293	0.0262540682663293	34.1740455266709	3
1317	119.96	275.69	1.1631	5.80397200355942	10.6518589193887	317	0.0213922037725638	0.0213922037725638	34.1954377304435	3
1318	123.03	271.62	1.1587	5.78257979978686	10.6732511231613	318	0.121060425894738	0.121060425894738	34.3164981563382	3
1319	116.6	276.05	1.1338	5.66151937389212	10.794311549056	319	-0.0879997473371397	0.0879997473371397	34.4044979036753	3
1320	118.05	274.65	1.1519	5.74951912122926	10.7063118017189	320	-0.0379225430513621	0.0379225430513621	34.4424204467267	3
1321	125.16	274.92	1.1597	5.78744166428062	10.6683892586675	321	-0.00680661029127094	0.00680661029127094	34.449227057018	3
1322	123.97	273.1	1.1611	5.79424827457189	10.6615826483762	322	0.0330606785575966	0.0330606785575966	34.4822877355756	3
1323	111.2	266.89	1.1543	5.76118759601429	10.6946433269338	323	-0.0286850005132084	0.0286850005132084	34.5109727360888	3
1324	111.36	264.74	1.1602	5.7898725965275	10.6659583264206	324	0.15460729090171	0.15460729090171	34.6655800269905	3
1325	99.174	266.15	1.1284	5.63526530562579	10.8205656173223	325	0.0709832216089641	0.0709832216089641	34.7365632485995	3
1326	87.108	257.59	1.1138	5.56428208401683	10.8915488389313	326	0.0427844075451276	0.0427844075451276	34.7793476561446	3
1327	85.613	253.42	1.105	5.5214976764717	10.9343332464764	327	0.287336191581483	0.287336191581483	35.0666838477261	3
1328	58.235	233.87	1.0459	5.23416148489022	11.2216694380579	328	0.00243093224688096	0.00243093224688096	35.0691147799729	3
1329	57.442	233	1.0454	5.23173055264334	11.2241003703048	329	0.128353222635386	0.128353222635386	35.1974680026083	3
1330	54.391	240.27	1.019	5.10337733000795	11.3524535929402	330	0.00680661029126917	0.00680661029126917	35.2042746128996	3
1331	56.451	238.36	1.0176	5.09657071971668	11.3592602032314	331	-0.0617456790708086	0.0617456790708086	35.2660202919704	3
1332	57.639	240.8	1.0303	5.15831639878749	11.2975145241606	332	-0.102099154369055	0.102099154369055	35.3681194463395	3
1333	59.077	239.81	1.0513	5.26041555315655	11.1954153697916	333	-0.104530086615938	0.104530086615938	35.4726495329554	3
1334	68.974	245	1.0728	5.36494563977248	11.0908852831756	334	0.0194474579750583	0.0194474579750583	35.4920969909305	3
1335	70.152	244.71	1.0688	5.34549818179743	11.1103327411507	335	-0.182806104965547	0.182806104965547	35.674903095896	3
1336	88.673	257.89	1.1064	5.52830428676297	10.9275266361852	336	-0.028685000513212	0.028685000513212	35.7035880964092	3
1337	89.227	262.78	1.1123	5.55698928727618	10.8988416356719	337	0.130784154882267	0.130784154882267	35.8343722512915	3
1338	72.971	251.22	1.0854	5.42620513239392	11.0296257905542	338	0.0116684747850364	0.0116684747850364	35.8460407260765	3
1339	81.155	236.32	1.083	5.41453665760888	11.0412942653392	339	-0.140021697420419	0.140021697420419	35.9860624234969	3
1340	87.194	237.33	1.1118	5.5545583550293	10.9012725679188	340	0.334496277170999	0.334496277170999	36.3205587006679	3
1341	72.368	232.75	1.043	5.2200620778583	11.2357688450898	341	0.114253815603465	0.114253815603465	36.4348125162714	3
1342	74.926	231.6	1.0195	5.10580826225484	11.3500226606933	342	-0.157038223148593	0.157038223148593	36.59185073942	3
1343	64.819	233.17	1.0518	5.26284648540343	11.1929844375447	343	-0.0140994070319174	0.0140994070319174	36.6059501464519	3
1344	65.769	235.49	1.0547	5.27694589243535	11.1788850305128	344	-0.0330606785576002	0.0330606785576002	36.6390108250095	3
1345	61.231	256.27	1.0615	5.31000657099295	11.1458243519552	345	-0.278098649043329	0.278098649043329	36.9171094740528	3
1346	82.323	248.38	1.1187	5.58810522003628	10.8677257029119	346	0.0617456790708086	0.0617456790708086	36.9788551531237	3
1347	92.433	242.14	1.106	5.52635954096547	10.9294713819827	347	-0.0850826286408779	0.0850826286408779	37.0639377817645	3
1348	88.505	255.83	1.1235	5.61144216960635	10.8443887533418	348	0.0092375425381519	0.0092375425381519	37.0731753243027	3
1349	94.864	245.87	1.1216	5.60220462706819	10.8536262958799	349	0.225590512510674	0.225590512510674	37.2987658368134	3
1350	98.786	233.08	1.0752	5.37661411455752	11.0792168083906	350	-0.524595178877192	0.524595178877192	37.8233610156906	3
1351	127.62	233.21	1.1831	5.90120929343471	10.5546216295134	351	-0.0641766113176914	0.0641766113176914	37.8875376270082	3
1352	135.64	244.91	1.1963	5.9653859047524	10.4904450181957	352	0.154121104452333	0.154121104452333	38.0416587314606	3
1353	122.83	246.88	1.1646	5.81126480030007	10.6445661226481	353	-0.0661213571151968	0.0661213571151968	38.1077800885758	3
1354	120.73	242.89	1.1782	5.87738615741527	10.5784447655329	354	0.0403534752982466	0.0403534752982466	38.148133563874	3
1355	124.16	238.41	1.1699	5.83703268211702	10.6187982408311	355	0.125922290388502	0.125922290388502	38.2740558542625	3
1356	111.7	237.74	1.144	5.71111039172852	10.7447205312196	356	-0.125922290388502	0.125922290388502	38.399978144651	3
1357	117.85	236.72	1.1699	5.83703268211702	10.6187982408311	357	0.2849052593346	0.2849052593346	38.6848834039856	3
1358	108.21	237.72	1.1113	5.55212742278242	10.9037035001657	358	-0.144883561914181	0.144883561914181	38.8297669658998	3
1359	109.74	243.31	1.1411	5.6970109846966	10.7588199382515	359	-0.0782760183496105	0.0782760183496105	38.9080429842494	3
1360	107.47	249.41	1.1572	5.77528700304621	10.6805439199019	360	-0.00243093224688273	0.00243093224688273	38.9104739164963	3
1361	100.51	256.93	1.1577	5.77771793529309	10.678112987655	361	0.180375172718666	0.180375172718666	39.090849089215	3
1362	89.992	248.32	1.1206	5.59734276257443	10.8584881603737	362	-0.161413901192983	0.161413901192983	39.2522629904079	3
1363	100.59	250.27	1.1538	5.75875666376741	10.6970742591807	363	0.0568838145770449	0.0568838145770449	39.309146804985	3
1364	103.95	240.63	1.1421	5.70187284919037	10.7539580737578	364	0.0714694080583378	0.0714694080583378	39.3806162130433	3
1365	115.23	239.49	1.1274	5.63040344113203	10.8254274818161	365	-0.00729279674064642	0.00729279674064642	39.387909009784	3
1366	111.78	246.54	1.1289	5.63769623787267	10.8181346850755	366	-0.137590765173536	0.137590765173536	39.5254997749575	3
1367	113.82	251.48	1.1572	5.77528700304621	10.6805439199019	367	0.294142801872754	0.294142801872754	39.8196425768303	3
1368	109.59	254.9	1.0967	5.48114420117346	10.9746867217747	368	-0.429788821248785	0.429788821248785	40.249431398079	3
1369	122.37	257.32	1.1851	5.91093302242224	10.5448979005259	369	0.114253815603467	0.114253815603467	40.3636852136825	3
1370	123.49	273.34	1.1616	5.79667920681877	10.6591517161294	370	0.244551784036355	0.244551784036355	40.6082369977189	3
1371	106.41	279.77	1.1113	5.55212742278242	10.9037035001657	371	-0.111822883356584	0.111822883356584	40.7200598810755	3
1372	97.558	279.49	1.1343	5.663950306139	10.7918806168091	372	0.0739003403052223	0.0739003403052223	40.7939602213807	3
1373	88.234	279.4	1.1191	5.59004996583378	10.8657809571143	373	0.0403534752982448	0.0403534752982448	40.8343136966789	3
1374	89.812	268.45	1.1108	5.54969649053554	10.9061344324126	374	0.244551784036355	0.244551784036355	41.0788654807153	3
1375	83.96	266.49	1.0605	5.30514470649918	11.1506862164489	375	-0.0213922037725638	0.0213922037725638	41.1002576844878	3
1376	77.976	255.27	1.0649	5.32653691027174	11.1292940126764	376	-0.102099154369055	0.102099154369055	41.2023568388569	3
1377	75.057	255.72	1.0859	5.4286360646408	11.0271948583073	377	0.299004666366519	0.299004666366519	41.5013615052234	3
1378	53.434	277.4	1.0244	5.12963139827428	11.3261995246739	378	-0.0593147468239259	0.0593147468239259	41.5606762520473	3
1379	42.077	269.47	1.0366	5.18894614509821	11.2668847778499	379	-0.0641766113176931	0.0641766113176931	41.624852863365	3
1380	43.95	272.95	1.0498	5.2531227564159	11.2027081665322	380	0.0709832216089623	0.0709832216089623	41.695836084974	3
1381	42.955	268.45	1.0352	5.18213953480694	11.2736913881412	381	-0.00680661029126917	0.00680661029126917	41.7026426952653	3
1382	44.957	276.72	1.0366	5.18894614509821	11.2668847778499	382	-0.028685000513212	0.028685000513212	41.7313276957785	3
1383	51.845	261.59	1.0425	5.21763114561142	11.2381997773367	383	-0.0306297463107175	0.0306297463107175	41.7619574420892	3
1384	54.713	272.65	1.0488	5.24826089192214	11.207570031026	384	-0.0145855934812928	0.0145855934812928	41.7765430355705	3
1385	61.522	276.99	1.0518	5.26284648540343	11.1929844375447	385	-0.00194474579750548	0.00194474579750548	41.778487781368	3
1386	63.477	276.79	1.0522	5.26479123120094	11.1910396917472	386	0.154121104452337	0.154121104452337	41.9326088858203	3
1387	52.64	279.97	1.0205	5.1106701267486	11.3451607961995	387	-0.223159580263793	0.223159580263793	42.1557684660841	3
1388	57.042	277.47	1.0664	5.33382970701239	11.1220012159357	388	0.204198308738111	0.204198308738111	42.3599667748222	3
1389	48.432	279.42	1.0244	5.12963139827428	11.3261995246739	389	-0.235314241498203	0.235314241498203	42.5952810163204	3
1390	58.076	274.54	1.0728	5.36494563977248	11.0908852831756	390	0.106961018862821	0.106961018862821	42.7022420351833	3
1391	63.187	276.63	1.0508	5.25798462090966	11.1978463020385	391	-0.121060425894738	0.121060425894738	42.823302461078	3
1392	69.657	277.67	1.0757	5.3790450468044	11.0767858761437	392	0.118629493647855	0.118629493647855	42.9419319547259	3
1393	54.384	254.48	1.0513	5.26041555315655	11.1954153697916	393	0.130784154882265	0.130784154882265	43.0727161096081	3
1394	45.473	249.94	1.0244	5.12963139827428	11.3261995246739	394	0.0262540682663293	0.0262540682663293	43.0989701778744	3
1395	38.426	251.13	1.019	5.10337733000795	11.3524535929402	395	-0.0286850005132102	0.0286850005132102	43.1276551783877	3
1396	37.619	248.87	1.0249	5.13206233052116	11.323768592427	396	0.0140994070319156	0.0140994070319156	43.1417545854196	3
1397	30.573	252.26	1.022	5.11796292348925	11.3378679994589	397	-0.0306297463107175	0.0306297463107175	43.1723843317303	3
1398	39.158	257.24	1.0283	5.14859266979996	11.3072382531482	398	0.0354916108044829	0.0354916108044829	43.2078759425348	3
1399	41.263	261.05	1.021	5.11310105899548	11.3427298639527	399	-0.0189612715256811	0.0189612715256811	43.2268372140605	3
1400	46.031	250.73	1.0249	5.13206233052116	11.323768592427	400	0.00729279674064465	0.00729279674064465	43.2341300108011	3
1401	16.616	231.83	1.0234	5.12476953378052	11.3310613891676	401	0.0213922037725656	0.0213922037725656	43.2555222145737	3
1402	15.889	234.69	1.019	5.10337733000795	11.3524535929402	402	-0.00243093224688451	0.00243093224688451	43.2579531468205	3
1403	12.85	237.1	1.0195	5.10580826225484	11.3500226606933	403	-0.00243093224688096	0.00243093224688096	43.2603840790674	3
1404	12.202	237.38	1.02	5.10823919450172	11.3475917284464	404	-0.00972372898752916	0.00972372898752916	43.270107808055	3
1405	17.959	238.32	1.022	5.11796292348925	11.3378679994589	405	0	0	43.270107808055	3
1406	25.008	249.93	1.022	5.11796292348925	11.3378679994589	406	0.0145855934812946	0.0145855934812946	43.2846934015363	3
1407	41.67	236.94	1.019	5.10337733000795	11.3524535929402	407	-0.0170165257281774	0.0170165257281774	43.3017099272644	3
1408	40.926	244.7	1.0225	5.12039385573613	11.335437067212	408	0.0072927967406482	0.0072927967406482	43.3090027240051	3
1409	33.683	249.8	1.021	5.11310105899548	11.3427298639527	409	-0.00243093224688273	0.00243093224688273	43.311433656252	3
1410	32.088	250.95	1.0215	5.11553199124236	11.3402989317058	410	0.00486186449376547	0.00486186449376547	43.3162955207457	3
1411	16.031	263.66	1.0205	5.1106701267486	11.3451607961995	411	-0.00243093224688273	0.00243093224688273	43.3187264529926	3
1412	21.029	264.19	1.021	5.11310105899548	11.3427298639527	412	0.00486186449376369	0.00486186449376369	43.3235883174864	3
1413	24.033	256.7	1.02	5.10823919450172	11.3475917284464	413	-0.0213922037725638	0.0213922037725638	43.3449805212589	3
1414	29.541	256.53	1.0244	5.12963139827428	11.3261995246739	414	-0.0189612715256828	0.0189612715256828	43.3639417927846	3
1415	44.191	256.09	1.0283	5.14859266979996	11.3072382531482	415	-0.0403534752982431	0.0403534752982431	43.4042952680829	3
1416	51.023	258.09	1.0366	5.18894614509821	11.2668847778499	416	-0.0739003403052223	0.0739003403052223	43.4781956083881	3
1417	52.118	270.91	1.0518	5.26284648540343	11.1929844375447	417	0.157038223148593	0.157038223148593	43.6352338315367	3
1418	51.447	267.03	1.0195	5.10580826225484	11.3500226606933	418	0.00243093224688451	0.00243093224688451	43.6376647637836	3
1419	44.902	262.68	1.019	5.10337733000795	11.3524535929402	419	-0.123491358141621	0.123491358141621	43.7611561219252	3
1420	43.642	276.42	1.0444	5.22686868814957	11.2289622347986	420	0.0709832216089623	0.0709832216089623	43.8321393435341	3
1421	36.249	279.69	1.0298	5.15588546654061	11.2999454564075	421	0.0427844075451294	0.0427844075451294	43.8749237510793	3
1422	30.557	275.26	1.021	5.11310105899548	11.3427298639527	422	-0.00486186449376547	0.00486186449376547	43.879785615573	3
1423	28.262	275.26	1.022	5.11796292348925	11.3378679994589	423	0.0121546612344101	0.0121546612344101	43.8919402768074	3
1424	25.82	274.75	1.0195	5.10580826225484	11.3500226606933	424	-0.0855688150902552	0.0855688150902552	43.9775090918977	3
1425	42.537	270.46	1.0371	5.19137707734509	11.264453845603	425	0.0617456790708104	0.0617456790708104	44.0392547709685	3
1426	32.313	256.56	1.0244	5.12963139827428	11.3261995246739	426	0.0140994070319174	0.0140994070319174	44.0533541780004	3
1427	34.637	259.9	1.0215	5.11553199124236	11.3402989317058	427	0.0189612715256811	0.0189612715256811	44.0723154495261	3
1428	37.725	259.16	1.0176	5.09657071971668	11.3592602032314	428	-0.075845086102726	0.075845086102726	44.1481605356288	3
1429	41.581	268.2	1.0332	5.17241580581941	11.2834151171287	429	0.0520219500832795	0.0520219500832795	44.2001824857121	3
1430	27.969	273.06	1.0225	5.12039385573613	11.335437067212	430	0.0072927967406482	0.0072927967406482	44.2074752824528	3
1431	25.507	279.5	1.021	5.11310105899548	11.3427298639527	431	-0.0306297463107175	0.0306297463107175	44.2381050287635	3
1432	16.217	279.14	1.0273	5.1437308053062	11.3121001176419	432	0.0330606785576002	0.0330606785576002	44.2711657073211	3
1433	15.305	269.95	1.0205	5.1106701267486	11.3451607961995	433	-0.00243093224688273	0.00243093224688273	44.273596639568	3
1434	12.865	269.1	1.021	5.11310105899548	11.3427298639527	434	0.00729279674064465	0.00729279674064465	44.2808894363086	3
1435	10.213	263.3	1.0195	5.10580826225484	11.3500226606933	435	-0.0121546612344101	0.0121546612344101	44.293044097543	3
1436	38.253	256.25	1.022	5.11796292348925	11.3378679994589	436	-0.00437567804438821	0.00437567804438821	44.2974197755874	3
1437	28.045	235.96	1.0229	5.12233860153363	11.3334923214145	437	0.0209060173231883	0.0209060173231883	44.3183257929106	3
1438	27.432	238.52	1.0186	5.10143258421045	11.3543983387377	438	-0.0092375425381519	0.0092375425381519	44.3275633354488	3
1439	23.217	235.52	1.0205	5.1106701267486	11.3451607961995	439	0.0092375425381519	0.0092375425381519	44.3368008779869	3
1440	24.054	232.48	1.0186	5.10143258421045	11.3543983387377	440	-0.0116684747850346	0.0116684747850346	44.3484693527719	3
1441	15.406	232.69	1.021	5.11310105899548	11.3427298639527	441	0.0189612715256811	0.0189612715256811	44.3674306242976	3
1442	19.186	239.45	1.0171	5.0941397874698	11.3616911354783	442	-0.0306297463107175	0.0306297463107175	44.3980603706083	3
1443	11.242	234.93	1.0234	5.12476953378052	11.3310613891676	443	-0.00486186449376369	0.00486186449376369	44.4029222351021	3
1444	10.857	242.34	1.0244	5.12963139827428	11.3261995246739	444	0.0116684747850346	0.0116684747850346	44.4145907098871	3
1445	18.542	256.52	1.022	5.11796292348925	11.3378679994589	445	0.00486186449376547	0.00486186449376547	44.4194525743809	3
1446	27.895	262.04	1.021	5.11310105899548	11.3427298639527	446	0.0140994070319156	0.0140994070319156	44.4335519814128	3
1447	35.646	267.75	1.0181	5.09900165196356	11.3568292709846	447	-0.0165303392787983	0.0165303392787983	44.4500823206916	3
1448	29.731	266.93	1.0215	5.11553199124236	11.3402989317058	448	-0.0617456790708104	0.0617456790708104	44.5118279997624	3
1449	38.19	270.07	1.0342	5.17727767031317	11.278553252635	449	0.00972372898753093	0.00972372898753093	44.52155172875	3
1450	40.004	272.54	1.0322	5.16755394132564	11.2882769816225	450	-0.177944240471783	0.177944240471783	44.6994959692217	3
1451	67.575	276.48	1.0688	5.34549818179743	11.1103327411507	451	0.116198561400973	0.116198561400973	44.8156945306227	3
1452	74.79	272.61	1.0449	5.22929962039645	11.2265313025517	452	0.00680661029126917	0.00680661029126917	44.822501140914	3
1453	59.787	278.22	1.0435	5.22249301010518	11.2333379128429	453	-0.0948063576284071	0.0948063576284071	44.9173074985424	3
1454	58.65	273.95	1.063	5.31729936773359	11.1385315552145	454	0.152176358654829	0.152176358654829	45.0694838571972	3
1455	43.072	261.12	1.0317	5.16512300907876	11.2907079138694	455	0.0495910178363985	0.0495910178363985	45.1190748750336	3
1456	40.083	265.2	1.0215	5.11553199124236	11.3402989317058	456	-0.00486186449376547	0.00486186449376547	45.1239367395274	3
1457	33.493	273.5	1.0225	5.12039385573613	11.335437067212	457	0.0238231360194465	0.0238231360194465	45.1477598755468	3
1458	29.751	267.32	1.0176	5.09657071971668	11.3592602032314	458	-0.00923754253815368	0.00923754253815368	45.156997418085	3
1459	22.579	268.19	1.0195	5.10580826225484	11.3500226606933	459	-0.00486186449376191	0.00486186449376191	45.1618592825787	3
1460	16.373	256	1.0205	5.1106701267486	11.3451607961995	460	-0.0072927967406482	0.0072927967406482	45.1691520793194	3
1461	21.187	268.6	1.022	5.11796292348925	11.3378679994589	461	0.00243093224688273	0.00243093224688273	45.1715830115663	3
1462	25.442	264.25	1.0215	5.11553199124236	11.3402989317058	462	-0.0116684747850364	0.0116684747850364	45.1832514863513	3
1463	29.937	265.16	1.0239	5.1272004660274	11.3286304569207	463	0.0165303392788019	0.0165303392788019	45.1997818256301	3
1464	24.462	258.73	1.0205	5.1106701267486	11.3451607961995	464	0.00486186449376191	0.00486186449376191	45.2046436901239	3
1465	21.059	240.3	1.0195	5.10580826225484	11.3500226606933	465	-0.00972372898752738	0.00972372898752738	45.2143674191114	3
1466	19.981	234.5	1.0215	5.11553199124236	11.3402989317058	466	0.00972372898752738	0.00972372898752738	45.2240911480989	3
1467	26.856	238.18	1.0195	5.10580826225484	11.3500226606933	467	0.00680661029127094	0.00680661029127094	45.2308977583902	3
1468	36.817	240.47	1.0181	5.09900165196356	11.3568292709846	468	-0.00243093224688096	0.00243093224688096	45.2333286906371	3
1469	36.925	230.85	1.0186	5.10143258421045	11.3543983387377	469	-0.054452882330164	0.054452882330164	45.2877815729672	3
1470	59.776	231.03	1.0298	5.15588546654061	11.2999454564075	470	-0.111336696907207	0.111336696907207	45.3991182698744	3
1471	58.559	233.57	1.0527	5.26722216344782	11.1886087595003	471	0.168220511484252	0.168220511484252	45.5673387813587	3
1472	44.023	236.15	1.0181	5.09900165196356	11.3568292709846	472	-0.125436103939125	0.125436103939125	45.6927748852978	3
1473	78.311	256.79	1.0439	5.22443775590269	11.2313931670454	473	-0.384573481456775	0.384573481456775	46.0773483667546	3
1474	82.102	254.52	1.123	5.60901123735946	10.8468196855887	474	0.00680661029127094	0.00680661029127094	46.0841549770459	3
1475	93.421	266.43	1.1216	5.60220462706819	10.8536262958799	475	0	0	46.0841549770459	3
1476	97.201	263.99	1.1216	5.60220462706819	10.8536262958799	476	-0.0996682221221725	0.0996682221221725	46.183823199168	3
1477	100.81	244.09	1.1421	5.70187284919037	10.7539580737578	477	-0.125922290388502	0.125922290388502	46.3097454895565	3
1478	124.27	260.39	1.168	5.82779513957887	10.6280357833693	478	0.0427844075451276	0.0427844075451276	46.3525298971017	3
1479	125.08	261.49	1.1592	5.78501073203374	10.6708201909144	479	-0.0092375425381519	0.0092375425381519	46.3617674396398	3
1480	131.19	264.17	1.1611	5.79424827457189	10.6615826483762	480	0.0213922037725638	0.0213922037725638	46.3831596434124	3
1481	139.15	269.89	1.1567	5.77285607079933	10.6829748521488	481	-0.123491358141619	0.123491358141619	46.506651001554	3
1482	139.27	269.07	1.1821	5.89634742894095	10.5594834940072	482	-0.0262540682663275	0.0262540682663275	46.5329050698203	3
1483	143.65	267.46	1.1875	5.92260149720728	10.5332294257409	483	0.00729279674064642	0.00729279674064642	46.540197866561	3
1484	141.22	265.76	1.186	5.91530870046663	10.5405222224815	484	0	0	46.540197866561	3
1485	134.28	252.89	1.186	5.91530870046663	10.5405222224815	485	-0.11668474785035	0.11668474785035	46.6568826144113	3
1486	139.33	249.56	1.21	6.03199344831698	10.4238374746312	486	0.123491358141619	0.123491358141619	46.780373972553	3
1487	131.31	250.23	1.1846	5.90850209017536	10.5473288327728	487	0.111822883356584	0.111822883356584	46.8921968559095	3
1488	131.52	241.45	1.1616	5.79667920681877	10.6591517161294	488	-0.370474074424857	0.370474074424857	47.2626709303344	3
1489	145.11	230.66	1.2378	6.16715328124363	10.2886776417045	489	0.265943987808921	0.265943987808921	47.5286149181433	3
1490	145.1	240.88	1.1831	5.90120929343471	10.5546216295134	490	-0.109391951109703	0.109391951109703	47.638006869253	3
1491	138.6	242.02	1.2056	6.01060124454441	10.4452296784037	491	0.220728648016911	0.220728648016911	47.8587355172699	3
1492	133.55	267.18	1.1602	5.7898725965275	10.6659583264206	492	-0.123005171692244	0.123005171692244	47.9817406889622	3
1493	143.53	267.43	1.1855	5.91287776821975	10.5429531547284	493	-0.268374920055802	0.268374920055802	48.250115609018	3
1494	151.62	276.18	1.2407	6.18125268827555	10.2745782346726	494	-0.0831378828433742	0.0831378828433742	48.3332534918613	3
1495	161.7	267.91	1.2578	6.26439057111892	10.1914403518292	495	0.0306297463107175	0.0306297463107175	48.3638832381721	3
1496	157.29	268.86	1.2515	6.23376082480821	10.2220700981399	496	0.00486186449376369	0.00486186449376369	48.3687451026658	3
1497	158.01	279.12	1.2505	6.22889896031444	10.2269319626337	497	0.147314494161066	0.147314494161066	48.5160595968269	3
1498	150.18	268.6	1.2202	6.08158446615338	10.3742464567948	498	0.161413901192983	0.161413901192983	48.6774734980199	3
1499	141.57	266.81	1.187	5.92017056496039	10.5356603579877	499	-0.1424526296673	0.1424526296673	48.8199261276872	3
1500	154.08	259.87	1.2163	6.06262319462769	10.3932077283204	500	NA	NA	NA	3
