# Supplementary material for: Assessment of crusting effects on interrill erosion by laser scanning
Source: PeerJ. 2020 Jan 31;8:e8487. doi: 10.7717/peerj.8487 (PMC6996510; doi:10.7717/peerj.8487)
Supplement: Data S1 — Each has two transects and four subplots. [file peerj-08-8487-s001.zip › raw data for uploading/os7plotb.txt]

x	y	z	cal	h	code	deltah	absh	cumsumh	number
1	248.73	31.193	1.021	5.11310105899548	11.3427298639527	1	-0.0165303392788001	0.0165303392788001	0.0165303392788001	1
2	251.6	24.622	1.0244	5.12963139827428	11.3261995246739	2	0.0452153397920103	0.0452153397920103	0.0617456790708104	1
3	252.33	22.036	1.0151	5.08441605848227	11.3714148644659	3	-0.0452153397920103	0.0452153397920103	0.106961018862821	1
4	250.76	25.538	1.0244	5.12963139827428	11.3261995246739	4	0.0403534752982466	0.0403534752982466	0.147314494161067	1
5	263.76	32.907	1.0161	5.08927792297604	11.3665529999721	5	-0.0311159327600947	0.0311159327600947	0.178430426921162	1
6	276.71	29.253	1.0225	5.12039385573613	11.335437067212	6	0.0121546612344119	0.0121546612344119	0.190585088155574	1
7	278.58	32.121	1.02	5.10823919450172	11.3475917284464	7	0	0	0.190585088155574	1
8	279.54	61.759	1.02	5.10823919450172	11.3475917284464	8	0.0116684747850346	0.0116684747850346	0.202253562940609	1
9	272.69	63.126	1.0176	5.09657071971668	11.3592602032314	9	-0.0213922037725638	0.0213922037725638	0.223645766713172	1
10	275.54	62.536	1.022	5.11796292348925	11.3378679994589	10	0.0072927967406482	0.0072927967406482	0.230938563453821	1
11	276.07	61.193	1.0205	5.1106701267486	11.3451607961995	11	-0.0213922037725638	0.0213922037725638	0.252330767226384	1
12	278.61	60.006	1.0249	5.13206233052116	11.323768592427	12	0.0238231360194447	0.0238231360194447	0.276153903245829	1
13	275.41	24.907	1.02	5.10823919450172	11.3475917284464	13	0.0189612715256828	0.0189612715256828	0.295115174771512	1
14	275.5	35.092	1.0161	5.08927792297604	11.3665529999721	14	-0.0379225430513657	0.0379225430513657	0.333037717822878	1
15	256.79	33.79	1.0239	5.1272004660274	11.3286304569207	15	0.0306297463107175	0.0306297463107175	0.363667464133595	1
16	256.56	36.086	1.0176	5.09657071971668	11.3592602032314	16	0	0	0.363667464133595	1
17	274.67	26.27	1.0176	5.09657071971668	11.3592602032314	17	0.00486186449376547	0.00486186449376547	0.368529328627361	1
18	275.01	10.805	1.0166	5.09170885522292	11.3641220677252	18	-0.028685000513212	0.028685000513212	0.397214329140573	1
19	276.06	17.062	1.0225	5.12039385573613	11.335437067212	19	-0.0116684747850329	0.0116684747850329	0.408882803925605	1
20	266.89	13.653	1.0249	5.13206233052116	11.323768592427	20	0.0330606785575966	0.0330606785575966	0.441943482483202	1
21	277.64	15.731	1.0181	5.09900165196356	11.3568292709846	21	-0.0092375425381519	0.0092375425381519	0.451181025021354	1
22	276.11	15.473	1.02	5.10823919450172	11.3475917284464	22	-0.00486186449376369	0.00486186449376369	0.456042889515118	1
23	265.12	23.957	1.021	5.11310105899548	11.3427298639527	23	-0.0213922037725656	0.0213922037725656	0.477435093287683	1
24	266.19	25.123	1.0254	5.13449326276805	11.3213376601801	24	0.00486186449376547	0.00486186449376547	0.482296957781449	1
25	267.31	25.282	1.0244	5.12963139827428	11.3261995246739	25	0.00486186449376369	0.00486186449376369	0.487158822275212	1
26	263.24	35.275	1.0234	5.12476953378052	11.3310613891676	26	0.025767881816952	0.025767881816952	0.512926704092164	1
27	267.53	39.595	1.0181	5.09900165196356	11.3568292709846	27	-0.00680661029127094	0.00680661029127094	0.519733314383435	1
28	263.56	56.65	1.0195	5.10580826225484	11.3500226606933	28	-0.0165303392787983	0.0165303392787983	0.536263653662234	1
29	268.24	52.141	1.0229	5.12233860153363	11.3334923214145	29	-0.0145855934812928	0.0145855934812928	0.550849247143526	1
30	255.86	53.011	1.0259	5.13692419501493	11.3189067279332	30	0	0	0.550849247143526	1
31	253.94	61.831	1.0259	5.13692419501493	11.3189067279332	31	0.00243093224688096	0.00243093224688096	0.553280179390407	1
32	246.18	65.763	1.0254	5.13449326276805	11.3213376601801	32	-0.0690384758114568	0.0690384758114568	0.622318655201864	1
33	251.19	78.926	1.0396	5.2035317385795	11.2522991843686	33	-0.0092375425381519	0.0092375425381519	0.631556197740016	1
34	253	72.41	1.0415	5.21276928111766	11.2430616418305	34	-0.109391951109702	0.109391951109702	0.740948148849718	1
35	265.72	76.539	1.064	5.32216123222736	11.1336696907208	35	0	0	0.740948148849718	1
36	270.11	74.614	1.064	5.32216123222736	11.1336696907208	36	-0.0471600855895158	0.0471600855895158	0.788108234439234	1
37	264.91	77.859	1.0737	5.36932131781687	11.0865096051313	37	0.0831378828433742	0.0831378828433742	0.871246117282608	1
38	273.04	76.544	1.0566	5.2861834349735	11.1696474879746	38	-0.11668474785035	0.11668474785035	0.987930865132958	1
39	269.81	83.807	1.0806	5.40286818282385	11.0529627401243	39	0.289767123828367	0.289767123828367	1.27769798896133	1
40	275.72	88.465	1.021	5.11310105899548	11.3427298639527	40	-0.147314494161066	0.147314494161066	1.42501248312239	1
41	271.52	87.132	1.0513	5.26041555315655	11.1954153697916	41	0.1589829689461	0.1589829689461	1.58399545206849	1
42	264.21	95.261	1.0186	5.10143258421045	11.3543983387377	42	-0.213435851276262	0.213435851276262	1.79743130334475	1
43	259.7	94.683	1.0625	5.31486843548671	11.1409624874614	43	-0.111336696907209	0.111336696907209	1.90876800025196	1
44	249.5	93.921	1.0854	5.42620513239392	11.0296257905542	44	-0.0335468650069757	0.0335468650069757	1.94231486525894	1
45	231.11	98.003	1.0923	5.45975199740089	10.9960789255472	45	-0.104530086615936	0.104530086615936	2.04684495187487	1
46	237.08	102.04	1.1138	5.56428208401683	10.8915488389313	46	-0.113767629154092	0.113767629154092	2.16061258102897	1
47	231.15	106.05	1.1372	5.67804971317092	10.7777812097772	47	0.223159580263793	0.223159580263793	2.38377216129276	1
48	239.41	101.91	1.0913	5.45489013290713	11.000940790041	48	-0.0782760183496087	0.0782760183496087	2.46204817964237	1
49	257.45	95.992	1.1074	5.53316615125674	10.9226647716914	49	0.0923754253815261	0.0923754253815261	2.55442360502389	1
50	267.51	100.45	1.0884	5.44079072587521	11.0150401970729	50	0.292198056075247	0.292198056075247	2.84662166109914	1
51	260.41	93.201	1.0283	5.14859266979996	11.3072382531482	51	-0.156552036699217	0.156552036699217	3.00317369779836	1
52	248.01	99.301	1.0605	5.30514470649918	11.1506862164489	52	-0.0573700010264204	0.0573700010264204	3.06054369882478	1
53	247.79	100.86	1.0723	5.3625147075256	11.0933162154225	53	-0.308242208904671	0.308242208904671	3.36878590772945	1
54	263.32	109.14	1.1357	5.67075691643027	10.7850740065179	54	0.170651443731135	0.170651443731135	3.53943735146058	1
55	259.74	108.21	1.1006	5.50010547269914	10.955725450249	55	-0.242120851789474	0.242120851789474	3.78155820325006	1
56	258.71	113.61	1.1504	5.74222632448861	10.7136045984595	56	0.0330606785576002	0.0330606785576002	3.81461888180766	1
57	256.5	109.29	1.1436	5.70916564593101	10.7466652770171	57	-0.123005171692244	0.123005171692244	3.9376240534999	1
58	259.39	131.99	1.1689	5.83217081762326	10.6236601053249	58	-0.0262540682663275	0.0262540682663275	3.96387812176623	1
59	261.14	131.29	1.1743	5.85842488588958	10.5974060370585	59	0.149259239958571	0.149259239958571	4.1131373617248	1
60	255.71	131.26	1.1436	5.70916564593101	10.7466652770171	60	-0.514871449889664	0.514871449889664	4.62800881161447	1
61	256.16	149.01	1.2495	6.22403709582068	10.2317938271275	61	-0.209060173231876	0.209060173231876	4.83706898484634	1
62	254.75	160.64	1.2925	6.43309726905255	10.0227336538956	62	-0.25622025882139	0.25622025882139	5.09328924366773	1
63	251.04	179.56	1.3452	6.68931752787394	9.76651339507419	63	0.0855688150902569	0.0855688150902569	5.17885805875799	1
64	251	186.37	1.3276	6.60374871278369	9.85208221016445	64	0.170651443731133	0.170651443731133	5.34950950248912	1
65	237.55	193.8	1.2925	6.43309726905255	10.0227336538956	65	-0.237258987295707	0.237258987295707	5.58676848978483	1
66	258.23	193.09	1.3413	6.67035625634826	9.78547466659987	66	0.287336191581483	0.287336191581483	5.87410468136631	1
67	269.83	187.22	1.2822	6.38302006476678	10.0728108581814	67	-0.114253815603467	0.114253815603467	5.98835849696978	1
68	268.34	188.02	1.3057	6.49727388037024	9.95855704257789	68	0.11668474785035	0.11668474785035	6.10504324482013	1
69	274.55	174.12	1.2817	6.3805891325199	10.0752417904282	69	0.158982968946098	0.158982968946098	6.26402621376623	1
70	269.21	166.91	1.249	6.22160616357379	10.2342247593743	70	-0.175999494674274	0.175999494674274	6.4400257084405	1
71	275.17	164.48	1.2852	6.39760565824807	10.0582252647001	71	0.294628988322129	0.294628988322129	6.73465469676263	1
72	276.97	143.12	1.2246	6.10297666992594	10.3528542530222	72	-0.161413901192983	0.161413901192983	6.89606859795561	1
73	275.27	145.32	1.2578	6.26439057111892	10.1914403518292	73	0.0189612715256828	0.0189612715256828	6.9150298694813	1
74	275.45	144.82	1.2539	6.24542929959324	10.2104016233549	74	-0.258651191068273	0.258651191068273	7.17368106054957	1
75	270.72	145.19	1.3071	6.50408049066151	9.95175043228662	75	0.747754759140983	0.747754759140983	7.92143581969055	1
76	254.17	133.21	1.1533	5.75632573152053	10.6995051914276	76	0.102099154369055	0.102099154369055	8.02353497405961	1
77	252.85	130.45	1.1323	5.65422657715147	10.8016043457967	77	-0.0739003403052205	0.0739003403052205	8.09743531436483	1
78	243.21	123.39	1.1475	5.72812691745669	10.7277040054914	78	-0.0899444931346434	0.0899444931346434	8.18737980749947	1
79	248.37	133.5	1.166	5.81807141059134	10.6377595123568	79	-0.256706445270767	0.256706445270767	8.44408625277024	1
80	271.43	143.97	1.2188	6.07477785586211	10.381053067086	80	0.287336191581485	0.287336191581485	8.73142244435172	1
81	277.11	140.84	1.1597	5.78744166428062	10.6683892586675	81	-0.20176737649123	0.20176737649123	8.93318982084295	1
82	276.33	135.25	1.2012	5.98920904077185	10.4666218821763	82	0.299490852815897	0.299490852815897	9.23268067365885	1
83	271.92	114.85	1.1396	5.68971818795595	10.7661127349922	83	-0.0194474579750583	0.0194474579750583	9.25212813163391	1
84	270.96	124.53	1.1436	5.70916564593101	10.7466652770171	84	-0.184750850763052	0.184750850763052	9.43687898239696	1
85	263.64	134.43	1.1816	5.89391649669407	10.5619144262541	85	0.0685522893620796	0.0685522893620796	9.50543127175904	1
86	263.64	127.78	1.1675	5.82536420733198	10.6304667156161	86	0.1424526296673	0.1424526296673	9.64788390142634	1
87	254.89	130.94	1.1382	5.68291157766468	10.7729193452834	87	-0.1589829689461	0.1589829689461	9.80686687037244	1
88	245.36	130.54	1.1709	5.84189454661078	10.6139363763373	88	0.118629493647855	0.118629493647855	9.9254963640203	1
89	249.13	123.15	1.1465	5.72326505296293	10.7325658699852	89	-0.209060173231876	0.209060173231876	10.1345565372522	1
90	243.3	129.47	1.1895	5.9323252261948	10.5235056967533	90	0.173568562427395	0.173568562427395	10.3081250996796	1
91	253.75	128.77	1.1538	5.75875666376741	10.6970742591807	91	0.154121104452335	0.154121104452335	10.4622462041319	1
92	258.33	127.06	1.1221	5.60463555931508	10.8511953636331	92	-0.215866783523145	0.215866783523145	10.678112987655	1
93	257.12	135.86	1.1665	5.82050234283822	10.6353285801099	93	0.106961018862819	0.106961018862819	10.7850740065179	1
94	255.36	130.91	1.1445	5.7135413239754	10.7422895989727	94	-0.0739003403052187	0.0739003403052187	10.8589743468231	1
95	250.08	134.03	1.1597	5.78744166428062	10.6683892586675	95	-0.142452629667302	0.142452629667302	11.0014269764904	1
96	245.09	132.79	1.189	5.92989429394792	10.5259366290002	96	-0.189612715256816	0.189612715256816	11.1910396917472	1
97	251.5	150.59	1.228	6.11950700920474	10.3363239137434	97	-0.125922290388502	0.125922290388502	11.3169619821357	1
98	237.16	157.43	1.2539	6.24542929959324	10.2104016233549	98	-0.0427844075451276	0.0427844075451276	11.3597463896808	1
99	242.58	171.05	1.2627	6.28821370713837	10.1676172158098	99	-0.166275765686748	0.166275765686748	11.5260221553676	1
100	251.36	182.46	1.2969	6.45448947282512	10.001341450123	100	0.154607290901714	0.154607290901714	11.6806294462693	1
101	251.14	172.63	1.2651	6.2998821819234	10.1559487410247	101	0.125436103939125	0.125436103939125	11.8060655502084	1
102	253.03	155.92	1.2393	6.17444607798428	10.2813848449639	102	-0.0972372898752916	0.0972372898752916	11.9033028400837	1
103	250.15	165.88	1.2593	6.27168336785957	10.1841475550886	103	0.047646272038893	0.047646272038893	11.9509491121226	1
104	251.78	164.09	1.2495	6.22403709582068	10.2317938271275	104	-0.228021444757555	0.228021444757555	12.1789705568802	1
105	262.5	172.3	1.2964	6.45205854057823	10.0037723823699	105	0.0807069505964897	0.0807069505964897	12.2596775074766	1
106	257.07	169.98	1.2798	6.37135158998174	10.0844793329664	106	0.0568838145770449	0.0568838145770449	12.3165613220537	1
107	264.62	169.71	1.2681	6.3144677754047	10.1413631475434	107	0.0213922037725638	0.0213922037725638	12.3379535258263	1
108	264.93	169.52	1.2637	6.29307557163213	10.162755351316	108	-0.125922290388502	0.125922290388502	12.4638758162148	1
109	263.14	173.22	1.2896	6.41899786202063	10.0368330609275	109	0.240176105991969	0.240176105991969	12.7040519222067	1
110	248.82	155.99	1.2402	6.17882175602867	10.2770091669195	110	-0.154607290901712	0.154607290901712	12.8586592131084	1
111	263.28	157.7	1.272	6.33342904693038	10.1224018760178	111	0.114253815603467	0.114253815603467	12.9729130287119	1
112	262.8	151.95	1.2485	6.21917523132691	10.2366556916212	112	-0.0427844075451294	0.0427844075451294	13.015697436257	1
113	260.99	160.15	1.2573	6.26195963887204	10.1938712840761	113	-0.486672635825828	0.486672635825828	13.5023700720829	1
114	273.52	168.85	1.3574	6.74863227469787	9.70719864825026	114	0.215866783523143	0.215866783523143	13.718236855606	1
115	270.35	169.31	1.313	6.53276549117472	9.92306543177341	115	0.43465068574255	0.43465068574255	14.1528875413486	1
116	268.72	165.07	1.2236	6.09811480543218	10.357716117516	116	-0.178430426921159	0.178430426921159	14.3313179682697	1
117	264.07	153.12	1.2603	6.27654523235333	10.1792856905948	117	-0.00437567804438821	0.00437567804438821	14.3356936463141	1
118	267.13	173.73	1.2612	6.28092091039772	10.1749100125504	118	-0.470142296547031	0.470142296547031	14.8058359428611	1
119	253.89	188.16	1.3579	6.75106320694475	9.70476771600338	119	0.23045237700444	0.23045237700444	15.0362883198656	1
120	255.83	190.06	1.3105	6.52061082994031	9.93522009300782	120	-0.0262540682663293	0.0262540682663293	15.0625423881319	1
121	256.61	193.63	1.3159	6.54686489820664	9.90896602474149	121	0.0855688150902569	0.0855688150902569	15.1481112032222	1
122	253.42	193.13	1.2983	6.46129608311639	9.99453483983175	122	-0.109391951109702	0.109391951109702	15.2575031543319	1
123	263.53	192.37	1.3208	6.57068803422609	9.88514288872204	123	-0.0568838145770449	0.0568838145770449	15.3143869689089	1
124	260.26	194.06	1.3325	6.62757184880313	9.828259074145	124	0.18766796945931	0.18766796945931	15.5020549383682	1
125	239.17	190.75	1.2939	6.43990387934382	10.0159270436043	125	0.25622025882139	0.25622025882139	15.7582751971896	1
126	235.8	189.05	1.2412	6.18368362052243	10.2721473024257	126	-0.0855688150902534	0.0855688150902534	15.8438440122799	1
127	233.64	187.96	1.2588	6.26925243561269	10.1865784873354	127	0.228021444757555	0.228021444757555	16.0718654570374	1
128	245.43	168.39	1.2119	6.04123099085513	10.414599932093	128	-0.60044026497992	0.60044026497992	16.6723057220173	1
129	237.62	168.93	1.3354	6.64167125583505	9.81415966711308	129	0.341789073911647	0.341789073911647	17.014094795929	1
130	235.08	166.86	1.2651	6.2998821819234	10.1559487410247	130	-0.102099154369055	0.102099154369055	17.116193950298	1
131	239.8	168.31	1.2861	6.40198133629246	10.0538495866557	131	-0.194960766199959	0.194960766199959	17.311154716498	1
132	239.16	169.86	1.3262	6.59694210249242	9.85888882045571	132	0.109391951109702	0.109391951109702	17.4205466676077	1
133	240.49	173.59	1.3037	6.48755015138271	9.96828077156542	133	0.213435851276264	0.213435851276264	17.633982518884	1
134	243.75	172.83	1.2598	6.27411430010645	10.1817166228417	134	-0.0923754253815261	0.0923754253815261	17.7263579442655	1
135	245.79	177.39	1.2788	6.36648972548798	10.0893411974602	135	-0.161413901192983	0.161413901192983	17.8877718454585	1
136	246.31	179.84	1.312	6.52790362668096	9.92792729626717	136	0.163844833439864	0.163844833439864	18.0516166788983	1
137	248.97	175.53	1.2783	6.3640587932411	10.091772129707	137	0.28928093737899	0.28928093737899	18.3408976162773	1
138	246.41	169.17	1.2188	6.07477785586211	10.381053067086	138	-0.353457548696682	0.353457548696682	18.694355164974	1
139	255.99	171.73	1.2915	6.42823540455879	10.0275955183893	139	0.135159832926654	0.135159832926654	18.8295149979007	1
140	251.09	164.53	1.2637	6.29307557163213	10.162755351316	140	0.0928616118309034	0.0928616118309034	18.9223766097316	1
141	263.86	160.62	1.2446	6.20021395980123	10.2556169631469	141	-0.0238231360194465	0.0238231360194465	18.946199745751	1
142	269.98	167.06	1.2495	6.22403709582068	10.2317938271275	142	-0.185237037212428	0.185237037212428	19.1314367829634	1
143	271.18	174.36	1.2876	6.40927413303311	10.046556789915	143	-0.0427844075451276	0.0427844075451276	19.1742211905086	1
144	262.25	182.87	1.2964	6.45205854057823	10.0037723823699	144	-0.054452882330164	0.054452882330164	19.2286740728387	1
145	249.65	193.52	1.3076	6.5065114229084	9.94931950003973	145	0.0520219500832795	0.0520219500832795	19.280696022922	1
146	258.98	175.91	1.2969	6.45448947282512	10.001341450123	146	-0.021392203772562	0.021392203772562	19.3020882266946	1
147	263.24	185.24	1.3013	6.47588167659768	9.97994924635045	147	-0.0213922037725656	0.0213922037725656	19.3234804304671	1
148	269.36	188.1	1.3057	6.49727388037024	9.95855704257789	148	-0.0636904248683141	0.0636904248683141	19.3871708553355	1
149	265.03	189.01	1.3188	6.56096430523856	9.89486661770957	149	0.0165303392788001	0.0165303392788001	19.4037011946142	1
150	279.44	190.07	1.3154	6.54443396595976	9.91139695698837	150	0.116198561400971	0.116198561400971	19.5198997560152	1
151	268.34	178.22	1.2915	6.42823540455879	10.0275955183893	151	-0.1424526296673	0.1424526296673	19.6623523856825	1
152	276.83	185.34	1.3208	6.57068803422609	9.88514288872204	152	0.047646272038893	0.047646272038893	19.7099986577214	1
153	279.32	193.9	1.311	6.5230417621872	9.93278916076094	153	0.215866783523143	0.215866783523143	19.9258654412446	1
154	270.08	183.59	1.2666	6.30717497866405	10.1486559442841	154	-0.434650685742549	0.434650685742549	20.3605161269871	1
155	276.73	186.16	1.356	6.7418256644066	9.71400525854153	155	0.138076951622914	0.138076951622914	20.49859307861	1
156	279.61	187.57	1.3276	6.60374871278369	9.85208221016445	156	0.223159580263792	0.223159580263792	20.7217526588738	1
157	279.42	178.61	1.2817	6.3805891325199	10.0752417904282	157	-0.0617456790708104	0.0617456790708104	20.7834983379446	1
158	269.45	181.46	1.2944	6.4423348115907	10.0134961113574	158	0.229966190555063	0.229966190555063	21.0134645284997	1
159	279.44	175.15	1.2471	6.21236862103564	10.2434623019125	159	-0.0617456790708086	0.0617456790708086	21.0752102075705	1
160	271.33	183.12	1.2598	6.27411430010645	10.1817166228417	160	-0.396241956241809	0.396241956241809	21.4714521638123	1
161	264.63	181.38	1.3413	6.67035625634826	9.78547466659987	161	0.170651443731135	0.170651443731135	21.6421036075434	1
162	256.27	181.35	1.3062	6.49970481261713	9.95612611033101	162	-0.0471600855895176	0.0471600855895176	21.689263693133	1
163	255.97	183.94	1.3159	6.54686489820664	9.90896602474149	163	0.0140994070319174	0.0140994070319174	21.7033631001649	1
164	242.4	185.13	1.313	6.53276549117472	9.92306543177341	164	-0.175513308224899	0.175513308224899	21.8788764083898	1
165	239.07	186.74	1.3491	6.70827879939962	9.74755212354851	165	0.00923754253815368	0.00923754253815368	21.8881139509279	1
166	243.74	182.46	1.3472	6.69904125686147	9.75678966608666	166	0.0359777972538566	0.0359777972538566	21.9240917481818	1
167	245.32	194.54	1.3398	6.66306345960761	9.79276746334052	167	0.201767376491228	0.201767376491228	22.125859124673	1
168	236.37	183.98	1.2983	6.46129608311639	9.99453483983175	168	-0.294628988322131	0.294628988322131	22.4204881129951	1
169	242.93	181.88	1.3589	6.75592507143852	9.69990585150961	169	0.0948063576284088	0.0948063576284088	22.5152944706236	1
170	265.15	180.39	1.3394	6.66111871381011	9.79471220913802	170	0.050077204285774	0.050077204285774	22.5653716749093	1
171	266.39	181.89	1.3291	6.61104150952433	9.8447894134238	171	0.132728900679773	0.132728900679773	22.6981005755891	1
172	277.97	177.12	1.3018	6.47831260884456	9.97751831410357	172	-0.223159580263792	0.223159580263792	22.9212601558529	1
173	277.19	177.52	1.3477	6.70147218910835	9.75435873383978	173	-0.0140994070319191	0.0140994070319191	22.9353595628848	1
174	274.01	169.16	1.3506	6.71557159614027	9.74025932680786	174	0.524595178877195	0.524595178877195	23.459954741762	1
175	279.1	155.79	1.2427	6.19097641726308	10.2648545056851	175	0.0121546612344101	0.0121546612344101	23.4721094029964	1
176	263.48	150.25	1.2402	6.17882175602867	10.2770091669195	176	0.391380091748045	0.391380091748045	23.8634894947445	1
177	275.77	125.06	1.1597	5.78744166428062	10.6683892586675	177	0.0286850005132102	0.0286850005132102	23.8921744952577	1
178	271.9	113.23	1.1538	5.75875666376741	10.6970742591807	178	0.102099154369053	0.102099154369053	23.9942736496267	1
179	269.62	115.58	1.1328	5.65665750939836	10.7991734135498	179	-0.211491105478755	0.211491105478755	24.2057647551055	1
180	274.94	101.77	1.1763	5.86814861487711	10.587682308071	180	0.211491105478755	0.211491105478755	24.4172558605842	1
181	279.74	97.866	1.1328	5.65665750939836	10.7991734135498	181	0.149259239958571	0.149259239958571	24.5665151005428	1
182	275.78	99.247	1.1021	5.50739826943979	10.9484326535083	182	0.154607290901712	0.154607290901712	24.7211223914445	1
183	267.94	101.32	1.0703	5.35279097853807	11.1030399444101	183	-0.163844833439864	0.163844833439864	24.8849672248844	1
184	266.8	91.112	1.104	5.51663581197794	10.9391951109702	184	0.130784154882267	0.130784154882267	25.0157513797666	1
185	272.02	98.965	1.0771	5.38585165709567	11.0699792658525	185	-0.0170165257281774	0.0170165257281774	25.0327679054948	1
186	274.36	96.199	1.0806	5.40286818282385	11.0529627401243	186	0.280529581290214	0.280529581290214	25.313297486785	1
187	260.86	78.842	1.0229	5.12233860153363	11.3334923214145	187	-0.0452153397920085	0.0452153397920085	25.358512826577	1
188	257.33	73.431	1.0322	5.16755394132564	11.2882769816225	188	-0.0359777972538602	0.0359777972538602	25.3944906238309	1
189	245.46	78.688	1.0396	5.2035317385795	11.2522991843686	189	-0.0948063576284071	0.0948063576284071	25.4892969814593	1
190	236.05	80.55	1.0591	5.29833809620791	11.1574928267402	190	-0.0782760183496087	0.0782760183496087	25.5675729998089	1
191	231.51	79.833	1.0752	5.37661411455752	11.0792168083906	191	-0.144883561914183	0.144883561914183	25.7124565617231	1
192	234.67	104.82	1.105	5.5214976764717	10.9343332464764	192	0.123491358141619	0.123491358141619	25.8359479198647	1
193	233.18	97.854	1.0796	5.39800631833008	11.057824604618	193	0.204198308738111	0.204198308738111	26.0401462286028	1
194	236.45	85.666	1.0376	5.19380800959197	11.2620229133562	194	-0.161413901192983	0.161413901192983	26.2015601297958	1
195	238.57	96.312	1.0708	5.35522191078496	11.1006090121632	195	-0.211491105478757	0.211491105478757	26.4130512352746	1
196	236.79	101.29	1.1143	5.56671301626371	10.8891179066844	196	0.418120346463748	0.418120346463748	26.8311715817383	1
197	260.41	65.196	1.0283	5.14859266979996	11.3072382531482	197	0.0238231360194465	0.0238231360194465	26.8549947177578	1
198	263.52	57.553	1.0234	5.12476953378052	11.3310613891676	198	0.0116684747850364	0.0116684747850364	26.8666631925428	1
199	265.62	49.283	1.021	5.11310105899548	11.3427298639527	199	0.00243093224688273	0.00243093224688273	26.8690941247897	1
200	270.25	44.447	1.0205	5.1106701267486	11.3451607961995	200	0.00243093224688096	0.00243093224688096	26.8715250570366	1
201	269.89	50.776	1.02	5.10823919450172	11.3475917284464	201	-0.0238231360194447	0.0238231360194447	26.895348193056	1
202	275.49	51.249	1.0249	5.13206233052116	11.323768592427	202	0.0116684747850329	0.0116684747850329	26.907016667841	1
203	268.29	41.556	1.0225	5.12039385573613	11.335437067212	203	-0.0116684747850329	0.0116684747850329	26.9186851426261	1
204	277.14	41.175	1.0249	5.13206233052116	11.323768592427	204	0.0213922037725638	0.0213922037725638	26.9400773463986	1
205	275.22	41.636	1.0205	5.1106701267486	11.3451607961995	205	-0.00972372898753093	0.00972372898753093	26.9498010753862	1
206	279.74	65.928	1.0225	5.12039385573613	11.335437067212	206	-0.280043394840837	0.280043394840837	27.229844470227	1
207	278.34	86.656	1.0801	5.40043725057697	11.0553936723712	207	-0.177944240471783	0.177944240471783	27.4077887106988	1
208	241.67	101.62	1.1167	5.57838149104875	10.8774494318994	208	-0.130784154882264	0.130784154882264	27.5385728655811	1
209	242.93	101.05	1.1436	5.70916564593101	10.7466652770171	209	0.173568562427391	0.173568562427391	27.7121414280085	1
210	250.84	100.41	1.1079	5.53559708350362	10.9202338394445	210	0.0140994070319191	0.0140994070319191	27.7262408350404	1
211	252.12	100.55	1.105	5.5214976764717	10.9343332464764	211	0.0972372898752898	0.0972372898752898	27.8234781249157	1
212	259.6	85.914	1.085	5.42426038659641	11.0315705363517	212	0.078762204798986	0.078762204798986	27.9022403297146	1
213	266.48	95.817	1.0688	5.34549818179743	11.1103327411507	213	-0.166275765686747	0.166275765686747	28.0685160954014	1
214	265.49	102.13	1.103	5.51177394748417	10.944056975464	214	0.405965685229337	0.405965685229337	28.4744817806307	1
215	277.07	86.855	1.0195	5.10580826225484	11.3500226606933	215	-0.182806104965545	0.182806104965545	28.6572878855963	1
216	275.68	92.292	1.0571	5.28861436722038	11.1672165557277	216	0.0306297463107175	0.0306297463107175	28.687917631907	1
217	269.96	101	1.0508	5.25798462090966	11.1978463020385	217	-0.220728648016911	0.220728648016911	28.9086462799239	1
218	274.17	106.94	1.0962	5.47871326892657	10.9771176540216	218	0.0165303392788001	0.0165303392788001	28.9251766192027	1
219	272.53	108.95	1.0928	5.46218292964778	10.9936479933004	219	-0.310673141151554	0.310673141151554	29.2358497603543	1
220	276.8	102.9	1.1567	5.77285607079933	10.6829748521488	220	-0.0641766113176914	0.0641766113176914	29.3000263716719	1
221	278.27	109.27	1.1699	5.83703268211702	10.6187982408311	221	-0.0213922037725638	0.0213922037725638	29.3214185754445	1
222	267.71	108.11	1.1743	5.85842488588958	10.5974060370585	222	-0.0165303392788001	0.0165303392788001	29.3379489147233	1
223	267.61	107.75	1.1777	5.87495522516838	10.5808756977797	223	0.248927462080744	0.248927462080744	29.5868763768041	1
224	265.59	115.61	1.1265	5.62602776308764	10.8298031598605	224	0.462849499806383	0.462849499806383	30.0497258766104	1
225	264.65	70.386	1.0313	5.16317826328126	11.2926526596669	225	-0.00437567804438643	0.00437567804438643	30.0541015546548	1
226	263.38	68.168	1.0322	5.16755394132564	11.2882769816225	226	-0.076331272552105	0.076331272552105	30.1304328272069	1
227	262.77	62.093	1.0479	5.24388521387775	11.2119457090704	227	0.13321508712915	0.13321508712915	30.2636479143361	1
228	265.46	61.891	1.0205	5.1106701267486	11.3451607961995	228	0.0092375425381519	0.0092375425381519	30.2728854568742	1
229	268.98	35.284	1.0186	5.10143258421045	11.3543983387377	229	-0.00437567804438999	0.00437567804438999	30.2772611349186	1
230	266.14	40.073	1.0195	5.10580826225484	11.3500226606933	230	0.00923754253815368	0.00923754253815368	30.2864986774568	1
231	260.16	38.579	1.0176	5.09657071971668	11.3592602032314	231	-0.025767881816952	0.025767881816952	30.3122665592737	1
232	252.03	34.245	1.0229	5.12233860153363	11.3334923214145	232	-0.00729279674064642	0.00729279674064642	30.3195593560144	1
233	253.17	34.329	1.0244	5.12963139827428	11.3261995246739	233	0.0092375425381519	0.0092375425381519	30.3287968985525	1
234	258.89	26.728	1.0225	5.12039385573613	11.335437067212	234	0.0238231360194465	0.0238231360194465	30.352620034572	1
235	278.97	11.603	1.0176	5.09657071971668	11.3592602032314	235	0.00486186449376547	0.00486186449376547	30.3574818990657	1
236	269.48	14.488	1.0166	5.09170885522292	11.3641220677252	236	-0.0403534752982448	0.0403534752982448	30.397835374364	1
237	276	25.457	1.0249	5.13206233052116	11.323768592427	237	0.00729279674064465	0.00729279674064465	30.4051281711046	1
238	270.66	19.258	1.0234	5.12476953378052	11.3310613891676	238	0.0213922037725656	0.0213922037725656	30.4265203748772	1
239	257.64	24.431	1.019	5.10337733000795	11.3524535929402	239	0.00194474579750548	0.00194474579750548	30.4284651206747	1
240	247.63	22.283	1.0186	5.10143258421045	11.3543983387377	240	-0.00437567804438999	0.00437567804438999	30.4328407987191	1
241	230.73	12.979	1.0195	5.10580826225484	11.3500226606933	241	0.00437567804438999	0.00437567804438999	30.4372164767635	1
242	241.37	26.408	1.0186	5.10143258421045	11.3543983387377	242	-0.0209060173231883	0.0209060173231883	30.4581224940867	1
243	242.18	32.318	1.0229	5.12233860153363	11.3334923214145	243	-0.00729279674064642	0.00729279674064642	30.4654152908273	1
244	252.49	44.501	1.0244	5.12963139827428	11.3261995246739	244	-0.382142549209892	0.382142549209892	30.8475578400372	1
245	250.36	56.667	1.103	5.51177394748417	10.944056975464	245	0.275181530347073	0.275181530347073	31.1227393703843	1
246	267.35	69	1.0464	5.2365924171371	11.219238505811	246	0.154607290901712	0.154607290901712	31.277346661286	1
247	270.84	64.483	1.0146	5.08198512623539	11.3738457967127	247	-0.0262540682663293	0.0262540682663293	31.3036007295523	1
248	275.79	66.979	1.02	5.10823919450172	11.3475917284464	248	0.0116684747850346	0.0116684747850346	31.3152692043374	1
249	278.17	72.151	1.0176	5.09657071971668	11.3592602032314	249	-0.0140994070319156	0.0140994070319156	31.3293686113693	1
250	277.57	74.362	1.0205	5.1106701267486	11.3451607961995	250	-0.0072927967406482	0.0072927967406482	31.3366614081099	1
251	276.13	73.379	1.022	5.11796292348925	11.3378679994589	251	0.0213922037725638	0.0213922037725638	31.3580536118825	1
252	275.08	68.465	1.0176	5.09657071971668	11.3592602032314	252	-0.0281988140638347	0.0281988140638347	31.3862524259463	1
253	271.02	69.43	1.0234	5.12476953378052	11.3310613891676	253	-0.00486186449376369	0.00486186449376369	31.3911142904401	1
254	271.56	71.248	1.0244	5.12963139827428	11.3261995246739	254	-0.415689414216867	0.415689414216867	31.8068037046569	1
255	268.67	80.316	1.1099	5.54532081249115	10.910510110457	255	0.284905259334602	0.284905259334602	32.0917089639916	1
256	273.56	75.459	1.0513	5.26041555315655	11.1954153697916	256	-0.251358394327626	0.251358394327626	32.3430673583192	1
257	279.51	117.85	1.103	5.51177394748417	10.944056975464	257	-0.251844580777004	0.251844580777004	32.5949119390962	1
258	279.95	126.03	1.1548	5.76361852826118	10.692212394687	258	-0.232397122801943	0.232397122801943	32.8273090618981	1
259	274.26	131.77	1.2026	5.99601565106312	10.459815271885	259	0.0403534752982448	0.0403534752982448	32.8676625371964	1
260	273.73	130.4	1.1943	5.95566217576487	10.5001687471833	260	-0.1424526296673	0.1424526296673	33.0101151668637	1
261	277.39	130.53	1.2236	6.09811480543218	10.357716117516	261	-0.0213922037725638	0.0213922037725638	33.0315073706362	1
262	264.19	148.06	1.228	6.11950700920474	10.3363239137434	262	-0.21392203772564	0.21392203772564	33.2454294083619	1
263	263.91	153.49	1.272	6.33342904693038	10.1224018760178	263	0.299490852815895	0.299490852815895	33.5449202611778	1
264	278.97	154.3	1.2104	6.03393819411448	10.4218927288336	264	-0.138076951622912	0.138076951622912	33.6829972128007	1
265	273.75	148.26	1.2388	6.1720151457374	10.2838157772107	265	-0.239689919542593	0.239689919542593	33.9226871323433	1
266	273.73	152.65	1.2881	6.41170506527999	10.0441258576681	266	0.0121546612344119	0.0121546612344119	33.9348417935777	1
267	262.15	153.51	1.2856	6.39955040404558	10.0562805189026	267	0.324772548183471	0.324772548183471	34.2596143417612	1
268	266.49	141.92	1.2188	6.07477785586211	10.381053067086	268	0.0904306795840206	0.0904306795840206	34.3500450213452	1
269	263.72	142.27	1.2002	5.98434717627809	10.47148374667	269	-0.0855688150902552	0.0855688150902552	34.4356138364354	1
270	263.57	138.51	1.2178	6.06991599136834	10.3859149315798	270	0.349081870652292	0.349081870652292	34.7846957070877	1
271	268.47	127.11	1.146	5.72083412071605	10.7349968022321	271	-0.0734141538558433	0.0734141538558433	34.8581098609436	1
272	265.36	127.05	1.1611	5.79424827457189	10.6615826483762	272	0.132728900679773	0.132728900679773	34.9908387616233	1
273	249.03	129.01	1.1338	5.66151937389212	10.794311549056	273	-0.439026363786938	0.439026363786938	35.4298651254103	1
274	249.15	136.15	1.2241	6.10054573767906	10.3552851852691	274	0.405965685229338	0.405965685229338	35.8358308106396	1
275	252.09	129.44	1.1406	5.69458005244972	10.7612508704984	275	-0.239689919542592	0.239689919542592	36.0755207301822	1
276	243.21	129.5	1.1899	5.93426997199231	10.5215609509558	276	0.104043900166561	0.104043900166561	36.1795646303488	1
277	242.05	129.9	1.1685	5.83022607182575	10.6256048511224	277	0.121060425894738	0.121060425894738	36.3006250562435	1
278	256.96	123.52	1.1436	5.70916564593101	10.7466652770171	278	-0.0758450861027278	0.0758450861027278	36.3764701423462	1
279	251.42	122.31	1.1592	5.78501073203374	10.6708201909144	279	0.0549390687795395	0.0549390687795395	36.4314092111258	1
280	254.42	123.66	1.1479	5.7300716632542	10.7257592596939	280	0.206143054535616	0.206143054535616	36.6375522656614	1
281	238.02	118.43	1.1055	5.52392860871858	10.9319023142295	281	-0.223159580263792	0.223159580263792	36.8607118459252	1
282	243.51	124.52	1.1514	5.74708818898238	10.7087427339658	282	0.0549390687795395	0.0549390687795395	36.9156509147047	1
283	241.24	122.4	1.1401	5.69214912020284	10.7636818027453	283	0.258651191068273	0.258651191068273	37.174302105773	1
284	233.4	117.42	1.0869	5.43349792913456	11.0223329938136	284	-0.228021444757555	0.228021444757555	37.4023235505305	1
285	236.47	114.64	1.1338	5.66151937389212	10.794311549056	285	0.128353222635383	0.128353222635383	37.5306767731659	1
286	233.8	115.67	1.1074	5.53316615125674	10.9226647716914	286	-0.349081870652295	0.349081870652295	37.8797586438182	1
287	238.26	111.57	1.1792	5.88224802190903	10.5735829010391	287	0.370474074424859	0.370474074424859	38.2502327182431	1
288	249.91	118.7	1.103	5.51177394748417	10.944056975464	288	-0.114253815603467	0.114253815603467	38.3644865338465	1
289	247.25	111.05	1.1265	5.62602776308764	10.8298031598605	289	0.0427844075451294	0.0427844075451294	38.4072709413917	1
290	260.21	120.31	1.1177	5.58324335554251	10.8725875674056	290	-0.116198561400974	0.116198561400974	38.5234695027927	1
291	240.32	121.63	1.1416	5.69944191694348	10.7563890060046	291	0.0568838145770467	0.0568838145770467	38.5803533173697	1
292	240.97	121.25	1.1299	5.64255810236644	10.8132728205817	292	-0.0641766113176931	0.0641766113176931	38.6445299286874	1
293	239.63	121.72	1.1431	5.70673471368413	10.749096209264	293	-0.0140994070319174	0.0140994070319174	38.6586293357193	1
294	239.63	122.31	1.146	5.72083412071605	10.7349968022321	294	-0.116198561400971	0.116198561400971	38.7748278971203	1
295	238.78	127.29	1.1699	5.83703268211702	10.6187982408311	295	0.0281988140638347	0.0281988140638347	38.8030267111841	1
296	237.85	130.68	1.1641	5.80883386805319	10.6469970548949	296	-0.0427844075451294	0.0427844075451294	38.8458111187292	1
297	237.44	132.65	1.1729	5.85161827559831	10.6042126473498	297	0.0427844075451294	0.0427844075451294	38.8885955262744	1
298	239.37	131.11	1.1641	5.80883386805319	10.6469970548949	298	0.0262540682663275	0.0262540682663275	38.9148495945407	1
299	248.59	132.97	1.1587	5.78257979978686	10.6732511231613	299	-0.268374920055802	0.268374920055802	39.1832245145965	1
300	252.88	138.91	1.2139	6.05095471984266	10.4048762031055	300	0.0379225430513639	0.0379225430513639	39.2211470576479	1
301	254.52	144.34	1.2061	6.0130321767913	10.4427987461568	301	-0.0807069505964915	0.0807069505964915	39.3018540082444	1
302	251.82	139.09	1.2227	6.09373912738779	10.3620917955603	302	0.157038223148595	0.157038223148595	39.458892231393	1
303	252.27	142.34	1.1904	5.93670090423919	10.5191300187089	303	-0.0904306795840206	0.0904306795840206	39.549322910977	1
304	253.7	141.35	1.209	6.02713158382321	10.4286993391249	304	-0.0641766113176914	0.0641766113176914	39.6134995222947	1
305	247.67	143.07	1.2222	6.0913081951409	10.3645227278072	305	0.192529833953074	0.192529833953074	39.8060293562477	1
306	230.78	145.9	1.1826	5.89877836118783	10.5570525617603	306	-0.0879997473371379	0.0879997473371379	39.8940291035849	1
307	233.62	154.97	1.2007	5.98677810852497	10.4690528144232	307	-0.417634160014373	0.417634160014373	40.3116632635993	1
308	233.48	168.1	1.2866	6.40441226853934	10.0514186544088	308	0.0899444931346434	0.0899444931346434	40.4016077567339	1
309	233.01	178.48	1.2681	6.3144677754047	10.1413631475434	309	-0.0661213571151968	0.0661213571151968	40.4677291138491	1
310	240.9	181.19	1.2817	6.3805891325199	10.0752417904282	310	0.0403534752982448	0.0403534752982448	40.5080825891473	1
311	232.74	188.29	1.2734	6.34023565722165	10.1155952657265	311	-0.489103568072712	0.489103568072712	40.99718615722	1
312	248.18	186.98	1.374	6.82933922529436	9.62649169765377	312	0.369987887975482	0.369987887975482	41.3671740451955	1
313	243.74	177.4	1.2979	6.45935133731888	9.99647958562925	313	0.154607290901712	0.154607290901712	41.5217813360972	1
314	234.17	181.82	1.2661	6.30474404641717	10.151086876531	314	-0.0972372898752898	0.0972372898752898	41.6190186259725	1
315	244.68	177.03	1.2861	6.40198133629246	10.0538495866557	315	0.0831378828433742	0.0831378828433742	41.7021565088159	1
316	242.79	174.64	1.269	6.31884345344908	10.136987469499	316	-0.114253815603469	0.114253815603469	41.8164103244194	1
317	237.66	177.99	1.2925	6.43309726905255	10.0227336538956	317	0.187667969459312	0.187667969459312	42.0040782938787	1
318	233.66	176.23	1.2539	6.24542929959324	10.2104016233549	318	0.192043647503699	0.192043647503699	42.1961219413824	1
319	235.83	163.38	1.2144	6.05338565208954	10.4024452708586	319	-0.206143054535616	0.206143054535616	42.402264995918	1
320	231.7	165.16	1.2568	6.25952870662516	10.196302216323	320	-0.246982716283238	0.246982716283238	42.6492477122012	1
321	237.45	168.15	1.3076	6.5065114229084	9.94931950003973	321	0.45798763531262	0.45798763531262	43.1072353475139	1
322	241.97	163.86	1.2134	6.04852378759578	10.4073071353524	322	-0.140021697420419	0.140021697420419	43.2472570449343	1
323	245.39	157.52	1.2422	6.1885454850162	10.2672854379319	323	0.0904306795840206	0.0904306795840206	43.3376877245183	1
324	244.35	156.19	1.2236	6.09811480543218	10.357716117516	324	-0.175999494674276	0.175999494674276	43.5136872191926	1
325	242.2	161.02	1.2598	6.27411430010645	10.1817166228417	325	0.052508136532655	0.052508136532655	43.5661953557252	1
326	231.84	160.56	1.249	6.22160616357379	10.2342247593743	326	0.213435851276264	0.213435851276264	43.7796312070015	1
327	234.78	155.2	1.2051	6.00817031229753	10.4476606106506	327	-0.223159580263792	0.223159580263792	44.0027907872653	1
328	237.93	158.92	1.251	6.23132989256132	10.2245010303868	328	0.161413901192983	0.161413901192983	44.1642046884583	1
329	245.42	154.97	1.2178	6.06991599136834	10.3859149315798	329	-0.0116684747850364	0.0116684747850364	44.1758731632433	1
330	236.89	150.59	1.2202	6.08158446615338	10.3742464567948	330	0.158982968946102	0.158982968946102	44.3348561321894	1
331	241.82	150.53	1.1875	5.92260149720728	10.5332294257409	331	0.0116684747850329	0.0116684747850329	44.3465246069744	1
332	243.38	152	1.1851	5.91093302242224	10.5448979005259	332	-0.218297715770026	0.218297715770026	44.5648223227445	1
333	246.77	156.17	1.23	6.12923073819227	10.3266001847559	333	0.192529833953076	0.192529833953076	44.7573521566975	1
334	240.72	140.7	1.1904	5.93670090423919	10.5191300187089	334	-0.11668474785035	0.11668474785035	44.8740369045479	1
335	246.72	141.52	1.2144	6.05338565208954	10.4024452708586	335	0.0213922037725638	0.0213922037725638	44.8954291083205	1
336	251.96	141.74	1.21	6.03199344831698	10.4238374746312	336	0.047646272038893	0.047646272038893	44.9430753803593	1
337	264.6	138.19	1.2002	5.98434717627809	10.47148374667	337	-0.0568838145770449	0.0568838145770449	44.9999591949364	1
338	263.78	145.14	1.2119	6.04123099085513	10.414599932093	338	-0.00729279674064642	0.00729279674064642	45.007251991677	1
339	269.77	138.35	1.2134	6.04852378759578	10.4073071353524	339	-0.194474579750583	0.194474579750583	45.2017265714276	1
340	260.16	146.1	1.2534	6.24299836734636	10.2128325556018	340	0.0281988140638347	0.0281988140638347	45.2299253854915	1
341	244.98	172.88	1.2476	6.21479955328252	10.2410313696656	341	-0.229966190555061	0.229966190555061	45.4598915760465	1
342	255.63	171.41	1.2949	6.44476574383759	10.0110651791105	342	0.1755133082249	0.1755133082249	45.6354048842714	1
343	253.12	165.42	1.2588	6.26925243561269	10.1865784873354	343	-0.144883561914185	0.144883561914185	45.7802884461856	1
344	263.1	170.8	1.2886	6.41413599752687	10.0416949254213	344	0.130784154882265	0.130784154882265	45.9110726010679	1
345	259.09	170.62	1.2617	6.2833518426446	10.1724790803035	345	-0.133215087129146	0.133215087129146	46.044287688197	1
346	265.22	174.49	1.2891	6.41656692977375	10.0392639931744	346	0.0403534752982448	0.0403534752982448	46.0846411634953	1
347	260.85	169.6	1.2808	6.37621345447551	10.0796174684726	347	0.216352969972521	0.216352969972521	46.3009941334678	1
348	257.31	161.35	1.2363	6.15986048450298	10.2959704384451	348	-0.0403534752982448	0.0403534752982448	46.341347608766	1
349	253.55	153.52	1.2446	6.20021395980123	10.2556169631469	349	-0.0739003403052205	0.0739003403052205	46.4152479490712	1
350	252.38	160.24	1.2598	6.27411430010645	10.1817166228417	350	0.311159327600929	0.311159327600929	46.7264072766722	1
351	255.4	150.44	1.1958	5.96295497250552	10.4928759504426	351	-0.0782760183496087	0.0782760183496087	46.8046832950218	1
352	238.72	150.66	1.2119	6.04123099085513	10.414599932093	352	0.265943987808919	0.265943987808919	47.0706272828307	1
353	235.4	134.22	1.1572	5.77528700304621	10.6805439199019	353	-0.00486186449376369	0.00486186449376369	47.0754891473245	1
354	250.6	125.41	1.1582	5.78014886753997	10.6756820554082	354	0.272750598100188	0.272750598100188	47.3482397454247	1
355	252.92	118.71	1.1021	5.50739826943979	10.9484326535083	355	-0.0661213571151968	0.0661213571151968	47.4143611025398	1
356	251.69	114.24	1.1157	5.57351962655498	10.8823112963931	356	-0.128353222635383	0.128353222635383	47.5427143251752	1
357	248.26	123.64	1.1421	5.70187284919037	10.7539580737578	357	-0.0213922037725638	0.0213922037725638	47.5641065289478	1
358	245.29	125.9	1.1465	5.72326505296293	10.7325658699852	358	0.0544528823301622	0.0544528823301622	47.618559411278	1
359	239.46	121.13	1.1353	5.66881217063277	10.7870187523154	359	-0.0972372898752898	0.0972372898752898	47.7157967011533	1
360	238.17	123.51	1.1553	5.76604946050806	10.6897814624401	360	-0.0996682221221725	0.0996682221221725	47.8154649232754	1
361	234.26	126.71	1.1758	5.86571768263023	10.5901132403179	361	-0.251358394327628	0.251358394327628	48.0668233176031	1
362	258.25	138.37	1.2275	6.11707607695786	10.3387548459903	362	0.508064839598394	0.508064839598394	48.5748881572014	1
363	266.22	122.17	1.123	5.60901123735946	10.8468196855887	363	-0.182806104965547	0.182806104965547	48.757694262167	1
364	258.97	125.89	1.1606	5.79181734232501	10.6640135806231	364	-0.00972372898752738	0.00972372898752738	48.7674179911545	1
365	249.05	113.5	1.1626	5.80154107131254	10.6542898516356	365	0.144883561914181	0.144883561914181	48.9123015530687	1
366	232.43	108.09	1.1328	5.65665750939836	10.7991734135498	366	0.0116684747850364	0.0116684747850364	48.9239700278537	1
367	233.24	119.13	1.1304	5.64498903461332	10.8108418883348	367	-0.00437567804438821	0.00437567804438821	48.9283457058981	1
368	241.19	117.14	1.1313	5.64936471265771	10.8064662102904	368	-0.0359777972538584	0.0359777972538584	48.964323503152	1
369	230.93	113.87	1.1387	5.68534250991157	10.7704884130366	369	0.206629240984993	0.206629240984993	49.170952744137	1
370	238.75	101.44	1.0962	5.47871326892657	10.9771176540216	370	0.0379225430513639	0.0379225430513639	49.2088752871883	1
371	245.17	98.751	1.0884	5.44079072587521	11.0150401970729	371	-0.0330606785576002	0.0330606785576002	49.2419359657459	1
372	247.84	102.04	1.0952	5.47385140443281	10.9819795185153	372	0.185237037212429	0.185237037212429	49.4271730029584	1
373	261	88.233	1.0571	5.28861436722038	11.1672165557277	373	0.0379225430513639	0.0379225430513639	49.4650955460097	1
374	272.67	89.587	1.0493	5.25069182416902	11.2051390987791	374	-0.147314494161066	0.147314494161066	49.6124100401708	1
375	261.51	85.946	1.0796	5.39800631833008	11.057824604618	375	0.0972372898752898	0.0972372898752898	49.7096473300461	1
376	277.38	95.021	1.0596	5.30076902845479	11.1550618944933	376	-0.192043647503699	0.192043647503699	49.9016909775498	1
377	279.62	91.706	1.0991	5.49281267595849	10.9630182469896	377	0.315535005645318	0.315535005645318	50.2172259831951	1
378	264.99	92.338	1.0342	5.17727767031317	11.278553252635	378	-0.332065344924118	0.332065344924118	50.5492913281192	1
379	255.95	97.34	1.1025	5.50934301523729	10.9464879077108	379	0.0948063576284106	0.0948063576284106	50.6440976857476	1
380	241.57	94.683	1.083	5.41453665760888	11.0412942653392	380	0.308728395354045	0.308728395354045	50.9528260811017	1
381	238.43	76.973	1.0195	5.10580826225484	11.3500226606933	381	-0.216352969972521	0.216352969972521	51.1691790510742	1
382	237.1	89.126	1.064	5.32216123222736	11.1336696907208	382	-0.0972372898752898	0.0972372898752898	51.2664163409495	1
383	242.67	81.197	1.084	5.41939852210265	11.0364324008455	383	0.211491105478757	0.211491105478757	51.4779074464282	1
384	241.73	79.801	1.0405	5.20790741662389	11.2479235063242	384	0.102099154369053	0.102099154369053	51.5800066007973	1
385	252.39	66.102	1.0195	5.10580826225484	11.3500226606933	385	-0.00972372898752738	0.00972372898752738	51.5897303297848	1
386	251.68	57.747	1.0215	5.11553199124236	11.3402989317058	386	-0.0140994070319174	0.0140994070319174	51.6038297368167	1
387	269.5	61.513	1.0244	5.12963139827428	11.3261995246739	387	0.0165303392788001	0.0165303392788001	51.6203600760955	1
388	271.28	62.642	1.021	5.11310105899548	11.3427298639527	388	0.00486186449376369	0.00486186449376369	51.6252219405893	1
389	254.5	67.508	1.02	5.10823919450172	11.3475917284464	389	-0.121060425894736	0.121060425894736	51.746282366484	1
390	257.03	69.882	1.0449	5.22929962039645	11.2265313025517	390	0.0281988140638347	0.0281988140638347	51.7744811805479	1
391	267.74	71.677	1.0391	5.20110080633262	11.2547301166155	391	-0.0807069505964932	0.0807069505964932	51.8551881311444	1
392	274.06	71.858	1.0557	5.28180775692911	11.174023166019	392	0.175999494674276	0.175999494674276	52.0311876258186	1
393	274.79	61.38	1.0195	5.10580826225484	11.3500226606933	393	-0.0262540682663257	0.0262540682663257	52.057441694085	1
394	278.1	54.441	1.0249	5.13206233052116	11.323768592427	394	0.050077204285774	0.050077204285774	52.1075188983707	1
395	256.62	59.493	1.0146	5.08198512623539	11.3738457967127	395	0.00437567804438643	0.00437567804438643	52.1118945764151	1
396	249.11	61.26	1.0137	5.077609448191	11.3782214747571	396	-0.0306297463107157	0.0306297463107157	52.1425243227258	1
397	249.17	55.515	1.02	5.10823919450172	11.3475917284464	397	0.0354916108044812	0.0354916108044812	52.1780159335303	1
398	256.38	55.628	1.0127	5.07274758369724	11.3830833392509	398	-0.0520219500832813	0.0520219500832813	52.2300378836136	1
399	265.21	45.966	1.0234	5.12476953378052	11.3310613891676	399	0.023336949570071	0.023336949570071	52.2533748331837	1
400	254.36	41.454	1.0186	5.10143258421045	11.3543983387377	400	-0.023336949570071	0.023336949570071	52.2767117827538	1
401	240.49	27.599	1.0234	5.12476953378052	11.3310613891676	401	0.025767881816952	0.025767881816952	52.3024796645707	1
402	241.13	28.527	1.0181	5.09900165196356	11.3568292709846	402	0.00243093224688273	0.00243093224688273	52.3049105968176	1
403	240.27	29.646	1.0176	5.09657071971668	11.3592602032314	403	-0.0330606785575984	0.0330606785575984	52.3379712753752	1
404	232.35	29.634	1.0244	5.12963139827428	11.3261995246739	404	-0.0121546612344119	0.0121546612344119	52.3501259366096	1
405	237.55	27.391	1.0269	5.14178605950869	11.3140448634394	405	0.0194474579750583	0.0194474579750583	52.3695733945847	1
406	253.31	21.339	1.0229	5.12233860153363	11.3334923214145	406	0.00194474579750548	0.00194474579750548	52.3715181403822	1
407	265.3	13.739	1.0225	5.12039385573613	11.335437067212	407	0.0189612715256828	0.0189612715256828	52.3904794119078	1
408	273.14	11.948	1.0186	5.10143258421045	11.3543983387377	408	0	0	52.3904794119078	1
409	277.29	13.925	1.0186	5.10143258421045	11.3543983387377	409	0.0194474579750583	0.0194474579750583	52.4099268698829	1
410	259.69	15.161	1.0146	5.08198512623539	11.3738457967127	410	-0.050077204285774	0.050077204285774	52.4600040741687	1
411	258.23	19.22	1.0249	5.13206233052116	11.323768592427	411	0.0189612715256811	0.0189612715256811	52.4789653456944	1
412	243.17	27.036	1.021	5.11310105899548	11.3427298639527	412	0.0189612715256811	0.0189612715256811	52.49792661722	1
413	251.4	28.882	1.0171	5.0941397874698	11.3616911354783	413	-0.0281988140638347	0.0281988140638347	52.5261254312839	1
414	240.77	34.237	1.0229	5.12233860153363	11.3334923214145	414	0.00680661029127094	0.00680661029127094	52.5329320415751	1
415	248.02	33.837	1.0215	5.11553199124236	11.3402989317058	415	0.00486186449376547	0.00486186449376547	52.5377939060689	1
416	249.14	33.378	1.0205	5.1106701267486	11.3451607961995	416	0	0	52.5377939060689	1
417	248.12	47.646	1.0205	5.1106701267486	11.3451607961995	417	0.0092375425381519	0.0092375425381519	52.5470314486071	1
418	254.58	42.705	1.0186	5.10143258421045	11.3543983387377	418	-0.0116684747850346	0.0116684747850346	52.5586999233921	1
419	249.11	44.437	1.021	5.11310105899548	11.3427298639527	419	0	0	52.5586999233921	1
420	232.3	64.747	1.021	5.11310105899548	11.3427298639527	420	0	0	52.5586999233921	1
421	230.78	71.598	1.021	5.11310105899548	11.3427298639527	421	-0.0116684747850364	0.0116684747850364	52.5703683981771	1
422	233.92	76.652	1.0234	5.12476953378052	11.3310613891676	422	0.0165303392788001	0.0165303392788001	52.5868987374559	1
423	236.35	78.23	1.02	5.10823919450172	11.3475917284464	423	-0.00972372898752916	0.00972372898752916	52.5966224664435	1
424	252.67	65.921	1.022	5.11796292348925	11.3378679994589	424	0.00243093224688273	0.00243093224688273	52.5990533986903	1
425	251.31	67.205	1.0215	5.11553199124236	11.3402989317058	425	-0.0116684747850364	0.0116684747850364	52.6107218734754	1
426	250.06	69.787	1.0239	5.1272004660274	11.3286304569207	426	-0.0121546612344101	0.0121546612344101	52.6228765347098	1
427	253.14	53.375	1.0264	5.13935512726181	11.3164757956863	427	0.0170165257281756	0.0170165257281756	52.639893060438	1
428	252.71	53.298	1.0229	5.12233860153363	11.3334923214145	428	0.025767881816952	0.025767881816952	52.6656609422549	1
429	232.77	52.625	1.0176	5.09657071971668	11.3592602032314	429	-0.0165303392787983	0.0165303392787983	52.6821912815337	1
430	230.47	47.656	1.021	5.11310105899548	11.3427298639527	430	-0.0140994070319191	0.0140994070319191	52.6962906885656	1
431	234.74	47.459	1.0239	5.1272004660274	11.3286304569207	431	0.0165303392788019	0.0165303392788019	52.7128210278444	1
432	234.53	45.367	1.0205	5.1106701267486	11.3451607961995	432	-0.00486186449376547	0.00486186449376547	52.7176828923382	1
433	233.75	36.423	1.0215	5.11553199124236	11.3402989317058	433	-0.00243093224688273	0.00243093224688273	52.7201138245851	1
434	236.6	54.175	1.022	5.11796292348925	11.3378679994589	434	0.0072927967406482	0.0072927967406482	52.7274066213257	1
435	235.09	63.688	1.0205	5.1106701267486	11.3451607961995	435	-0.00972372898753093	0.00972372898753093	52.7371303503133	1
436	238.63	63.018	1.0225	5.12039385573613	11.335437067212	436	0.00243093224688273	0.00243093224688273	52.7395612825601	1
437	240.35	60.343	1.022	5.11796292348925	11.3378679994589	437	-0.0165303392788001	0.0165303392788001	52.7560916218389	1
438	236.47	57.374	1.0254	5.13449326276805	11.3213376601801	438	-0.0758450861027242	0.0758450861027242	52.8319367079417	1
439	242.47	70.831	1.041	5.21033834887077	11.2454925740774	439	0.0116684747850329	0.0116684747850329	52.8436051827267	1
440	239.59	67.889	1.0386	5.19866987408574	11.2571610488624	440	-0.0544528823301622	0.0544528823301622	52.8980580650569	1
441	232.63	83.976	1.0498	5.2531227564159	11.2027081665322	441	0.0189612715256811	0.0189612715256811	52.9170193365825	1
442	234.27	90.959	1.0459	5.23416148489022	11.2216694380579	442	-0.0782760183496087	0.0782760183496087	52.9952953549322	1
443	230.48	90.833	1.062	5.31243750323983	11.1433934197083	443	0.0685522893620796	0.0685522893620796	53.0638476442942	1
444	231.37	94.865	1.0479	5.24388521387775	11.2119457090704	444	0.140507883869796	0.140507883869796	53.204355528164	1
445	241.51	82.6	1.019	5.10337733000795	11.3524535929402	445	-0.0145855934812946	0.0145855934812946	53.2189411216453	1
446	234.37	75.824	1.022	5.11796292348925	11.3378679994589	446	-0.0520219500832813	0.0520219500832813	53.2709630717286	1
447	242.93	82.875	1.0327	5.16998487357253	11.2858460493756	447	0.00243093224688451	0.00243093224688451	53.2733940039755	1
448	254.74	77.425	1.0322	5.16755394132564	11.2882769816225	448	0	0	53.2733940039755	1
449	262.59	79.759	1.0322	5.16755394132564	11.2882769816225	449	-0.0121546612344119	0.0121546612344119	53.2855486652099	1
450	258.39	77.02	1.0347	5.17970860256006	11.2761223203881	450	0.0690384758114568	0.0690384758114568	53.3545871410214	1
451	251.93	66.232	1.0205	5.1106701267486	11.3451607961995	451	0.00486186449376191	0.00486186449376191	53.3594490055151	1
452	258.35	60.417	1.0195	5.10580826225484	11.3500226606933	452	-0.237745173745084	0.237745173745084	53.5971941792602	1
453	257.37	62.703	1.0684	5.34355343599992	11.1122774869482	453	0.237745173745084	0.237745173745084	53.8349393530053	1
454	240.19	57.347	1.0195	5.10580826225484	11.3500226606933	454	-0.00486186449376191	0.00486186449376191	53.8398012174991	1
455	245.86	63.466	1.0205	5.1106701267486	11.3451607961995	455	-0.137590765173538	0.137590765173538	53.9773919826726	1
456	246.71	54.551	1.0488	5.24826089192214	11.207570031026	456	0.0403534752982466	0.0403534752982466	54.0177454579708	1
457	248.1	55.054	1.0405	5.20790741662389	11.2479235063242	457	0.0758450861027278	0.0758450861027278	54.0935905440736	1
458	238.91	55.889	1.0249	5.13206233052116	11.323768592427	458	0.0330606785575966	0.0330606785575966	54.1266512226312	1
459	247.1	52.568	1.0181	5.09900165196356	11.3568292709846	459	-0.025767881816952	0.025767881816952	54.1524191044481	1
460	261.12	53.492	1.0234	5.12476953378052	11.3310613891676	460	0.0213922037725656	0.0213922037725656	54.1738113082207	1
461	271.87	54.738	1.019	5.10337733000795	11.3524535929402	461	-0.0359777972538584	0.0359777972538584	54.2097891054745	1
462	271.01	63.885	1.0264	5.13935512726181	11.3164757956863	462	-0.127867036186007	0.127867036186007	54.3376561416605	1
463	255.29	73.405	1.0527	5.26722216344782	11.1886087595003	463	-0.0238231360194465	0.0238231360194465	54.36147927768	1
464	259.37	68.385	1.0576	5.29104529946726	11.1647856234809	464	0.156552036699217	0.156552036699217	54.5180313143792	1
465	246.33	74.121	1.0254	5.13449326276805	11.3213376601801	465	0.0262540682663293	0.0262540682663293	54.5442853826455	1
466	243.59	59.092	1.02	5.10823919450172	11.3475917284464	466	-0.00972372898752916	0.00972372898752916	54.5540091116331	1
467	240.99	51.811	1.022	5.11796292348925	11.3378679994589	467	0.00243093224688273	0.00243093224688273	54.55644004388	1
468	244.73	50.829	1.0215	5.11553199124236	11.3402989317058	468	0.0121546612344119	0.0121546612344119	54.5685947051144	1
469	255.1	35.572	1.019	5.10337733000795	11.3524535929402	469	-0.00486186449376547	0.00486186449376547	54.5734565696081	1
470	253.54	35.96	1.02	5.10823919450172	11.3475917284464	470	-0.00486186449376369	0.00486186449376369	54.5783184341019	1
471	257.16	35.069	1.021	5.11310105899548	11.3427298639527	471	-0.0116684747850364	0.0116684747850364	54.5899869088869	1
472	258.24	40.333	1.0234	5.12476953378052	11.3310613891676	472	0.0140994070319191	0.0140994070319191	54.6040863159188	1
473	255.04	44.283	1.0205	5.1106701267486	11.3451607961995	473	-0.0238231360194483	0.0238231360194483	54.6279094519383	1
474	242.62	33.542	1.0254	5.13449326276805	11.3213376601801	474	0.0403534752982466	0.0403534752982466	54.6682629272365	1
475	240.27	33.796	1.0171	5.0941397874698	11.3616911354783	475	-0.0165303392787983	0.0165303392787983	54.6847932665153	1
476	236.19	31.531	1.0205	5.1106701267486	11.3451607961995	476	0.0092375425381519	0.0092375425381519	54.6940308090535	1
477	240.72	43.724	1.0186	5.10143258421045	11.3543983387377	477	-0.0092375425381519	0.0092375425381519	54.7032683515916	1
478	236.89	41.726	1.0205	5.1106701267486	11.3451607961995	478	-0.0072927967406482	0.0072927967406482	54.7105611483323	1
479	234.71	36.518	1.022	5.11796292348925	11.3378679994589	479	-0.00243093224688273	0.00243093224688273	54.7129920805792	1
480	233.94	37.193	1.0225	5.12039385573613	11.335437067212	480	0.00972372898753093	0.00972372898753093	54.7227158095667	1
481	234.22	26.822	1.0205	5.1106701267486	11.3451607961995	481	-0.0262540682663293	0.0262540682663293	54.748969877833	1
482	250.53	33.187	1.0259	5.13692419501493	11.3189067279332	482	0.0213922037725638	0.0213922037725638	54.7703620816056	1
483	255.4	30.335	1.0215	5.11553199124236	11.3402989317058	483	-0.00243093224688273	0.00243093224688273	54.7727930138525	1
484	243.82	16.649	1.022	5.11796292348925	11.3378679994589	484	0.00972372898752916	0.00972372898752916	54.78251674284	1
485	256.26	13.11	1.02	5.10823919450172	11.3475917284464	485	-0.00729279674064642	0.00729279674064642	54.7898095395807	1
486	250.68	17.472	1.0215	5.11553199124236	11.3402989317058	486	0	0	54.7898095395807	1
487	245.25	10.54	1.0215	5.11553199124236	11.3402989317058	487	0.00729279674064642	0.00729279674064642	54.7971023363213	1
488	260.64	14.453	1.02	5.10823919450172	11.3475917284464	488	0.00680661029127094	0.00680661029127094	54.8039089466126	1
489	256.65	18.988	1.0186	5.10143258421045	11.3543983387377	489	-0.00680661029127094	0.00680661029127094	54.8107155569039	1
490	256.96	12.839	1.02	5.10823919450172	11.3475917284464	490	-0.00243093224688096	0.00243093224688096	54.8131464891507	1
491	255.14	13.812	1.0205	5.1106701267486	11.3451607961995	491	-0.00972372898753093	0.00972372898753093	54.8228702181383	1
492	249.96	17.911	1.0225	5.12039385573613	11.335437067212	492	0.00486186449376547	0.00486186449376547	54.827732082632	1
493	245.97	15.905	1.0215	5.11553199124236	11.3402989317058	493	0.00972372898752738	0.00972372898752738	54.8374558116196	1
494	244.84	11.384	1.0195	5.10580826225484	11.3500226606933	494	-0.0238231360194447	0.0238231360194447	54.861278947639	1
495	240.9	16.943	1.0244	5.12963139827428	11.3261995246739	495	0.0189612715256828	0.0189612715256828	54.8802402191647	1
496	236.01	23.307	1.0205	5.1106701267486	11.3451607961995	496	-0.0140994070319191	0.0140994070319191	54.8943396261966	1
497	242.71	39.997	1.0234	5.12476953378052	11.3310613891676	497	0.0140994070319191	0.0140994070319191	54.9084390332285	1
498	260.53	48.558	1.0205	5.1106701267486	11.3451607961995	498	-0.0262540682663293	0.0262540682663293	54.9346931014949	1
499	250.73	40.214	1.0259	5.13692419501493	11.3189067279332	499	0.0145855934812928	0.0145855934812928	54.9492786949761	1
500	255.64	46.025	1.0229	5.12233860153363	11.3334923214145	500	NA	NA	NA	1
501	258.14	130.6	1.1113	5.55212742278242	10.9037035001657	1	-0.427357889001902	0.427357889001902	0.427357889001902	2
502	257.82	139.68	1.1992	5.97948531178432	10.4763456111638	2	0.251358394327626	0.251358394327626	0.678716283329528	2
503	257.55	125.62	1.1475	5.72812691745669	10.7277040054914	3	-0.00680661029127094	0.00680661029127094	0.685522893620799	2
504	253.51	126.72	1.1489	5.73493352774797	10.7208973952002	4	0.303866530860283	0.303866530860283	0.989389424481082	2
505	250.15	117.72	1.0864	5.43106699688768	11.0247639260604	5	-0.0238231360194447	0.0238231360194447	1.01321256050053	2
506	253.61	119.31	1.0913	5.45489013290713	11.000940790041	6	-0.25622025882139	0.25622025882139	1.26943281932192	2
507	245.8	117.18	1.144	5.71111039172852	10.7447205312196	7	0.121060425894736	0.121060425894736	1.39049324521665	2
508	233.86	133.2	1.1191	5.59004996583378	10.8657809571143	8	0.213435851276262	0.213435851276262	1.60392909649292	2
509	232.28	109.73	1.0752	5.37661411455752	11.0792168083906	9	0.201767376491228	0.201767376491228	1.80569647298414	2
510	231.92	110.85	1.0337	5.17484673806629	11.2809841848818	10	0.0972372898752898	0.0972372898752898	1.90293376285943	2
511	230.2	111.86	1.0137	5.077609448191	11.3782214747571	11	-0.1424526296673	0.1424526296673	2.04538639252673	2
512	231.55	96.604	1.043	5.2200620778583	11.2357688450898	12	-0.320396870139081	0.320396870139081	2.36578326266581	2
513	233.77	99.447	1.1089	5.54045894799738	10.9153719749507	13	0.192529833953074	0.192529833953074	2.55831309661889	2
514	236.54	99.171	1.0693	5.34792911404431	11.1079018089038	14	-0.135646019376029	0.135646019376029	2.69395911599492	2
515	238.47	105.72	1.0972	5.48357513342034	10.9722557895278	15	0.0573700010264204	0.0573700010264204	2.75132911702134	2
516	237.41	116.08	1.0854	5.42620513239392	11.0296257905542	16	-0.232883309251321	0.232883309251321	2.98421242627266	2
517	243.31	121.68	1.1333	5.65908844164524	10.7967424813029	17	0.149745426407947	0.149745426407947	3.13395785268061	2
518	247.86	121.15	1.1025	5.50934301523729	10.9464879077108	18	-0.047646272038893	0.047646272038893	3.1816041247195	2
519	258.32	123.16	1.1123	5.55698928727618	10.8988416356719	19	-0.154121104452333	0.154121104452333	3.33572522917183	2
520	260.92	125.91	1.144	5.71111039172852	10.7447205312196	20	0.0617456790708086	0.0617456790708086	3.39747090824264	2
521	275.89	123.28	1.1313	5.64936471265771	10.8064662102904	21	0.108905764660326	0.108905764660326	3.50637667290297	2
522	269.36	112.78	1.1089	5.54045894799738	10.9153719749507	22	-0.0948063576284106	0.0948063576284106	3.60118303053138	2
523	274.36	111.55	1.1284	5.63526530562579	10.8205656173223	23	0.173082375978019	0.173082375978019	3.7742654065094	2
524	274.63	100.76	1.0928	5.46218292964778	10.9936479933004	24	0.166275765686747	0.166275765686747	3.94054117219614	2
525	269.01	97.539	1.0586	5.29590716396103	11.1599237589871	25	0.0213922037725638	0.0213922037725638	3.96193337596871	2
526	260.96	97.482	1.0542	5.27451496018846	11.1813159627597	26	-0.0782760183496105	0.0782760183496105	4.04020939431832	2
527	264.95	101.35	1.0703	5.35279097853807	11.1030399444101	27	0.0855688150902569	0.0855688150902569	4.12577820940857	2
528	271.75	98.671	1.0527	5.26722216344782	11.1886087595003	28	-0.216352969972521	0.216352969972521	4.3421311793811	2
529	259.4	96.148	1.0972	5.48357513342034	10.9722557895278	29	0.201767376491226	0.201767376491226	4.54389855587232	2
530	259.16	100.5	1.0557	5.28180775692911	11.174023166019	30	-0.182806104965545	0.182806104965545	4.72670466083787	2
531	256.07	101.95	1.0933	5.46461386189466	10.9912170610535	31	-0.00437567804438821	0.00437567804438821	4.73108033888225	2
532	244.45	101.3	1.0942	5.46898953993905	10.9868413830091	32	-0.0452153397920103	0.0452153397920103	4.77629567867426	2
533	240.07	105.63	1.1035	5.51420487973106	10.9416260432171	33	0.0238231360194465	0.0238231360194465	4.80011881469371	2
534	230.96	105.57	1.0986	5.49038174371161	10.9654491792365	34	0.229966190555063	0.229966190555063	5.03008500524877	2
535	236.72	98.503	1.0513	5.26041555315655	11.1954153697916	35	-0.0807069505964915	0.0807069505964915	5.11079195584527	2
536	233.94	88.351	1.0679	5.34112250375304	11.1147084191951	36	0.232883309251321	0.232883309251321	5.34367526509659	2
537	239.2	91.883	1.02	5.10823919450172	11.3475917284464	37	-0.0782760183496087	0.0782760183496087	5.42195128344619	2
538	243.53	79.932	1.0361	5.18651521285133	11.2693157100968	38	0.0807069505964897	0.0807069505964897	5.50265823404268	2
539	238.16	85.186	1.0195	5.10580826225484	11.3500226606933	39	-0.209060173231872	0.209060173231872	5.71171840727456	2
540	235.55	87.524	1.0625	5.31486843548671	11.1409624874614	40	0.0354916108044812	0.0354916108044812	5.74721001807904	2
541	230.19	84.665	1.0552	5.27937682468223	11.1764540982659	41	0.17113763018051	0.17113763018051	5.91834764825955	2
542	233.41	51.201	1.02	5.10823919450172	11.3475917284464	42	0.00486186449376547	0.00486186449376547	5.92320951275331	2
543	238.27	61.902	1.019	5.10337733000795	11.3524535929402	43	-0.00972372898752916	0.00972372898752916	5.93293324174084	2
544	235.18	75.736	1.021	5.11310105899548	11.3427298639527	44	0	0	5.93293324174084	2
545	238.98	84.137	1.021	5.11310105899548	11.3427298639527	45	0.00729279674064465	0.00729279674064465	5.94022603848149	2
546	240.08	82.884	1.0195	5.10580826225484	11.3500226606933	46	-0.185237037212428	0.185237037212428	6.12546307569392	2
547	232.69	78.731	1.0576	5.29104529946726	11.1647856234809	47	0.0831378828433742	0.0831378828433742	6.20860095853729	2
548	232.05	82.237	1.0405	5.20790741662389	11.2479235063242	48	-0.0714694080583378	0.0714694080583378	6.28007036659563	2
549	249.1	99.885	1.0552	5.27937682468223	11.1764540982659	49	-0.251358394327628	0.251358394327628	6.53142876092326	2
550	242.39	98.881	1.1069	5.53073521900985	10.9250957039383	50	0.220728648016909	0.220728648016909	6.75215740894016	2
551	243.76	102.83	1.0615	5.31000657099295	11.1458243519552	51	-0.144883561914181	0.144883561914181	6.89704097085434	2
552	230.32	106.73	1.0913	5.45489013290713	11.000940790041	52	0.0403534752982466	0.0403534752982466	6.93739444615259	2
553	230.81	114.85	1.083	5.41453665760888	11.0412942653392	53	-0.249413648530123	0.249413648530123	7.18680809468271	2
554	234.53	132.03	1.1343	5.663950306139	10.7918806168091	54	0.0213922037725656	0.0213922037725656	7.20820029845528	2
555	231.43	125.29	1.1299	5.64255810236644	10.8132728205817	55	0	0	7.20820029845528	2
556	250.91	133.04	1.1299	5.64255810236644	10.8132728205817	56	-0.427357889001902	0.427357889001902	7.63555818745718	2
557	256.19	147.85	1.2178	6.06991599136834	10.3859149315798	57	0.052508136532655	0.052508136532655	7.68806632398984	2
558	247.89	151.44	1.207	6.01740785483568	10.4384230681124	58	-0.0831378828433724	0.0831378828433724	7.77120420683321	2
559	250.85	155.1	1.2241	6.10054573767906	10.3552851852691	59	-0.00486186449376369	0.00486186449376369	7.77606607132697	2
560	246.72	152.29	1.2251	6.10540760217282	10.3504233207753	60	0.154121104452335	0.154121104452335	7.93018717577931	2
561	238.96	150.28	1.1934	5.95128649772049	10.5045444252276	61	-0.0661213571151986	0.0661213571151986	7.99630853289451	2
562	254.43	147.25	1.207	6.01740785483568	10.4384230681124	62	0.0641766113176931	0.0641766113176931	8.0604851442122	2
563	255.3	150.67	1.1938	5.95323124351799	10.5025996794301	63	-0.216352969972521	0.216352969972521	8.27683811418472	2
564	259.92	144.35	1.2383	6.16958421349051	10.2862467094576	64	0.289767123828366	0.289767123828366	8.56660523801309	2
565	265.03	143.71	1.1787	5.87981708966215	10.576013833286	65	-0.111822883356584	0.111822883356584	8.67842812136967	2
566	259.01	164.24	1.2017	5.99163997301873	10.4641909499294	66	-0.322827802385966	0.322827802385966	9.00125592375564	2
567	234.93	169.78	1.2681	6.3144677754047	10.1413631475434	67	0.415689414216867	0.415689414216867	9.4169453379725	2
568	242.66	164.2	1.1826	5.89877836118783	10.5570525617603	68	-0.320396870139081	0.320396870139081	9.73734220811158	2
569	235.92	166.91	1.2485	6.21917523132691	10.2366556916212	69	-0.144883561914185	0.144883561914185	9.88222577002577	2
570	237.32	169.01	1.2783	6.3640587932411	10.091772129707	70	0.365612209931093	0.365612209931093	10.2478379799569	2
571	235.53	163.47	1.2031	5.99844658331	10.4573843396381	71	-0.0996682221221725	0.0996682221221725	10.347506202079	2
572	233.74	163.63	1.2236	6.09811480543218	10.357716117516	72	-0.00729279674064642	0.00729279674064642	10.3547989988197	2
573	247.89	153.89	1.2251	6.10540760217282	10.3504233207753	73	-0.028685000513212	0.028685000513212	10.3834839993329	2
574	244.57	163.24	1.231	6.13409260268603	10.3217383202621	74	-0.0544528823301622	0.0544528823301622	10.4379368816631	2
575	248.04	165.98	1.2422	6.1885454850162	10.2672854379319	75	0.0734141538558433	0.0734141538558433	10.5113510355189	2
576	242.01	154.32	1.2271	6.11513133116035	10.3406995917878	76	-0.0709832216089623	0.0709832216089623	10.5823342571279	2
577	242.63	156.13	1.2417	6.18611455276931	10.2697163701788	77	0.106961018862821	0.106961018862821	10.6892952759907	2
578	248.1	145.1	1.2197	6.07915353390649	10.3766773890416	78	0.351026616449799	0.351026616449799	11.0403218924405	2
579	236.75	123.27	1.1475	5.72812691745669	10.7277040054914	79	0.119115680097231	0.119115680097231	11.1594375725377	2
580	233.29	119.51	1.123	5.60901123735946	10.8468196855887	80	-0.135646019376029	0.135646019376029	11.2950835919137	2
581	237.66	126.41	1.1509	5.74465725673549	10.7111736662126	81	-0.00923754253815368	0.00923754253815368	11.3043211344519	2
582	230.16	130.7	1.1528	5.75389479927365	10.7019361236745	82	-0.178430426921159	0.178430426921159	11.4827515613731	2
583	239.54	141.45	1.1895	5.9323252261948	10.5235056967533	83	-0.0165303392787983	0.0165303392787983	11.4992819006519	2
584	238.53	137.45	1.1929	5.9488555654736	10.5069753574745	84	0.0238231360194447	0.0238231360194447	11.5231050366713	2
585	249.35	135.95	1.188	5.92503242945416	10.530798493494	85	0.451181025021349	0.451181025021349	11.9742860616926	2
586	247.74	118.43	1.0952	5.47385140443281	10.9819795185153	86	-0.201767376491228	0.201767376491228	12.1760534381839	2
587	240.04	128.19	1.1367	5.67561878092404	10.7802121420241	87	0.0452153397920103	0.0452153397920103	12.2212687779759	2
588	239.88	125.77	1.1274	5.63040344113203	10.8254274818161	88	-0.294628988322131	0.294628988322131	12.515897766298	2
589	256.78	141.33	1.188	5.92503242945416	10.530798493494	89	-0.258651191068273	0.258651191068273	12.7745489573663	2
590	260.47	145.04	1.2412	6.18368362052243	10.2721473024257	90	0.358319413190447	0.358319413190447	13.1328683705567	2
591	271.29	135.62	1.1675	5.82536420733198	10.6304667156161	91	0.0238231360194465	0.0238231360194465	13.1566915065762	2
592	277.12	137.67	1.1626	5.80154107131254	10.6542898516356	92	-0.382142549209894	0.382142549209894	13.5388340557861	2
593	277.21	146.87	1.2412	6.18368362052243	10.2721473024257	93	0.073414153855845	0.073414153855845	13.6122482096419	2
594	277.92	149.02	1.2261	6.11026946666659	10.3455614562815	94	0.287336191581485	0.287336191581485	13.8995844012234	2
595	278.32	132.61	1.167	5.8229332750851	10.632897647863	95	0.130784154882265	0.130784154882265	14.0303685561057	2
596	274.94	124.7	1.1401	5.69214912020284	10.7636818027453	96	0.0233369495700693	0.0233369495700693	14.0537055056757	2
597	248.29	115.49	1.1353	5.66881217063277	10.7870187523154	97	0.1424526296673	0.1424526296673	14.196158135343	2
598	249.76	128.31	1.106	5.52635954096547	10.9294713819827	98	-0.135159832926652	0.135159832926652	14.3313179682697	2
599	252.39	127.2	1.1338	5.66151937389212	10.794311549056	99	0.118629493647854	0.118629493647854	14.4499474619175	2
600	249	129.39	1.1094	5.54288988024427	10.9129410427039	100	0.0641766113176914	0.0641766113176914	14.5141240732352	2
601	247.65	119.77	1.0962	5.47871326892657	10.9771176540216	101	0.0593147468239277	0.0593147468239277	14.5734388200592	2
602	250.22	115.96	1.084	5.41939852210265	11.0364324008455	102	-0.192043647503699	0.192043647503699	14.7654824675629	2
603	249.93	111.23	1.1235	5.61144216960635	10.8443887533418	103	0.500772042857747	0.500772042857747	15.2662545104206	2
604	243.96	86.351	1.0205	5.1106701267486	11.3451607961995	104	-0.054452882330164	0.054452882330164	15.3207073927508	2
605	260.13	84.282	1.0317	5.16512300907876	11.2907079138694	105	0.00194474579750548	0.00194474579750548	15.3226521385483	2
606	260.16	82.928	1.0313	5.16317826328126	11.2926526596669	106	-0.137590765173536	0.137590765173536	15.4602429037218	2
607	263.25	84.501	1.0596	5.30076902845479	11.1550618944933	107	0.175999494674276	0.175999494674276	15.6362423983961	2
608	261.74	80.545	1.0234	5.12476953378052	11.3310613891676	108	-0.00972372898752916	0.00972372898752916	15.6459661273836	2
609	258.73	79.836	1.0254	5.13449326276805	11.3213376601801	109	0.0121546612344119	0.0121546612344119	15.658120788618	2
610	248.99	73.118	1.0229	5.12233860153363	11.3334923214145	110	0.00680661029127094	0.00680661029127094	15.6649273989093	2
611	247.56	69.753	1.0215	5.11553199124236	11.3402989317058	111	0.00972372898752738	0.00972372898752738	15.6746511278968	2
612	249.14	72.217	1.0195	5.10580826225484	11.3500226606933	112	-0.00486186449376191	0.00486186449376191	15.6795129923906	2
613	245.11	72.839	1.0205	5.1106701267486	11.3451607961995	113	0.00729279674064642	0.00729279674064642	15.6868057891312	2
614	241.48	74.958	1.019	5.10337733000795	11.3524535929402	114	0.00194474579750548	0.00194474579750548	15.6887505349287	2
615	239.73	68.837	1.0186	5.10143258421045	11.3543983387377	115	-0.0636904248683159	0.0636904248683159	15.7524409597971	2
616	237.68	88.734	1.0317	5.16512300907876	11.2907079138694	116	0.0495910178363985	0.0495910178363985	15.8020319776335	2
617	239.41	87.057	1.0215	5.11553199124236	11.3402989317058	117	-0.242120851789473	0.242120851789473	16.0441528294229	2
618	242.55	90.28	1.0713	5.35765284303184	11.0981780799163	118	0.166275765686745	0.166275765686745	16.2104285951097	2
619	235.78	84.796	1.0371	5.19137707734509	11.264453845603	119	-0.273236784549566	0.273236784549566	16.4836653796592	2
620	236.48	103.06	1.0933	5.46461386189466	10.9912170610535	120	0.358805599639821	0.358805599639821	16.8424709792991	2
621	235.35	92.506	1.0195	5.10580826225484	11.3500226606933	121	-0.0262540682663257	0.0262540682663257	16.8687250475654	2
622	246.76	67.611	1.0249	5.13206233052116	11.323768592427	122	0.0238231360194447	0.0238231360194447	16.8925481835848	2
623	242.43	73.532	1.02	5.10823919450172	11.3475917284464	123	-0.0189612715256828	0.0189612715256828	16.9115094551105	2
624	237.95	72.99	1.0239	5.1272004660274	11.3286304569207	124	0.0165303392788019	0.0165303392788019	16.9280397943893	2
625	246.38	53.878	1.0205	5.1106701267486	11.3451607961995	125	-0.0500772042857758	0.0500772042857758	16.9781169986751	2
626	251.68	56.421	1.0308	5.16074733103437	11.2950835919138	126	0.0500772042857758	0.0500772042857758	17.0281942029609	2
627	247.41	51.162	1.0205	5.1106701267486	11.3451607961995	127	0.00729279674064642	0.00729279674064642	17.0354869997015	2
628	244.63	61.008	1.019	5.10337733000795	11.3524535929402	128	-0.157038223148595	0.157038223148595	17.1925252228501	2
629	233.81	78	1.0513	5.26041555315655	11.1954153697916	129	0.144883561914183	0.144883561914183	17.3374087847643	2
630	246.9	88.789	1.0215	5.11553199124236	11.3402989317058	130	-0.0330606785576002	0.0330606785576002	17.3704694633219	2
631	266.95	87.017	1.0283	5.14859266979996	11.3072382531482	131	-0.128353222635383	0.128353222635383	17.4988226859573	2
632	270.41	92.526	1.0547	5.27694589243535	11.1788850305128	132	0.00243093224688273	0.00243093224688273	17.5012536182042	2
633	268.24	97.746	1.0542	5.27451496018846	11.1813159627597	133	-0.517302382136547	0.517302382136547	18.0185560003407	2
634	276.41	102.48	1.1606	5.79181734232501	10.6640135806231	134	0.569324332219827	0.569324332219827	18.5878803325605	2
635	278.97	87.656	1.0435	5.22249301010518	11.2333379128429	135	0.0714694080583396	0.0714694080583396	18.6593497406189	2
636	275.29	78.452	1.0288	5.15102360204684	11.3048073209013	136	0.0379225430513639	0.0379225430513639	18.6972722836702	2
637	277.4	83.08	1.021	5.11310105899548	11.3427298639527	137	-0.128353222635385	0.128353222635385	18.8256255063056	2
638	272.16	73.118	1.0474	5.24145428163087	11.2143766413173	138	-0.0330606785575984	0.0330606785575984	18.8586861848632	2
639	266.24	75.865	1.0542	5.27451496018846	11.1813159627597	139	0.163844833439866	0.163844833439866	19.0225310183031	2
640	251.26	78.641	1.0205	5.1106701267486	11.3451607961995	140	0	0	19.0225310183031	2
641	263.01	91.308	1.0205	5.1106701267486	11.3451607961995	141	-0.308728395354049	0.308728395354049	19.3312594136571	2
642	251.15	108.98	1.084	5.41939852210265	11.0364324008455	142	-0.218297715770028	0.218297715770028	19.5495571294272	2
643	256.32	108.86	1.1289	5.63769623787267	10.8181346850755	143	0.140021697420419	0.140021697420419	19.6895788268476	2
644	259.42	120.7	1.1001	5.49767454045226	10.9581563824959	144	-0.00729279674064642	0.00729279674064642	19.6968716235882	2
645	258.87	115.41	1.1016	5.5049673371929	10.9508635857552	145	0.0952925440777825	0.0952925440777825	19.792164167666	2
646	256.14	113.23	1.082	5.40967479311512	11.046156129833	146	0.0568838145770449	0.0568838145770449	19.8490479822431	2
647	251.49	110.45	1.0703	5.35279097853807	11.1030399444101	147	-0.1259222903885	0.1259222903885	19.9749702726316	2
648	254.19	104.77	1.0962	5.47871326892657	10.9771176540216	148	0.00486186449376369	0.00486186449376369	19.9798321371253	2
649	255.16	115.13	1.0952	5.47385140443281	10.9819795185153	149	-0.00972372898752738	0.00972372898752738	19.9895558661128	2
650	254.93	115.25	1.0972	5.48357513342034	10.9722557895278	150	-0.194474579750583	0.194474579750583	20.1840304458634	2
651	256.1	107.18	1.1372	5.67804971317092	10.7777812097772	151	0.220728648016911	0.220728648016911	20.4047590938803	2
652	242.62	102.13	1.0918	5.45732106515401	10.9985098577941	152	0.351512802899174	0.351512802899174	20.7562718967795	2
653	244.38	108.54	1.0195	5.10580826225484	11.3500226606933	153	-0.648086537018811	0.648086537018811	21.4043584337983	2
654	246.68	115.47	1.1528	5.75389479927365	10.7019361236745	154	0.315535005645318	0.315535005645318	21.7198934394436	2
655	253.04	115.46	1.0879	5.43835979362833	11.0174711293198	155	0.0714694080583396	0.0714694080583396	21.791362847502	2
656	265.01	101.17	1.0732	5.36689038556999	11.0889405373781	156	0.0544528823301622	0.0544528823301622	21.8458157298321	2
657	258.73	103.7	1.062	5.31243750323983	11.1433934197083	157	0.102099154369057	0.102099154369057	21.9479148842012	2
658	261.82	87.963	1.041	5.21033834887077	11.2454925740774	158	-0.028685000513212	0.028685000513212	21.9765998847144	2
659	271.3	97.767	1.0469	5.23902334938398	11.2168075735641	159	-0.258651191068273	0.258651191068273	22.2352510757827	2
660	269.94	88.887	1.1001	5.49767454045226	10.9581563824959	160	0.204198308738111	0.204198308738111	22.4394493845208	2
661	269.55	98.146	1.0581	5.29347623171415	11.162354691234	161	-0.232883309251323	0.232883309251323	22.6723326937721	2
662	263.34	106.52	1.106	5.52635954096547	10.9294713819827	162	0.0690384758114568	0.0690384758114568	22.7413711695836	2
663	264.67	114.09	1.0918	5.45732106515401	10.9985098577941	163	-0.0972372898752898	0.0972372898752898	22.8386084594589	2
664	257.59	115.67	1.1118	5.5545583550293	10.9012725679188	164	0.249413648530119	0.249413648530119	23.088022107989	2
665	274.79	108.55	1.0605	5.30514470649918	11.1506862164489	165	-0.0666075435645723	0.0666075435645723	23.1546296515536	2
666	274.44	109.21	1.0742	5.37175225006375	11.0840786728844	166	-0.028685000513212	0.028685000513212	23.1833146520668	2
667	279.8	93.619	1.0801	5.40043725057697	11.0553936723712	167	-0.180375172718664	0.180375172718664	23.3636898247854	2
668	263.29	107.89	1.1172	5.58081242329563	10.8750184996525	168	0.0972372898752916	0.0972372898752916	23.4609271146607	2
669	253.81	104.07	1.0972	5.48357513342034	10.9722557895278	169	0.166275765686747	0.166275765686747	23.6272028803475	2
670	258.47	93.561	1.063	5.31729936773359	11.1385315552145	170	0.111822883356583	0.111822883356583	23.7390257637041	2
671	260.11	70.218	1.04	5.20547648437701	11.2503544385711	171	0.0996682221221725	0.0996682221221725	23.8386939858262	2
672	262.69	64.36	1.0195	5.10580826225484	11.3500226606933	172	0.00243093224688451	0.00243093224688451	23.8411249180731	2
673	272.31	55.728	1.019	5.10337733000795	11.3524535929402	173	-0.00972372898752916	0.00972372898752916	23.8508486470606	2
674	266.93	44.791	1.021	5.11310105899548	11.3427298639527	174	-0.0116684747850364	0.0116684747850364	23.8625171218457	2
675	274.02	47.262	1.0234	5.12476953378052	11.3310613891676	175	0.00680661029127094	0.00680661029127094	23.8693237321369	2
676	272.65	43.297	1.022	5.11796292348925	11.3378679994589	176	-0.00437567804438821	0.00437567804438821	23.8736994101813	2
677	258.76	31.831	1.0229	5.12233860153363	11.3334923214145	177	0.0116684747850364	0.0116684747850364	23.8853678849664	2
678	259.02	39.849	1.0205	5.1106701267486	11.3451607961995	178	0	0	23.8853678849664	2
679	265.41	47.642	1.0205	5.1106701267486	11.3451607961995	179	0.0165303392787983	0.0165303392787983	23.9018982242452	2
680	270.54	51.053	1.0171	5.0941397874698	11.3616911354783	180	-0.0306297463107175	0.0306297463107175	23.9325279705559	2
681	262.3	63.769	1.0234	5.12476953378052	11.3310613891676	181	0.0165303392788001	0.0165303392788001	23.9490583098347	2
682	261.86	61.992	1.02	5.10823919450172	11.3475917284464	182	-0.0165303392788001	0.0165303392788001	23.9655886491135	2
683	250.76	51.259	1.0234	5.12476953378052	11.3310613891676	183	-0.0427844075451258	0.0427844075451258	24.0083730566586	2
684	252.53	55.691	1.0322	5.16755394132564	11.2882769816225	184	0.0661213571151968	0.0661213571151968	24.0744944137738	2
685	237.36	61.001	1.0186	5.10143258421045	11.3543983387377	185	-0.0092375425381519	0.0092375425381519	24.083731956312	2
686	238.65	60.645	1.0205	5.1106701267486	11.3451607961995	186	-0.00243093224688273	0.00243093224688273	24.0861628885588	2
687	231.96	44.723	1.021	5.11310105899548	11.3427298639527	187	0.00972372898752916	0.00972372898752916	24.0958866175464	2
688	230.79	59.058	1.019	5.10337733000795	11.3524535929402	188	-0.00486186449376547	0.00486186449376547	24.1007484820401	2
689	245.24	60.399	1.02	5.10823919450172	11.3475917284464	189	-0.00729279674064642	0.00729279674064642	24.1080412787808	2
690	238.73	59.134	1.0215	5.11553199124236	11.3402989317058	190	-0.0899444931346451	0.0899444931346451	24.1979857719154	2
691	230.91	96.799	1.04	5.20547648437701	11.2503544385711	191	-0.135646019376029	0.135646019376029	24.3336317912915	2
692	232.74	87.461	1.0679	5.34112250375304	11.1147084191951	192	0.211491105478757	0.211491105478757	24.5451228967702	2
693	231.97	91.656	1.0244	5.12963139827428	11.3261995246739	193	0.0189612715256828	0.0189612715256828	24.5640841682959	2
694	231.28	70.364	1.0205	5.1106701267486	11.3451607961995	194	-0.00486186449376547	0.00486186449376547	24.5689460327897	2
695	232.36	64.481	1.0215	5.11553199124236	11.3402989317058	195	-0.0116684747850364	0.0116684747850364	24.5806145075747	2
696	240.3	69.278	1.0239	5.1272004660274	11.3286304569207	196	0.0165303392788019	0.0165303392788019	24.5971448468535	2
697	245.61	71.653	1.0205	5.1106701267486	11.3451607961995	197	-0.00486186449376547	0.00486186449376547	24.6020067113473	2
698	258.96	75.324	1.0215	5.11553199124236	11.3402989317058	198	-0.00680661029127094	0.00680661029127094	24.6088133216385	2
699	259.42	78.615	1.0229	5.12233860153363	11.3334923214145	199	-0.00486186449376547	0.00486186449376547	24.6136751861323	2
700	253.43	72.392	1.0239	5.1272004660274	11.3286304569207	200	0.0238231360194483	0.0238231360194483	24.6374983221518	2
701	260.76	60.247	1.019	5.10337733000795	11.3524535929402	201	0	0	24.6374983221518	2
702	251.04	45.776	1.019	5.10337733000795	11.3524535929402	202	-0.00243093224688451	0.00243093224688451	24.6399292543986	2
703	256.1	42.691	1.0195	5.10580826225484	11.3500226606933	203	-0.00972372898752738	0.00972372898752738	24.6496529833862	2
704	255.7	45.508	1.0215	5.11553199124236	11.3402989317058	204	-0.00243093224688273	0.00243093224688273	24.652083915633	2
705	272.01	33.651	1.022	5.11796292348925	11.3378679994589	205	0.0121546612344101	0.0121546612344101	24.6642385768675	2
706	271.45	27.99	1.0195	5.10580826225484	11.3500226606933	206	0.00243093224688451	0.00243093224688451	24.6666695091143	2
707	278.97	16.524	1.019	5.10337733000795	11.3524535929402	207	-0.00972372898752916	0.00972372898752916	24.6763932381019	2
708	277.82	12.091	1.021	5.11310105899548	11.3427298639527	208	0.00243093224688273	0.00243093224688273	24.6788241703488	2
709	276.76	19.558	1.0205	5.1106701267486	11.3451607961995	209	-0.00486186449376547	0.00486186449376547	24.6836860348425	2
710	273.42	24.469	1.0215	5.11553199124236	11.3402989317058	210	0	0	24.6836860348425	2
711	275.53	36.968	1.0215	5.11553199124236	11.3402989317058	211	-0.00486186449376547	0.00486186449376547	24.6885478993363	2
712	278.85	41.484	1.0225	5.12039385573613	11.335437067212	212	0	0	24.6885478993363	2
713	275.53	65.295	1.0225	5.12039385573613	11.335437067212	213	0.0121546612344119	0.0121546612344119	24.7007025605707	2
714	266.08	56.51	1.02	5.10823919450172	11.3475917284464	214	-0.00243093224688096	0.00243093224688096	24.7031334928176	2
715	259.35	54.89	1.0205	5.1106701267486	11.3451607961995	215	0.0116684747850329	0.0116684747850329	24.7148019676026	2
716	278.16	44.481	1.0181	5.09900165196356	11.3568292709846	216	-0.00243093224688096	0.00243093224688096	24.7172328998495	2
717	272.99	12.932	1.0186	5.10143258421045	11.3543983387377	217	-0.0189612715256828	0.0189612715256828	24.7361941713752	2
718	275.87	17.313	1.0225	5.12039385573613	11.335437067212	218	0	0	24.7361941713752	2
719	266.23	13.302	1.0225	5.12039385573613	11.335437067212	219	-0.00437567804438821	0.00437567804438821	24.7405698494196	2
720	263.62	14.45	1.0234	5.12476953378052	11.3310613891676	220	0.0140994070319191	0.0140994070319191	24.7546692564515	2
721	263.37	42.284	1.0205	5.1106701267486	11.3451607961995	221	0.00486186449376191	0.00486186449376191	24.7595311209452	2
722	262.24	43.609	1.0195	5.10580826225484	11.3500226606933	222	-0.0311159327600912	0.0311159327600912	24.7906470537053	2
723	275.61	35.286	1.0259	5.13692419501493	11.3189067279332	223	0.0165303392787983	0.0165303392787983	24.8071773929841	2
724	273.2	26.48	1.0225	5.12039385573613	11.335437067212	224	0	0	24.8071773929841	2
725	269.13	14.45	1.0225	5.12039385573613	11.335437067212	225	0.0072927967406482	0.0072927967406482	24.8144701897248	2
726	257.2	11.233	1.021	5.11310105899548	11.3427298639527	226	0.0165303392787983	0.0165303392787983	24.8310005290036	2
727	254.94	22.727	1.0176	5.09657071971668	11.3592602032314	227	-0.0116684747850346	0.0116684747850346	24.8426690037886	2
728	255.56	18.186	1.02	5.10823919450172	11.3475917284464	228	-0.0238231360194447	0.0238231360194447	24.8664921398081	2
729	268.41	18.754	1.0249	5.13206233052116	11.323768592427	229	0.0238231360194447	0.0238231360194447	24.8903152758275	2
730	267.07	11.768	1.02	5.10823919450172	11.3475917284464	230	-0.00243093224688096	0.00243093224688096	24.8927462080744	2
731	266	21.286	1.0205	5.1106701267486	11.3451607961995	231	-0.0165303392788019	0.0165303392788019	24.9092765473532	2
732	259.02	26.975	1.0239	5.1272004660274	11.3286304569207	232	0.0379225430513657	0.0379225430513657	24.9471990904046	2
733	255.12	33.789	1.0161	5.08927792297604	11.3665529999721	233	-0.0189612715256828	0.0189612715256828	24.9661603619302	2
734	240.02	54.871	1.02	5.10823919450172	11.3475917284464	234	0.00680661029127094	0.00680661029127094	24.9729669722215	2
735	245.91	42.724	1.0186	5.10143258421045	11.3543983387377	235	-0.023336949570071	0.023336949570071	24.9963039217916	2
736	241.18	42.005	1.0234	5.12476953378052	11.3310613891676	236	0.00680661029127094	0.00680661029127094	25.0031105320829	2
737	231.03	24.772	1.022	5.11796292348925	11.3378679994589	237	0.0213922037725638	0.0213922037725638	25.0245027358554	2
738	239.08	15.287	1.0176	5.09657071971668	11.3592602032314	238	-0.0238231360194465	0.0238231360194465	25.0483258718749	2
739	238.09	18.791	1.0225	5.12039385573613	11.335437067212	239	0	0	25.0483258718749	2
740	244.21	21.761	1.0225	5.12039385573613	11.335437067212	240	0	0	25.0483258718749	2
741	239.37	13.181	1.0225	5.12039385573613	11.335437067212	241	0.00243093224688273	0.00243093224688273	25.0507568041217	2
742	234.84	10.551	1.022	5.11796292348925	11.3378679994589	242	0.0072927967406482	0.0072927967406482	25.0580496008624	2
743	236.57	13.809	1.0205	5.1106701267486	11.3451607961995	243	-0.00972372898753093	0.00972372898753093	25.0677733298499	2
744	233.06	18.046	1.0225	5.12039385573613	11.335437067212	244	0.0170165257281774	0.0170165257281774	25.0847898555781	2
745	238.17	22.782	1.019	5.10337733000795	11.3524535929402	245	0.0140994070319174	0.0140994070319174	25.09888926261	2
746	250.01	18.107	1.0161	5.08927792297604	11.3665529999721	246	-0.047646272038893	0.047646272038893	25.1465355346489	2
747	252.15	13.971	1.0259	5.13692419501493	11.3189067279332	247	0.0189612715256811	0.0189612715256811	25.1654968061746	2
748	279.16	10.624	1.022	5.11796292348925	11.3378679994589	248	0.0165303392788001	0.0165303392788001	25.1820271454534	2
749	276.99	20.654	1.0186	5.10143258421045	11.3543983387377	249	-0.023336949570071	0.023336949570071	25.2053640950235	2
750	274.71	17.975	1.0234	5.12476953378052	11.3310613891676	250	0.0281988140638347	0.0281988140638347	25.2335629090873	2
751	279.27	23.016	1.0176	5.09657071971668	11.3592602032314	251	-0.0238231360194465	0.0238231360194465	25.2573860451067	2
752	270.55	38.134	1.0225	5.12039385573613	11.335437067212	252	-0.00437567804438821	0.00437567804438821	25.2617617231511	2
753	261.3	36.905	1.0234	5.12476953378052	11.3310613891676	253	0.00923754253815368	0.00923754253815368	25.2709992656893	2
754	274.19	44.915	1.0215	5.11553199124236	11.3402989317058	254	0.00243093224688273	0.00243093224688273	25.2734301979362	2
755	272.55	46.733	1.021	5.11310105899548	11.3427298639527	255	0	0	25.2734301979362	2
756	266.9	52.595	1.021	5.11310105899548	11.3427298639527	256	-0.00486186449376547	0.00486186449376547	25.2782920624299	2
757	279.24	50.975	1.022	5.11796292348925	11.3378679994589	257	0.0145855934812946	0.0145855934812946	25.2928776559112	2
758	273.78	56.292	1.019	5.10337733000795	11.3524535929402	258	0	0	25.2928776559112	2
759	267.59	53.655	1.019	5.10337733000795	11.3524535929402	259	-0.00243093224688451	0.00243093224688451	25.2953085881581	2
760	274.28	55.925	1.0195	5.10580826225484	11.3500226606933	260	-0.0145855934812928	0.0145855934812928	25.3098941816394	2
761	277.83	56.796	1.0225	5.12039385573613	11.335437067212	261	0	0	25.3098941816394	2
762	274.26	64.463	1.0225	5.12039385573613	11.335437067212	262	-0.0092375425381519	0.0092375425381519	25.3191317241776	2
763	268.86	65.283	1.0244	5.12963139827428	11.3261995246739	263	0.0189612715256828	0.0189612715256828	25.3380929957032	2
764	266.13	59.532	1.0205	5.1106701267486	11.3451607961995	264	-0.0904306795840206	0.0904306795840206	25.4285236752873	2
765	266.98	89.673	1.0391	5.20110080633262	11.2547301166155	265	-0.248927462080745	0.248927462080745	25.677451137368	2
766	268.73	89.929	1.0903	5.45002826841336	11.0058026545348	266	0.1755133082249	0.1755133082249	25.8529644455929	2
767	263.76	76.648	1.0542	5.27451496018846	11.1813159627597	267	0.0617456790708086	0.0617456790708086	25.9147101246637	2
768	266.79	71.884	1.0415	5.21276928111766	11.2430616418305	268	0.0782760183496087	0.0782760183496087	25.9929861430133	2
769	273.86	64.456	1.0254	5.13449326276805	11.3213376601801	269	0.00729279674064642	0.00729279674064642	26.000278939754	2
770	271.73	66.921	1.0239	5.1272004660274	11.3286304569207	270	0.0257678818169538	0.0257678818169538	26.0260468215709	2
771	270.99	70.976	1.0186	5.10143258421045	11.3543983387377	271	-0.0189612715256828	0.0189612715256828	26.0450080930966	2
772	278.4	60.877	1.0225	5.12039385573613	11.335437067212	272	0.0238231360194465	0.0238231360194465	26.068831229116	2
773	275.89	56.861	1.0176	5.09657071971668	11.3592602032314	273	-0.0140994070319156	0.0140994070319156	26.082930636148	2
774	271.77	55.997	1.0205	5.1106701267486	11.3451607961995	274	-0.00486186449376547	0.00486186449376547	26.0877925006417	2
775	270.64	58.772	1.0215	5.11553199124236	11.3402989317058	275	-0.00243093224688273	0.00243093224688273	26.0902234328886	2
776	262.43	46.51	1.022	5.11796292348925	11.3378679994589	276	-0.00243093224688273	0.00243093224688273	26.0926543651355	2
777	259.52	56.692	1.0225	5.12039385573613	11.335437067212	277	0.00972372898753093	0.00972372898753093	26.102378094123	2
778	275.69	55.099	1.0205	5.1106701267486	11.3451607961995	278	-0.0262540682663293	0.0262540682663293	26.1286321623894	2
779	272.68	60.992	1.0259	5.13692419501493	11.3189067279332	279	0.0311159327600912	0.0311159327600912	26.1597480951494	2
780	279.81	53.776	1.0195	5.10580826225484	11.3500226606933	280	-0.00729279674064465	0.00729279674064465	26.1670408918901	2
781	279.83	38.74	1.021	5.11310105899548	11.3427298639527	281	0.00243093224688273	0.00243093224688273	26.169471824137	2
782	274.24	35.788	1.0205	5.1106701267486	11.3451607961995	282	0.00486186449376191	0.00486186449376191	26.1743336886307	2
783	270.77	27.18	1.0195	5.10580826225484	11.3500226606933	283	-0.00729279674064465	0.00729279674064465	26.1816264853714	2
784	263.43	26.494	1.021	5.11310105899548	11.3427298639527	284	0	0	26.1816264853714	2
785	264.86	15.406	1.021	5.11310105899548	11.3427298639527	285	-0.0072927967406482	0.0072927967406482	26.188919282112	2
786	263.88	18.999	1.0225	5.12039385573613	11.335437067212	286	-0.00680661029127094	0.00680661029127094	26.1957258924033	2
787	261.92	13.269	1.0239	5.1272004660274	11.3286304569207	287	0.0213922037725638	0.0213922037725638	26.2171180961759	2
788	250.98	13.501	1.0195	5.10580826225484	11.3500226606933	288	0	0	26.2171180961759	2
789	254.1	10.42	1.0195	5.10580826225484	11.3500226606933	289	-0.00729279674064465	0.00729279674064465	26.2244108929165	2
790	244.99	19.131	1.021	5.11310105899548	11.3427298639527	290	0.00729279674064465	0.00729279674064465	26.2317036896572	2
791	255.58	23.784	1.0195	5.10580826225484	11.3500226606933	291	-0.0189612715256811	0.0189612715256811	26.2506649611828	2
792	237.02	22.482	1.0234	5.12476953378052	11.3310613891676	292	-0.00729279674064465	0.00729279674064465	26.2579577579235	2
793	232.35	20.793	1.0249	5.13206233052116	11.323768592427	293	0.0286850005132102	0.0286850005132102	26.2866427584367	2
794	254.61	10.67	1.019	5.10337733000795	11.3524535929402	294	-0.00243093224688451	0.00243093224688451	26.2890736906836	2
795	253.51	10.624	1.0195	5.10580826225484	11.3500226606933	295	-0.00243093224688096	0.00243093224688096	26.2915046229305	2
796	262.83	10.121	1.02	5.10823919450172	11.3475917284464	296	0	0	26.2915046229305	2
797	256.61	11.381	1.02	5.10823919450172	11.3475917284464	297	-0.00486186449376369	0.00486186449376369	26.2963664874242	2
798	254.97	18.76	1.021	5.11310105899548	11.3427298639527	298	0.00243093224688273	0.00243093224688273	26.2987974196711	2
799	258.51	39.43	1.0205	5.1106701267486	11.3451607961995	299	0.00486186449376191	0.00486186449376191	26.3036592841649	2
800	257.82	38.02	1.0195	5.10580826225484	11.3500226606933	300	-0.0145855934812928	0.0145855934812928	26.3182448776462	2
801	271.11	40.858	1.0225	5.12039385573613	11.335437067212	301	0.0072927967406482	0.0072927967406482	26.3255376743868	2
802	270.37	48.916	1.021	5.11310105899548	11.3427298639527	302	-0.00486186449376547	0.00486186449376547	26.3303995388806	2
803	266.89	65.315	1.022	5.11796292348925	11.3378679994589	303	-0.0189612715256811	0.0189612715256811	26.3493608104063	2
804	263.55	60.14	1.0259	5.13692419501493	11.3189067279332	304	-0.154121104452337	0.154121104452337	26.5034819148586	2
805	263.92	72.543	1.0576	5.29104529946726	11.1647856234809	305	0.0923754253815261	0.0923754253815261	26.5958573402401	2
806	261.42	69.943	1.0386	5.19866987408574	11.2571610488624	306	0.109391951109703	0.109391951109703	26.7052492913498	2
807	260.12	64.989	1.0161	5.08927792297604	11.3665529999721	307	-0.0165303392788019	0.0165303392788019	26.7217796306286	2
808	251.35	65.162	1.0195	5.10580826225484	11.3500226606933	308	-0.00972372898752738	0.00972372898752738	26.7315033596161	2
809	243.04	51.397	1.0215	5.11553199124236	11.3402989317058	309	0.0213922037725638	0.0213922037725638	26.7528955633887	2
810	234.21	43.773	1.0171	5.0941397874698	11.3616911354783	310	-0.0140994070319174	0.0140994070319174	26.7669949704206	2
811	230.68	39.324	1.02	5.10823919450172	11.3475917284464	311	-0.0140994070319174	0.0140994070319174	26.7810943774525	2
812	230.03	37.153	1.0229	5.12233860153363	11.3334923214145	312	0.00437567804438821	0.00437567804438821	26.7854700554969	2
813	242.82	30.445	1.022	5.11796292348925	11.3378679994589	313	0.0121546612344101	0.0121546612344101	26.7976247167313	2
814	258.26	43.008	1.0195	5.10580826225484	11.3500226606933	314	-0.00486186449376191	0.00486186449376191	26.8024865812251	2
815	250.54	41.303	1.0205	5.1106701267486	11.3451607961995	315	-0.0189612715256828	0.0189612715256828	26.8214478527508	2
816	254.18	46.331	1.0244	5.12963139827428	11.3261995246739	316	0.0213922037725638	0.0213922037725638	26.8428400565234	2
817	247.3	42.787	1.02	5.10823919450172	11.3475917284464	317	0	0	26.8428400565234	2
818	244.09	42.252	1.02	5.10823919450172	11.3475917284464	318	-0.00729279674064642	0.00729279674064642	26.850132853264	2
819	261.58	57.103	1.0215	5.11553199124236	11.3402989317058	319	-0.00486186449376547	0.00486186449376547	26.8549947177578	2
820	254.07	65.106	1.0225	5.12039385573613	11.335437067212	320	-0.158982968946098	0.158982968946098	27.0139776867039	2
821	248.37	56.198	1.0552	5.27937682468223	11.1764540982659	321	0.147314494161066	0.147314494161066	27.1612921808649	2
822	244.31	53.948	1.0249	5.13206233052116	11.323768592427	322	0.0262540682663257	0.0262540682663257	27.1875462491313	2
823	243.44	52.895	1.0195	5.10580826225484	11.3500226606933	323	-0.00972372898752738	0.00972372898752738	27.1972699781188	2
824	241.72	48.952	1.0215	5.11553199124236	11.3402989317058	324	0.0121546612344119	0.0121546612344119	27.2094246393532	2
825	236.18	49.291	1.019	5.10337733000795	11.3524535929402	325	-0.0238231360194483	0.0238231360194483	27.2332477753726	2
826	234.73	28.773	1.0239	5.1272004660274	11.3286304569207	326	0.0116684747850364	0.0116684747850364	27.2449162501577	2
827	234.63	22.434	1.0215	5.11553199124236	11.3402989317058	327	-0.00486186449376547	0.00486186449376547	27.2497781146514	2
828	243.34	23.999	1.0225	5.12039385573613	11.335437067212	328	0.00972372898753093	0.00972372898753093	27.259501843639	2
829	251.1	29.076	1.0205	5.1106701267486	11.3451607961995	329	-0.00486186449376547	0.00486186449376547	27.2643637081327	2
830	244.63	32.797	1.0215	5.11553199124236	11.3402989317058	330	-0.0116684747850364	0.0116684747850364	27.2760321829178	2
831	236.3	26.478	1.0239	5.1272004660274	11.3286304569207	331	0.00680661029127094	0.00680661029127094	27.282838793209	2
832	252.06	40.592	1.0225	5.12039385573613	11.335437067212	332	-0.0140994070319174	0.0140994070319174	27.296938200241	2
833	264.28	22.866	1.0254	5.13449326276805	11.3213376601801	333	0.0213922037725656	0.0213922037725656	27.3183304040135	2
834	272.65	27.965	1.021	5.11310105899548	11.3427298639527	334	0	0	27.3183304040135	2
835	266.52	25.476	1.021	5.11310105899548	11.3427298639527	335	0.00243093224688273	0.00243093224688273	27.3207613362604	2
836	263.97	26.337	1.0205	5.1106701267486	11.3451607961995	336	-0.00486186449376547	0.00486186449376547	27.3256232007542	2
837	252.28	28.476	1.0215	5.11553199124236	11.3402989317058	337	0	0	27.3256232007542	2
838	252.7	51.806	1.0215	5.11553199124236	11.3402989317058	338	-0.0140994070319174	0.0140994070319174	27.3397226077861	2
839	253.34	47.531	1.0244	5.12963139827428	11.3261995246739	339	0.00486186449376369	0.00486186449376369	27.3445844722799	2
840	246.14	49.277	1.0234	5.12476953378052	11.3310613891676	340	0.0140994070319191	0.0140994070319191	27.3586838793118	2
841	250.4	63.27	1.0205	5.1106701267486	11.3451607961995	341	0.0262540682663275	0.0262540682663275	27.3849379475781	2
842	253.19	78.4	1.0151	5.08441605848227	11.3714148644659	342	-0.0690384758114568	0.0690384758114568	27.4539764233896	2
843	256.2	84.072	1.0293	5.15345453429373	11.3023763886544	343	-0.135159832926654	0.135159832926654	27.5891362563162	2
844	266.09	82.571	1.0571	5.28861436722038	11.1672165557277	344	0.11376762915409	0.11376762915409	27.7029038854703	2
845	264.36	77.795	1.0337	5.17484673806629	11.2809841848818	345	-0.253789326574509	0.253789326574509	27.9566932120448	2
846	272.18	81.015	1.0859	5.4286360646408	11.0271948583073	346	-0.0549390687795377	0.0549390687795377	28.0116322808244	2
847	270.7	89.852	1.0972	5.48357513342034	10.9722557895278	347	0.282474327087719	0.282474327087719	28.2941066079121	2
848	277.69	91.639	1.0391	5.20110080633262	11.2547301166155	348	0.0904306795840206	0.0904306795840206	28.3845372874961	2
849	266.25	91.952	1.0205	5.1106701267486	11.3451607961995	349	-0.0617456790708104	0.0617456790708104	28.4462829665669	2
850	270.84	85.033	1.0332	5.17241580581941	11.2834151171287	350	0.0568838145770449	0.0568838145770449	28.5031667811439	2
851	273.25	86.383	1.0215	5.11553199124236	11.3402989317058	351	-0.00486186449376547	0.00486186449376547	28.5080286456377	2
852	265	92.623	1.0225	5.12039385573613	11.335437067212	352	-0.137590765173535	0.137590765173535	28.6456194108112	2
853	267.54	93.47	1.0508	5.25798462090966	11.1978463020385	353	-0.232397122801945	0.232397122801945	28.8780165336132	2
854	254.92	101.66	1.0986	5.49038174371161	10.9654491792365	354	0.132728900679773	0.132728900679773	29.010745434293	2
855	264.22	102.48	1.0713	5.35765284303184	11.0981780799163	355	-0.196905511997464	0.196905511997464	29.2076509462904	2
856	255.54	99.475	1.1118	5.5545583550293	10.9012725679188	356	0.144883561914181	0.144883561914181	29.3525345082046	2
857	257.44	94.59	1.082	5.40967479311512	11.046156129833	357	0.121060425894738	0.121060425894738	29.4735949340994	2
858	254.29	89.895	1.0571	5.28861436722038	11.1672165557277	358	0.1755133082249	0.1755133082249	29.6491082423243	2
859	261.07	90.113	1.021	5.11310105899548	11.3427298639527	359	-0.144883561914183	0.144883561914183	29.7939918042384	2
860	263.39	87.409	1.0508	5.25798462090966	11.1978463020385	360	-0.166275765686748	0.166275765686748	29.9602675699252	2
861	258.17	87.652	1.085	5.42426038659641	11.0315705363517	361	0.097723476324667	0.097723476324667	30.0579910462498	2
862	254.31	90.259	1.0649	5.32653691027174	11.1292940126764	362	0.137590765173538	0.137590765173538	30.1955818114234	2
863	237.66	97.88	1.0366	5.18894614509821	11.2668847778499	363	0.0257678818169502	0.0257678818169502	30.2213496932403	2
864	238.64	95.851	1.0313	5.16317826328126	11.2926526596669	364	-0.355888480943563	0.355888480943563	30.5772381741839	2
865	233.42	102.63	1.1045	5.51906674422482	10.9367641787233	365	0.389435345950538	0.389435345950538	30.9666735201344	2
866	244.96	105.31	1.0244	5.12963139827428	11.3261995246739	366	-0.111822883356584	0.111822883356584	31.078496403491	2
867	252.61	97.024	1.0474	5.24145428163087	11.2143766413173	367	-0.189612715256818	0.189612715256818	31.2681091187478	2
868	253.35	113.94	1.0864	5.43106699688768	11.0247639260604	368	0.0281988140638347	0.0281988140638347	31.2963079328117	2
869	251.44	116.77	1.0806	5.40286818282385	11.0529627401243	369	-0.075845086102726	0.075845086102726	31.3721530189144	2
870	254.03	115.76	1.0962	5.47871326892657	10.9771176540216	370	-0.261082123315154	0.261082123315154	31.6332351422296	2
871	258.64	135.65	1.1499	5.73979539224173	10.7160355307064	371	-0.244551784036357	0.244551784036357	31.8777869262659	2
872	250.09	144.79	1.2002	5.98434717627809	10.47148374667	372	-0.0972372898752916	0.0972372898752916	31.9750242161412	2
873	256.48	147.55	1.2202	6.08158446615338	10.3742464567948	373	-0.050077204285774	0.050077204285774	32.025101420427	2
874	267.91	158.69	1.2305	6.13166167043915	10.324169252509	374	0.408396617476221	0.408396617476221	32.4334980379032	2
875	265.32	135.15	1.1465	5.72326505296293	10.7325658699852	375	-0.0354916108044812	0.0354916108044812	32.4689896487077	2
876	263.66	129.47	1.1538	5.75875666376741	10.6970742591807	376	0.192043647503699	0.192043647503699	32.6610332962114	2
877	267.6	128.04	1.1143	5.56671301626371	10.8891179066844	377	0.0879997473371379	0.0879997473371379	32.7490330435485	2
878	261.35	118.63	1.0962	5.47871326892657	10.9771176540216	378	-0.0831378828433724	0.0831378828433724	32.8321709263919	2
879	255.32	109.63	1.1133	5.56185115176995	10.8939797711782	379	-0.13029796843289	0.13029796843289	32.9624688948248	2
880	241.68	130.93	1.1401	5.69214912020284	10.7636818027453	380	-0.204198308738111	0.204198308738111	33.1666672035629	2
881	245.22	135.53	1.1821	5.89634742894095	10.5594834940072	381	0.0899444931346434	0.0899444931346434	33.2566116966975	2
882	242.06	140.26	1.1636	5.8064029358063	10.6494279871418	382	-0.104530086615938	0.104530086615938	33.3611417833135	2
883	239.8	141.08	1.1851	5.91093302242224	10.5448979005259	383	0.123491358141621	0.123491358141621	33.4846331414551	2
884	245.18	127.55	1.1597	5.78744166428062	10.6683892586675	384	-0.111336696907209	0.111336696907209	33.5959698383623	2
885	246.7	139.28	1.1826	5.89877836118783	10.5570525617603	385	-0.0238231360194447	0.0238231360194447	33.6197929743817	2
886	252.14	141.01	1.1875	5.92260149720728	10.5332294257409	386	-0.109391951109703	0.109391951109703	33.7291849254915	2
887	255.9	154	1.21	6.03199344831698	10.4238374746312	387	-0.0850826286408797	0.0850826286408797	33.8142675541323	2
888	252.35	152.82	1.2275	6.11707607695786	10.3387548459903	388	-0.0335468650069739	0.0335468650069739	33.8478144191393	2
889	254.17	154.91	1.2344	6.15062294196483	10.3052079809833	389	-0.208573986782499	0.208573986782499	34.0563884059218	2
890	264.16	154.57	1.2773	6.35919692874733	10.0966339942008	390	0.075845086102726	0.075845086102726	34.1322334920245	2
891	267.8	170.57	1.2617	6.2833518426446	10.1724790803035	391	0.102099154369055	0.102099154369055	34.2343326463936	2
892	277.41	169.88	1.2407	6.18125268827555	10.2745782346726	392	0.208573986782499	0.208573986782499	34.4429066331761	2
893	269.65	161.86	1.1978	5.97267870149305	10.4831522214551	393	-0.121060425894736	0.121060425894736	34.5639670590708	2
894	266.91	165.17	1.2227	6.09373912738779	10.3620917955603	394	-0.0709832216089641	0.0709832216089641	34.6349502806798	2
895	273.98	146.58	1.2373	6.16472234899675	10.2911085739514	395	0.470142296547031	0.470142296547031	35.1050925772268	2
896	279	140.24	1.1406	5.69458005244972	10.7612508704984	396	-0.462849499806383	0.462849499806383	35.5679420770332	2
897	278.96	144.53	1.2358	6.1574295522561	10.298401370692	397	0.220728648016911	0.220728648016911	35.7886707250501	2
898	274.2	141.57	1.1904	5.93670090423919	10.5191300187089	398	0.0165303392787983	0.0165303392787983	35.8052010643289	2
899	273.4	136.53	1.187	5.92017056496039	10.5356603579877	399	0.0855688150902552	0.0855688150902552	35.8907698794192	2
900	275.54	138.18	1.1694	5.83460174987014	10.621229173078	400	0.00437567804438821	0.00437567804438821	35.8951455574636	2
901	278.45	136.21	1.1685	5.83022607182575	10.6256048511224	401	0.201767376491228	0.201767376491228	36.0969129339548	2
902	279.39	125.99	1.127	5.62845869533452	10.8273722276136	402	0.0384087295007411	0.0384087295007411	36.1353216634555	2
903	271.09	116.04	1.1191	5.59004996583378	10.8657809571143	403	0.0471600855895158	0.0471600855895158	36.182481749045	2
904	275.6	117.43	1.1094	5.54288988024427	10.9129410427039	404	-0.106474832413443	0.106474832413443	36.2889565814585	2
905	279.66	125.46	1.1313	5.64936471265771	10.8064662102904	405	-0.467711364300149	0.467711364300149	36.7566679457586	2
906	262.36	164.53	1.2275	6.11707607695786	10.3387548459903	406	0.0923754253815261	0.0923754253815261	36.8490433711402	2
907	270.53	165.55	1.2085	6.02470065157633	10.4311302713718	407	-0.0568838145770449	0.0568838145770449	36.9059271857172	2
908	272	162.74	1.2202	6.08158446615338	10.3742464567948	408	-0.121060425894736	0.121060425894736	37.0269876116119	2
909	274.25	162.36	1.2451	6.20264489204811	10.2531860309	409	-0.213922037725638	0.213922037725638	37.2409096493376	2
910	270.74	168.94	1.2891	6.41656692977375	10.0392639931744	410	0.0593147468239259	0.0593147468239259	37.3002243961615	2
911	277.86	167.51	1.2769	6.35725218294982	10.0985787399983	411	0.147314494161066	0.147314494161066	37.4475388903226	2
912	276.01	170.59	1.2466	6.20993768878876	10.2458932341594	412	0.1589829689461	0.1589829689461	37.6065218592687	2
913	270.56	165.99	1.2139	6.05095471984266	10.4048762031055	413	-0.294142801872754	0.294142801872754	37.9006646611414	2
914	273.98	174.14	1.2744	6.34509752171541	10.1107334012327	414	-0.00486186449376547	0.00486186449376547	37.9055265256352	2
915	273.53	174.55	1.2754	6.34995938620918	10.105871536739	415	0.125922290388502	0.125922290388502	38.0314488160237	2
916	264.88	171.18	1.2495	6.22403709582068	10.2317938271275	416	-0.0996682221221725	0.0996682221221725	38.1311170381459	2
917	268.42	174.85	1.27	6.32370531794285	10.1321256050053	417	-0.149745426407947	0.149745426407947	38.2808624645538	2
918	265.45	176.08	1.3008	6.4734507443508	9.98238017859734	418	-0.132728900679773	0.132728900679773	38.4135913652336	2
919	271.42	193.26	1.3281	6.60617964503057	9.84965127791756	419	0.0140994070319174	0.0140994070319174	38.4276907722655	2
920	273.07	192.22	1.3252	6.59208023799865	9.86375068494948	420	-0.0306297463107157	0.0306297463107157	38.4583205185762	2
921	274.22	194.83	1.3315	6.62270998430937	9.83312093863876	421	0.0685522893620778	0.0685522893620778	38.5268728079383	2
922	278.04	194.7	1.3174	6.55415769494729	9.90167322800084	422	0.0189612715256828	0.0189612715256828	38.545834079464	2
923	278.95	189.16	1.3135	6.53519642342161	9.92063449952652	423	-0.0330606785576002	0.0330606785576002	38.5788947580216	2
924	273.08	191.83	1.3203	6.56825710197921	9.88757382096892	424	-0.0165303392787983	0.0165303392787983	38.5954250973004	2
925	272.96	192.43	1.3237	6.58478744125801	9.87104348169013	425	0.0568838145770449	0.0568838145770449	38.6523089118774	2
926	267.75	192.41	1.312	6.52790362668096	9.92792729626717	426	0.306297463107164	0.306297463107164	38.9586063749846	2
927	255.75	178.84	1.249	6.22160616357379	10.2342247593743	427	-0.15460729090171	0.15460729090171	39.1132136658863	2
928	261.01	182.88	1.2808	6.37621345447551	10.0796174684726	428	-0.0306297463107175	0.0306297463107175	39.143843412197	2
929	277.84	184.98	1.2871	6.40684320078622	10.0489877221619	429	0.365612209931093	0.365612209931093	39.5094556221281	2
930	279.28	162.45	1.2119	6.04123099085513	10.414599932093	430	0.0354916108044812	0.0354916108044812	39.5449472329326	2
931	277.73	157.6	1.2046	6.00573938005065	10.4500915428975	431	-0.228021444757557	0.228021444757557	39.7729686776901	2
932	279.48	175.54	1.2515	6.23376082480821	10.2220700981399	432	-0.0379225430513639	0.0379225430513639	39.8108912207415	2
933	261.99	172.26	1.2593	6.27168336785957	10.1841475550886	433	-0.137590765173535	0.137590765173535	39.948481985915	2
934	267	175.85	1.2876	6.40927413303311	10.046556789915	434	-0.144883561914185	0.144883561914185	40.0933655478292	2
935	256.23	190.09	1.3174	6.55415769494729	9.90167322800084	435	0.0525081365326585	0.0525081365326585	40.1458736843619	2
936	264.88	187.96	1.3066	6.50164955841463	9.9541813645335	436	0.158982968946098	0.158982968946098	40.304856653308	2
937	272.71	166.64	1.2739	6.34266658946853	10.1131643334796	437	0.111336696907209	0.111336696907209	40.4161933502152	2
938	279.67	167.49	1.251	6.23132989256132	10.2245010303868	438	0.175999494674276	0.175999494674276	40.5921928448895	2
939	274.99	156.67	1.2148	6.05533039788705	10.4005005250611	439	-0.119115680097231	0.119115680097231	40.7113085249867	2
940	269.91	154.42	1.2393	6.17444607798428	10.2813848449639	440	0.0807069505964915	0.0807069505964915	40.7920154755832	2
941	256.55	145.48	1.2227	6.09373912738779	10.3620917955603	441	0.0189612715256811	0.0189612715256811	40.8109767471089	2
942	255.89	142.69	1.2188	6.07477785586211	10.381053067086	442	0.0145855934812928	0.0145855934812928	40.8255623405902	2
943	234.94	154.05	1.2158	6.06019226238081	10.3956386605673	443	-0.135646019376029	0.135646019376029	40.9612083599662	2
944	231.99	162.89	1.2437	6.19583828175684	10.2599926411913	444	-0.0281988140638347	0.0281988140638347	40.98940717403	2
945	236.8	160.21	1.2495	6.22403709582068	10.2317938271275	445	0.277612462593956	0.277612462593956	41.267019636624	2
946	253.5	162.76	1.1924	5.94642463322672	10.5094062897214	446	-0.206629240984993	0.206629240984993	41.473648877609	2
947	251.82	167.49	1.2349	6.15305387421172	10.3027770487364	447	-0.0782760183496087	0.0782760183496087	41.5519248959586	2
948	255.7	169.89	1.251	6.23132989256132	10.2245010303868	448	0.294628988322131	0.294628988322131	41.8465538842807	2
949	261.81	162.95	1.1904	5.93670090423919	10.5191300187089	449	-0.128353222635386	0.128353222635386	41.9749071069161	2
950	250.52	153.67	1.2168	6.06505412687458	10.3907767960736	450	-0.0165303392787983	0.0165303392787983	41.9914374461949	2
951	247.8	156.62	1.2202	6.08158446615338	10.3742464567948	451	0.151690172205454	0.151690172205454	42.1431276184003	2
952	259.32	163.41	1.189	5.92989429394792	10.5259366290002	452	-0.258651191068273	0.258651191068273	42.4017788094686	2
953	259.81	166.67	1.2422	6.1885454850162	10.2672854379319	453	0.0354916108044812	0.0354916108044812	42.4372704202731	2
954	255.68	164.11	1.2349	6.15305387421172	10.3027770487364	454	0.0928616118309016	0.0928616118309016	42.530132032104	2
955	258.29	165.65	1.2158	6.06019226238081	10.3956386605673	455	-0.437081617989431	0.437081617989431	42.9672136500934	2
956	241.33	188.85	1.3057	6.49727388037024	9.95855704257789	456	0.228021444757559	0.228021444757559	43.195235094851	2
957	238.01	193.3	1.2588	6.26925243561269	10.1865784873354	457	-0.408396617476221	0.408396617476221	43.6036317123272	2
958	241.29	194.48	1.3428	6.67764905308891	9.77818186985922	458	0.213922037725638	0.213922037725638	43.8175537500529	2
959	242.52	189.62	1.2988	6.46372701536327	9.99210390758486	459	-0.0928616118309016	0.0928616118309016	43.9104153618838	2
960	238.28	186.54	1.3179	6.55658862719417	9.89924229575396	460	0.299490852815895	0.299490852815895	44.2099062146997	2
961	232.34	190.51	1.2563	6.25709777437828	10.1987331485699	461	-0.00243093224688273	0.00243093224688273	44.2123371469465	2
962	254.66	178.4	1.2568	6.25952870662516	10.196302216323	462	-0.17113763018051	0.17113763018051	44.383474777127	2
963	264.39	179.11	1.292	6.43066633680567	10.0251645861425	463	-0.137590765173538	0.137590765173538	44.5210655423006	2
964	263.98	175.92	1.3203	6.56825710197921	9.88757382096892	464	0.256220258821392	0.256220258821392	44.777285801122	2
965	269.43	182.88	1.2676	6.31203684315781	10.1437940797903	465	-0.280043394840837	0.280043394840837	45.0573291959628	2
966	272.41	193.03	1.3252	6.59208023799865	9.86375068494948	466	0.0641766113176914	0.0641766113176914	45.1215058072805	2
967	279.5	192.14	1.312	6.52790362668096	9.92792729626717	467	-0.0238231360194465	0.0238231360194465	45.1453289432999	2
968	272	191.41	1.3169	6.55172676270041	9.90410416024772	468	0.308728395354047	0.308728395354047	45.454057338654	2
969	271.87	184.45	1.2534	6.24299836734636	10.2128325556018	469	-0.1093919511097	0.1093919511097	45.5634492897637	2
970	269.44	174.93	1.2759	6.35239031845606	10.1034406044921	470	-0.244551784036357	0.244551784036357	45.8080010738	2
971	253.91	187.62	1.3262	6.59694210249242	9.85888882045571	471	0.0549390687795395	0.0549390687795395	45.8629401425796	2
972	245.63	189.38	1.3149	6.54200303371288	9.91382788923525	472	0.0948063576284071	0.0948063576284071	45.957746500208	2
973	256.26	184.31	1.2954	6.44719667608447	10.0086342468637	473	0.0403534752982466	0.0403534752982466	45.9980999755062	2
974	241.98	177.19	1.2871	6.40684320078622	10.0489877221619	474	0.180375172718666	0.180375172718666	46.1784751482249	2
975	234.56	186.53	1.25	6.22646802806756	10.2293628948806	475	-0.116198561400974	0.116198561400974	46.2946737096259	2
976	236.38	185.98	1.2739	6.34266658946853	10.1131643334796	476	0.168220511484254	0.168220511484254	46.4628942211101	2
977	235.03	187.62	1.2393	6.17444607798428	10.2813848449639	477	0.0384087295007394	0.0384087295007394	46.5013029506109	2
978	237.49	188.94	1.2314	6.13603734848354	10.3197935744646	478	-0.0952925440777843	0.0952925440777843	46.5965954946887	2
979	232.01	178.71	1.251	6.23132989256132	10.2245010303868	479	-0.132728900679773	0.132728900679773	46.7293243953684	2
980	240.2	177.72	1.2783	6.3640587932411	10.091772129707	480	-0.368043142177974	0.368043142177974	47.0973675375464	2
981	245.15	180.76	1.354	6.73210193541907	9.72372898752906	481	0.349081870652293	0.349081870652293	47.4464494081987	2
982	247.77	181.67	1.2822	6.38302006476678	10.0728108581814	482	0.0520219500832813	0.0520219500832813	47.498471358282	2
983	237.45	168.02	1.2715	6.3309981146835	10.1248328082646	483	0.0427844075451276	0.0427844075451276	47.5412557658271	2
984	232.6	169.21	1.2627	6.28821370713837	10.1676172158098	484	0.111822883356584	0.111822883356584	47.6530786491837	2
985	234.8	172.68	1.2397	6.17639082378178	10.2794400991663	485	0.270319665853307	0.270319665853307	47.923398315037	2
986	235.87	147.35	1.1841	5.90607115792848	10.5497597650197	486	0.0904306795840206	0.0904306795840206	48.013828994621	2
987	232.96	146.79	1.1655	5.81564047834446	10.6401904446037	487	-0.263513055562038	0.263513055562038	48.2773420501831	2
988	231.23	152.89	1.2197	6.07915353390649	10.3766773890416	488	0.294142801872754	0.294142801872754	48.5714848520558	2
989	232.8	144.82	1.1592	5.78501073203374	10.6708201909144	489	0	0	48.5714848520558	2
990	230.92	132.96	1.1592	5.78501073203374	10.6708201909144	490	-0.102099154369053	0.102099154369053	48.6735840064249	2
991	242.21	153.05	1.1802	5.88710988640279	10.5687210365453	491	-0.0875135608877624	0.0875135608877624	48.7610975673126	2
992	248.48	162.98	1.1982	5.97462344729056	10.4812074756576	492	0.0471600855895158	0.0471600855895158	48.8082576529021	2
993	259.16	151.45	1.1885	5.92746336170104	10.5283675612471	493	-0.11376762915409	0.11376762915409	48.9220252820562	2
994	264.36	146.25	1.2119	6.04123099085513	10.414599932093	494	0.237258987295709	0.237258987295709	49.1592842693519	2
995	275.58	138.57	1.1631	5.80397200355942	10.6518589193887	495	-0.163844833439866	0.163844833439866	49.3231291027918	2
996	267.87	150.78	1.1968	5.96781683699929	10.4880140859488	496	0.256706445270769	0.256706445270769	49.5798355480626	2
997	249.85	133.54	1.144	5.71111039172852	10.7447205312196	497	0.170651443731135	0.170651443731135	49.7504869917937	2
998	259.61	116.59	1.1089	5.54045894799738	10.9153719749507	498	0.0452153397920085	0.0452153397920085	49.7957023315857	2
999	265.71	118.51	1.0996	5.49524360820537	10.9605873147428	499	-0.0262540682663275	0.0262540682663275	49.821956399852	2
1000	266.78	118.43	1.105	5.5214976764717	10.9343332464764	500	NA	NA	NA	2
1001	248.73	31.193	1.02	5.10823919450172	11.3475917284464	1	0	0	0	3
1002	251.6	24.622	1.02	5.10823919450172	11.3475917284464	2	-0.0238231360194447	0.0238231360194447	0.0238231360194447	3
1003	252.33	22.036	1.0249	5.13206233052116	11.323768592427	3	0.0189612715256811	0.0189612715256811	0.0427844075451258	3
1004	250.76	25.538	1.021	5.11310105899548	11.3427298639527	4	0	0	0.0427844075451258	3
1005	263.76	32.907	1.021	5.11310105899548	11.3427298639527	5	-0.00243093224688273	0.00243093224688273	0.0452153397920085	3
1006	276.71	29.253	1.0215	5.11553199124236	11.3402989317058	6	0.00729279674064642	0.00729279674064642	0.052508136532655	3
1007	278.58	32.121	1.02	5.10823919450172	11.3475917284464	7	-0.0140994070319174	0.0140994070319174	0.0666075435645723	3
1008	279.54	61.759	1.0229	5.12233860153363	11.3334923214145	8	-0.0262540682663293	0.0262540682663293	0.0928616118309016	3
1009	272.69	63.126	1.0283	5.14859266979996	11.3072382531482	9	0.0471600855895176	0.0471600855895176	0.140021697420419	3
1010	275.54	62.536	1.0186	5.10143258421045	11.3543983387377	10	-0.0116684747850346	0.0116684747850346	0.151690172205454	3
1011	276.07	61.193	1.021	5.11310105899548	11.3427298639527	11	-0.00923754253815368	0.00923754253815368	0.160927714743607	3
1012	278.61	60.006	1.0229	5.12233860153363	11.3334923214145	12	0.0209060173231883	0.0209060173231883	0.181833732066796	3
1013	275.41	24.907	1.0186	5.10143258421045	11.3543983387377	13	-0.0140994070319174	0.0140994070319174	0.195933139098713	3
1014	275.5	35.092	1.0215	5.11553199124236	11.3402989317058	14	-0.0140994070319174	0.0140994070319174	0.21003254613063	3
1015	256.79	33.79	1.0244	5.12963139827428	11.3261995246739	15	0.0165303392788001	0.0165303392788001	0.226562885409431	3
1016	256.56	36.086	1.021	5.11310105899548	11.3427298639527	16	-0.0165303392788001	0.0165303392788001	0.243093224688231	3
1017	274.67	26.27	1.0244	5.12963139827428	11.3261995246739	17	0.0238231360194447	0.0238231360194447	0.266916360707675	3
1018	275.01	10.805	1.0195	5.10580826225484	11.3500226606933	18	-0.0189612715256811	0.0189612715256811	0.285877632233356	3
1019	276.06	17.062	1.0234	5.12476953378052	11.3310613891676	19	0.0116684747850364	0.0116684747850364	0.297546107018393	3
1020	266.89	13.653	1.021	5.11310105899548	11.3427298639527	20	-0.00486186449376547	0.00486186449376547	0.302407971512158	3
1021	277.64	15.731	1.022	5.11796292348925	11.3378679994589	21	0.00972372898752916	0.00972372898752916	0.312131700499688	3
1022	276.11	15.473	1.02	5.10823919450172	11.3475917284464	22	-0.00243093224688096	0.00243093224688096	0.314562632746568	3
1023	265.12	23.957	1.0205	5.1106701267486	11.3451607961995	23	0	0	0.314562632746568	3
1024	266.19	25.123	1.0205	5.1106701267486	11.3451607961995	24	0	0	0.314562632746568	3
1025	267.31	25.282	1.0205	5.1106701267486	11.3451607961995	25	-0.0072927967406482	0.0072927967406482	0.321855429487217	3
1026	263.24	35.275	1.022	5.11796292348925	11.3378679994589	26	0	0	0.321855429487217	3
1027	267.53	39.595	1.022	5.11796292348925	11.3378679994589	27	0.0213922037725638	0.0213922037725638	0.34324763325978	3
1028	263.56	56.65	1.0176	5.09657071971668	11.3592602032314	28	-0.0165303392787983	0.0165303392787983	0.359777972538579	3
1029	268.24	52.141	1.021	5.11310105899548	11.3427298639527	29	-0.0213922037725656	0.0213922037725656	0.381170176311144	3
1030	255.86	53.011	1.0254	5.13449326276805	11.3213376601801	30	0.0165303392788001	0.0165303392788001	0.397700515589944	3
1031	253.94	61.831	1.022	5.11796292348925	11.3378679994589	31	-0.00437567804438821	0.00437567804438821	0.402076193634333	3
1032	246.18	65.763	1.0229	5.12233860153363	11.3334923214145	32	-0.173568562427393	0.173568562427393	0.575644756061726	3
1033	251.19	78.926	1.0586	5.29590716396103	11.1599237589871	33	0.0262540682663275	0.0262540682663275	0.601898824328053	3
1034	253	72.41	1.0532	5.2696530956947	11.1861778272534	34	-0.0739003403052205	0.0739003403052205	0.675799164633274	3
1035	265.72	76.539	1.0684	5.34355343599992	11.1122774869482	35	0.00243093224688273	0.00243093224688273	0.678230096880156	3
1036	270.11	74.614	1.0679	5.34112250375304	11.1147084191951	36	0.0359777972538566	0.0359777972538566	0.714207894134013	3
1037	264.91	77.859	1.0605	5.30514470649918	11.1506862164489	37	0.0354916108044812	0.0354916108044812	0.749699504938494	3
1038	273.04	76.544	1.0532	5.2696530956947	11.1861778272534	38	-0.147314494161064	0.147314494161064	0.897013999099558	3
1039	269.81	83.807	1.0835	5.41696758985576	11.0388633330924	39	0.306297463107166	0.306297463107166	1.20331146220672	3
1040	275.72	88.465	1.0205	5.1106701267486	11.3451607961995	40	-0.171137630180514	0.171137630180514	1.37444909238724	3
1041	271.52	87.132	1.0557	5.28180775692911	11.174023166019	41	0.159469155395477	0.159469155395477	1.53391824778272	3
1042	264.21	95.261	1.0229	5.12233860153363	11.3334923214145	42	-0.135646019376029	0.135646019376029	1.66956426715874	3
1043	259.7	94.683	1.0508	5.25798462090966	11.1978463020385	43	-0.213435851276264	0.213435851276264	1.88300011843501	3
1044	249.5	93.921	1.0947	5.47142047218593	10.9844104507622	44	0.0354916108044829	0.0354916108044829	1.91849172923949	3
1045	231.11	98.003	1.0874	5.43592886138145	11.0199020615667	45	-0.128353222635385	0.128353222635385	2.04684495187488	3
1046	237.08	102.04	1.1138	5.56428208401683	10.8915488389313	46	-0.075845086102726	0.075845086102726	2.1226900379776	3
1047	231.15	106.05	1.1294	5.64012717011956	10.8157037528286	47	0.0568838145770449	0.0568838145770449	2.17957385255465	3
1048	239.41	101.91	1.1177	5.58324335554251	10.8725875674056	48	0.123491358141617	0.123491358141617	2.30306521069626	3
1049	257.45	95.992	1.0923	5.45975199740089	10.9960789255472	49	-0.047646272038893	0.047646272038893	2.35071148273516	3
1050	267.51	100.45	1.1021	5.50739826943979	10.9484326535083	50	0.394297210444305	0.394297210444305	2.74500869317946	3
1051	260.41	93.201	1.021	5.11310105899548	11.3427298639527	51	-0.384573481456775	0.384573481456775	3.12958217463624	3
1052	248.01	99.301	1.1001	5.49767454045226	10.9581563824959	52	-0.047646272038893	0.047646272038893	3.17722844667513	3
1053	247.79	100.86	1.1099	5.54532081249115	10.910510110457	53	-0.151690172205452	0.151690172205452	3.32891861888058	3
1054	263.32	109.14	1.1411	5.6970109846966	10.7588199382515	54	0.00486186449376369	0.00486186449376369	3.33378048337435	3
1055	259.74	108.21	1.1401	5.69214912020284	10.7636818027453	55	-0.0170165257281756	0.0170165257281756	3.35079700910252	3
1056	258.71	113.61	1.1436	5.70916564593101	10.7466652770171	56	-0.0189612715256828	0.0189612715256828	3.3697582806282	3
1057	256.5	109.29	1.1475	5.72812691745669	10.7277040054914	57	-0.192043647503699	0.192043647503699	3.5618019281319	3
1058	259.39	131.99	1.187	5.92017056496039	10.5356603579877	58	0.073414153855845	0.073414153855845	3.63521608198775	3
1059	261.14	131.29	1.1719	5.84675641110455	10.6090745118436	59	-0.0281988140638347	0.0281988140638347	3.66341489605158	3
1060	255.71	131.26	1.1777	5.87495522516838	10.5808756977797	60	-0.330120599126612	0.330120599126612	3.99353549517819	3
1061	256.16	149.01	1.2456	6.205075824295	10.2507550986531	61	-0.0972372898752898	0.0972372898752898	4.09077278505348	3
1062	254.75	160.64	1.2656	6.30231311417029	10.1535178087778	62	-0.244551784036357	0.244551784036357	4.33532456908984	3
1063	251.04	179.56	1.3159	6.54686489820664	9.90896602474149	63	-0.0758450861027242	0.0758450861027242	4.41116965519257	3
1064	251	186.37	1.3315	6.62270998430937	9.83312093863876	64	-0.047646272038893	0.047646272038893	4.45881592723146	3
1065	237.55	193.8	1.3413	6.67035625634826	9.78547466659987	65	-0.102099154369057	0.102099154369057	4.56091508160052	3
1066	258.23	193.09	1.3623	6.77245541071732	9.68337551223081	66	0.1920436475037	0.1920436475037	4.75295872910422	3
1067	269.83	187.22	1.3228	6.58041176321362	9.87541915973451	67	-0.0661213571151986	0.0661213571151986	4.81908008621942	3
1068	268.34	188.02	1.3364	6.64653312032881	9.80929780261932	68	0.265943987808921	0.265943987808921	5.08502407402834	3
1069	274.55	174.12	1.2817	6.3805891325199	10.0752417904282	69	-0.0996682221221725	0.0996682221221725	5.18469229615051	3
1070	269.21	166.91	1.3022	6.48025735464207	9.97557356830606	70	0.075845086102726	0.075845086102726	5.26053738225323	3
1071	275.17	164.48	1.2866	6.40441226853934	10.0514186544088	71	0.32768966687973	0.32768966687973	5.58822704913296	3
1072	276.97	143.12	1.2192	6.07672260165961	10.3791083212885	72	-0.0714694080583378	0.0714694080583378	5.6596964571913	3
1073	275.27	145.32	1.2339	6.14819200971795	10.3076389132302	73	0.0262540682663275	0.0262540682663275	5.68595052545763	3
1074	275.45	144.82	1.2285	6.12193794145162	10.3338929814965	74	-0.050077204285774	0.050077204285774	5.7360277297434	3
1075	270.72	145.19	1.2388	6.1720151457374	10.2838157772107	75	0.408396617476219	0.408396617476219	6.14442434721962	3
1076	254.17	133.21	1.1548	5.76361852826118	10.692212394687	76	0.0311159327600929	0.0311159327600929	6.17554027997972	3
1077	252.85	130.45	1.1484	5.73250259550108	10.723328327447	77	-0.102099154369055	0.102099154369055	6.27763943434877	3
1078	243.21	123.39	1.1694	5.83460174987014	10.621229173078	78	-0.0189612715256811	0.0189612715256811	6.29660070587445	3
1079	248.37	133.5	1.1733	5.85356302139582	10.6022679015523	79	-0.278098649043331	0.278098649043331	6.57469935491778	3
1080	271.43	143.97	1.2305	6.13166167043915	10.324169252509	80	0.34422000615853	0.34422000615853	6.91891936107631	3
1081	277.11	140.84	1.1597	5.78744166428062	10.6683892586675	81	-0.204198308738111	0.204198308738111	7.12311766981442	3
1082	276.33	135.25	1.2017	5.99163997301873	10.4641909499294	82	0.244551784036355	0.244551784036355	7.36766945385078	3
1083	271.92	114.85	1.1514	5.74708818898238	10.7087427339658	83	-0.0447291533426348	0.0447291533426348	7.41239860719341	3
1084	270.96	124.53	1.1606	5.79181734232501	10.6640135806231	84	-0.106961018862819	0.106961018862819	7.51935962605623	3
1085	263.64	134.43	1.1826	5.89877836118783	10.5570525617603	85	0.0165303392787983	0.0165303392787983	7.53588996533503	3
1086	263.64	127.78	1.1792	5.88224802190903	10.5735829010391	86	0.0831378828433742	0.0831378828433742	7.6190278481784	3
1087	254.89	130.94	1.1621	5.79911013906566	10.6567207838825	87	-0.0403534752982466	0.0403534752982466	7.65938132347665	3
1088	245.36	130.54	1.1704	5.8394636143639	10.6163673085842	88	0.0709832216089641	0.0709832216089641	7.73036454508562	3
1089	249.13	123.15	1.1558	5.76848039275494	10.6873505301932	89	-0.123491358141619	0.123491358141619	7.85385590322723	3
1090	243.3	129.47	1.1812	5.89197175089656	10.5638591720516	90	0.173568562427395	0.173568562427395	8.02742446565463	3
1091	253.75	128.77	1.1455	5.71840318846917	10.737427734479	91	-0.054452882330164	0.054452882330164	8.08187734798479	3
1092	258.33	127.06	1.1567	5.77285607079933	10.6829748521488	92	-0.182806104965547	0.182806104965547	8.26468345295034	3
1093	257.12	135.86	1.1943	5.95566217576487	10.5001687471833	93	0.165789579237371	0.165789579237371	8.43047303218771	3
1094	255.36	130.91	1.1602	5.7898725965275	10.6659583264206	94	-0.0354916108044812	0.0354916108044812	8.46596464299219	3
1095	250.08	134.03	1.1675	5.82536420733198	10.6304667156161	95	-0.116198561400973	0.116198561400973	8.58216320439317	3
1096	245.09	132.79	1.1914	5.94156276873296	10.5142681542152	96	-0.228021444757555	0.228021444757555	8.81018464915072	3
1097	251.5	150.59	1.2383	6.16958421349051	10.2862467094576	97	0.050077204285774	0.050077204285774	8.86026185343649	3
1098	237.16	157.43	1.228	6.11950700920474	10.3363239137434	98	-0.289767123828366	0.289767123828366	9.15002897726486	3
1099	242.58	171.05	1.2876	6.40927413303311	10.046556789915	99	-0.182806104965547	0.182806104965547	9.33283508223041	3
1100	251.36	182.46	1.3252	6.59208023799865	9.86375068494948	100	0.194474579750581	0.194474579750581	9.52730966198099	3
1101	251.14	172.63	1.2852	6.39760565824807	10.0582252647001	101	0.116684747850348	0.116684747850348	9.64399440983134	3
1102	253.03	155.92	1.2612	6.28092091039772	10.1749100125504	102	-0.047646272038893	0.047646272038893	9.69164068187023	3
1103	250.15	165.88	1.271	6.32856718243661	10.1272637405115	103	0.11376762915409	0.11376762915409	9.80540831102432	3
1104	251.78	164.09	1.2476	6.21479955328252	10.2410313696656	104	-0.220728648016909	0.220728648016909	10.0261369590412	3
1105	262.5	172.3	1.293	6.43552820129943	10.0203027216487	105	0.11668474785035	0.11668474785035	10.1428217068916	3
1106	257.07	169.98	1.269	6.31884345344908	10.136987469499	106	-0.133215087129148	0.133215087129148	10.2760367940207	3
1107	264.62	169.71	1.2964	6.45205854057823	10.0037723823699	107	0.00486186449376191	0.00486186449376191	10.2808986585145	3
1108	264.93	169.52	1.2954	6.44719667608447	10.0086342468637	108	-0.0262540682663257	0.0262540682663257	10.3071527267808	3
1109	263.14	173.22	1.3008	6.4734507443508	9.98238017859734	109	0.180375172718662	0.180375172718662	10.4875278994995	3
1110	248.82	155.99	1.2637	6.29307557163213	10.162755351316	110	-0.00243093224688096	0.00243093224688096	10.4899588317464	3
1111	263.28	157.7	1.2642	6.29550650387902	10.1603244190691	111	0.0714694080583378	0.0714694080583378	10.5614282398047	3
1112	262.8	151.95	1.2495	6.22403709582068	10.2317938271275	112	-0.0238231360194447	0.0238231360194447	10.5852513758241	3
1113	260.99	160.15	1.2544	6.24786023184012	10.207970691108	113	-0.199336444244349	0.199336444244349	10.7845878200685	3
1114	273.52	168.85	1.2954	6.44719667608447	10.0086342468637	114	-0.0330606785575966	0.0330606785575966	10.8176484986261	3
1115	270.35	169.31	1.3022	6.48025735464207	9.97557356830606	115	0.272750598100188	0.272750598100188	11.0903990967263	3
1116	268.72	165.07	1.2461	6.20750675654188	10.2483241664063	116	0.0379225430513657	0.0379225430513657	11.1283216397776	3
1117	264.07	153.12	1.2383	6.16958421349051	10.2862467094576	117	-0.296573734119637	0.296573734119637	11.4248953738973	3
1118	267.13	173.73	1.2993	6.46615794761015	9.98967297533798	118	-0.23045237700444	0.23045237700444	11.6553477509017	3
1119	253.89	188.16	1.3467	6.69661032461459	9.75922059833354	119	-0.0354916108044812	0.0354916108044812	11.6908393617062	3
1120	255.83	190.06	1.354	6.73210193541907	9.72372898752906	120	-0.0286850005132102	0.0286850005132102	11.7195243622194	3
1121	256.61	193.63	1.3599	6.76078693593228	9.69504398701585	121	-0.0213922037725638	0.0213922037725638	11.740916565992	3
1122	253.42	193.13	1.3643	6.78217913970485	9.67365178324329	122	0.0573700010264204	0.0573700010264204	11.7982865670184	3
1123	263.53	192.37	1.3525	6.72480913867842	9.73102178426971	123	-0.0617456790708086	0.0617456790708086	11.8600322460892	3
1124	260.26	194.06	1.3652	6.78655481774923	9.6692761051989	124	0.121060425894736	0.121060425894736	11.9810926719839	3
1125	239.17	190.75	1.3403	6.6654943918545	9.79033653109363	125	0.453125770818854	0.453125770818854	12.4342184428028	3
1126	235.8	189.05	1.2471	6.21236862103564	10.2434623019125	126	-0.265943987808919	0.265943987808919	12.7001624306117	3
1127	233.64	187.96	1.3018	6.47831260884456	9.97751831410357	127	0.246982716283238	0.246982716283238	12.9471451468949	3
1128	245.43	168.39	1.251	6.23132989256132	10.2245010303868	128	-0.173082375978018	0.173082375978018	13.120227522873	3
1129	237.62	168.93	1.2866	6.40441226853934	10.0514186544088	129	0.0617456790708086	0.0617456790708086	13.1819732019438	3
1130	235.08	166.86	1.2739	6.34266658946853	10.1131643334796	130	0.00923754253815368	0.00923754253815368	13.1912107444819	3
1131	239.8	168.31	1.272	6.33342904693038	10.1224018760178	131	-0.0875135608877624	0.0875135608877624	13.2787243053697	3
1132	239.16	169.86	1.29	6.42094260781814	10.03488831513	132	-0.0384087295007394	0.0384087295007394	13.3171330348704	3
1133	240.49	173.59	1.2979	6.45935133731888	9.99647958562925	133	-0.0233369495700693	0.0233369495700693	13.3404699844405	3
1134	243.75	172.83	1.3027	6.48268828688895	9.97314263605918	134	-0.00972372898752916	0.00972372898752916	13.350193713428	3
1135	245.79	177.39	1.3047	6.49241201587648	9.96341890707165	135	0.00729279674064642	0.00729279674064642	13.3574865101687	3
1136	246.31	179.84	1.3032	6.48511921913583	9.9707117038123	136	0.0734141538558433	0.0734141538558433	13.4309006640245	3
1137	248.97	175.53	1.2881	6.41170506527999	10.0441258576681	137	0.168706697933629	0.168706697933629	13.5996073619581	3
1138	246.41	169.17	1.2534	6.24299836734636	10.2128325556018	138	-0.123491358141617	0.123491358141617	13.7230987200998	3
1139	255.99	171.73	1.2788	6.36648972548798	10.0893411974602	139	0.121060425894736	0.121060425894736	13.8441591459945	3
1140	251.09	164.53	1.2539	6.24542929959324	10.2104016233549	140	-0.0427844075451276	0.0427844075451276	13.8869435535396	3
1141	263.86	160.62	1.2627	6.28821370713837	10.1676172158098	141	-0.182806104965547	0.182806104965547	14.0697496585052	3
1142	269.98	167.06	1.3003	6.47101981210391	9.98481111084422	142	0.0904306795840206	0.0904306795840206	14.1601803380892	3
1143	271.18	174.36	1.2817	6.3805891325199	10.0752417904282	143	-0.121060425894736	0.121060425894736	14.2812407639839	3
1144	262.25	182.87	1.3066	6.50164955841463	9.9541813645335	144	-0.289767123828367	0.289767123828367	14.5710078878123	3
1145	249.65	193.52	1.3662	6.791416682243	9.66441424070513	145	0.287336191581485	0.287336191581485	14.8583440793938	3
1146	258.98	175.91	1.3071	6.50408049066151	9.95175043228662	146	-0.0379225430513639	0.0379225430513639	14.8962666224451	3
1147	263.24	185.24	1.3149	6.54200303371288	9.91382788923525	147	-0.0904306795840206	0.0904306795840206	14.9866973020292	3
1148	269.36	188.1	1.3335	6.6324337132969	9.82339720965123	148	-0.0330606785575984	0.0330606785575984	15.0197579805868	3
1149	265.03	189.01	1.3403	6.6654943918545	9.79033653109363	149	0	0	15.0197579805868	3
1150	279.44	190.07	1.3403	6.6654943918545	9.79033653109363	150	0.168220511484252	0.168220511484252	15.187978492071	3
1151	268.34	178.22	1.3057	6.49727388037024	9.95855704257789	151	-0.075845086102726	0.075845086102726	15.2638235781737	3
1152	276.83	185.34	1.3213	6.57311896647297	9.88271195647516	152	-0.0782760183496087	0.0782760183496087	15.3420995965234	3
1153	279.32	193.9	1.3374	6.65139498482258	9.80443593812555	153	0.292198056075248	0.292198056075248	15.6342976525986	3
1154	270.08	183.59	1.2773	6.35919692874733	10.0966339942008	154	-0.21392203772564	0.21392203772564	15.8482196903242	3
1155	276.73	186.16	1.3213	6.57311896647297	9.88271195647516	155	-0.0495910178363967	0.0495910178363967	15.8978107081606	3
1156	279.61	187.57	1.3315	6.62270998430937	9.83312093863876	156	0.151690172205452	0.151690172205452	16.0495008803661	3
1157	279.42	178.61	1.3003	6.47101981210391	9.98481111084422	157	-0.0165303392788001	0.0165303392788001	16.0660312196449	3
1158	269.45	181.46	1.3037	6.48755015138271	9.96828077156542	158	-0.0121546612344101	0.0121546612344101	16.0781858808793	3
1159	279.44	175.15	1.3062	6.49970481261713	9.95612611033101	159	0.0690384758114568	0.0690384758114568	16.1472243566908	3
1160	271.33	183.12	1.292	6.43066633680567	10.0251645861425	160	-0.0666075435645759	0.0666075435645759	16.2138319002553	3
1161	264.63	181.38	1.3057	6.49727388037024	9.95855704257789	161	-0.0636904248683141	0.0636904248683141	16.2775223251236	3
1162	256.27	181.35	1.3188	6.56096430523856	9.89486661770957	162	0.00680661029126917	0.00680661029126917	16.2843289354149	3
1163	255.97	183.94	1.3174	6.55415769494729	9.90167322800084	163	-0.0330606785575984	0.0330606785575984	16.3173896139725	3
1164	242.4	185.13	1.3242	6.58721837350489	9.86861254944324	164	-0.0165303392787983	0.0165303392787983	16.3339199532513	3
1165	239.07	186.74	1.3276	6.60374871278369	9.85208221016445	165	0.0403534752982448	0.0403534752982448	16.3742734285496	3
1166	243.74	182.46	1.3193	6.56339523748544	9.89243568546269	166	-0.261082123315155	0.261082123315155	16.6353555518647	3
1167	245.32	194.54	1.373	6.8244773608006	9.63135356214753	167	0.232397122801945	0.232397122801945	16.8677526746667	3
1168	236.37	183.98	1.3252	6.59208023799865	9.86375068494948	168	0.0403534752982448	0.0403534752982448	16.9081061499649	3
1169	242.93	181.88	1.3169	6.55172676270041	9.90410416024772	169	0.00972372898752916	0.00972372898752916	16.9178298789524	3
1170	265.15	180.39	1.3149	6.54200303371288	9.91382788923525	170	0.0447291533426331	0.0447291533426331	16.9625590322951	3
1171	266.39	181.89	1.3057	6.49727388037024	9.95855704257789	171	0.00729279674064642	0.00729279674064642	16.9698518290357	3
1172	277.97	177.12	1.3042	6.4899810836296	9.96584983931853	172	-0.0330606785575966	0.0330606785575966	17.0029125075933	3
1173	277.19	177.52	1.311	6.5230417621872	9.93278916076094	173	0.0782760183496087	0.0782760183496087	17.0811885259429	3
1174	274.01	169.16	1.2949	6.44476574383759	10.0110651791105	174	0.234828055048826	0.234828055048826	17.3160165809917	3
1175	279.1	155.79	1.2466	6.20993768878876	10.2458932341594	175	0.0213922037725638	0.0213922037725638	17.3374087847643	3
1176	263.48	150.25	1.2422	6.1885454850162	10.2672854379319	176	0.377280684716126	0.377280684716126	17.7146894694804	3
1177	275.77	125.06	1.1646	5.81126480030007	10.6445661226481	177	0.0213922037725656	0.0213922037725656	17.736081673253	3
1178	271.9	113.23	1.1602	5.7898725965275	10.6659583264206	178	0.0714694080583396	0.0714694080583396	17.8075510813113	3
1179	269.62	115.58	1.1455	5.71840318846917	10.737427734479	179	0.0452153397920085	0.0452153397920085	17.8527664211033	3
1180	274.94	101.77	1.1362	5.67318784867716	10.782643074271	180	0.0807069505964915	0.0807069505964915	17.9334733716998	3
1181	279.74	97.866	1.1196	5.59248089808066	10.8633500248675	181	-0.0145855934812946	0.0145855934812946	17.9480589651811	3
1182	275.78	99.247	1.1226	5.60706649156196	10.8487644313862	182	0.125922290388502	0.125922290388502	18.0739812555696	3
1183	267.94	101.32	1.0967	5.48114420117346	10.9746867217747	183	0.0286850005132102	0.0286850005132102	18.1026662560828	3
1184	266.8	91.112	1.0908	5.45245920066025	11.0033717222879	184	-0.0165303392787983	0.0165303392787983	18.1191965953616	3
1185	272.02	98.965	1.0942	5.46898953993905	10.9868413830091	185	0.0471600855895158	0.0471600855895158	18.1663566809512	3
1186	274.36	96.199	1.0845	5.42182945434953	11.0340014685986	186	0.242120851789474	0.242120851789474	18.4084775327406	3
1187	260.86	78.842	1.0347	5.17970860256006	11.2761223203881	187	-0.149259239958571	0.149259239958571	18.5577367726992	3
1188	257.33	73.431	1.0654	5.32896784251863	11.1268630804295	188	0.0306297463107157	0.0306297463107157	18.5883665190099	3
1189	245.46	78.688	1.0591	5.29833809620791	11.1574928267402	189	-0.0685522893620796	0.0685522893620796	18.656918808372	3
1190	236.05	80.55	1.0732	5.36689038556999	11.0889405373781	190	-0.0311159327600929	0.0311159327600929	18.6880347411321	3
1191	231.51	79.833	1.0796	5.39800631833008	11.057824604618	191	-0.187667969459312	0.187667969459312	18.8757027105914	3
1192	234.67	104.82	1.1182	5.58567428778939	10.8701566351587	192	0.14974542640795	0.14974542640795	19.0254481369994	3
1193	233.18	97.854	1.0874	5.43592886138145	11.0199020615667	193	0.128353222635383	0.128353222635383	19.1538013596347	3
1194	236.45	85.666	1.061	5.30757563874606	11.1482552842021	194	-0.154607290901712	0.154607290901712	19.3084086505364	3
1195	238.57	96.312	1.0928	5.46218292964778	10.9936479933004	195	-0.0831378828433742	0.0831378828433742	19.3915465333798	3
1196	236.79	101.29	1.1099	5.54532081249115	10.910510110457	196	0.318452124341576	0.318452124341576	19.7099986577214	3
1197	260.41	65.196	1.0444	5.22686868814957	11.2289622347986	197	0.149259239958571	0.149259239958571	19.85925789768	3
1198	263.52	57.553	1.0137	5.077609448191	11.3782214747571	198	-0.0213922037725638	0.0213922037725638	19.8806501014525	3
1199	265.62	49.283	1.0181	5.09900165196356	11.3568292709846	199	-0.0281988140638347	0.0281988140638347	19.9088489155164	3
1200	270.25	44.447	1.0239	5.1272004660274	11.3286304569207	200	0.0330606785576002	0.0330606785576002	19.941909594074	3
1201	269.89	50.776	1.0171	5.0941397874698	11.3616911354783	201	0.00243093224688273	0.00243093224688273	19.9443405263209	3
1202	275.49	51.249	1.0166	5.09170885522292	11.3641220677252	202	-0.0403534752982448	0.0403534752982448	19.9846940016191	3
1203	268.29	41.556	1.0249	5.13206233052116	11.323768592427	203	0.0165303392787983	0.0165303392787983	20.0012243408979	3
1204	277.14	41.175	1.0215	5.11553199124236	11.3402989317058	204	0.0121546612344119	0.0121546612344119	20.0133790021323	3
1205	275.22	41.636	1.019	5.10337733000795	11.3524535929402	205	-0.0403534752982466	0.0403534752982466	20.0537324774306	3
1206	279.74	65.928	1.0273	5.1437308053062	11.3121001176419	206	-0.209060173231876	0.209060173231876	20.2627926506624	3
1207	278.34	86.656	1.0703	5.35279097853807	11.1030399444101	207	-0.149745426407947	0.149745426407947	20.4125380770704	3
1208	241.67	101.62	1.1011	5.50253640494602	10.9532945180021	208	-0.0189612715256811	0.0189612715256811	20.4314993485961	3
1209	242.93	101.05	1.105	5.5214976764717	10.9343332464764	209	-0.0116684747850346	0.0116684747850346	20.4431678233811	3
1210	250.84	100.41	1.1074	5.53316615125674	10.9226647716914	210	0.0213922037725638	0.0213922037725638	20.4645600271537	3
1211	252.12	100.55	1.103	5.51177394748417	10.944056975464	211	0.0923754253815261	0.0923754253815261	20.5569354525352	3
1212	259.6	85.914	1.084	5.41939852210265	11.0364324008455	212	0.232883309251321	0.232883309251321	20.7898187617865	3
1213	266.48	95.817	1.0361	5.18651521285133	11.2693157100968	213	-0.358805599639823	0.358805599639823	21.1486243614263	3
1214	265.49	102.13	1.1099	5.54532081249115	10.910510110457	214	0.32768966687973	0.32768966687973	21.4763140283061	3
1215	277.07	86.855	1.0425	5.21763114561142	11.2381997773367	215	-0.0189612715256811	0.0189612715256811	21.4952752998317	3
1216	275.68	92.292	1.0464	5.2365924171371	11.219238505811	216	-0.187667969459312	0.187667969459312	21.682943269291	3
1217	269.96	101	1.085	5.42426038659641	11.0315705363517	217	-0.0807069505964897	0.0807069505964897	21.7636502198875	3
1218	274.17	106.94	1.1016	5.5049673371929	10.9508635857552	218	-0.0636904248683159	0.0636904248683159	21.8273406447559	3
1219	272.53	108.95	1.1147	5.56865776206122	10.8871731608869	219	-0.133215087129148	0.133215087129148	21.960555731885	3
1220	276.8	102.9	1.1421	5.70187284919037	10.7539580737578	220	-0.047646272038893	0.047646272038893	22.0082020039239	3
1221	278.27	109.27	1.1519	5.74951912122926	10.7063118017189	221	0.0262540682663293	0.0262540682663293	22.0344560721902	3
1222	267.71	108.11	1.1465	5.72326505296293	10.7325658699852	222	0.00729279674064642	0.00729279674064642	22.0417488689309	3
1223	267.61	107.75	1.145	5.71597225622228	10.7398586667258	223	0.0972372898752916	0.0972372898752916	22.1389861588062	3
1224	265.59	115.61	1.125	5.61873496634699	10.8370959566011	224	0.368043142177974	0.368043142177974	22.5070293009841	3
1225	264.65	70.386	1.0493	5.25069182416902	11.2051390987791	225	0.0734141538558433	0.0734141538558433	22.58044345484	3
1226	263.38	68.168	1.0342	5.17727767031317	11.278553252635	226	-0.00680661029127094	0.00680661029127094	22.5872500651313	3
1227	262.77	62.093	1.0356	5.18408428060444	11.2717466423437	227	0.0709832216089641	0.0709832216089641	22.6582332867402	3
1228	265.46	61.891	1.021	5.11310105899548	11.3427298639527	228	0.00243093224688273	0.00243093224688273	22.6606642189871	3
1229	268.98	35.284	1.0205	5.1106701267486	11.3451607961995	229	-0.0140994070319191	0.0140994070319191	22.674763626019	3
1230	266.14	40.073	1.0234	5.12476953378052	11.3310613891676	230	0.0165303392788001	0.0165303392788001	22.6912939652978	3
1231	260.16	38.579	1.02	5.10823919450172	11.3475917284464	231	-0.0165303392788001	0.0165303392788001	22.7078243045766	3
1232	252.03	34.245	1.0234	5.12476953378052	11.3310613891676	232	-0.00243093224688273	0.00243093224688273	22.7102552368235	3
1233	253.17	34.329	1.0239	5.1272004660274	11.3286304569207	233	0.0213922037725638	0.0213922037725638	22.7316474405961	3
1234	258.89	26.728	1.0195	5.10580826225484	11.3500226606933	234	-0.00243093224688096	0.00243093224688096	22.7340783728429	3
1235	278.97	11.603	1.02	5.10823919450172	11.3475917284464	235	-0.0140994070319174	0.0140994070319174	22.7481777798749	3
1236	269.48	14.488	1.0229	5.12233860153363	11.3334923214145	236	0.0140994070319174	0.0140994070319174	22.7622771869068	3
1237	276	25.457	1.02	5.10823919450172	11.3475917284464	237	0.00680661029127094	0.00680661029127094	22.769083797198	3
1238	270.66	19.258	1.0186	5.10143258421045	11.3543983387377	238	-0.0116684747850346	0.0116684747850346	22.7807522719831	3
1239	257.64	24.431	1.021	5.11310105899548	11.3427298639527	239	0.0140994070319156	0.0140994070319156	22.794851679015	3
1240	247.63	22.283	1.0181	5.09900165196356	11.3568292709846	240	-0.00437567804438643	0.00437567804438643	22.7992273570594	3
1241	230.73	12.979	1.019	5.10337733000795	11.3524535929402	241	-0.0311159327600947	0.0311159327600947	22.8303432898195	3
1242	241.37	26.408	1.0254	5.13449326276805	11.3213376601801	242	0.00729279674064642	0.00729279674064642	22.8376360865601	3
1243	242.18	32.318	1.0239	5.1272004660274	11.3286304569207	243	0.0165303392788019	0.0165303392788019	22.8541664258389	3
1244	252.49	44.501	1.0205	5.1106701267486	11.3451607961995	244	0.00486186449376191	0.00486186449376191	22.8590282903327	3
1245	250.36	56.667	1.0195	5.10580826225484	11.3500226606933	245	-0.178430426921157	0.178430426921157	23.0374587172538	3
1246	267.35	69	1.0562	5.28423868917599	11.1715922337721	246	0.1424526296673	0.1424526296673	23.1799113469211	3
1247	270.84	64.483	1.0269	5.14178605950869	11.3140448634394	247	0.0359777972538566	0.0359777972538566	23.215889144175	3
1248	275.79	66.979	1.0195	5.10580826225484	11.3500226606933	248	0.00243093224688451	0.00243093224688451	23.2183200764219	3
1249	278.17	72.151	1.019	5.10337733000795	11.3524535929402	249	-0.0807069505964932	0.0807069505964932	23.2990270270184	3
1250	277.57	74.362	1.0356	5.18408428060444	11.2717466423437	250	0.0189612715256828	0.0189612715256828	23.3179882985441	3
1251	276.13	73.379	1.0317	5.16512300907876	11.2907079138694	251	-0.0262540682663293	0.0262540682663293	23.3442423668104	3
1252	275.08	68.465	1.0371	5.19137707734509	11.264453845603	252	-0.0690384758114551	0.0690384758114551	23.4132808426219	3
1253	271.02	69.43	1.0513	5.26041555315655	11.1954153697916	253	-0.0427844075451294	0.0427844075451294	23.456065250167	3
1254	271.56	71.248	1.0601	5.30319996070167	11.1526309622465	254	-0.0875135608877606	0.0875135608877606	23.5435788110547	3
1255	268.67	80.316	1.0781	5.39071352158944	11.0651174013587	255	0.208573986782499	0.208573986782499	23.7521527978372	3
1256	273.56	75.459	1.0352	5.18213953480694	11.2736913881412	256	-0.384573481456775	0.384573481456775	24.136726279294	3
1257	279.51	117.85	1.1143	5.56671301626371	10.8891179066844	257	-0.270319665853307	0.270319665853307	24.4070459451473	3
1258	279.95	126.03	1.1699	5.83703268211702	10.6187982408311	258	-0.194960766199959	0.194960766199959	24.6020067113473	3
1259	274.26	131.77	1.21	6.03199344831698	10.4238374746312	259	0.0739003403052205	0.0739003403052205	24.6759070516525	3
1260	273.73	130.4	1.1948	5.95809310801176	10.4977378149364	260	-0.0379225430513621	0.0379225430513621	24.7138295947039	3
1261	277.39	130.53	1.2026	5.99601565106312	10.459815271885	261	-0.140021697420419	0.140021697420419	24.8538512921243	3
1262	264.19	148.06	1.2314	6.13603734848354	10.3197935744646	262	-0.0262540682663275	0.0262540682663275	24.8801053603906	3
1263	263.91	153.49	1.2368	6.16229141674987	10.2935395061983	263	0.0641766113176914	0.0641766113176914	24.9442819717083	3
1264	278.97	154.3	1.2236	6.09811480543218	10.357716117516	264	-0.118629493647855	0.118629493647855	25.0629114653562	3
1265	273.75	148.26	1.248	6.21674429908003	10.2390866238681	265	-0.00243093224688096	0.00243093224688096	25.065342397603	3
1266	273.73	152.65	1.2485	6.21917523132691	10.2366556916212	266	0.0189612715256811	0.0189612715256811	25.0843036691287	3
1267	262.15	153.51	1.2446	6.20021395980123	10.2556169631469	267	0.118629493647854	0.118629493647854	25.2029331627766	3
1268	266.49	141.92	1.2202	6.08158446615338	10.3742464567948	268	0.0189612715256828	0.0189612715256828	25.2218944343023	3
1269	263.72	142.27	1.2163	6.06262319462769	10.3932077283204	269	-0.0525081365326585	0.0525081365326585	25.2744025708349	3
1270	263.57	138.51	1.2271	6.11513133116035	10.3406995917878	270	0.180861359168041	0.180861359168041	25.455263930003	3
1271	268.47	127.11	1.1899	5.93426997199231	10.5215609509558	271	0.0923754253815261	0.0923754253815261	25.5476393553845	3
1272	265.36	127.05	1.1709	5.84189454661078	10.6139363763373	272	0.242120851789474	0.242120851789474	25.789760207174	3
1273	249.03	129.01	1.1211	5.59977369482131	10.8560572281268	273	-0.403534752982457	0.403534752982457	26.1932949601564	3
1274	249.15	136.15	1.2041	6.00330844780377	10.4525224751444	274	0.253789326574509	0.253789326574509	26.4470842867309	3
1275	252.09	129.44	1.1519	5.74951912122926	10.7063118017189	275	-0.168220511484254	0.168220511484254	26.6153047982152	3
1276	243.21	129.5	1.1865	5.91773963271351	10.5380912902346	276	0.052021950083283	0.052021950083283	26.6673267482985	3
1277	242.05	129.9	1.1758	5.86571768263023	10.5901132403179	277	0.0286850005132102	0.0286850005132102	26.6960117488117	3
1278	256.96	123.52	1.1699	5.83703268211702	10.6187982408311	278	0.0593147468239259	0.0593147468239259	26.7553264956356	3
1279	251.42	122.31	1.1577	5.77771793529309	10.678112987655	279	0.0281988140638347	0.0281988140638347	26.7835253096994	3
1280	254.42	123.66	1.1519	5.74951912122926	10.7063118017189	280	0.157038223148595	0.157038223148595	26.940563532848	3
1281	238.02	118.43	1.1196	5.59248089808066	10.8633500248675	281	-0.178430426921159	0.178430426921159	27.1189939597692	3
1282	243.51	124.52	1.1563	5.77091132500182	10.6849195979463	282	-0.0685522893620814	0.0685522893620814	27.1875462491313	3
1283	241.24	122.4	1.1704	5.8394636143639	10.6163673085842	283	0.420065092261257	0.420065092261257	27.6076113413925	3
1284	233.4	117.42	1.084	5.41939852210265	11.0364324008455	284	-0.192043647503699	0.192043647503699	27.7996549888962	3
1285	236.47	114.64	1.1235	5.61144216960635	10.8443887533418	285	0.0948063576284071	0.0948063576284071	27.8944613465246	3
1286	233.8	115.67	1.104	5.51663581197794	10.9391951109702	286	-0.163844833439864	0.163844833439864	28.0583061799645	3
1287	238.26	111.57	1.1377	5.6804806454178	10.7753502775303	287	0.0879997473371379	0.0879997473371379	28.1463059273016	3
1288	249.91	118.7	1.1196	5.59248089808066	10.8633500248675	288	-0.0213922037725656	0.0213922037725656	28.1676981310742	3
1289	247.25	111.05	1.124	5.61387310185323	10.8419578210949	289	-0.140021697420417	0.140021697420417	28.3077198284946	3
1290	260.21	120.31	1.1528	5.75389479927365	10.7019361236745	290	-0.0617456790708086	0.0617456790708086	28.3694655075654	3
1291	240.32	121.63	1.1655	5.81564047834446	10.6401904446037	291	-0.0121546612344119	0.0121546612344119	28.3816201687998	3
1292	240.97	121.25	1.168	5.82779513957887	10.6280357833693	292	0.00486186449376547	0.00486186449376547	28.3864820332936	3
1293	239.63	121.72	1.167	5.8229332750851	10.632897647863	293	0.0476462720388913	0.0476462720388913	28.4341283053325	3
1294	239.63	122.31	1.1572	5.77528700304621	10.6805439199019	294	-0.0189612715256811	0.0189612715256811	28.4530895768582	3
1295	238.78	127.29	1.1611	5.79424827457189	10.6615826483762	295	-0.0121546612344119	0.0121546612344119	28.4652442380926	3
1296	237.85	130.68	1.1636	5.8064029358063	10.6494279871418	296	-0.0281988140638347	0.0281988140638347	28.4934430521564	3
1297	237.44	132.65	1.1694	5.83460174987014	10.621229173078	297	-0.00972372898752738	0.00972372898752738	28.5031667811439	3
1298	239.37	131.11	1.1714	5.84432547885767	10.6115054440905	298	0.0213922037725638	0.0213922037725638	28.5245589849165	3
1299	248.59	132.97	1.167	5.8229332750851	10.632897647863	299	-0.196905511997464	0.196905511997464	28.721464496914	3
1300	252.88	138.91	1.2075	6.01983878708257	10.4359921358656	300	-0.1424526296673	0.1424526296673	28.8639171265813	3
1301	254.52	144.34	1.2368	6.16229141674987	10.2935395061983	301	0.102099154369053	0.102099154369053	28.9660162809503	3
1302	251.82	139.09	1.2158	6.06019226238081	10.3956386605673	302	0.104530086615938	0.104530086615938	29.0705463675663	3
1303	252.27	142.34	1.1943	5.95566217576487	10.5001687471833	303	-0.149745426407947	0.149745426407947	29.2202917939742	3
1304	253.7	141.35	1.2251	6.10540760217282	10.3504233207753	304	-0.00729279674064642	0.00729279674064642	29.2275845907149	3
1305	247.67	143.07	1.2266	6.11270039891347	10.3431305240347	305	0.0714694080583378	0.0714694080583378	29.2990539987732	3
1306	230.78	145.9	1.2119	6.04123099085513	10.414599932093	306	-0.1755133082249	0.1755133082249	29.4745673069981	3
1307	233.62	154.97	1.248	6.21674429908003	10.2390866238681	307	-0.178430426921157	0.178430426921157	29.6529977339192	3
1308	233.48	168.1	1.2847	6.39517472600119	10.0606561969469	308	0.0189612715256811	0.0189612715256811	29.6719590054449	3
1309	233.01	178.48	1.2808	6.37621345447551	10.0796174684726	309	-0.170651443731137	0.170651443731137	29.8426104491761	3
1310	240.9	181.19	1.3159	6.54686489820664	9.90896602474149	310	0.0306297463107175	0.0306297463107175	29.8732401954868	3
1311	232.74	188.29	1.3096	6.51623515189593	9.93959577105221	311	-0.118629493647854	0.118629493647854	29.9918696891346	3
1312	248.18	186.98	1.334	6.63486464554378	9.82096627740435	312	0.135159832926654	0.135159832926654	30.1270295220613	3
1313	243.74	177.4	1.3062	6.49970481261713	9.95612611033101	313	-0.0306297463107175	0.0306297463107175	30.157659268372	3
1314	234.17	181.82	1.3125	6.53033455892784	9.92549636402029	314	0.00972372898752916	0.00972372898752916	30.1673829973595	3
1315	244.68	177.03	1.3105	6.52061082994031	9.93522009300782	315	0.0447291533426348	0.0447291533426348	30.2121121507022	3
1316	242.79	174.64	1.3013	6.47588167659768	9.97994924635045	316	-0.0306297463107175	0.0306297463107175	30.2427418970129	3
1317	237.66	177.99	1.3076	6.5065114229084	9.94931950003973	317	0.182806104965547	0.182806104965547	30.4255480019784	3
1318	233.66	176.23	1.27	6.32370531794285	10.1321256050053	318	0.229966190555063	0.229966190555063	30.6555141925335	3
1319	235.83	163.38	1.2227	6.09373912738779	10.3620917955603	319	-0.111336696907209	0.111336696907209	30.7668508894407	3
1320	231.7	165.16	1.2456	6.205075824295	10.2507550986531	320	-0.168706697933628	0.168706697933628	30.9355575873743	3
1321	237.45	168.15	1.2803	6.37378252222862	10.0820484007195	321	0.294628988322129	0.294628988322129	31.2301865756965	3
1322	241.97	163.86	1.2197	6.07915353390649	10.3766773890416	322	-0.00972372898752916	0.00972372898752916	31.239910304684	3
1323	245.39	157.52	1.2217	6.08887726289402	10.3669536600541	323	-0.0140994070319174	0.0140994070319174	31.2540097117159	3
1324	244.35	156.19	1.2246	6.10297666992594	10.3528542530222	324	-0.140021697420419	0.140021697420419	31.3940314091363	3
1325	242.2	161.02	1.2534	6.24299836734636	10.2128325556018	325	0.0140994070319174	0.0140994070319174	31.4081308161682	3
1326	231.84	160.56	1.2505	6.22889896031444	10.2269319626337	326	0.0379225430513657	0.0379225430513657	31.4460533592196	3
1327	234.78	155.2	1.2427	6.19097641726308	10.2648545056851	327	0.0213922037725638	0.0213922037725638	31.4674455629922	3
1328	237.93	158.92	1.2383	6.16958421349051	10.2862467094576	328	-0.00923754253815368	0.00923754253815368	31.4766831055303	3
1329	245.42	154.97	1.2402	6.17882175602867	10.2770091669195	329	0.149259239958571	0.149259239958571	31.6259423454889	3
1330	236.89	150.59	1.2095	6.0295625160701	10.426268406878	330	-0.135159832926655	0.135159832926655	31.7611021784156	3
1331	241.82	150.53	1.2373	6.16472234899675	10.2911085739514	331	-0.0262540682663257	0.0262540682663257	31.7873562466819	3
1332	243.38	152	1.2427	6.19097641726308	10.2648545056851	332	0.0549390687795377	0.0549390687795377	31.8422953154614	3
1333	246.77	156.17	1.2314	6.13603734848354	10.3197935744646	333	0.108905764660326	0.108905764660326	31.9512010801217	3
1334	240.72	140.7	1.209	6.02713158382321	10.4286993391249	334	0	0	31.9512010801217	3
1335	246.72	141.52	1.209	6.02713158382321	10.4286993391249	335	0	0	31.9512010801217	3
1336	251.96	141.74	1.209	6.02713158382321	10.4286993391249	336	-0.0281988140638347	0.0281988140638347	31.9793998941856	3
1337	264.6	138.19	1.2148	6.05533039788705	10.4005005250611	337	-0.0403534752982466	0.0403534752982466	32.0197533694838	3
1338	263.78	145.14	1.2231	6.09568387318529	10.3601470497628	338	0.0636904248683159	0.0636904248683159	32.0834437943521	3
1339	269.77	138.35	1.21	6.03199344831698	10.4238374746312	339	-0.182806104965547	0.182806104965547	32.2662498993177	3
1340	260.16	146.1	1.2476	6.21479955328252	10.2410313696656	340	-0.270319665853307	0.270319665853307	32.536569565171	3
1341	244.98	172.88	1.3032	6.48511921913583	9.9707117038123	341	0.11376762915409	0.11376762915409	32.6503371943251	3
1342	255.63	171.41	1.2798	6.37135158998174	10.0844793329664	342	0.0831378828433742	0.0831378828433742	32.7334750771685	3
1343	253.12	165.42	1.2627	6.28821370713837	10.1676172158098	343	-0.147314494161066	0.147314494161066	32.8807895713295	3
1344	263.1	170.8	1.293	6.43552820129943	10.0203027216487	344	0.1424526296673	0.1424526296673	33.0232422009968	3
1345	259.09	170.62	1.2637	6.29307557163213	10.162755351316	345	-0.204198308738111	0.204198308738111	33.2274405097349	3
1346	265.22	174.49	1.3057	6.49727388037024	9.95855704257789	346	0.0452153397920121	0.0452153397920121	33.272655849527	3
1347	260.85	169.6	1.2964	6.45205854057823	10.0037723823699	347	0.25622025882139	0.25622025882139	33.5288761083483	3
1348	257.31	161.35	1.2437	6.19583828175684	10.2599926411913	348	-0.0354916108044812	0.0354916108044812	33.5643677191528	3
1349	253.55	153.52	1.251	6.23132989256132	10.2245010303868	349	-0.0617456790708104	0.0617456790708104	33.6261133982236	3
1350	252.38	160.24	1.2637	6.29307557163213	10.162755351316	350	0.142452629667302	0.142452629667302	33.7685660278909	3
1351	255.4	150.44	1.2344	6.15062294196483	10.3052079809833	351	0.0904306795840188	0.0904306795840188	33.858996707475	3
1352	238.72	150.66	1.2158	6.06019226238081	10.3956386605673	352	0.315535005645319	0.315535005645319	34.1745317131203	3
1353	235.4	134.22	1.1509	5.74465725673549	10.7111736662126	353	-0.00680661029127094	0.00680661029127094	34.1813383234115	3
1354	250.6	125.41	1.1523	5.75146386702677	10.7043670559214	354	-0.0335468650069757	0.0335468650069757	34.2148851884185	3
1355	252.92	118.71	1.1592	5.78501073203374	10.6708201909144	355	0.0928616118309034	0.0928616118309034	34.3077468002494	3
1356	251.69	114.24	1.1401	5.69214912020284	10.7636818027453	356	-0.0928616118309034	0.0928616118309034	34.4006084120803	3
1357	248.26	123.64	1.1592	5.78501073203374	10.6708201909144	357	0.0379225430513639	0.0379225430513639	34.4385309551317	3
1358	245.29	125.9	1.1514	5.74708818898238	10.7087427339658	358	-0.0213922037725638	0.0213922037725638	34.4599231589043	3
1359	239.46	121.13	1.1558	5.76848039275494	10.6873505301932	359	0.0476462720388913	0.0476462720388913	34.5075694309431	3
1360	238.17	123.51	1.146	5.72083412071605	10.7349968022321	360	-0.180375172718662	0.180375172718662	34.6879446036618	3
1361	234.26	126.71	1.1831	5.90120929343471	10.5546216295134	361	-0.258651191068274	0.258651191068274	34.9465957947301	3
1362	258.25	138.37	1.2363	6.15986048450298	10.2959704384451	362	0.462849499806385	0.462849499806385	35.4094452945365	3
1363	266.22	122.17	1.1411	5.6970109846966	10.7588199382515	363	-0.102099154369057	0.102099154369057	35.5115444489055	3
1364	258.97	125.89	1.1621	5.79911013906566	10.6567207838825	364	0.0354916108044812	0.0354916108044812	35.54703605971	3
1365	249.05	113.5	1.1548	5.76361852826118	10.692212394687	365	0.123491358141621	0.123491358141621	35.6705274178516	3
1366	232.43	108.09	1.1294	5.64012717011956	10.8157037528286	366	-0.0593147468239295	0.0593147468239295	35.7298421646756	3
1367	233.24	119.13	1.1416	5.69944191694348	10.7563890060046	367	-0.0238231360194447	0.0238231360194447	35.753665300695	3
1368	241.19	117.14	1.1465	5.72326505296293	10.7325658699852	368	0.121060425894736	0.121060425894736	35.8747257265897	3
1369	230.93	113.87	1.1216	5.60220462706819	10.8536262958799	369	0.0403534752982466	0.0403534752982466	35.915079201888	3
1370	238.75	101.44	1.1133	5.56185115176995	10.8939797711782	370	0.0165303392787983	0.0165303392787983	35.9316095411668	3
1371	245.17	98.751	1.1099	5.54532081249115	10.910510110457	371	-0.0165303392787983	0.0165303392787983	35.9481398804456	3
1372	247.84	102.04	1.1133	5.56185115176995	10.8939797711782	372	0.292198056075247	0.292198056075247	36.2403379365208	3
1373	261	88.233	1.0532	5.2696530956947	11.1861778272534	373	-0.00243093224688096	0.00243093224688096	36.2427688687677	3
1374	272.67	89.587	1.0537	5.27208402794158	11.1837468950065	374	-0.147314494161066	0.147314494161066	36.3900833629288	3
1375	261.51	85.946	1.084	5.41939852210265	11.0364324008455	375	0.106961018862819	0.106961018862819	36.4970443817916	3
1376	277.38	95.021	1.062	5.31243750323983	11.1433934197083	376	-0.215866783523145	0.215866783523145	36.7129111653147	3
1377	279.62	91.706	1.1064	5.52830428676297	10.9275266361852	377	0.384573481456775	0.384573481456775	37.0974846467715	3
1378	264.99	92.338	1.0273	5.1437308053062	11.3121001176419	378	-0.351512802899176	0.351512802899176	37.4489974496707	3
1379	255.95	97.34	1.0996	5.49524360820537	10.9605873147428	379	0.0189612715256828	0.0189612715256828	37.4679587211964	3
1380	241.57	94.683	1.0957	5.47628233667969	10.9795485862684	380	0.3014355986134	0.3014355986134	37.7693943198098	3
1381	238.43	76.973	1.0337	5.17484673806629	11.2809841848818	381	-0.128353222635385	0.128353222635385	37.8977475424452	3
1382	237.1	89.126	1.0601	5.30319996070167	11.1526309622465	382	-0.0330606785575966	0.0330606785575966	37.9308082210027	3
1383	242.67	81.197	1.0669	5.33626063925927	11.1195702836889	383	0.0379225430513621	0.0379225430513621	37.9687307640541	3
1384	241.73	79.801	1.0591	5.29833809620791	11.1574928267402	384	0.180375172718664	0.180375172718664	38.1491059367728	3
1385	252.39	66.102	1.022	5.11796292348925	11.3378679994589	385	0.0238231360194465	0.0238231360194465	38.1729290727922	3
1386	251.68	57.747	1.0171	5.0941397874698	11.3616911354783	386	-0.0092375425381519	0.0092375425381519	38.1821666153304	3
1387	269.5	61.513	1.019	5.10337733000795	11.3524535929402	387	-0.0666075435645759	0.0666075435645759	38.248774158895	3
1388	271.28	62.642	1.0327	5.16998487357253	11.2858460493756	388	0.0593147468239295	0.0593147468239295	38.3080889057189	3
1389	254.5	67.508	1.0205	5.1106701267486	11.3451607961995	389	-0.180375172718666	0.180375172718666	38.4884640784375	3
1390	257.03	69.882	1.0576	5.29104529946726	11.1647856234809	390	-0.0379225430513621	0.0379225430513621	38.5263866214889	3
1391	267.74	71.677	1.0654	5.32896784251863	11.1268630804295	391	0.0568838145770449	0.0568838145770449	38.583270436066	3
1392	274.06	71.858	1.0537	5.27208402794158	11.1837468950065	392	0.140021697420419	0.140021697420419	38.7232921334864	3
1393	274.79	61.38	1.0249	5.13206233052116	11.323768592427	393	0.0262540682663257	0.0262540682663257	38.7495462017527	3
1394	278.1	54.441	1.0195	5.10580826225484	11.3500226606933	394	0.00243093224688451	0.00243093224688451	38.7519771339996	3
1395	256.62	59.493	1.019	5.10337733000795	11.3524535929402	395	-0.00486186449376547	0.00486186449376547	38.7568389984934	3
1396	249.11	61.26	1.02	5.10823919450172	11.3475917284464	396	-0.00972372898752916	0.00972372898752916	38.7665627274809	3
1397	249.17	55.515	1.022	5.11796292348925	11.3378679994589	397	-0.0306297463107175	0.0306297463107175	38.7971924737916	3
1398	256.38	55.628	1.0283	5.14859266979996	11.3072382531482	398	0.0306297463107175	0.0306297463107175	38.8278222201023	3
1399	265.21	45.966	1.022	5.11796292348925	11.3378679994589	399	0.00243093224688273	0.00243093224688273	38.8302531523492	3
1400	254.36	41.454	1.0215	5.11553199124236	11.3402989317058	400	0.00729279674064642	0.00729279674064642	38.8375459490898	3
1401	240.49	27.599	1.02	5.10823919450172	11.3475917284464	401	-0.0121546612344119	0.0121546612344119	38.8497006103243	3
1402	241.13	28.527	1.0225	5.12039385573613	11.335437067212	402	0.0072927967406482	0.0072927967406482	38.8569934070649	3
1403	240.27	29.646	1.021	5.11310105899548	11.3427298639527	403	0.0140994070319156	0.0140994070319156	38.8710928140968	3
1404	232.35	29.634	1.0181	5.09900165196356	11.3568292709846	404	-0.0092375425381519	0.0092375425381519	38.880330356635	3
1405	237.55	27.391	1.02	5.10823919450172	11.3475917284464	405	0	0	38.880330356635	3
1406	253.31	21.339	1.02	5.10823919450172	11.3475917284464	406	0.0116684747850346	0.0116684747850346	38.89199883142	3
1407	265.3	13.739	1.0176	5.09657071971668	11.3592602032314	407	-0.0165303392787983	0.0165303392787983	38.9085291706988	3
1408	273.14	11.948	1.021	5.11310105899548	11.3427298639527	408	0	0	38.9085291706988	3
1409	277.29	13.925	1.021	5.11310105899548	11.3427298639527	409	-0.0072927967406482	0.0072927967406482	38.9158219674395	3
1410	259.69	15.161	1.0225	5.12039385573613	11.335437067212	410	0.0145855934812928	0.0145855934812928	38.9304075609207	3
1411	258.23	19.22	1.0195	5.10580826225484	11.3500226606933	411	-0.00729279674064465	0.00729279674064465	38.9377003576614	3
1412	243.17	27.036	1.021	5.11310105899548	11.3427298639527	412	0.00243093224688273	0.00243093224688273	38.9401312899083	3
1413	251.4	28.882	1.0205	5.1106701267486	11.3451607961995	413	-0.0116684747850364	0.0116684747850364	38.9517997646933	3
1414	240.77	34.237	1.0229	5.12233860153363	11.3334923214145	414	0.00194474579750548	0.00194474579750548	38.9537445104908	3
1415	248.02	33.837	1.0225	5.12039385573613	11.335437067212	415	0.00486186449376547	0.00486186449376547	38.9586063749846	3
1416	249.14	33.378	1.0215	5.11553199124236	11.3402989317058	416	0	0	38.9586063749846	3
1417	248.12	47.646	1.0215	5.11553199124236	11.3402989317058	417	0.00243093224688273	0.00243093224688273	38.9610373072315	3
1418	254.58	42.705	1.021	5.11310105899548	11.3427298639527	418	-0.0189612715256811	0.0189612715256811	38.9799985787571	3
1419	249.11	44.437	1.0249	5.13206233052116	11.323768592427	419	0.0213922037725638	0.0213922037725638	39.0013907825297	3
1420	232.3	64.747	1.0205	5.1106701267486	11.3451607961995	420	-0.00486186449376547	0.00486186449376547	39.0062526470235	3
1421	230.78	71.598	1.0215	5.11553199124236	11.3402989317058	421	-0.0879997473371397	0.0879997473371397	39.0942523943606	3
1422	233.92	76.652	1.0396	5.2035317385795	11.2522991843686	422	0.097723476324667	0.097723476324667	39.1919758706853	3
1423	236.35	78.23	1.0195	5.10580826225484	11.3500226606933	423	0.00923754253815368	0.00923754253815368	39.2012134132234	3
1424	252.67	65.921	1.0176	5.09657071971668	11.3592602032314	424	-0.0427844075451276	0.0427844075451276	39.2439978207686	3
1425	251.31	67.205	1.0264	5.13935512726181	11.3164757956863	425	-0.0447291533426348	0.0447291533426348	39.2887269741112	3
1426	250.06	69.787	1.0356	5.18408428060444	11.2717466423437	426	0.0709832216089641	0.0709832216089641	39.3597101957202	3
1427	253.14	53.375	1.021	5.11310105899548	11.3427298639527	427	0.00972372898752916	0.00972372898752916	39.3694339247077	3
1428	252.71	53.298	1.019	5.10337733000795	11.3524535929402	428	-0.00972372898752916	0.00972372898752916	39.3791576536952	3
1429	232.77	52.625	1.021	5.11310105899548	11.3427298639527	429	0.00486186449376369	0.00486186449376369	39.384019518189	3
1430	230.47	47.656	1.02	5.10823919450172	11.3475917284464	430	-0.00972372898752916	0.00972372898752916	39.3937432471765	3
1431	234.74	47.459	1.022	5.11796292348925	11.3378679994589	431	-0.00680661029127094	0.00680661029127094	39.4005498574678	3
1432	234.53	45.367	1.0234	5.12476953378052	11.3310613891676	432	0.0140994070319191	0.0140994070319191	39.4146492644997	3
1433	233.75	36.423	1.0205	5.1106701267486	11.3451607961995	433	-0.00243093224688273	0.00243093224688273	39.4170801967466	3
1434	236.6	54.175	1.021	5.11310105899548	11.3427298639527	434	-0.0403534752982466	0.0403534752982466	39.4574336720448	3
1435	235.09	63.688	1.0293	5.15345453429373	11.3023763886544	435	-0.0354916108044794	0.0354916108044794	39.4929252828493	3
1436	238.63	63.018	1.0366	5.18894614509821	11.2668847778499	436	0.0520219500832795	0.0520219500832795	39.5449472329326	3
1437	240.35	60.343	1.0259	5.13692419501493	11.3189067279332	437	0.050077204285774	0.050077204285774	39.5950244372184	3
1438	236.47	57.374	1.0156	5.08684699072915	11.368983932219	438	-0.0593147468239277	0.0593147468239277	39.6543391840423	3
1439	242.47	70.831	1.0278	5.14616173755308	11.309669185395	439	-0.0807069505964915	0.0807069505964915	39.7350461346388	3
1440	239.59	67.889	1.0444	5.22686868814957	11.2289622347986	440	-0.0617456790708086	0.0617456790708086	39.7967918137096	3
1441	232.63	83.976	1.0571	5.28861436722038	11.1672165557277	441	0.0520219500832813	0.0520219500832813	39.8488137637929	3
1442	234.27	90.959	1.0464	5.2365924171371	11.219238505811	442	-0.0593147468239277	0.0593147468239277	39.9081285106168	3
1443	230.48	90.833	1.0586	5.29590716396103	11.1599237589871	443	0.0116684747850346	0.0116684747850346	39.9197969854018	3
1444	231.37	94.865	1.0562	5.28423868917599	11.1715922337721	444	0.159469155395476	0.159469155395476	40.0792661407973	3
1445	241.51	82.6	1.0234	5.12476953378052	11.3310613891676	445	-0.0189612715256811	0.0189612715256811	40.098227412323	3
1446	234.37	75.824	1.0273	5.1437308053062	11.3121001176419	446	-0.0145855934812928	0.0145855934812928	40.1128130058043	3
1447	242.93	82.875	1.0303	5.15831639878749	11.2975145241606	447	-0.123491358141621	0.123491358141621	40.2363043639459	3
1448	254.74	77.425	1.0557	5.28180775692911	11.174023166019	448	0.0335468650069757	0.0335468650069757	40.2698512289529	3
1449	262.59	79.759	1.0488	5.24826089192214	11.207570031026	449	0.0281988140638347	0.0281988140638347	40.2980500430167	3
1450	258.39	77.02	1.043	5.2200620778583	11.2357688450898	450	0.104530086615938	0.104530086615938	40.4025801296327	3
1451	251.93	66.232	1.0215	5.11553199124236	11.3402989317058	451	-0.0879997473371397	0.0879997473371397	40.4905798769698	3
1452	258.35	60.417	1.0396	5.2035317385795	11.2522991843686	452	-0.0379225430513621	0.0379225430513621	40.5285024200212	3
1453	257.37	62.703	1.0474	5.24145428163087	11.2143766413173	453	0.140021697420419	0.140021697420419	40.6685241174416	3
1454	240.19	57.347	1.0186	5.10143258421045	11.3543983387377	454	-0.00680661029127094	0.00680661029127094	40.6753307277328	3
1455	245.86	63.466	1.02	5.10823919450172	11.3475917284464	455	-0.00243093224688096	0.00243093224688096	40.6777616599797	3
1456	246.71	54.551	1.0205	5.1106701267486	11.3451607961995	456	0	0	40.6777616599797	3
1457	248.1	55.054	1.0205	5.1106701267486	11.3451607961995	457	0.00729279674064642	0.00729279674064642	40.6850544567204	3
1458	238.91	55.889	1.019	5.10337733000795	11.3524535929402	458	-0.00972372898752916	0.00972372898752916	40.6947781857079	3
1459	247.1	52.568	1.021	5.11310105899548	11.3427298639527	459	-0.00243093224688273	0.00243093224688273	40.6972091179548	3
1460	261.12	53.492	1.0215	5.11553199124236	11.3402989317058	460	0.00243093224688273	0.00243093224688273	40.6996400502017	3
1461	271.87	54.738	1.021	5.11310105899548	11.3427298639527	461	-0.0641766113176931	0.0641766113176931	40.7638166615194	3
1462	271.01	63.885	1.0342	5.17727767031317	11.278553252635	462	-0.161413901192981	0.161413901192981	40.9252305627123	3
1463	255.29	73.405	1.0674	5.33869157150616	11.117139351442	463	0.0666075435645741	0.0666075435645741	40.9918381062769	3
1464	259.37	68.385	1.0537	5.27208402794158	11.1837468950065	464	-0.028685000513212	0.028685000513212	41.0205231067901	3
1465	246.33	74.121	1.0596	5.30076902845479	11.1550618944933	465	0.185237037212429	0.185237037212429	41.2057601440026	3
1466	243.59	59.092	1.0215	5.11553199124236	11.3402989317058	466	0.00486186449376547	0.00486186449376547	41.2106220084963	3
1467	240.99	51.811	1.0205	5.1106701267486	11.3451607961995	467	0.00486186449376191	0.00486186449376191	41.2154838729901	3
1468	244.73	50.829	1.0195	5.10580826225484	11.3500226606933	468	0.00437567804438999	0.00437567804438999	41.2198595510345	3
1469	255.1	35.572	1.0186	5.10143258421045	11.3543983387377	469	-0.0209060173231883	0.0209060173231883	41.2407655683577	3
1470	253.54	35.96	1.0229	5.12233860153363	11.3334923214145	470	0.00680661029127094	0.00680661029127094	41.2475721786489	3
1471	257.16	35.069	1.0215	5.11553199124236	11.3402989317058	471	-0.00486186449376547	0.00486186449376547	41.2524340431427	3
1472	258.24	40.333	1.0225	5.12039385573613	11.335437067212	472	0.00243093224688273	0.00243093224688273	41.2548649753896	3
1473	255.04	44.283	1.022	5.11796292348925	11.3378679994589	473	0.00972372898752916	0.00972372898752916	41.2645887043771	3
1474	242.62	33.542	1.02	5.10823919450172	11.3475917284464	474	-0.00243093224688096	0.00243093224688096	41.267019636624	3
1475	240.27	33.796	1.0205	5.1106701267486	11.3451607961995	475	-0.0072927967406482	0.0072927967406482	41.2743124333646	3
1476	236.19	31.531	1.022	5.11796292348925	11.3378679994589	476	0.0121546612344101	0.0121546612344101	41.286467094599	3
1477	240.72	43.724	1.0195	5.10580826225484	11.3500226606933	477	-0.0189612715256811	0.0189612715256811	41.3054283661247	3
1478	236.89	41.726	1.0234	5.12476953378052	11.3310613891676	478	0.0213922037725656	0.0213922037725656	41.3268205698973	3
1479	234.71	36.518	1.019	5.10337733000795	11.3524535929402	479	0	0	41.3268205698973	3
1480	233.94	37.193	1.019	5.10337733000795	11.3524535929402	480	-0.00486186449376547	0.00486186449376547	41.3316824343911	3
1481	234.22	26.822	1.02	5.10823919450172	11.3475917284464	481	-0.00486186449376369	0.00486186449376369	41.3365442988848	3
1482	250.53	33.187	1.021	5.11310105899548	11.3427298639527	482	0.0140994070319156	0.0140994070319156	41.3506437059167	3
1483	255.4	30.335	1.0181	5.09900165196356	11.3568292709846	483	-0.0354916108044812	0.0354916108044812	41.3861353167212	3
1484	243.82	16.649	1.0254	5.13449326276805	11.3213376601801	484	0.0311159327600947	0.0311159327600947	41.4172512494813	3
1485	256.26	13.11	1.019	5.10337733000795	11.3524535929402	485	-0.0170165257281774	0.0170165257281774	41.4342677752095	3
1486	250.68	17.472	1.0225	5.12039385573613	11.335437067212	486	0.0145855934812928	0.0145855934812928	41.4488533686908	3
1487	245.25	10.54	1.0195	5.10580826225484	11.3500226606933	487	0	0	41.4488533686908	3
1488	260.64	14.453	1.0195	5.10580826225484	11.3500226606933	488	0	0	41.4488533686908	3
1489	256.65	18.988	1.0195	5.10580826225484	11.3500226606933	489	-0.0189612715256811	0.0189612715256811	41.4678146402165	3
1490	256.96	12.839	1.0234	5.12476953378052	11.3310613891676	490	0.0165303392788001	0.0165303392788001	41.4843449794953	3
1491	255.14	13.812	1.02	5.10823919450172	11.3475917284464	491	-0.00486186449376369	0.00486186449376369	41.489206843989	3
1492	249.96	17.911	1.021	5.11310105899548	11.3427298639527	492	-0.0072927967406482	0.0072927967406482	41.4964996407297	3
1493	245.97	15.905	1.0225	5.12039385573613	11.335437067212	493	0.0335468650069757	0.0335468650069757	41.5300465057367	3
1494	244.84	11.384	1.0156	5.08684699072915	11.368983932219	494	-0.0311159327600929	0.0311159327600929	41.5611624384968	3
1495	240.9	16.943	1.022	5.11796292348925	11.3378679994589	495	0.00486186449376547	0.00486186449376547	41.5660243029905	3
1496	236.01	23.307	1.021	5.11310105899548	11.3427298639527	496	0.00972372898752916	0.00972372898752916	41.575748031978	3
1497	242.71	39.997	1.019	5.10337733000795	11.3524535929402	497	-0.0213922037725656	0.0213922037725656	41.5971402357506	3
1498	260.53	48.558	1.0234	5.12476953378052	11.3310613891676	498	0.00680661029127094	0.00680661029127094	41.6039468460419	3
1499	250.73	40.214	1.022	5.11796292348925	11.3378679994589	499	0.0072927967406482	0.0072927967406482	41.6112396427825	3
1500	255.64	46.025	1.0205	5.1106701267486	11.3451607961995	500	NA	NA	NA	3
