# Supplementary material for: Assessment of crusting effects on interrill erosion by laser scanning
Source: PeerJ. 2020 Jan 31;8:e8487. doi: 10.7717/peerj.8487 (PMC6996510; doi:10.7717/peerj.8487)
Supplement: Data S1 — Each has two transects and four subplots. [file peerj-08-8487-s001.zip › raw data for uploading/os7plotc.txt]

x	y	z	cal	h	code	deltah	absh	cumsumh	number
1	464.43	259.19	1.0176	5.09657071971668	11.3592602032314	1	0.00486186449376547	0.00486186449376547	0.00486186449376547	1
2	457.64	253.94	1.0166	5.09170885522292	11.3641220677252	2	-0.0354916108044829	0.0354916108044829	0.0403534752982484	1
3	464.21	253.85	1.0239	5.1272004660274	11.3286304569207	3	0.0189612715256828	0.0189612715256828	0.0593147468239312	1
4	474.74	244.21	1.02	5.10823919450172	11.3475917284464	4	-0.0262540682663293	0.0262540682663293	0.0855688150902605	1
5	474.26	231.22	1.0254	5.13449326276805	11.3213376601801	5	0.0189612715256828	0.0189612715256828	0.104530086615943	1
6	484.66	237.29	1.0215	5.11553199124236	11.3402989317058	6	0.00486186449376547	0.00486186449376547	0.109391951109709	1
7	484.47	251.05	1.0205	5.1106701267486	11.3451607961995	7	-0.00243093224688273	0.00243093224688273	0.111822883356592	1
8	490.1	253.03	1.021	5.11310105899548	11.3427298639527	8	-0.0072927967406482	0.0072927967406482	0.11911568009724	1
9	491.53	263.1	1.0225	5.12039385573613	11.335437067212	9	0.0189612715256828	0.0189612715256828	0.138076951622923	1
10	493.35	267.06	1.0186	5.10143258421045	11.3543983387377	10	0.00486186449376369	0.00486186449376369	0.142938816116686	1
11	476.6	278.82	1.0176	5.09657071971668	11.3592602032314	11	-0.0116684747850346	0.0116684747850346	0.154607290901721	1
12	484.97	278.04	1.02	5.10823919450172	11.3475917284464	12	0.00243093224688096	0.00243093224688096	0.157038223148602	1
13	494.33	274.16	1.0195	5.10580826225484	11.3500226606933	13	0.00680661029127094	0.00680661029127094	0.163844833439873	1
14	493.08	264.16	1.0181	5.09900165196356	11.3568292709846	14	0.00972372898753093	0.00972372898753093	0.173568562427404	1
15	486.37	271.3	1.0161	5.08927792297604	11.3665529999721	15	-0.0165303392788019	0.0165303392788019	0.190098901706206	1
16	486.29	270.01	1.0195	5.10580826225484	11.3500226606933	16	0.00923754253815368	0.00923754253815368	0.199336444244359	1
17	481.92	269.18	1.0176	5.09657071971668	11.3592602032314	17	-0.0238231360194465	0.0238231360194465	0.223159580263806	1
18	475.91	266.07	1.0225	5.12039385573613	11.335437067212	18	-0.0140994070319174	0.0140994070319174	0.237258987295723	1
19	478.86	268.54	1.0254	5.13449326276805	11.3213376601801	19	0.0238231360194483	0.0238231360194483	0.261082123315171	1
20	474.4	268.87	1.0205	5.1106701267486	11.3451607961995	20	0.00486186449376191	0.00486186449376191	0.265943987808933	1
21	478.12	253.78	1.0195	5.10580826225484	11.3500226606933	21	-0.00243093224688096	0.00243093224688096	0.268374920055814	1
22	482	256.33	1.02	5.10823919450172	11.3475917284464	22	-0.0189612715256828	0.0189612715256828	0.287336191581497	1
23	477.5	243.04	1.0239	5.1272004660274	11.3286304569207	23	0.0116684747850364	0.0116684747850364	0.299004666366534	1
24	475.79	231.94	1.0215	5.11553199124236	11.3402989317058	24	0.00486186449376547	0.00486186449376547	0.303866530860299	1
25	479.98	230.06	1.0205	5.1106701267486	11.3451607961995	25	0.0116684747850329	0.0116684747850329	0.315535005645332	1
26	472.88	233.14	1.0181	5.09900165196356	11.3568292709846	26	-0.0189612715256811	0.0189612715256811	0.334496277171013	1
27	492.54	248.91	1.022	5.11796292348925	11.3378679994589	27	0	0	0.334496277171013	1
28	480.36	247.43	1.022	5.11796292348925	11.3378679994589	28	0.00486186449376547	0.00486186449376547	0.339358141664778	1
29	493.22	245.21	1.021	5.11310105899548	11.3427298639527	29	0.0116684747850346	0.0116684747850346	0.351026616449813	1
30	492.1	234.87	1.0186	5.10143258421045	11.3543983387377	30	-0.0330606785576002	0.0330606785576002	0.384087295007413	1
31	469.17	234.94	1.0254	5.13449326276805	11.3213376601801	31	0.0311159327600947	0.0311159327600947	0.415203227767508	1
32	461.62	232.12	1.019	5.10337733000795	11.3524535929402	32	-0.0189612715256828	0.0189612715256828	0.434164499293191	1
33	450.71	230.61	1.0229	5.12233860153363	11.3334923214145	33	0.00680661029127094	0.00680661029127094	0.440971109584462	1
34	453.89	240.6	1.0215	5.11553199124236	11.3402989317058	34	0.00486186449376547	0.00486186449376547	0.445832974078227	1
35	445.73	236.14	1.0205	5.1106701267486	11.3451607961995	35	-0.0617456790708104	0.0617456790708104	0.507578653149038	1
36	427.52	234.53	1.0332	5.17241580581941	11.2834151171287	36	0.0354916108044812	0.0354916108044812	0.543070263953519	1
37	445.94	251.42	1.0259	5.13692419501493	11.3189067279332	37	0.00729279674064642	0.00729279674064642	0.550363060694165	1
38	444.84	252.32	1.0244	5.12963139827428	11.3261995246739	38	0.0189612715256828	0.0189612715256828	0.569324332219848	1
39	438.07	234.37	1.0205	5.1106701267486	11.3451607961995	39	-0.00486186449376547	0.00486186449376547	0.574186196713613	1
40	445.27	231.88	1.0215	5.11553199124236	11.3402989317058	40	0.00243093224688273	0.00243093224688273	0.576617128960496	1
41	448.41	244.95	1.021	5.11310105899548	11.3427298639527	41	-0.0165303392788001	0.0165303392788001	0.593147468239296	1
42	449.85	245.87	1.0244	5.12963139827428	11.3261995246739	42	0.0092375425381519	0.0092375425381519	0.602385010777448	1
43	446.65	239.23	1.0225	5.12039385573613	11.335437067212	43	0.00972372898753093	0.00972372898753093	0.612108739764979	1
44	443.9	234.86	1.0205	5.1106701267486	11.3451607961995	44	-0.00486186449376547	0.00486186449376547	0.616970604258745	1
45	450.9	258.33	1.0215	5.11553199124236	11.3402989317058	45	-0.00486186449376547	0.00486186449376547	0.62183246875251	1
46	478.74	274.3	1.0225	5.12039385573613	11.335437067212	46	0.00972372898753093	0.00972372898753093	0.631556197740041	1
47	475.33	266.19	1.0205	5.1106701267486	11.3451607961995	47	0.00729279674064642	0.00729279674064642	0.638848994480687	1
48	475.57	279.22	1.019	5.10337733000795	11.3524535929402	48	0	0	0.638848994480687	1
49	485.79	276.89	1.019	5.10337733000795	11.3524535929402	49	-0.0189612715256828	0.0189612715256828	0.65781026600637	1
50	481.22	277	1.0229	5.12233860153363	11.3334923214145	50	-0.00486186449376547	0.00486186449376547	0.662672130500136	1
51	480.46	278.96	1.0239	5.1272004660274	11.3286304569207	51	0.00243093224688273	0.00243093224688273	0.665103062747018	1
52	487.02	278.49	1.0234	5.12476953378052	11.3310613891676	52	0.00437567804438821	0.00437567804438821	0.669478740791407	1
53	476.54	267.48	1.0225	5.12039385573613	11.335437067212	53	0.00243093224688273	0.00243093224688273	0.671909673038289	1
54	481.67	260.84	1.022	5.11796292348925	11.3378679994589	54	0.0072927967406482	0.0072927967406482	0.679202469778938	1
55	488.45	260.46	1.0205	5.1106701267486	11.3451607961995	55	-0.0140994070319191	0.0140994070319191	0.693301876810857	1
56	492.28	254.8	1.0234	5.12476953378052	11.3310613891676	56	0.023336949570071	0.023336949570071	0.716638826380928	1
57	488.25	259.12	1.0186	5.10143258421045	11.3543983387377	57	-0.0116684747850346	0.0116684747850346	0.728307301165962	1
58	476.51	260.61	1.021	5.11310105899548	11.3427298639527	58	0	0	0.728307301165962	1
59	467.82	257.47	1.021	5.11310105899548	11.3427298639527	59	0.0116684747850346	0.0116684747850346	0.739975775950997	1
60	473.03	249.41	1.0186	5.10143258421045	11.3543983387377	60	-0.0189612715256828	0.0189612715256828	0.75893704747668	1
61	479	233.73	1.0225	5.12039385573613	11.335437067212	61	-0.0092375425381519	0.0092375425381519	0.768174590014832	1
62	484.01	238.11	1.0244	5.12963139827428	11.3261995246739	62	0.00729279674064642	0.00729279674064642	0.775467386755478	1
63	474.61	235.57	1.0229	5.12233860153363	11.3334923214145	63	0.00923754253815368	0.00923754253815368	0.784704929293632	1
64	477.74	235.37	1.021	5.11310105899548	11.3427298639527	64	-0.00486186449376547	0.00486186449376547	0.789566793787397	1
65	477.98	230.48	1.022	5.11796292348925	11.3378679994589	65	-0.00437567804438821	0.00437567804438821	0.793942471831786	1
66	469.88	230.75	1.0229	5.12233860153363	11.3334923214145	66	-0.00243093224688273	0.00243093224688273	0.796373404078668	1
67	479.97	241.97	1.0234	5.12476953378052	11.3310613891676	67	0.0140994070319191	0.0140994070319191	0.810472811110587	1
68	488.26	252.4	1.0205	5.1106701267486	11.3451607961995	68	-0.0072927967406482	0.0072927967406482	0.817765607851236	1
69	490.84	256.53	1.022	5.11796292348925	11.3378679994589	69	0.00486186449376547	0.00486186449376547	0.822627472345001	1
70	494.7	238.03	1.021	5.11310105899548	11.3427298639527	70	-0.0165303392788001	0.0165303392788001	0.839157811623801	1
71	483.23	249.45	1.0244	5.12963139827428	11.3261995246739	71	0.0165303392788001	0.0165303392788001	0.855688150902601	1
72	483.84	253.52	1.021	5.11310105899548	11.3427298639527	72	-0.0072927967406482	0.0072927967406482	0.86298094764325	1
73	473.14	255.3	1.0225	5.12039385573613	11.335437067212	73	0	0	0.86298094764325	1
74	474.69	256.95	1.0225	5.12039385573613	11.335437067212	74	0.0072927967406482	0.0072927967406482	0.870273744383898	1
75	479.48	254.95	1.021	5.11310105899548	11.3427298639527	75	0	0	0.870273744383898	1
76	465.96	252.06	1.021	5.11310105899548	11.3427298639527	76	-0.00923754253815368	0.00923754253815368	0.879511286922051	1
77	472.29	239.71	1.0229	5.12233860153363	11.3334923214145	77	-0.00486186449376547	0.00486186449376547	0.884373151415817	1
78	465.26	233.16	1.0239	5.1272004660274	11.3286304569207	78	0.0116684747850364	0.0116684747850364	0.896041626200853	1
79	462.33	241.4	1.0215	5.11553199124236	11.3402989317058	79	0.00243093224688273	0.00243093224688273	0.898472558447736	1
80	466.24	248.81	1.021	5.11310105899548	11.3427298639527	80	0.00243093224688273	0.00243093224688273	0.900903490694619	1
81	479.45	252.65	1.0205	5.1106701267486	11.3451607961995	81	-0.0072927967406482	0.0072927967406482	0.908196287435267	1
82	482.88	239.29	1.022	5.11796292348925	11.3378679994589	82	0.0165303392788001	0.0165303392788001	0.924726626714067	1
83	476.61	236.29	1.0186	5.10143258421045	11.3543983387377	83	-0.00437567804438999	0.00437567804438999	0.929102304758457	1
84	467.9	247.34	1.0195	5.10580826225484	11.3500226606933	84	-0.0145855934812928	0.0145855934812928	0.94368789823975	1
85	480.6	247.91	1.0225	5.12039385573613	11.335437067212	85	0.00486186449376547	0.00486186449376547	0.948549762733515	1
86	475.14	255.91	1.0215	5.11553199124236	11.3402989317058	86	0.00486186449376547	0.00486186449376547	0.953411627227281	1
87	483.21	230.25	1.0205	5.1106701267486	11.3451607961995	87	-0.0072927967406482	0.0072927967406482	0.960704423967929	1
88	474.54	239.82	1.022	5.11796292348925	11.3378679994589	88	0.0335468650069757	0.0335468650069757	0.994251288974905	1
89	476.6	241.14	1.0151	5.08441605848227	11.3714148644659	89	-0.0213922037725656	0.0213922037725656	1.01564349274747	1
90	455.6	241.2	1.0195	5.10580826225484	11.3500226606933	90	-0.0165303392787983	0.0165303392787983	1.03217383202627	1
91	455.95	243.29	1.0229	5.12233860153363	11.3334923214145	91	0	0	1.03217383202627	1
92	459.42	244.82	1.0229	5.12233860153363	11.3334923214145	92	0.0140994070319174	0.0140994070319174	1.04627323905819	1
93	457.98	254.35	1.02	5.10823919450172	11.3475917284464	93	-0.00486186449376369	0.00486186449376369	1.05113510355195	1
94	452.37	256.9	1.021	5.11310105899548	11.3427298639527	94	-0.0189612715256811	0.0189612715256811	1.07009637507763	1
95	452.62	276.65	1.0249	5.13206233052116	11.323768592427	95	0.00729279674064465	0.00729279674064465	1.07738917181828	1
96	451.82	274.79	1.0234	5.12476953378052	11.3310613891676	96	0.00680661029127094	0.00680661029127094	1.08419578210955	1
97	447.84	272.35	1.022	5.11796292348925	11.3378679994589	97	-0.00437567804438821	0.00437567804438821	1.08857146015393	1
98	458.22	270.03	1.0229	5.12233860153363	11.3334923214145	98	0.00923754253815368	0.00923754253815368	1.09780900269209	1
99	450.78	264.79	1.021	5.11310105899548	11.3427298639527	99	-0.0354916108044829	0.0354916108044829	1.13330061349657	1
100	456.24	267.17	1.0283	5.14859266979996	11.3072382531482	100	0.0238231360194465	0.0238231360194465	1.15712374951602	1
101	463.22	276.56	1.0234	5.12476953378052	11.3310613891676	101	0.0379225430513639	0.0379225430513639	1.19504629256738	1
102	464.32	278.01	1.0156	5.08684699072915	11.368983932219	102	-0.0189612715256828	0.0189612715256828	1.21400756409306	1
103	465.5	279.56	1.0195	5.10580826225484	11.3500226606933	103	-0.0165303392787983	0.0165303392787983	1.23053790337186	1
104	454.21	275.46	1.0229	5.12233860153363	11.3334923214145	104	-0.00972372898752738	0.00972372898752738	1.24026163235939	1
105	448.88	276.08	1.0249	5.13206233052116	11.323768592427	105	0.0330606785575966	0.0330606785575966	1.27332231091699	1
106	458.45	269.86	1.0181	5.09900165196356	11.3568292709846	106	0	0	1.27332231091699	1
107	444.43	277.56	1.0181	5.09900165196356	11.3568292709846	107	-0.0092375425381519	0.0092375425381519	1.28255985345514	1
108	444.75	272.96	1.02	5.10823919450172	11.3475917284464	108	0	0	1.28255985345514	1
109	443.63	272.09	1.02	5.10823919450172	11.3475917284464	109	0.00680661029127094	0.00680661029127094	1.28936646374641	1
110	443.18	277.39	1.0186	5.10143258421045	11.3543983387377	110	-0.263513055562038	0.263513055562038	1.55287951930845	1
111	423.96	277.23	1.0728	5.36494563977248	11.0908852831756	111	-0.135159832926654	0.135159832926654	1.6880393522351	1
112	431.61	274.83	1.1006	5.50010547269914	10.955725450249	112	0.0928616118309034	0.0928616118309034	1.780900964066	1
113	425.31	270.22	1.0815	5.40724386086824	11.0485870620799	113	0.275181530347073	0.275181530347073	2.05608249441308	1
114	416.2	271.04	1.0249	5.13206233052116	11.323768592427	114	-0.052021950083283	0.052021950083283	2.10810444449636	1
115	406.21	275.66	1.0356	5.18408428060444	11.2717466423437	115	-0.316021192094693	0.316021192094693	2.42412563659105	1
116	393.22	279.25	1.1006	5.50010547269914	10.955725450249	116	-0.123491358141619	0.123491358141619	2.54761699473267	1
117	394.79	268.23	1.126	5.62359683084076	10.8322340921074	117	0.0121546612344119	0.0121546612344119	2.55977165596708	1
118	385.61	271.37	1.1235	5.61144216960635	10.8443887533418	118	-0.0928616118309034	0.0928616118309034	2.65263326779799	1
119	372.07	259.76	1.1426	5.70430378143725	10.7515271415109	119	0.0072927967406482	0.0072927967406482	2.65992606453864	1
120	370	278.35	1.1411	5.6970109846966	10.7588199382515	120	-0.0593147468239295	0.0593147468239295	2.71924081136257	1
121	376.79	276.07	1.1533	5.75632573152053	10.6995051914276	121	0.0593147468239295	0.0593147468239295	2.7785555581865	1
122	370.79	278.57	1.1411	5.6970109846966	10.7588199382515	122	-0.121060425894738	0.121060425894738	2.89961598408123	1
123	363.47	265.52	1.166	5.81807141059134	10.6377595123568	123	-0.375335938918623	0.375335938918623	3.27495192299986	1
124	359.21	270.38	1.2432	6.19340734950996	10.2624235734382	124	0.0904306795840206	0.0904306795840206	3.36538260258388	1
125	362.67	278.07	1.2246	6.10297666992594	10.3528542530222	125	0.194474579750581	0.194474579750581	3.55985718233446	1
126	366.56	265.32	1.1846	5.90850209017536	10.5473288327728	126	-0.111336696907207	0.111336696907207	3.67119387924166	1
127	361.89	268.91	1.2075	6.01983878708257	10.4359921358656	127	0.223159580263792	0.223159580263792	3.89435345950546	1
128	368.11	268.19	1.1616	5.79667920681877	10.6591517161294	128	0.168220511484252	0.168220511484252	4.06257397098971	1
129	375.03	261.48	1.127	5.62845869533452	10.8273722276136	129	0.194960766199959	0.194960766199959	4.25753473718967	1
130	381.23	268.05	1.0869	5.43349792913456	11.0223329938136	130	-0.00972372898752916	0.00972372898752916	4.2672584661772	1
131	381.41	269.65	1.0889	5.44322165812209	11.012609264826	131	-0.403534752982456	0.403534752982456	4.67079321915965	1
132	363.86	274.35	1.1719	5.84675641110455	10.6090745118436	132	-0.256220258821392	0.256220258821392	4.92701347798104	1
133	356.18	275.29	1.2246	6.10297666992594	10.3528542530222	133	-0.109391951109702	0.109391951109702	5.03640542909075	1
134	331.38	272.99	1.2471	6.21236862103564	10.2434623019125	134	0.0666075435645741	0.0666075435645741	5.10301297265532	1
135	328.75	259.51	1.2334	6.14576107747107	10.3100698454771	135	-0.215866783523145	0.215866783523145	5.31887975617846	1
136	333.16	252.46	1.2778	6.36162786099421	10.0942030619539	136	0.0403534752982448	0.0403534752982448	5.35923323147671	1
137	334.97	249.61	1.2695	6.32127438569597	10.1345565372522	137	0.0568838145770449	0.0568838145770449	5.41611704605375	1
138	328.48	261.71	1.2578	6.26439057111892	10.1914403518292	138	0.0666075435645759	0.0666075435645759	5.48272458961833	1
139	320.88	260.07	1.2441	6.19778302755435	10.2580478953938	139	-0.0855688150902569	0.0855688150902569	5.56829340470859	1
140	320.7	264.11	1.2617	6.2833518426446	10.1724790803035	140	0.0899444931346434	0.0899444931346434	5.65823789784323	1
141	330.99	275.84	1.2432	6.19340734950996	10.2624235734382	141	-0.123491358141617	0.123491358141617	5.78172925598485	1
142	328.99	270.7	1.2686	6.31689870765158	10.1389322152966	142	0.130784154882264	0.130784154882264	5.91251341086711	1
143	334.7	270.47	1.2417	6.18611455276931	10.2697163701788	143	-0.00729279674064642	0.00729279674064642	5.91980620760776	1
144	333.81	266.72	1.2432	6.19340734950996	10.2624235734382	144	-0.208573986782497	0.208573986782497	6.12838019439025	1
145	325.15	264.81	1.2861	6.40198133629246	10.0538495866557	145	-0.00243093224688273	0.00243093224688273	6.13081112663714	1
146	323.45	266.55	1.2866	6.40441226853934	10.0514186544088	146	0.27275059810019	0.27275059810019	6.40356172473733	1
147	323.14	255.76	1.2305	6.13166167043915	10.324169252509	147	-0.0831378828433742	0.0831378828433742	6.4866996075807	1
148	324.86	239.39	1.2476	6.21479955328252	10.2410313696656	148	-0.00680661029127094	0.00680661029127094	6.49350621787197	1
149	325.95	239.28	1.249	6.22160616357379	10.2342247593743	149	-0.218297715770026	0.218297715770026	6.711803933642	1
150	319.58	237.24	1.2939	6.43990387934382	10.0159270436043	150	0.0495910178363967	0.0495910178363967	6.7613949514784	1
151	319.43	234.46	1.2837	6.39031286150742	10.0655180614407	151	0.0165303392788019	0.0165303392788019	6.7779252907572	1
152	319.59	240.56	1.2803	6.37378252222862	10.0820484007195	152	0.0145855934812928	0.0145855934812928	6.79251088423849	1
153	329.56	252.66	1.2773	6.35919692874733	10.0966339942008	153	0.00437567804438821	0.00437567804438821	6.79688656228288	1
154	324.17	249.2	1.2764	6.35482125070294	10.1010096722452	154	0.3014355986134	0.3014355986134	7.09832216089628	1
155	342.59	262.49	1.2144	6.05338565208954	10.4024452708586	155	0.0121546612344119	0.0121546612344119	7.11047682213069	1
156	336.84	271.08	1.2119	6.04123099085513	10.414599932093	156	-0.135159832926654	0.135159832926654	7.24563665505734	1
157	336.06	266.75	1.2397	6.17639082378178	10.2794400991663	157	-0.235314241498205	0.235314241498205	7.48095089655555	1
158	335.73	250.18	1.2881	6.41170506527999	10.0441258576681	158	0.429788821248785	0.429788821248785	7.91073971780433	1
159	340.45	257.7	1.1997	5.9819162440312	10.4739146789169	159	-0.479379839085182	0.479379839085182	8.39011955688952	1
160	315.86	234.88	1.2983	6.46129608311639	9.99453483983175	160	0.232397122801943	0.232397122801943	8.62251667969146	1
161	324.87	231.82	1.2505	6.22889896031444	10.2269319626337	161	-0.0831378828433724	0.0831378828433724	8.70565456253483	1
162	328.55	236.21	1.2676	6.31203684315781	10.1437940797903	162	0.0427844075451294	0.0427844075451294	8.74843897007996	1
163	324.66	232.38	1.2588	6.26925243561269	10.1865784873354	163	-0.0213922037725673	0.0213922037725673	8.76983117385253	1
164	336.9	234.42	1.2632	6.29064463938525	10.1651862835629	164	0.0641766113176949	0.0641766113176949	8.83400778517022	1
165	339.52	230.72	1.25	6.22646802806756	10.2293628948806	165	0.36561220993109	0.36561220993109	9.19961999510131	1
166	354.38	236.95	1.1748	5.86085581813647	10.5949751048117	166	-0.484241703578945	0.484241703578945	9.68386169868026	1
167	344.6	231.11	1.2744	6.34509752171541	10.1107334012327	167	0.747754759140985	0.747754759140985	10.4316164578212	1
168	387.48	263.24	1.1206	5.59734276257443	10.8584881603737	168	-0.234828055048828	0.234828055048828	10.6664445128701	1
169	385.48	258.89	1.1689	5.83217081762326	10.6236601053249	169	0.265457801359544	0.265457801359544	10.9319023142296	1
170	379.25	248.09	1.1143	5.56671301626371	10.8891179066844	170	-0.393811023994928	0.393811023994928	11.3257133382245	1
171	375.46	240.66	1.1953	5.96052404025864	10.4953068826895	171	0.534318907864723	0.534318907864723	11.8600322460893	1
172	388.76	236.56	1.0854	5.42620513239392	11.0296257905542	172	-0.387004413703657	0.387004413703657	12.2470366597929	1
173	384.28	232.07	1.165	5.81320954609757	10.6426213768506	173	0.118629493647855	0.118629493647855	12.3656661534408	1
174	381.25	239.76	1.1406	5.69458005244972	10.7612508704984	174	0.0617456790708104	0.0617456790708104	12.4274118325116	1
175	383.05	237.22	1.1279	5.63283437337891	10.8229965495692	175	-0.0311159327600947	0.0311159327600947	12.4585277652717	1
176	386.15	255.68	1.1343	5.663950306139	10.7918806168091	176	-0.185237037212428	0.185237037212428	12.6437648024841	1
177	394.49	273.59	1.1724	5.84918734335143	10.6066435795967	177	0.51535763633904	0.51535763633904	13.1591224388232	1
178	409.13	269.11	1.0664	5.33382970701239	11.1220012159357	178	0.20176737649123	0.20176737649123	13.3608898153144	1
179	420.95	260.6	1.0249	5.13206233052116	11.323768592427	179	-0.0354916108044812	0.0354916108044812	13.3963814261189	1
180	422.61	250.25	1.0322	5.16755394132564	11.2882769816225	180	-0.187667969459312	0.187667969459312	13.5840493955782	1
181	428.74	251.38	1.0708	5.35522191078496	11.1006090121632	181	0.228021444757555	0.228021444757555	13.8120708403357	1
182	426.66	260.41	1.0239	5.1272004660274	11.3286304569207	182	-0.216352969972521	0.216352969972521	14.0284238103083	1
183	414.92	260.11	1.0684	5.34355343599992	11.1122774869482	183	0.0996682221221725	0.0996682221221725	14.1280920324304	1
184	420.01	257.14	1.0479	5.24388521387775	11.2119457090704	184	-0.0447291533426331	0.0447291533426331	14.1728211857731	1
185	423.1	241.51	1.0571	5.28861436722038	11.1672165557277	185	0.0354916108044812	0.0354916108044812	14.2083127965775	1
186	424.05	238.77	1.0498	5.2531227564159	11.2027081665322	186	-0.0714694080583396	0.0714694080583396	14.2797822046359	1
187	423.18	240.83	1.0645	5.32459216447424	11.1312387584739	187	0.111822883356584	0.111822883356584	14.3916050879925	1
188	434.61	234.83	1.0415	5.21276928111766	11.2430616418305	188	-0.0116684747850346	0.0116684747850346	14.4032735627775	1
189	432.63	237.54	1.0439	5.22443775590269	11.2313931670454	189	-0.24260703823885	0.24260703823885	14.6458806010163	1
190	430.61	241.83	1.0938	5.46704479414154	10.9887861288066	190	0.23045237700444	0.23045237700444	14.8763329780208	1
191	435.48	234.36	1.0464	5.2365924171371	11.219238505811	191	0.0690384758114568	0.0690384758114568	14.9453714538322	1
192	451.26	230.8	1.0322	5.16755394132564	11.2882769816225	192	0.0330606785575966	0.0330606785575966	14.9784321323898	1
193	443.65	236.9	1.0254	5.13449326276805	11.3213376601801	193	0.0379225430513639	0.0379225430513639	15.0163546754412	1
194	443.75	236.53	1.0176	5.09657071971668	11.3592602032314	194	-0.0140994070319156	0.0140994070319156	15.0304540824731	1
195	446.41	274.04	1.0205	5.1106701267486	11.3451607961995	195	-0.0617456790708104	0.0617456790708104	15.0921997615439	1
196	446.7	275.32	1.0332	5.17241580581941	11.2834151171287	196	0.0476462720388913	0.0476462720388913	15.1398460335828	1
197	447.69	278.33	1.0234	5.12476953378052	11.3310613891676	197	0.00243093224688273	0.00243093224688273	15.1422769658297	1
198	438.63	271.94	1.0229	5.12233860153363	11.3334923214145	198	-0.223159580263792	0.223159580263792	15.3654365460935	1
199	428.59	277.23	1.0688	5.34549818179743	11.1103327411507	199	0.237258987295709	0.237258987295709	15.6026955333892	1
200	434.63	272.86	1.02	5.10823919450172	11.3475917284464	200	-0.0335468650069757	0.0335468650069757	15.6362423983962	1
201	435.38	268.73	1.0269	5.14178605950869	11.3140448634394	201	-0.0826516963939969	0.0826516963939969	15.7188940947902	1
202	429.89	264.14	1.0439	5.22443775590269	11.2313931670454	202	-0.154607290901712	0.154607290901712	15.8735013856919	1
203	435.96	264.55	1.0757	5.3790450468044	11.0767858761437	203	0.263513055562038	0.263513055562038	16.1370144412539	1
204	442.25	269.87	1.0215	5.11553199124236	11.3402989317058	204	-0.132728900679773	0.132728900679773	16.2697433419337	1
205	441.38	266.19	1.0488	5.24826089192214	11.207570031026	205	0.137590765173538	0.137590765173538	16.4073341071072	1
206	434.57	279.78	1.0205	5.1106701267486	11.3451607961995	206	-0.280043394840838	0.280043394840838	16.6873775019481	1
207	433.08	279.7	1.0781	5.39071352158944	11.0651174013587	207	0.275181530347073	0.275181530347073	16.9625590322951	1
208	436.45	267.88	1.0215	5.11553199124236	11.3402989317058	208	0.00729279674064642	0.00729279674064642	16.9698518290358	1
209	447.65	254.38	1.02	5.10823919450172	11.3475917284464	209	-0.00486186449376369	0.00486186449376369	16.9747136935296	1
210	453.91	254.65	1.021	5.11310105899548	11.3427298639527	210	0	0	16.9747136935296	1
211	453.18	254.7	1.021	5.11310105899548	11.3427298639527	211	0	0	16.9747136935296	1
212	443.65	254.42	1.021	5.11310105899548	11.3427298639527	212	-0.0116684747850364	0.0116684747850364	16.9863821683146	1
213	453.79	257.94	1.0234	5.12476953378052	11.3310613891676	213	0.023336949570071	0.023336949570071	17.0097191178847	1
214	445.54	263.31	1.0186	5.10143258421045	11.3543983387377	214	-0.0568838145770449	0.0568838145770449	17.0666029324617	1
215	439.36	266.05	1.0303	5.15831639878749	11.2975145241606	215	-0.244551784036357	0.244551784036357	17.3111547164981	1
216	435.51	276.66	1.0806	5.40286818282385	11.0529627401243	216	-0.0875135608877606	0.0875135608877606	17.3986682773858	1
217	420.7	266.2	1.0986	5.49038174371161	10.9654491792365	217	-0.0311159327600929	0.0311159327600929	17.4297842101459	1
218	413.42	266.71	1.105	5.5214976764717	10.9343332464764	218	0.121060425894736	0.121060425894736	17.5508446360407	1
219	407.25	264.38	1.0801	5.40043725057697	11.0553936723712	219	0.075845086102726	0.075845086102726	17.6266897221434	1
220	410	270.99	1.0645	5.32459216447424	11.1312387584739	220	0.0121546612344119	0.0121546612344119	17.6388443833778	1
221	425.38	277.45	1.062	5.31243750323983	11.1433934197083	221	0.196905511997464	0.196905511997464	17.8357498953753	1
222	426.87	271.13	1.0215	5.11553199124236	11.3402989317058	222	-0.204198308738111	0.204198308738111	18.0399482041134	1
223	427.13	267.07	1.0635	5.31973029998047	11.1361006229677	223	-0.0471600855895158	0.0471600855895158	18.0871082897029	1
224	411.72	273.79	1.0732	5.36689038556999	11.0889405373781	224	0.194474579750581	0.194474579750581	18.2815828694535	1
225	406.91	272.59	1.0332	5.17241580581941	11.2834151171287	225	-0.149745426407948	0.149745426407948	18.4313282958614	1
226	409.51	274.61	1.064	5.32216123222736	11.1336696907208	226	0.163844833439866	0.163844833439866	18.5951731293013	1
227	411.92	278.6	1.0303	5.15831639878749	11.2975145241606	227	-0.140021697420419	0.140021697420419	18.7351948267217	1
228	414.48	276.48	1.0591	5.29833809620791	11.1574928267402	228	-0.118629493647854	0.118629493647854	18.8538243203696	1
229	411.11	272.16	1.0835	5.41696758985576	11.0388633330924	229	0.0568838145770432	0.0568838145770432	18.9107081349466	1
230	424.02	257.15	1.0718	5.36008377527872	11.0957471476694	230	0.199336444244347	0.199336444244347	19.1100445791909	1
231	418.14	261.36	1.0308	5.16074733103437	11.2950835919138	231	-0.306297463107166	0.306297463107166	19.4163420422981	1
232	407.35	258.13	1.0938	5.46704479414154	10.9887861288066	232	0.0262540682663293	0.0262540682663293	19.4425961105644	1
233	394.57	263.57	1.0884	5.44079072587521	11.0150401970729	233	0.249413648530119	0.249413648530119	19.6920097590946	1
234	400.1	267.71	1.0371	5.19137707734509	11.264453845603	234	-0.382142549209892	0.382142549209892	20.0741523083044	1
235	390.07	267.34	1.1157	5.57351962655498	10.8823112963931	235	-0.192529833953074	0.192529833953074	20.2666821422575	1
236	376.56	275.82	1.1553	5.76604946050806	10.6897814624401	236	-0.182806104965547	0.182806104965547	20.4494882472231	1
237	376.22	273.88	1.1929	5.9488555654736	10.5069753574745	237	0.168706697933629	0.168706697933629	20.6181949451567	1
238	384.76	257.32	1.1582	5.78014886753997	10.6756820554082	238	0.230452377004438	0.230452377004438	20.8486473221611	1
239	391.79	254.43	1.1108	5.54969649053554	10.9061344324126	239	-0.201767376491228	0.201767376491228	21.0504146986524	1
240	389.54	258.05	1.1523	5.75146386702677	10.7043670559214	240	0.25622025882139	0.25622025882139	21.3066349574738	1
241	390.44	245.34	1.0996	5.49524360820537	10.9605873147428	241	-0.289767123828366	0.289767123828366	21.5964020813021	1
242	384.57	245.22	1.1592	5.78501073203374	10.6708201909144	242	-0.0899444931346434	0.0899444931346434	21.6863465744368	1
243	386.09	247.29	1.1777	5.87495522516838	10.5808756977797	243	0.267888733606425	0.267888733606425	21.9542353080432	1
244	389.74	239.76	1.1226	5.60706649156196	10.8487644313862	244	0.0641766113176931	0.0641766113176931	22.0184119193609	1
245	389.49	231.49	1.1094	5.54288988024427	10.9129410427039	245	0.050077204285774	0.050077204285774	22.0684891236467	1
246	406.51	233.57	1.0991	5.49281267595849	10.9630182469896	246	-0.225590512510673	0.225590512510673	22.2940796361573	1
247	393.81	236.94	1.1455	5.71840318846917	10.737427734479	247	0.0092375425381519	0.0092375425381519	22.3033171786955	1
248	412.5	250	1.1436	5.70916564593101	10.7466652770171	248	0.268374920055802	0.268374920055802	22.5716920987513	1
249	418.16	255.11	1.0884	5.44079072587521	11.0150401970729	249	0.0213922037725638	0.0213922037725638	22.5930843025238	1
250	415.81	263.46	1.084	5.41939852210265	11.0364324008455	250	0.116198561400971	0.116198561400971	22.7092828639248	1
251	410.17	266.73	1.0601	5.30319996070167	11.1526309622465	251	0.00486186449376547	0.00486186449376547	22.7141447284186	1
252	409.68	262.24	1.0591	5.29833809620791	11.1574928267402	252	-0.0734141538558433	0.0734141538558433	22.7875588822744	1
253	419.98	245.71	1.0742	5.37175225006375	11.0840786728844	253	-0.0379225430513657	0.0379225430513657	22.8254814253258	1
254	417.97	237.99	1.082	5.40967479311512	11.046156129833	254	0.0923754253815279	0.0923754253815279	22.9178568507073	1
255	430.74	238.93	1.063	5.31729936773359	11.1385315552145	255	-0.075845086102726	0.075845086102726	22.99370193681	1
256	416.13	235.69	1.0786	5.39314445383632	11.0626864691118	256	-0.396728142691186	0.396728142691186	23.3904300795012	1
257	382.98	230.84	1.1602	5.7898725965275	10.6659583264206	257	0.301921785062776	0.301921785062776	23.692351864564	1
258	395.68	231.57	1.0981	5.48795081146473	10.9678801114834	258	-0.0739003403052187	0.0739003403052187	23.7662522048692	1
259	412.54	233.6	1.1133	5.56185115176995	10.8939797711782	259	0.2849052593346	0.2849052593346	24.0511574642038	1
260	423.37	239.12	1.0547	5.27694589243535	11.1788850305128	260	0.0544528823301622	0.0544528823301622	24.105610346534	1
261	424.18	255.08	1.0435	5.22249301010518	11.2333379128429	261	-0.0636904248683141	0.0636904248683141	24.1693007714023	1
262	427.69	251.91	1.0566	5.2861834349735	11.1696474879746	262	-0.130784154882265	0.130784154882265	24.3000849262846	1
263	424.07	257.49	1.0835	5.41696758985576	11.0388633330924	263	0.336927209417881	0.336927209417881	24.6370121357024	1
264	427.33	262.49	1.0142	5.08004038043788	11.3757905425102	264	-0.194474579750581	0.194474579750581	24.831486715453	1
265	441.4	266.31	1.0542	5.27451496018846	11.1813159627597	265	-0.0354916108044829	0.0354916108044829	24.8669783262575	1
266	434.53	265.08	1.0615	5.31000657099295	11.1458243519552	266	0.20176737649123	0.20176737649123	25.0687457027487	1
267	430.24	259.75	1.02	5.10823919450172	11.3475917284464	267	0	0	25.0687457027487	1
268	430.7	257.12	1.02	5.10823919450172	11.3475917284464	268	-0.194960766199959	0.194960766199959	25.2637064689487	1
269	422.75	239.17	1.0601	5.30319996070167	11.1526309622465	269	-0.0330606785575966	0.0330606785575966	25.2967671475063	1
270	420.16	239.22	1.0669	5.33626063925927	11.1195702836889	270	0.130784154882264	0.130784154882264	25.4275513023886	1
271	439.58	249.17	1.04	5.20547648437701	11.2503544385711	271	-0.123491358141617	0.123491358141617	25.5510426605302	1
272	437.09	247.36	1.0654	5.32896784251863	11.1268630804295	272	0.151690172205452	0.151690172205452	25.7027328327356	1
273	425.32	264.95	1.0342	5.17727767031317	11.278553252635	273	0.0666075435645759	0.0666075435645759	25.7693403763002	1
274	421.41	261.02	1.0205	5.1106701267486	11.3451607961995	274	-0.246982716283238	0.246982716283238	26.0163230925834	1
275	401.28	276.98	1.0713	5.35765284303184	11.0981780799163	275	0.0948063576284071	0.0948063576284071	26.1111294502119	1
276	398.38	278.5	1.0518	5.26284648540343	11.1929844375447	276	-0.1424526296673	0.1424526296673	26.2535820798792	1
277	405.44	277.49	1.0811	5.40529911507073	11.0505318078774	277	0.289767123828366	0.289767123828366	26.5433492037075	1
278	423.27	272.88	1.0215	5.11553199124236	11.3402989317058	278	0.0286850005132102	0.0286850005132102	26.5720342042207	1
279	421.67	273.13	1.0156	5.08684699072915	11.368983932219	279	-0.00486186449376369	0.00486186449376369	26.5768960687145	1
280	425.29	275.25	1.0166	5.09170885522292	11.3641220677252	280	-0.152176358654831	0.152176358654831	26.7290724273693	1
281	412.99	275.97	1.0479	5.24388521387775	11.2119457090704	281	-0.284419072885225	0.284419072885225	27.0134915002545	1
282	417.79	276.22	1.1064	5.52830428676297	10.9275266361852	282	0.151690172205454	0.151690172205454	27.16518167246	1
283	411.72	266.56	1.0752	5.37661411455752	11.0792168083906	283	0.075845086102726	0.075845086102726	27.2410267585627	1
284	398.82	263.97	1.0596	5.30076902845479	11.1550618944933	284	-0.185237037212428	0.185237037212428	27.4262637957752	1
285	388.68	277.16	1.0977	5.48600606566722	10.9698248572809	285	-0.0140994070319174	0.0140994070319174	27.4403632028071	1
286	389.45	278.44	1.1006	5.50010547269914	10.955725450249	286	0.0617456790708086	0.0617456790708086	27.5021088818779	1
287	385.55	278.3	1.0879	5.43835979362833	11.0174711293198	287	-0.0899444931346434	0.0899444931346434	27.5920533750125	1
288	393.23	277.5	1.1064	5.52830428676297	10.9275266361852	288	-0.0311159327600929	0.0311159327600929	27.6231693077726	1
289	384.94	278.78	1.1128	5.55942021952307	10.8964107034251	289	-0.185237037212428	0.185237037212428	27.808406344985	1
290	381.85	278.75	1.1509	5.74465725673549	10.7111736662126	290	0.0238231360194447	0.0238231360194447	27.8322294810045	1
291	377.9	276.71	1.146	5.72083412071605	10.7349968022321	291	0.0807069505964932	0.0807069505964932	27.912936431601	1
292	371.55	270.8	1.1294	5.64012717011956	10.8157037528286	292	-0.220728648016912	0.220728648016912	28.1336650796179	1
293	368.55	253.23	1.1748	5.86085581813647	10.5949751048117	293	0.244551784036357	0.244551784036357	28.3782168636543	1
294	369.08	260.35	1.1245	5.61630403410011	10.839526888848	294	-0.289767123828366	0.289767123828366	28.6679839874826	1
295	380.71	252.42	1.1841	5.90607115792848	10.5497597650197	295	0.1424526296673	0.1424526296673	28.8104366171499	1
296	385.05	255.74	1.1548	5.76361852826118	10.692212394687	296	0.0739003403052223	0.0739003403052223	28.8843369574551	1
297	377.07	248.95	1.1396	5.68971818795595	10.7661127349922	297	0.0875135608877606	0.0875135608877606	28.9718505183429	1
298	382.52	238.16	1.1216	5.60220462706819	10.8536262958799	298	-0.270319665853307	0.270319665853307	29.2421701841962	1
299	378	234.01	1.1772	5.8725242929215	10.5833066300266	299	0.223159580263792	0.223159580263792	29.46532976446	1
300	384.33	237.38	1.1313	5.64936471265771	10.8064662102904	300	0.0306297463107175	0.0306297463107175	29.4959595107707	1
301	399.61	233.64	1.125	5.61873496634699	10.8370959566011	301	0.156552036699217	0.156552036699217	29.6525115474699	1
302	394.57	240.83	1.0928	5.46218292964778	10.9936479933004	302	-0.00243093224688273	0.00243093224688273	29.6549424797168	1
303	393.44	234.64	1.0933	5.46461386189466	10.9912170610535	303	-0.151690172205454	0.151690172205454	29.8066326519223	1
304	383.54	239.17	1.1245	5.61630403410011	10.839526888848	304	0.108905764660324	0.108905764660324	29.9155384165826	1
305	389.28	244.05	1.1021	5.50739826943979	10.9484326535083	305	-0.0807069505964897	0.0807069505964897	29.9962453671791	1
306	391.66	242.96	1.1187	5.58810522003628	10.8677257029119	306	0.0763312725521033	0.0763312725521033	30.0725766397312	1
307	391.03	245.17	1.103	5.51177394748417	10.944056975464	307	0.0379225430513621	0.0379225430513621	30.1104991827826	1
308	394.39	240.79	1.0952	5.47385140443281	10.9819795185153	308	-0.0617456790708104	0.0617456790708104	30.1722448618534	1
309	396.68	244.57	1.1079	5.53559708350362	10.9202338394445	309	0.0213922037725656	0.0213922037725656	30.1936370656259	1
310	400.9	252.16	1.1035	5.51420487973106	10.9416260432171	310	-0.180375172718664	0.180375172718664	30.3740122383446	1
311	386.18	255.09	1.1406	5.69458005244972	10.7612508704984	311	0.253789326574509	0.253789326574509	30.6278015649191	1
312	381.74	269.22	1.0884	5.44079072587521	11.0150401970729	312	-0.166275765686748	0.166275765686748	30.7940773306059	1
313	373.94	279.04	1.1226	5.60706649156196	10.8487644313862	313	-0.353457548696682	0.353457548696682	31.1475348793025	1
314	367.42	275.15	1.1953	5.96052404025864	10.4953068826895	314	0.493479246117101	0.493479246117101	31.6410141254196	1
315	382.87	267.28	1.0938	5.46704479414154	10.9887861288066	315	-0.0593147468239277	0.0593147468239277	31.7003288722436	1
316	388.55	271.75	1.106	5.52635954096547	10.9294713819827	316	-0.0422982210957503	0.0422982210957503	31.7426270933393	1
317	385.19	279.54	1.1147	5.56865776206122	10.8871731608869	317	-0.237745173745086	0.237745173745086	31.9803722670844	1
318	375.07	276.08	1.1636	5.8064029358063	10.6494279871418	318	0.144883561914185	0.144883561914185	32.1252558289986	1
319	375.88	279.46	1.1338	5.66151937389212	10.794311549056	319	-0.268374920055804	0.268374920055804	32.3936307490544	1
320	368.8	249.96	1.189	5.92989429394792	10.5259366290002	320	0.19739169844684	0.19739169844684	32.5910224475012	1
321	364.2	248.44	1.1484	5.73250259550108	10.723328327447	321	-0.15460729090171	0.15460729090171	32.7456297384029	1
322	344.01	246.95	1.1802	5.88710988640279	10.5687210365453	322	-0.218297715770028	0.218297715770028	32.963927454173	1
323	337.76	251.65	1.2251	6.10540760217282	10.3504233207753	323	-0.106961018862821	0.106961018862821	33.0708884730358	1
324	340.45	260.69	1.2471	6.21236862103564	10.2434623019125	324	0.299490852815895	0.299490852815895	33.3703793258517	1
325	343.73	261.68	1.1855	5.91287776821975	10.5429531547284	325	-0.404020939431831	0.404020939431831	33.7744002652835	1
326	336.95	248.57	1.2686	6.31689870765158	10.1389322152966	326	0.135646019376029	0.135646019376029	33.9100462846595	1
327	327.65	245.82	1.2407	6.18125268827555	10.2745782346726	327	-0.0213922037725638	0.0213922037725638	33.9314384884321	1
328	325.5	238.98	1.2451	6.20264489204811	10.2531860309	328	-0.135159832926654	0.135159832926654	34.0665983213588	1
329	328.77	238.48	1.2729	6.33780472497477	10.1180261979734	329	0.275181530347073	0.275181530347073	34.3417798517058	1
330	349.26	239.41	1.2163	6.06262319462769	10.3932077283204	330	-0.128353222635383	0.128353222635383	34.4701330743412	1
331	347.77	246.16	1.2427	6.19097641726308	10.2648545056851	331	0.230452377004436	0.230452377004436	34.7005854513456	1
332	347.91	259.34	1.1953	5.96052404025864	10.4953068826895	332	-0.0238231360194447	0.0238231360194447	34.7244085873651	1
333	344.53	268.96	1.2002	5.98434717627809	10.47148374667	333	-0.0403534752982466	0.0403534752982466	34.7647620626633	1
334	346.5	276.38	1.2085	6.02470065157633	10.4311302713718	334	-0.192043647503699	0.192043647503699	34.956805710167	1
335	328.25	268.56	1.248	6.21674429908003	10.2390866238681	335	-0.0170165257281756	0.0170165257281756	34.9738222358952	1
336	321.4	261.51	1.2515	6.23376082480821	10.2220700981399	336	-0.0923754253815261	0.0923754253815261	35.0661976612767	1
337	330.45	252.59	1.2705	6.32613625018973	10.1296946727584	337	0.144883561914183	0.144883561914183	35.2110812231909	1
338	333.49	263.56	1.2407	6.18125268827555	10.2745782346726	338	-0.0855688150902552	0.0855688150902552	35.2966500382812	1
339	322.57	275.97	1.2583	6.2668215033658	10.1890094195823	339	-0.00486186449376547	0.00486186449376547	35.3015119027749	1
340	319.7	274.54	1.2593	6.27168336785957	10.1841475550886	340	-0.0165303392787983	0.0165303392787983	35.3180422420537	1
341	323.19	273.96	1.2627	6.28821370713837	10.1676172158098	341	0.144883561914181	0.144883561914181	35.4629258039679	1
342	336.93	278.19	1.2329	6.14333014522419	10.3125007777239	342	0.047646272038893	0.047646272038893	35.5105720760068	1
343	339.76	279.33	1.2231	6.09568387318529	10.3601470497628	343	-0.0598009332733032	0.0598009332733032	35.5703730092801	1
344	328.79	266.4	1.2354	6.1554848064586	10.3003461164895	344	-0.0685522893620796	0.0685522893620796	35.6389252986422	1
345	331.2	259.1	1.2495	6.22403709582068	10.2317938271275	345	0.446319160527583	0.446319160527583	36.0852444591698	1
346	339.57	245.76	1.1577	5.77771793529309	10.678112987655	346	-0.0928616118309016	0.0928616118309016	36.1781060710007	1
347	349.99	235.94	1.1768	5.870579547124	10.5852513758241	347	0.133215087129148	0.133215087129148	36.3113211581298	1
348	362.59	249	1.1494	5.73736445999485	10.7184664629533	348	-0.0189612715256828	0.0189612715256828	36.3302824296555	1
349	370.18	241.84	1.1533	5.75632573152053	10.6995051914276	349	0.0923754253815261	0.0923754253815261	36.422657855037	1
350	371.57	245.54	1.1343	5.663950306139	10.7918806168091	350	-0.196905511997464	0.196905511997464	36.6195633670345	1
351	373.51	249.36	1.1748	5.86085581813647	10.5949751048117	351	-0.161413901192981	0.161413901192981	36.7809772682275	1
352	368.06	240.41	1.208	6.02226971932945	10.4335612036187	352	0.0782760183496105	0.0782760183496105	36.8592532865771	1
353	369.29	240.22	1.1919	5.94399370097984	10.5118372219683	353	-0.1755133082249	0.1755133082249	37.034766594802	1
354	350.65	256.15	1.228	6.11950700920474	10.3363239137434	354	0.472087042344535	0.472087042344535	37.5068536371465	1
355	342.73	246.57	1.1309	5.6474199668602	10.8084109560879	355	-0.688440012317058	0.688440012317058	38.1952936494636	1
356	346.73	256.76	1.2725	6.33585997917726	10.1199709437709	356	0.375335938918621	0.375335938918621	38.5706295883822	1
357	340.62	255.1	1.1953	5.96052404025864	10.4953068826895	357	0.0306297463107175	0.0306297463107175	38.6012593346929	1
358	342.32	253.18	1.189	5.92989429394792	10.5259366290002	358	-0.213435851276264	0.213435851276264	38.8146951859692	1
359	341.61	261.89	1.2329	6.14333014522419	10.3125007777239	359	-0.0476462720388895	0.0476462720388895	38.8623414580081	1
360	341.97	265.99	1.2427	6.19097641726308	10.2648545056851	360	0.270805852302683	0.270805852302683	39.1331473103108	1
361	350.4	263.79	1.187	5.92017056496039	10.5356603579877	361	-0.360750345437328	0.360750345437328	39.4938976557481	1
362	336.42	268.39	1.2612	6.28092091039772	10.1749100125504	362	0.242120851789473	0.242120851789473	39.7360185075376	1
363	338.4	276.35	1.2114	6.03880005860825	10.4170308643399	363	0.0452153397920121	0.0452153397920121	39.7812338473296	1
364	339.15	276.6	1.2021	5.99358471881624	10.4622462041319	364	-0.10015440857155	0.10015440857155	39.8813882559011	1
365	340.01	279.44	1.2227	6.09373912738779	10.3620917955603	365	-0.144397375464807	0.144397375464807	40.0257856313659	1
366	319.65	279.02	1.2524	6.23813650285259	10.2176944200955	366	-0.0763312725521033	0.0763312725521033	40.102116903918	1
367	321.1	272.62	1.2681	6.3144677754047	10.1413631475434	367	-0.0403534752982448	0.0403534752982448	40.1424703792163	1
368	321.17	269.27	1.2764	6.35482125070294	10.1010096722452	368	0.135646019376031	0.135646019376031	40.2781163985923	1
369	322.48	264.43	1.2485	6.21917523132691	10.2366556916212	369	-0.11668474785035	0.11668474785035	40.3948011464427	1
370	318.56	260.87	1.2725	6.33585997917726	10.1199709437709	370	-0.0471600855895158	0.0471600855895158	40.4419612320322	1
371	317.29	260.46	1.2822	6.38302006476678	10.0728108581814	371	-0.209060173231874	0.209060173231874	40.6510214052641	1
372	319.53	249.98	1.3252	6.59208023799865	9.86375068494948	372	0.156552036699217	0.156552036699217	40.8075734419633	1
373	318.63	233.81	1.293	6.43552820129943	10.0203027216487	373	-0.0641766113176914	0.0641766113176914	40.871750053281	1
374	317.94	234.25	1.3062	6.49970481261713	9.95612611033101	374	0.166275765686747	0.166275765686747	41.0380258189677	1
375	327.28	239.77	1.272	6.33342904693038	10.1224018760178	375	0	0	41.0380258189677	1
376	332.21	240.73	1.272	6.33342904693038	10.1224018760178	376	-0.0116684747850346	0.0116684747850346	41.0496942937527	1
377	328.53	236.83	1.2744	6.34509752171541	10.1107334012327	377	0.420065092261254	0.420065092261254	41.469759386014	1
378	349.52	232.4	1.188	5.92503242945416	10.530798493494	378	-0.0568838145770449	0.0568838145770449	41.526643200591	1
379	357.01	230.46	1.1997	5.9819162440312	10.4739146789169	379	-0.261082123315155	0.261082123315155	41.7877253239062	1
380	339.39	230.38	1.2534	6.24299836734636	10.2128325556018	380	0.185237037212429	0.185237037212429	41.9729623611186	1
381	339.16	238.32	1.2153	6.05776133013393	10.3980695928142	381	-0.232883309251323	0.232883309251323	42.2058456703699	1
382	335.48	234.47	1.2632	6.29064463938525	10.1651862835629	382	0.0238231360194483	0.0238231360194483	42.2296688063894	1
383	321	231.3	1.2583	6.2668215033658	10.1890094195823	383	-0.0807069505964915	0.0807069505964915	42.3103757569859	1
384	335.8	241.69	1.2749	6.3475284539623	10.1083024689858	384	-0.0807069505964915	0.0807069505964915	42.3910827075824	1
385	328.97	242.82	1.2915	6.42823540455879	10.0275955183893	385	0.0593147468239259	0.0593147468239259	42.4503974544063	1
386	329.78	239.12	1.2793	6.36892065773486	10.0869102652133	386	0.403534752982459	0.403534752982459	42.8539322073888	1
387	358.8	232.57	1.1963	5.9653859047524	10.4904450181957	387	0.0904306795840188	0.0904306795840188	42.9443628869728	1
388	361.56	242.87	1.1777	5.87495522516838	10.5808756977797	388	-0.140021697420417	0.140021697420417	43.0843845843932	1
389	361.76	235.68	1.2065	6.0149769225888	10.4408540003593	389	0.192043647503699	0.192043647503699	43.2764282318969	1
390	372.07	237.09	1.167	5.8229332750851	10.632897647863	390	0.050077204285774	0.050077204285774	43.3265054361827	1
391	371.42	235.42	1.1567	5.77285607079933	10.6829748521488	391	-0.297059920569012	0.297059920569012	43.6235653567517	1
392	363.4	235.38	1.2178	6.06991599136834	10.3859149315798	392	0.17113763018051	0.17113763018051	43.7947029869322	1
393	385.3	230.14	1.1826	5.89877836118783	10.5570525617603	393	0.1755133082249	0.1755133082249	43.9702162951571	1
394	392.67	236.54	1.1465	5.72326505296293	10.7325658699852	394	0.0213922037725638	0.0213922037725638	43.9916084989297	1
395	382.66	237.07	1.1421	5.70187284919037	10.7539580737578	395	-0.0281988140638347	0.0281988140638347	44.0198073129935	1
396	394.85	253.43	1.1479	5.7300716632542	10.7257592596939	396	0.19447457975058	0.19447457975058	44.2142818927441	1
397	391.7	253.99	1.1079	5.53559708350362	10.9202338394445	397	0.0568838145770467	0.0568838145770467	44.2711657073211	1
398	390.45	254.08	1.0962	5.47871326892657	10.9771176540216	398	-0.111336696907207	0.111336696907207	44.3825024042283	1
399	392.44	260.16	1.1191	5.59004996583378	10.8657809571143	399	-0.218783902219403	0.218783902219403	44.6012863064477	1
400	389.78	259.04	1.1641	5.80883386805319	10.6469970548949	400	0.123491358141617	0.123491358141617	44.7247776645893	1
401	398.97	246.09	1.1387	5.68534250991157	10.7704884130366	401	0.00972372898752916	0.00972372898752916	44.7345013935769	1
402	411.79	251.1	1.1367	5.67561878092404	10.7802121420241	402	0.0875135608877624	0.0875135608877624	44.8220149544646	1
403	400.22	256.79	1.1187	5.58810522003628	10.8677257029119	403	0.221214834466286	0.221214834466286	45.0432297889309	1
404	394.18	261.41	1.0732	5.36689038556999	11.0889405373781	404	-0.382628735659269	0.382628735659269	45.4258585245902	1
405	387.13	265.7	1.1519	5.74951912122926	10.7063118017189	405	-0.0782760183496087	0.0782760183496087	45.5041345429398	1
406	382.56	259.35	1.168	5.82779513957887	10.6280357833693	406	-0.1424526296673	0.1424526296673	45.6465871726071	1
407	385.48	249.6	1.1973	5.97024776924617	10.485583153702	407	0.0189612715256811	0.0189612715256811	45.6655484441328	1
408	369.61	265.83	1.1934	5.95128649772049	10.5045444252276	408	0.254275513023886	0.254275513023886	45.9198239571567	1
409	363.84	262.68	1.1411	5.6970109846966	10.7588199382515	409	-0.0617456790708104	0.0617456790708104	45.9815696362275	1
410	368.45	270.07	1.1538	5.75875666376741	10.6970742591807	410	-0.320396870139083	0.320396870139083	46.3019665063666	1
411	355.94	274.39	1.2197	6.07915353390649	10.3766773890416	411	0.1589829689461	0.1589829689461	46.4609494753127	1
412	358.04	279.41	1.187	5.92017056496039	10.5356603579877	412	-0.235314241498203	0.235314241498203	46.6962637168109	1
413	337.15	277.33	1.2354	6.1554848064586	10.3003461164895	413	0.00486186449376547	0.00486186449376547	46.7011255813046	1
414	333.93	273.57	1.2344	6.15062294196483	10.3052079809833	414	-0.0661213571151986	0.0661213571151986	46.7672469384198	1
415	341.94	263.92	1.248	6.21674429908003	10.2390866238681	415	-0.052508136532655	0.052508136532655	46.8197550749525	1
416	339.67	261.51	1.2588	6.26925243561269	10.1865784873354	416	0.213922037725638	0.213922037725638	47.0336771126781	1
417	335.47	272.7	1.2148	6.05533039788705	10.4005005250611	417	-0.166275765686748	0.166275765686748	47.1999528783649	1
418	316.28	270.01	1.249	6.22160616357379	10.2342247593743	418	-0.00243093224688096	0.00243093224688096	47.2023838106118	1
419	316.47	270.92	1.2495	6.22403709582068	10.2317938271275	419	-0.35637466739294	0.35637466739294	47.5587584780047	1
420	315.45	263.05	1.3228	6.58041176321362	9.87541915973451	420	0.147314494161064	0.147314494161064	47.7060729721658	1
421	317.24	259.31	1.2925	6.43309726905255	10.0227336538956	421	0.0879997473371397	0.0879997473371397	47.7940727195029	1
422	320.35	272.7	1.2744	6.34509752171541	10.1107334012327	422	0.00243093224688096	0.00243093224688096	47.7965036517498	1
423	315.32	272.96	1.2739	6.34266658946853	10.1131643334796	423	0.0495910178363985	0.0495910178363985	47.8460946695862	1
424	324.1	272.76	1.2637	6.29307557163213	10.162755351316	424	-0.0685522893620796	0.0685522893620796	47.9146469589483	1
425	327.2	274.78	1.2778	6.36162786099421	10.0942030619539	425	0.398672888488692	0.398672888488692	48.313319847437	1
426	337.35	273.56	1.1958	5.96295497250552	10.4928759504426	426	-0.00243093224688096	0.00243093224688096	48.3157507796838	1
427	336.97	273.6	1.1963	5.9653859047524	10.4904450181957	427	-0.00923754253815368	0.00923754253815368	48.324988322222	1
428	340.64	267.33	1.1982	5.97462344729056	10.4812074756576	428	-0.0831378828433742	0.0831378828433742	48.4081262050654	1
429	346.25	278.2	1.2153	6.05776133013393	10.3980695928142	429	0.121060425894738	0.121060425894738	48.5291866309601	1
430	354.69	266.7	1.1904	5.93670090423919	10.5191300187089	430	0.0238231360194447	0.0238231360194447	48.5530097669795	1
431	356.65	271.77	1.1855	5.91287776821975	10.5429531547284	431	0.132728900679773	0.132728900679773	48.6857386676593	1
432	364.01	261.7	1.1582	5.78014886753997	10.6756820554082	432	-0.147314494161066	0.147314494161066	48.8330531618204	1
433	356.66	269.71	1.1885	5.92746336170104	10.5283675612471	433	-0.270319665853307	0.270319665853307	49.1033728276737	1
434	348.16	267.3	1.2441	6.19778302755435	10.2580478953938	434	-0.0213922037725638	0.0213922037725638	49.1247650314463	1
435	332.82	267.4	1.2485	6.21917523132691	10.2366556916212	435	-0.00243093224688451	0.00243093224688451	49.1271959636931	1
436	326.13	262.6	1.249	6.22160616357379	10.2342247593743	436	0.541125518155994	0.541125518155994	49.6683214818491	1
437	341.55	245.34	1.1377	5.6804806454178	10.7753502775303	437	-0.64565560477193	0.64565560477193	50.3139770866211	1
438	328.47	240.78	1.2705	6.32613625018973	10.1296946727584	438	0.028685000513212	0.028685000513212	50.3426620871343	1
439	334.98	237.39	1.2646	6.29745124967652	10.1583796732716	439	0.149259239958571	0.149259239958571	50.4919213270928	1
440	339.49	235.04	1.2339	6.14819200971795	10.3076389132302	440	-0.0948063576284106	0.0948063576284106	50.5867276847213	1
441	332.85	233.69	1.2534	6.24299836734636	10.2128325556018	441	-0.0928616118309016	0.0928616118309016	50.6795892965522	1
442	337.11	239.56	1.2725	6.33585997917726	10.1199709437709	442	0.527026111124076	0.527026111124076	51.2066154076762	1
443	344.25	253.31	1.1641	5.80883386805319	10.6469970548949	443	-0.3179659378922	0.3179659378922	51.5245813455684	1
444	339.58	259.88	1.2295	6.12679980594539	10.3290311170027	444	0.196905511997462	0.196905511997462	51.7214868575659	1
445	350.86	252.87	1.189	5.92989429394792	10.5259366290002	445	-0.0233369495700693	0.0233369495700693	51.744823807136	1
446	364.01	254.3	1.1938	5.95323124351799	10.5025996794301	446	-0.0359777972538584	0.0359777972538584	51.7808016043898	1
447	358.44	253.9	1.2012	5.98920904077185	10.4666218821763	447	-0.146828307711688	0.146828307711688	51.9276299121015	1
448	359.35	257.69	1.2314	6.13603734848354	10.3197935744646	448	0.405965685229338	0.405965685229338	52.3335955973308	1
449	366.23	260.95	1.1479	5.7300716632542	10.7257592596939	449	0.0593147468239277	0.0593147468239277	52.3929103441548	1
450	367.6	260.35	1.1357	5.67075691643027	10.7850740065179	450	0.0617456790708086	0.0617456790708086	52.4546560232256	1
451	369.59	259.84	1.123	5.60901123735946	10.8468196855887	451	-0.161900087642358	0.161900087642358	52.6165561108679	1
452	381.5	246.78	1.1563	5.77091132500182	10.6849195979463	452	-0.1589829689461	0.1589829689461	52.775539079814	1
453	382.89	246.5	1.189	5.92989429394792	10.5259366290002	453	0.439512550236314	0.439512550236314	53.2150516300504	1
454	404.81	233.75	1.0986	5.49038174371161	10.9654491792365	454	0.130297968432888	0.130297968432888	53.3453495984832	1
455	406.94	239.22	1.0718	5.36008377527872	11.0957471476694	455	0.190098901706193	0.190098901706193	53.5354485001894	1
456	412.11	242.98	1.0327	5.16998487357253	11.2858460493756	456	-0.372905006671738	0.372905006671738	53.9083535068612	1
457	411.76	246.75	1.1094	5.54288988024427	10.9129410427039	457	0.0476462720388913	0.0476462720388913	53.9559997789001	1
458	415.09	249.74	1.0996	5.49524360820537	10.9605873147428	458	0.106961018862821	0.106961018862821	54.0629607977629	1
459	412.6	245.29	1.0776	5.38828258934255	11.0675483336056	459	0.194474579750581	0.194474579750581	54.2574353775135	1
460	407.51	254.21	1.0376	5.19380800959197	11.2620229133562	460	-0.0213922037725638	0.0213922037725638	54.278827581286	1
461	399.44	267.38	1.042	5.21520021336454	11.2406307095836	461	-0.330120599126612	0.330120599126612	54.6089481804126	1
462	395.65	248.1	1.1099	5.54532081249115	10.910510110457	462	0.0593147468239277	0.0593147468239277	54.6682629272366	1
463	407.89	234.37	1.0977	5.48600606566722	10.9698248572809	463	0.313590259847812	0.313590259847812	54.9818531870844	1
464	425.68	232.41	1.0332	5.17241580581941	11.2834151171287	464	0	0	54.9818531870844	1
465	427.37	235.16	1.0332	5.17241580581941	11.2834151171287	465	-0.0714694080583396	0.0714694080583396	55.0533225951427	1
466	431.1	244.36	1.0479	5.24388521387775	11.2119457090704	466	0.104530086615938	0.104530086615938	55.1578526817587	1
467	442.12	248.16	1.0264	5.13935512726181	11.3164757956863	467	0.0072927967406482	0.0072927967406482	55.1651454784993	1
468	450.22	249.79	1.0249	5.13206233052116	11.323768592427	468	0.0262540682663257	0.0262540682663257	55.1913995467656	1
469	456.96	243.74	1.0195	5.10580826225484	11.3500226606933	469	-0.00243093224688096	0.00243093224688096	55.1938304790125	1
470	456.27	246.25	1.02	5.10823919450172	11.3475917284464	470	-0.00729279674064642	0.00729279674064642	55.2011232757532	1
471	453.72	230.64	1.0215	5.11553199124236	11.3402989317058	471	0	0	55.2011232757532	1
472	449.81	237.36	1.0215	5.11553199124236	11.3402989317058	472	-0.0972372898752916	0.0972372898752916	55.2983605656285	1
473	450.07	235.81	1.0415	5.21276928111766	11.2430616418305	473	0.0948063576284088	0.0948063576284088	55.3931669232569	1
474	453.95	236.59	1.022	5.11796292348925	11.3378679994589	474	-0.00680661029127094	0.00680661029127094	55.3999735335481	1
475	459.06	251.15	1.0234	5.12476953378052	11.3310613891676	475	-0.0145855934812928	0.0145855934812928	55.4145591270294	1
476	472.61	255.7	1.0264	5.13935512726181	11.3164757956863	476	0.028685000513212	0.028685000513212	55.4432441275426	1
477	473.59	251.93	1.0205	5.1106701267486	11.3451607961995	477	0.0165303392787983	0.0165303392787983	55.4597744668214	1
478	478.64	254.86	1.0171	5.0941397874698	11.3616911354783	478	-0.00729279674064642	0.00729279674064642	55.4670672635621	1
479	490.69	264.21	1.0186	5.10143258421045	11.3543983387377	479	-0.0165303392788001	0.0165303392788001	55.4835976028409	1
480	492.7	264.18	1.022	5.11796292348925	11.3378679994589	480	-0.0116684747850346	0.0116684747850346	55.4952660776259	1
481	491.96	263.81	1.0244	5.12963139827428	11.3261995246739	481	0.0165303392788001	0.0165303392788001	55.5117964169047	1
482	488.57	259.14	1.021	5.11310105899548	11.3427298639527	482	-0.00486186449376547	0.00486186449376547	55.5166582813985	1
483	486.95	274.63	1.022	5.11796292348925	11.3378679994589	483	0.028685000513212	0.028685000513212	55.5453432819117	1
484	494.15	279.28	1.0161	5.08927792297604	11.3665529999721	484	-0.0330606785576002	0.0330606785576002	55.5784039604693	1
485	469.45	273.55	1.0229	5.12233860153363	11.3334923214145	485	-0.0145855934812928	0.0145855934812928	55.5929895539506	1
486	470.22	264.04	1.0259	5.13692419501493	11.3189067279332	486	0.0145855934812928	0.0145855934812928	55.6075751474319	1
487	472.98	266.33	1.0229	5.12233860153363	11.3334923214145	487	0.00680661029127094	0.00680661029127094	55.6143817577232	1
488	475.18	270.87	1.0215	5.11553199124236	11.3402989317058	488	-0.00486186449376547	0.00486186449376547	55.6192436222169	1
489	474.59	269.33	1.0225	5.12039385573613	11.335437067212	489	0.0145855934812928	0.0145855934812928	55.6338292156982	1
490	476.62	258.55	1.0195	5.10580826225484	11.3500226606933	490	0	0	55.6338292156982	1
491	468.2	258.58	1.0195	5.10580826225484	11.3500226606933	491	-0.00972372898752738	0.00972372898752738	55.6435529446857	1
492	464.91	260.91	1.0215	5.11553199124236	11.3402989317058	492	-0.00680661029127094	0.00680661029127094	55.650359554977	1
493	465.73	258.98	1.0229	5.12233860153363	11.3334923214145	493	0.00437567804438821	0.00437567804438821	55.6547352330214	1
494	467.62	261.41	1.022	5.11796292348925	11.3378679994589	494	0.028685000513212	0.028685000513212	55.6834202335346	1
495	462.2	252.53	1.0161	5.08927792297604	11.3665529999721	495	-0.0165303392788019	0.0165303392788019	55.6999505728134	1
496	459.02	247.95	1.0195	5.10580826225484	11.3500226606933	496	0.00923754253815368	0.00923754253815368	55.7091881153516	1
497	456.59	241.88	1.0176	5.09657071971668	11.3592602032314	497	-0.0189612715256811	0.0189612715256811	55.7281493868772	1
498	461.14	230.94	1.0215	5.11553199124236	11.3402989317058	498	0.00243093224688273	0.00243093224688273	55.7305803191241	1
499	461.11	234.71	1.021	5.11310105899548	11.3427298639527	499	-0.00486186449376547	0.00486186449376547	55.7354421836179	1
500	449.34	245.99	1.022	5.11796292348925	11.3378679994589	500	NA	NA	NA	1
501	325.4	248.5	1.27	6.32370531794285	10.1321256050053	1	0.0948063576284071	0.0948063576284071	0.0948063576284071	2
502	323.61	246.19	1.2505	6.22889896031444	10.2269319626337	2	-0.0807069505964897	0.0807069505964897	0.175513308224897	2
503	323.24	241.44	1.2671	6.30960591091093	10.1462250120372	3	0.296573734119637	0.296573734119637	0.472087042344533	2
504	332.14	244.47	1.2061	6.0130321767913	10.4427987461568	4	-0.165789579237371	0.165789579237371	0.637876621581905	2
505	327.04	244.8	1.2402	6.17882175602867	10.2770091669195	5	-0.408396617476221	0.408396617476221	1.04627323905813	2
506	319.37	243.03	1.3242	6.58721837350489	9.86861254944324	6	0.43173356704629	0.43173356704629	1.47800680610442	2
507	324.75	238.23	1.2354	6.1554848064586	10.3003461164895	7	-0.116198561400973	0.116198561400973	1.59420536750539	2
508	330.81	240.95	1.2593	6.27168336785957	10.1841475550886	8	-0.00243093224688096	0.00243093224688096	1.59663629975227	2
509	330.58	238.37	1.2598	6.27411430010645	10.1817166228417	9	0.0593147468239259	0.0593147468239259	1.6559510465762	2
510	336.43	234.03	1.2476	6.21479955328252	10.2410313696656	10	0	0	1.6559510465762	2
511	332.99	230.75	1.2476	6.21479955328252	10.2410313696656	11	-0.0306297463107157	0.0306297463107157	1.68658079288691	2
512	334.28	230.09	1.2539	6.24542929959324	10.2104016233549	12	-0.154121104452337	0.154121104452337	1.84070189733925	2
513	316.75	236.08	1.2856	6.39955040404558	10.0562805189026	13	0.0354916108044812	0.0354916108044812	1.87619350814373	2
514	317.29	244.76	1.2783	6.3640587932411	10.091772129707	14	0.0617456790708104	0.0617456790708104	1.93793918721454	2
515	315.46	246	1.2656	6.30231311417029	10.1535178087778	15	-0.275667716796448	0.275667716796448	2.21360690401099	2
516	316.43	250.8	1.3223	6.57798083096673	9.8778500919814	16	-0.0213922037725638	0.0213922037725638	2.23499910778355	2
517	315.07	232.65	1.3267	6.5993730347393	9.85645788820883	17	0.306297463107164	0.306297463107164	2.54129657089072	2
518	330.54	239.62	1.2637	6.29307557163213	10.162755351316	18	-0.00437567804438643	0.00437567804438643	2.5456722489351	2
519	334.1	243.07	1.2646	6.29745124967652	10.1583796732716	19	0.156552036699217	0.156552036699217	2.70222428563432	2
520	329.94	244.04	1.2324	6.1408992129773	10.3149317099708	20	-0.0831378828433742	0.0831378828433742	2.78536216847769	2
521	330.77	231.89	1.2495	6.22403709582068	10.2317938271275	21	-0.00243093224688096	0.00243093224688096	2.78779310072457	2
522	335	231.19	1.25	6.22646802806756	10.2293628948806	22	0.00972372898752738	0.00972372898752738	2.7975168297121	2
523	336.62	234.92	1.248	6.21674429908003	10.2390866238681	23	0.218297715770028	0.218297715770028	3.01581454548213	2
524	339.44	240.84	1.2031	5.99844658331	10.4573843396381	24	0.137590765173535	0.137590765173535	3.15340531065566	2
525	353.95	249.24	1.1748	5.86085581813647	10.5949751048117	25	0.156552036699219	0.156552036699219	3.30995734735488	2
526	348.71	248.22	1.1426	5.70430378143725	10.7515271415109	26	-0.332065344924118	0.332065344924118	3.642022692279	2
527	356.81	256.55	1.2109	6.03636912636137	10.4194617965868	27	0.175513308224899	0.175513308224899	3.8175360005039	2
528	365.63	271.73	1.1748	5.86085581813647	10.5949751048117	28	0.0879997473371397	0.0879997473371397	3.90553574784104	2
529	365.46	276.06	1.1567	5.77285607079933	10.6829748521488	29	-0.0525081365326567	0.0525081365326567	3.9580438843737	2
530	363.39	276.08	1.1675	5.82536420733198	10.6304667156161	30	-0.073414153855845	0.073414153855845	4.03145803822954	2
531	360.42	250.52	1.1826	5.89877836118783	10.5570525617603	31	0.0330606785576002	0.0330606785576002	4.06451871678714	2
532	360.2	249.87	1.1758	5.86571768263023	10.5901132403179	32	0.0121546612344101	0.0121546612344101	4.07667337802155	2
533	355.17	249.22	1.1733	5.85356302139582	10.6022679015523	33	0.104043900166561	0.104043900166561	4.18071727818811	2
534	354.55	251.65	1.1519	5.74951912122926	10.7063118017189	34	-0.429302634799408	0.429302634799408	4.61001991298752	2
535	349.52	257.55	1.2402	6.17882175602867	10.2770091669195	35	0.360750345437328	0.360750345437328	4.97077025842485	2
536	344.66	258.38	1.166	5.81807141059134	10.6377595123568	36	0.116198561400973	0.116198561400973	5.08696881982582	2
537	352.68	259.96	1.1421	5.70187284919037	10.7539580737578	37	-0.151690172205454	0.151690172205454	5.23865899203127	2
538	356.5	255.51	1.1733	5.85356302139582	10.6022679015523	38	0.025767881816952	0.025767881816952	5.26442687384823	2
539	351.26	248	1.168	5.82779513957887	10.6280357833693	39	-0.106474832413443	0.106474832413443	5.37090170626167	2
540	346.85	255.44	1.1899	5.93426997199231	10.5215609509558	40	-0.0238231360194465	0.0238231360194465	5.39472484228112	2
541	343.11	256.66	1.1948	5.95809310801176	10.4977378149364	41	0.225590512510674	0.225590512510674	5.62031535479179	2
542	351.15	264.72	1.1484	5.73250259550108	10.723328327447	42	-0.424926956755019	0.424926956755019	6.04524231154681	2
543	332.19	267.34	1.2358	6.1574295522561	10.298401370692	43	0.0165303392788001	0.0165303392788001	6.06177265082561	2
544	328.97	278.29	1.2324	6.1408992129773	10.3149317099708	44	0.239689919542592	0.239689919542592	6.3014625703682	2
545	352.04	265.86	1.1831	5.90120929343471	10.5546216295134	45	-0.211491105478757	0.211491105478757	6.51295367584696	2
546	347.37	270.58	1.2266	6.11270039891347	10.3431305240347	46	0.0286850005132102	0.0286850005132102	6.54163867636017	2
547	347.88	270.65	1.2207	6.08401539840026	10.3718155245479	47	0.130784154882265	0.130784154882265	6.67242283124243	2
548	346.67	275.66	1.1938	5.95323124351799	10.5025996794301	48	-0.190098901706195	0.190098901706195	6.86252173294863	2
549	334.23	269	1.2329	6.14333014522419	10.3125007777239	49	0.332065344924118	0.332065344924118	7.19458707787275	2
550	341.07	271.41	1.1646	5.81126480030007	10.6445661226481	50	-0.0758450861027242	0.0758450861027242	7.27043216397547	2
551	361.86	270.95	1.1802	5.88710988640279	10.5687210365453	51	-0.121060425894738	0.121060425894738	7.39149258987021	2
552	354.09	274.11	1.2051	6.00817031229753	10.4476606106506	52	-0.0116684747850346	0.0116684747850346	7.40316106465524	2
553	357.06	275.09	1.2075	6.01983878708257	10.4359921358656	53	-0.284905259334602	0.284905259334602	7.68806632398985	2
554	321.29	273.46	1.2661	6.30474404641717	10.151086876531	54	0.154121104452337	0.154121104452337	7.84218742844218	2
555	323.71	278.25	1.2344	6.15062294196483	10.3052079809833	55	-0.142452629667302	0.142452629667302	7.98464005810948	2
556	322.94	272.87	1.2637	6.29307557163213	10.162755351316	56	0.0807069505964915	0.0807069505964915	8.06534700870598	2
557	317.77	275.33	1.2471	6.21236862103564	10.2434623019125	57	-0.0165303392788001	0.0165303392788001	8.08187734798478	2
558	322.41	270.06	1.2505	6.22889896031444	10.2269319626337	58	-0.028198814063833	0.028198814063833	8.11007616204861	2
559	321.44	269.47	1.2563	6.25709777437828	10.1987331485699	59	0.0233369495700693	0.0233369495700693	8.13341311161868	2
560	327.06	269.98	1.2515	6.23376082480821	10.2220700981399	60	-0.132728900679771	0.132728900679771	8.26614201229845	2
561	323.91	250.19	1.2788	6.36648972548798	10.0893411974602	61	0.0807069505964897	0.0807069505964897	8.34684896289494	2
562	320.66	237.73	1.2622	6.28578277489149	10.1700481480566	62	0.0724417809570923	0.0724417809570923	8.41929074385203	2
563	317.62	233.56	0.13574	0.809086897245493	10.2424899290137	63	0.0724417809570923	0.0724417809570923	8.49173252480912	2
564	324.63	234.6	1.2324	6.1408992129773	10.3149317099708	64	-0.29219805607525	0.29219805607525	8.78393058088437	2
565	321.01	240.73	1.2925	6.43309726905255	10.0227336538956	65	0.303866530860285	0.303866530860285	9.08779711174466	2
566	322.72	237.1	1.23	6.12923073819227	10.3266001847559	66	-0.398672888488692	0.398672888488692	9.48647000023335	2
567	316.78	239.74	1.312	6.52790362668096	9.92792729626717	67	0.0593147468239259	0.0593147468239259	9.54578474705728	2
568	317.62	239.77	1.2998	6.46858887985703	9.9872420430911	68	0.306297463107168	0.306297463107168	9.85208221016444	2
569	324.05	244.55	1.2368	6.16229141674987	10.2935395061983	69	-0.341789073911647	0.341789073911647	10.1938712840761	2
570	317.32	240.74	1.3071	6.50408049066151	9.95175043228662	70	-0.0335468650069757	0.0335468650069757	10.2274181490831	2
571	317.87	242.87	1.314	6.53762735566849	9.91820356727964	71	0.320883056588459	0.320883056588459	10.5483012056715	2
572	324.06	243.04	1.248	6.21674429908003	10.2390866238681	72	0.324772548183471	0.324772548183471	10.873073753855	2
573	358.49	231.56	1.1812	5.89197175089656	10.5638591720516	73	0.0170165257281756	0.0170165257281756	10.8900902795832	2
574	357.94	230.59	1.1777	5.87495522516838	10.5808756977797	74	-0.0311159327600929	0.0311159327600929	10.9212062123433	2
575	361.22	232.32	1.1841	5.90607115792848	10.5497597650197	75	0.144883561914181	0.144883561914181	11.0660897742574	2
576	371.57	237.6	1.1543	5.76118759601429	10.6946433269338	76	0.1755133082249	0.1755133082249	11.2416030824823	2
577	372.16	231.08	1.1182	5.58567428778939	10.8701566351587	77	-0.0782760183496087	0.0782760183496087	11.319879100832	2
578	379.37	232.5	1.1343	5.663950306139	10.7918806168091	78	-0.287336191581483	0.287336191581483	11.6072152924134	2
579	376.7	241.71	1.1934	5.95128649772049	10.5045444252276	79	0.377766871165504	0.377766871165504	11.9849821635789	2
580	381.59	232.85	1.1157	5.57351962655498	10.8823112963931	80	-0.154607290901712	0.154607290901712	12.1395894544807	2
581	376.49	232.26	1.1475	5.72812691745669	10.7277040054914	81	0.0525081365326567	0.0525081365326567	12.1920975910133	2
582	384.66	242.19	1.1367	5.67561878092404	10.7802121420241	82	0.206629240984993	0.206629240984993	12.3987268319983	2
583	392.64	244.75	1.0942	5.46898953993905	10.9868413830091	83	-0.0427844075451276	0.0427844075451276	12.4415112395434	2
584	399.66	245.31	1.103	5.51177394748417	10.944056975464	84	0.0092375425381519	0.0092375425381519	12.4507487820816	2
585	399.5	245.7	1.1011	5.50253640494602	10.9532945180021	85	0.216352969972522	0.216352969972522	12.6671017520541	2
586	401.9	247.74	1.0566	5.2861834349735	11.1696474879746	86	-0.154607290901712	0.154607290901712	12.8217090429558	2
587	401.94	259.01	1.0884	5.44079072587521	11.0150401970729	87	0.130784154882264	0.130784154882264	12.9524931978381	2
588	407.98	250.82	1.0615	5.31000657099295	11.1458243519552	88	0.00486186449376547	0.00486186449376547	12.9573550623318	2
589	409.38	251.24	1.0605	5.30514470649918	11.1506862164489	89	-0.0549390687795395	0.0549390687795395	13.0122941311114	2
590	401.68	245.04	1.0718	5.36008377527872	11.0957471476694	90	0.242120851789474	0.242120851789474	13.2544149829009	2
591	409.79	240.82	1.022	5.11796292348925	11.3378679994589	91	-0.0452153397920103	0.0452153397920103	13.2996303226929	2
592	410.81	238.11	1.0313	5.16317826328126	11.2926526596669	92	-0.0379225430513621	0.0379225430513621	13.3375528657442	2
593	420.48	245.38	1.0391	5.20110080633262	11.2547301166155	93	-0.0685522893620814	0.0685522893620814	13.4061051551063	2
594	419.81	246.73	1.0532	5.2696530956947	11.1861778272534	94	-0.00486186449376369	0.00486186449376369	13.4109670196001	2
595	419.59	244.73	1.0542	5.27451496018846	11.1813159627597	95	-0.0782760183496105	0.0782760183496105	13.4892430379497	2
596	417.02	238.62	1.0703	5.35279097853807	11.1030399444101	96	-0.0354916108044794	0.0354916108044794	13.5247346487542	2
597	418.71	237.58	1.0776	5.38828258934255	11.0675483336056	97	0.213435851276262	0.213435851276262	13.7381705000304	2
598	424.12	232.85	1.0337	5.17484673806629	11.2809841848818	98	-0.0831378828433724	0.0831378828433724	13.8213083828738	2
599	423.25	235.81	1.0508	5.25798462090966	11.1978463020385	99	0.1424526296673	0.1424526296673	13.9637610125411	2
600	447.59	247.57	1.0215	5.11553199124236	11.3402989317058	100	-0.00243093224688273	0.00243093224688273	13.966191944788	2
601	448.15	241.24	1.022	5.11796292348925	11.3378679994589	101	0.0238231360194465	0.0238231360194465	13.9900150808074	2
602	440.87	249.85	1.0171	5.0941397874698	11.3616911354783	102	-0.296573734119637	0.296573734119637	14.2865888149271	2
603	410.69	231.41	1.0781	5.39071352158944	11.0651174013587	103	0.173082375978018	0.173082375978018	14.4596711909051	2
604	400.11	240.07	1.0425	5.21763114561142	11.2381997773367	104	0.00486186449376369	0.00486186449376369	14.4645330553988	2
605	407.43	240.28	1.0415	5.21276928111766	11.2430616418305	105	-0.232883309251321	0.232883309251321	14.6974163646502	2
606	390.76	234.06	1.0894	5.44565259036897	11.0101783325792	106	-0.22753525830818	0.22753525830818	14.9249516229583	2
607	385.95	242.07	1.1362	5.67318784867716	10.782643074271	107	-0.0145855934812928	0.0145855934812928	14.9395372164396	2
608	384.3	241.63	1.1392	5.68777344215845	10.7680574807897	108	0.104530086615938	0.104530086615938	15.0440673030556	2
609	391.18	246.22	1.1177	5.58324335554251	10.8725875674056	109	-0.0899444931346451	0.0899444931346451	15.1340117961902	2
610	373.28	245.75	1.1362	5.67318784867716	10.782643074271	110	-0.187667969459312	0.187667969459312	15.3216797656495	2
611	362.98	238.04	1.1748	5.86085581813647	10.5949751048117	111	-0.00972372898752738	0.00972372898752738	15.3314034946371	2
612	361.6	239.21	1.1768	5.870579547124	10.5852513758241	112	-0.135159832926654	0.135159832926654	15.4665633275637	2
613	350.09	241.21	1.2046	6.00573938005065	10.4500915428975	113	0.358319413190445	0.358319413190445	15.8248827407542	2
614	341.14	243.99	1.1309	5.6474199668602	10.8084109560879	114	-0.334496277171001	0.334496277171001	16.1593790179252	2
615	348.12	238.42	1.1997	5.9819162440312	10.4739146789169	115	0.204198308738111	0.204198308738111	16.3635773266633	2
616	351.43	231.54	1.1577	5.77771793529309	10.678112987655	116	-0.339358141664764	0.339358141664764	16.702935468328	2
617	346.25	230.05	1.2275	6.11707607695786	10.3387548459903	117	0.365612209931093	0.365612209931093	17.0685476782591	2
618	349.25	234.06	1.1523	5.75146386702677	10.7043670559214	118	-0.23045237700444	0.23045237700444	17.2990000552636	2
619	359.82	240.51	1.1997	5.9819162440312	10.4739146789169	119	0.190098901706193	0.190098901706193	17.4890989569698	2
620	372.65	237.18	1.1606	5.79181734232501	10.6640135806231	120	-0.168706697933629	0.168706697933629	17.6578056549034	2
621	365	238.54	1.1953	5.96052404025864	10.4953068826895	121	0.0403534752982466	0.0403534752982466	17.6981591302016	2
622	358.12	234.41	1.187	5.92017056496039	10.5356603579877	122	-0.0690384758114568	0.0690384758114568	17.7671976060131	2
623	366.47	238.78	1.2012	5.98920904077185	10.4666218821763	123	0.443888228280702	0.443888228280702	18.2110858342938	2
624	382.35	233.06	1.1099	5.54532081249115	10.910510110457	124	-0.232397122801945	0.232397122801945	18.4434829570957	2
625	374.69	237.84	1.1577	5.77771793529309	10.678112987655	125	0.0306297463107175	0.0306297463107175	18.4741127034065	2
626	387.12	239.67	1.1514	5.74708818898238	10.7087427339658	126	0.377766871165504	0.377766871165504	18.851879574572	2
627	388.05	257.08	1.0737	5.36932131781687	11.0865096051313	127	0.0948063576284088	0.0948063576284088	18.9466859322004	2
628	395.02	261.55	1.0542	5.27451496018846	11.1813159627597	128	-0.0213922037725638	0.0213922037725638	18.9680781359729	2
629	393.92	263.31	1.0586	5.29590716396103	11.1599237589871	129	-0.228021444757557	0.228021444757557	19.1960995807305	2
630	386.61	257.02	1.1055	5.52392860871858	10.9319023142295	130	0.133215087129148	0.133215087129148	19.3293146678596	2
631	389.15	256.9	1.0781	5.39071352158944	11.0651174013587	131	-0.237745173745086	0.237745173745086	19.5670598416047	2
632	394.28	252.86	1.127	5.62845869533452	10.8273722276136	132	0.102099154369055	0.102099154369055	19.6691589959738	2
633	396.96	245.94	1.106	5.52635954096547	10.9294713819827	133	-0.0520219500832813	0.0520219500832813	19.7211809460571	2
634	396.99	234.49	1.1167	5.57838149104875	10.8774494318994	134	-0.0641766113176896	0.0641766113176896	19.7853575573748	2
635	397.71	234.82	1.1299	5.64255810236644	10.8132728205817	135	0.280043394840837	0.280043394840837	20.0654009522156	2
636	396.78	257.61	1.0723	5.3625147075256	11.0933162154225	136	-0.108905764660326	0.108905764660326	20.1743067168759	2
637	401.99	252.96	1.0947	5.47142047218593	10.9844104507622	137	-0.0641766113176931	0.0641766113176931	20.2384833281936	2
638	402.05	255.05	1.1079	5.53559708350362	10.9202338394445	138	0.0923754253815279	0.0923754253815279	20.3308587535751	2
639	402.02	250.56	1.0889	5.44322165812209	11.012609264826	139	0.27566771679645	0.27566771679645	20.6065264703716	2
640	400.52	267.14	1.0322	5.16755394132564	11.2882769816225	140	-0.0714694080583396	0.0714694080583396	20.6779958784299	2
641	424.43	279.15	1.0469	5.23902334938398	11.2168075735641	141	0.128353222635385	0.128353222635385	20.8063491010653	2
642	462.56	274.64	1.0205	5.1106701267486	11.3451607961995	142	0.00243093224688096	0.00243093224688096	20.8087800333122	2
643	467	267.97	1.02	5.10823919450172	11.3475917284464	143	-0.00486186449376369	0.00486186449376369	20.813641897806	2
644	473.18	266.32	1.021	5.11310105899548	11.3427298639527	144	0.00486186449376369	0.00486186449376369	20.8185037622997	2
645	480.13	262.21	1.02	5.10823919450172	11.3475917284464	145	0	0	20.8185037622997	2
646	485.11	269.59	1.02	5.10823919450172	11.3475917284464	146	0	0	20.8185037622997	2
647	470.36	271.59	1.02	5.10823919450172	11.3475917284464	147	0	0	20.8185037622997	2
648	475.73	256.62	1.02	5.10823919450172	11.3475917284464	148	-0.00729279674064642	0.00729279674064642	20.8257965590404	2
649	473.89	252.37	1.0215	5.11553199124236	11.3402989317058	149	-0.00486186449376547	0.00486186449376547	20.8306584235341	2
650	469.17	253.32	1.0225	5.12039385573613	11.335437067212	150	0	0	20.8306584235341	2
651	468.99	244.85	1.0225	5.12039385573613	11.335437067212	151	0.0170165257281774	0.0170165257281774	20.8476749492623	2
652	492.8	237.59	1.019	5.10337733000795	11.3524535929402	152	0	0	20.8476749492623	2
653	493.81	230.61	1.019	5.10337733000795	11.3524535929402	153	-0.00729279674064642	0.00729279674064642	20.854967746003	2
654	485	234.67	1.0205	5.1106701267486	11.3451607961995	154	0	0	20.854967746003	2
655	491.01	239.84	1.0205	5.1106701267486	11.3451607961995	155	0.00243093224688096	0.00243093224688096	20.8573986782498	2
656	492.05	236.69	1.02	5.10823919450172	11.3475917284464	156	0.0116684747850346	0.0116684747850346	20.8690671530349	2
657	490.93	243.61	1.0176	5.09657071971668	11.3592602032314	157	-0.0140994070319156	0.0140994070319156	20.8831665600668	2
658	479.17	248.1	1.0205	5.1106701267486	11.3451607961995	158	0.00364639837032321	0.00364639837032321	20.8868129584371	2
659	478.53	240.16	1.0205	5.1106701267486	11.3488071945699	159	0	0	20.8868129584371	2
660	474.54	241.22	0.10693	0.669016581180137	11.3488071945699	160	0.00364639837032321	0.00364639837032321	20.8904593568074	2
661	479.53	248.77	1.019	5.10337733000795	11.3524535929402	161	-0.0121546612344119	0.0121546612344119	20.9026140180418	2
662	475.16	259.78	1.0215	5.11553199124236	11.3402989317058	162	0	0	20.9026140180418	2
663	484.39	255.59	1.0215	5.11553199124236	11.3402989317058	163	0.00729279674064642	0.00729279674064642	20.9099068147825	2
664	488.35	256.34	1.02	5.10823919450172	11.3475917284464	164	0	0	20.9099068147825	2
665	485.85	254.02	1.02	5.10823919450172	11.3475917284464	165	0	0	20.9099068147825	2
666	479.92	252.3	1.02	5.10823919450172	11.3475917284464	166	-0.00486186449376369	0.00486186449376369	20.9147686792763	2
667	471	252.82	1.021	5.11310105899548	11.3427298639527	167	-0.00486186449376547	0.00486186449376547	20.91963054377	2
668	487.5	255.99	1.022	5.11796292348925	11.3378679994589	168	0.0121546612344101	0.0121546612344101	20.9317852050044	2
669	491.95	255.06	1.0195	5.10580826225484	11.3500226606933	169	0	0	20.9317852050044	2
670	494.74	231.64	1.0195	5.10580826225484	11.3500226606933	170	0	0	20.9317852050044	2
671	493.38	232.67	1.0195	5.10580826225484	11.3500226606933	171	-0.0165303392787983	0.0165303392787983	20.9483155442832	2
672	485.73	238.38	1.0229	5.12233860153363	11.3334923214145	172	-0.0121546612344119	0.0121546612344119	20.9604702055176	2
673	477.52	235.03	1.0254	5.13449326276805	11.3213376601801	173	0.0262540682663293	0.0262540682663293	20.986724273784	2
674	461.18	237.22	1.02	5.10823919450172	11.3475917284464	174	0.00243093224688096	0.00243093224688096	20.9891552060309	2
675	470.02	243.95	1.0195	5.10580826225484	11.3500226606933	175	-0.00486186449376191	0.00486186449376191	20.9940170705246	2
676	450.13	230.05	1.0205	5.1106701267486	11.3451607961995	176	0	0	20.9940170705246	2
677	454.21	230.04	1.0205	5.1106701267486	11.3451607961995	177	0.00243093224688096	0.00243093224688096	20.9964480027715	2
678	438.59	238.34	1.02	5.10823919450172	11.3475917284464	178	-0.00486186449376369	0.00486186449376369	21.0013098672653	2
679	436.78	243.09	1.021	5.11310105899548	11.3427298639527	179	0.00243093224688273	0.00243093224688273	21.0037407995121	2
680	440.35	246.06	1.0205	5.1106701267486	11.3451607961995	180	0.0165303392787983	0.0165303392787983	21.0202711387909	2
681	427.83	245.23	1.0171	5.0941397874698	11.3616911354783	181	-0.0116684747850364	0.0116684747850364	21.031939613576	2
682	432.38	238.87	1.0195	5.10580826225484	11.3500226606933	182	-0.00729279674064465	0.00729279674064465	21.0392324103166	2
683	429.62	233.77	1.021	5.11310105899548	11.3427298639527	183	-0.154121104452337	0.154121104452337	21.193353514769	2
684	428.85	240.46	1.0527	5.26722216344782	11.1886087595003	184	0.151690172205454	0.151690172205454	21.3450436869744	2
685	441.35	233.53	1.0215	5.11553199124236	11.3402989317058	185	0.00972372898752738	0.00972372898752738	21.3547674159619	2
686	441.42	233.91	1.0195	5.10580826225484	11.3500226606933	186	-0.00243093224688096	0.00243093224688096	21.3571983482088	2
687	462.71	238.8	1.02	5.10823919450172	11.3475917284464	187	-0.00729279674064642	0.00729279674064642	21.3644911449495	2
688	462.1	238.54	1.0215	5.11553199124236	11.3402989317058	188	0.00486186449376547	0.00486186449376547	21.3693530094432	2
689	455.02	239.78	1.0205	5.1106701267486	11.3451607961995	189	0.00729279674064642	0.00729279674064642	21.3766458061839	2
690	463.66	247.55	1.019	5.10337733000795	11.3524535929402	190	-0.0145855934812946	0.0145855934812946	21.3912313996652	2
691	467.7	241.56	1.022	5.11796292348925	11.3378679994589	191	0.00486186449376547	0.00486186449376547	21.3960932641589	2
692	466.08	231.89	1.021	5.11310105899548	11.3427298639527	192	-0.00486186449376547	0.00486186449376547	21.4009551286527	2
693	469.95	230.64	1.022	5.11796292348925	11.3378679994589	193	0.00486186449376547	0.00486186449376547	21.4058169931465	2
694	447.42	236.84	1.021	5.11310105899548	11.3427298639527	194	0.00243093224688273	0.00243093224688273	21.4082479253934	2
695	444.99	247.11	1.0205	5.1106701267486	11.3451607961995	195	0	0	21.4082479253934	2
696	446.46	240.94	1.0205	5.1106701267486	11.3451607961995	196	-0.00972372898753093	0.00972372898753093	21.4179716543809	2
697	425.8	244.99	1.0225	5.12039385573613	11.335437067212	197	0.0145855934812928	0.0145855934812928	21.4325572478622	2
698	421.9	245.27	1.0195	5.10580826225484	11.3500226606933	198	-0.130784154882264	0.130784154882264	21.5633414027444	2
699	420.01	235.46	1.0464	5.2365924171371	11.219238505811	199	0.0690384758114568	0.0690384758114568	21.6323798785559	2
700	415.91	241.8	1.0322	5.16755394132564	11.2882769816225	200	-0.0121546612344119	0.0121546612344119	21.6445345397903	2
701	414.74	243.26	1.0347	5.17970860256006	11.2761223203881	201	-0.211004919029381	0.211004919029381	21.8555394588197	2
702	411.14	231.53	1.0781	5.39071352158944	11.0651174013587	202	0	0	21.8555394588197	2
703	415.16	232.3	1.0781	5.39071352158944	11.0651174013587	203	0.280043394840838	0.280043394840838	22.1355828536605	2
704	432.21	239.94	1.0205	5.1106701267486	11.3451607961995	204	-0.0072927967406482	0.0072927967406482	22.1428756504012	2
705	447.02	234.9	1.022	5.11796292348925	11.3378679994589	205	0.00486186449376547	0.00486186449376547	22.1477375148949	2
706	471.95	233.92	1.021	5.11310105899548	11.3427298639527	206	0.00972372898752916	0.00972372898752916	22.1574612438825	2
707	484	238.43	1.019	5.10337733000795	11.3524535929402	207	-0.0238231360194483	0.0238231360194483	22.1812843799019	2
708	469.84	251.61	1.0239	5.1272004660274	11.3286304569207	208	0.0116684747850364	0.0116684747850364	22.192952854687	2
709	472.44	250.65	1.0215	5.11553199124236	11.3402989317058	209	0.0121546612344119	0.0121546612344119	22.2051075159214	2
710	477.13	250.55	1.019	5.10337733000795	11.3524535929402	210	0	0	22.2051075159214	2
711	486.1	248.99	1.019	5.10337733000795	11.3524535929402	211	-0.0145855934812946	0.0145855934812946	22.2196931094027	2
712	480.23	253.63	1.022	5.11796292348925	11.3378679994589	212	0	0	22.2196931094027	2
713	488.73	266.71	1.022	5.11796292348925	11.3378679994589	213	0	0	22.2196931094027	2
714	488.25	272.91	1.022	5.11796292348925	11.3378679994589	214	0.0165303392788001	0.0165303392788001	22.2362234486815	2
715	493.64	270.46	1.0186	5.10143258421045	11.3543983387377	215	-0.0140994070319174	0.0140994070319174	22.2503228557134	2
716	490.36	267.07	1.0215	5.11553199124236	11.3402989317058	216	0.0121546612344119	0.0121546612344119	22.2624775169478	2
717	469.01	263.08	1.019	5.10337733000795	11.3524535929402	217	0.0116684747850346	0.0116684747850346	22.2741459917328	2
718	465.84	264.26	1.0166	5.09170885522292	11.3641220677252	218	-0.028685000513212	0.028685000513212	22.302830992246	2
719	468.72	251.75	1.0225	5.12039385573613	11.335437067212	219	-0.00437567804438821	0.00437567804438821	22.3072066702904	2
720	468.14	249.2	1.0234	5.12476953378052	11.3310613891676	220	0.00923754253815368	0.00923754253815368	22.3164442128286	2
721	469.03	242.72	1.0215	5.11553199124236	11.3402989317058	221	0	0	22.3164442128286	2
722	462.63	248.09	1.0215	5.11553199124236	11.3402989317058	222	-0.00680661029127094	0.00680661029127094	22.3232508231199	2
723	462.5	253.79	1.0229	5.12233860153363	11.3334923214145	223	0.0140994070319174	0.0140994070319174	22.3373502301518	2
724	461.5	274.49	1.02	5.10823919450172	11.3475917284464	224	-0.00486186449376369	0.00486186449376369	22.3422120946455	2
725	457.18	266.07	1.021	5.11310105899548	11.3427298639527	225	0.00486186449376369	0.00486186449376369	22.3470739591393	2
726	450.21	262.22	1.02	5.10823919450172	11.3475917284464	226	-0.163844833439864	0.163844833439864	22.5109187925792	2
727	434.99	275.05	1.0537	5.27208402794158	11.1837468950065	227	0.201767376491228	0.201767376491228	22.7126861690704	2
728	427.91	273.88	1.0122	5.07031665145035	11.3855142714978	228	-0.144883561914183	0.144883561914183	22.8575697309846	2
729	411.91	273.82	1.042	5.21520021336454	11.2406307095836	229	-0.163844833439866	0.163844833439866	23.0214145644244	2
730	406.93	278.28	1.0757	5.3790450468044	11.0767858761437	230	0.261082123315155	0.261082123315155	23.2824966877396	2
731	411.94	275.92	1.022	5.11796292348925	11.3378679994589	231	0.00486186449376547	0.00486186449376547	23.2873585522334	2
732	411.49	275.28	1.021	5.11310105899548	11.3427298639527	232	-0.0641766113176931	0.0641766113176931	23.3515351635511	2
733	416.53	260.35	1.0342	5.17727767031317	11.278553252635	233	-0.0972372898752898	0.0972372898752898	23.4487724534263	2
734	417.47	253.95	1.0542	5.27451496018846	11.1813159627597	234	-0.161413901192981	0.161413901192981	23.6101863546193	2
735	414.03	256.35	1.0874	5.43592886138145	11.0199020615667	235	0.135159832926652	0.135159832926652	23.745346187546	2
736	408.51	259.6	1.0596	5.30076902845479	11.1550618944933	236	0.0525081365326567	0.0525081365326567	23.7978543240786	2
737	404.12	265.66	1.0488	5.24826089192214	11.207570031026	237	-0.280043394840837	0.280043394840837	24.0778977189195	2
738	377.55	246.51	1.1064	5.52830428676297	10.9275266361852	238	-0.349081870652293	0.349081870652293	24.4269795895718	2
739	376.95	254.39	1.1782	5.87738615741527	10.5784447655329	239	0.073414153855845	0.073414153855845	24.5003937434276	2
740	373.07	250.65	1.1631	5.80397200355942	10.6518589193887	240	0.0928616118309034	0.0928616118309034	24.5932553552585	2
741	378.08	232.33	1.144	5.71111039172852	10.7447205312196	241	-0.123491358141621	0.123491358141621	24.7167467134001	2
742	369.32	255.66	1.1694	5.83460174987014	10.621229173078	242	0.215866783523147	0.215866783523147	24.9326134969233	2
743	369.79	246.58	1.125	5.61873496634699	10.8370959566011	243	-0.332551531373495	0.332551531373495	25.2651650282968	2
744	376.51	243.11	1.1934	5.95128649772049	10.5045444252276	244	0.178430426921159	0.178430426921159	25.4435954552179	2
745	378.28	234.81	1.1567	5.77285607079933	10.6829748521488	245	0.0709832216089623	0.0709832216089623	25.5145786768269	2
746	379.32	236.86	1.1421	5.70187284919037	10.7539580737578	246	0.0714694080583378	0.0714694080583378	25.5860480848852	2
747	386.36	231.42	1.1274	5.63040344113203	10.8254274818161	247	0.339358141664764	0.339358141664764	25.92540622655	2
748	395.97	243.04	1.0576	5.29104529946726	11.1647856234809	248	-0.246982716283238	0.246982716283238	26.1723889428332	2
749	393.81	248.91	1.1084	5.5380280157505	10.9178029071976	249	0.20176737649123	0.20176737649123	26.3741563193245	2
750	405.33	256.85	1.0669	5.33626063925927	11.1195702836889	250	0.225590512510674	0.225590512510674	26.5997468318351	2
751	408.12	257.49	1.0205	5.1106701267486	11.3451607961995	251	0.00243093224688096	0.00243093224688096	26.602177764082	2
752	420.44	247.6	1.02	5.10823919450172	11.3475917284464	252	-0.121060425894736	0.121060425894736	26.7232381899768	2
753	408.64	245.2	1.0449	5.22929962039645	11.2265313025517	253	-0.246982716283238	0.246982716283238	26.97022090626	2
754	414.74	246.97	1.0957	5.47628233667969	10.9795485862684	254	0.246982716283238	0.246982716283238	27.2172036225432	2
755	417.81	251.07	1.0449	5.22929962039645	11.2265313025517	255	0.0520219500832795	0.0520219500832795	27.2692255726265	2
756	412.58	255.2	1.0342	5.17727767031317	11.278553252635	256	0.0593147468239277	0.0593147468239277	27.3285403194504	2
757	413.59	241.69	1.022	5.11796292348925	11.3378679994589	257	-0.218297715770026	0.218297715770026	27.5468380352205	2
758	401.3	240.15	1.0669	5.33626063925927	11.1195702836889	258	-0.168706697933629	0.168706697933629	27.7155447331541	2
759	400.08	246.72	1.1016	5.5049673371929	10.9508635857552	259	0.0189612715256811	0.0189612715256811	27.7345060046798	2
760	392.19	243.61	1.0977	5.48600606566722	10.9698248572809	260	-0.11376762915409	0.11376762915409	27.8482736338339	2
761	386.53	246.7	1.1211	5.59977369482131	10.8560572281268	261	-0.237258987295709	0.237258987295709	28.0855326211296	2
762	384.26	246.17	1.1699	5.83703268211702	10.6187982408311	262	0.51244051764278	0.51244051764278	28.5979731387724	2
763	382.38	268.41	1.0645	5.32459216447424	11.1312387584739	263	-0.275181530347071	0.275181530347071	28.8731546691194	2
764	382.43	277.69	1.1211	5.59977369482131	10.8560572281268	264	0.130784154882265	0.130784154882265	29.0039388240017	2
765	397.87	275.49	1.0942	5.46898953993905	10.9868413830091	265	0.132728900679773	0.132728900679773	29.1366677246815	2
766	396.43	279.34	1.0669	5.33626063925927	11.1195702836889	266	-0.1920436475037	0.1920436475037	29.3287113721852	2
767	389.99	267.89	1.1064	5.52830428676297	10.9275266361852	267	0.132728900679771	0.132728900679771	29.4614402728649	2
768	396.06	265.21	1.0791	5.3955753860832	11.0602555368649	268	-0.0476462720388913	0.0476462720388913	29.5090865449038	2
769	393.1	270.12	1.0889	5.44322165812209	11.012609264826	269	0.111822883356583	0.111822883356583	29.6209094282604	2
770	386.85	275.26	1.0659	5.33139877476551	11.1244321481826	270	-0.0807069505964897	0.0807069505964897	29.7016163788569	2
771	384.08	262.72	1.0825	5.412105725362	11.0437251975861	271	0.0568838145770449	0.0568838145770449	29.7585001934339	2
772	392.64	269.65	1.0708	5.35522191078496	11.1006090121632	272	0.166275765686748	0.166275765686748	29.9247759591207	2
773	408.36	275.05	1.0366	5.18894614509821	11.2668847778499	273	-0.0855688150902569	0.0855688150902569	30.0103447742109	2
774	414.1	278.89	1.0542	5.27451496018846	11.1813159627597	274	0.0189612715256811	0.0189612715256811	30.0293060457366	2
775	415.28	276.86	1.0503	5.25555368866278	11.2002772342853	275	0.00486186449376547	0.00486186449376547	30.0341679102304	2
776	420.84	269.34	1.0493	5.25069182416902	11.2051390987791	276	0.137590765173536	0.137590765173536	30.1717586754039	2
777	424.55	271.49	1.021	5.11310105899548	11.3427298639527	277	-0.215866783523145	0.215866783523145	30.3876254589271	2
778	422.48	279	1.0654	5.32896784251863	11.1268630804295	278	0.0899444931346434	0.0899444931346434	30.4775699520617	2
779	422.67	265.31	1.0469	5.23902334938398	11.2168075735641	279	-0.0520219500832813	0.0520219500832813	30.529591902145	2
780	413.62	264.68	1.0576	5.29104529946726	11.1647856234809	280	0.187667969459312	0.187667969459312	30.7172598716043	2
781	421.06	258.69	1.019	5.10337733000795	11.3524535929402	281	-0.147314494161066	0.147314494161066	30.8645743657654	2
782	405.47	252.84	1.0493	5.25069182416902	11.2051390987791	282	-0.182806104965547	0.182806104965547	31.0473804707309	2
783	404.15	255.12	1.0869	5.43349792913456	11.0223329938136	283	0.296573734119637	0.296573734119637	31.3439542048506	2
784	412.93	270.3	1.0259	5.13692419501493	11.3189067279332	284	-0.11376762915409	0.11376762915409	31.4577218340047	2
785	409.94	269.98	1.0493	5.25069182416902	11.2051390987791	285	-0.0189612715256828	0.0189612715256828	31.4766831055303	2
786	408.14	266.2	1.0532	5.2696530956947	11.1861778272534	286	-0.104530086615938	0.104530086615938	31.5812131921463	2
787	420.98	266.4	1.0747	5.37418318231064	11.0816477406375	287	0.20176737649123	0.20176737649123	31.7829805686375	2
788	414.82	275.54	1.0332	5.17241580581941	11.2834151171287	288	-0.104530086615938	0.104530086615938	31.8875106552534	2
789	423.37	278.35	1.0547	5.27694589243535	11.1788850305128	289	0.0403534752982466	0.0403534752982466	31.9278641305517	2
790	430.05	267.53	1.0464	5.2365924171371	11.219238505811	290	0.118629493647854	0.118629493647854	32.0464936241995	2
791	424.91	275.65	1.022	5.11796292348925	11.3378679994589	291	0.00486186449376547	0.00486186449376547	32.0513554886933	2
792	427.99	270.11	1.021	5.11310105899548	11.3427298639527	292	0.00243093224688273	0.00243093224688273	32.0537864209402	2
793	428.29	269.87	1.0205	5.1106701267486	11.3451607961995	293	-0.00243093224688273	0.00243093224688273	32.0562173531871	2
794	424.95	249.33	1.021	5.11310105899548	11.3427298639527	294	-0.123491358141619	0.123491358141619	32.1797087113287	2
795	425.8	249.97	1.0464	5.2365924171371	11.219238505811	295	0.128353222635383	0.128353222635383	32.3080619339641	2
796	428.32	247.26	1.02	5.10823919450172	11.3475917284464	296	0.00243093224688096	0.00243093224688096	32.310492866211	2
797	428.27	252.51	1.0195	5.10580826225484	11.3500226606933	297	-0.00486186449376191	0.00486186449376191	32.3153547307047	2
798	439.64	241.53	1.0205	5.1106701267486	11.3451607961995	298	0.00243093224688096	0.00243093224688096	32.3177856629516	2
799	443.46	241.54	1.02	5.10823919450172	11.3475917284464	299	-0.0379225430513639	0.0379225430513639	32.355708206003	2
800	430.08	252.1	1.0278	5.14616173755308	11.309669185395	300	0.0403534752982448	0.0403534752982448	32.3960616813012	2
801	438.02	253.57	1.0195	5.10580826225484	11.3500226606933	301	-0.135646019376029	0.135646019376029	32.5317077006772	2
802	423.89	240.77	1.0474	5.24145428163087	11.2143766413173	302	0.144883561914183	0.144883561914183	32.6765912625914	2
803	434.01	259.02	1.0176	5.09657071971668	11.3592602032314	303	-0.0140994070319156	0.0140994070319156	32.6906906696233	2
804	434.11	258.56	1.0205	5.1106701267486	11.3451607961995	304	-0.0189612715256828	0.0189612715256828	32.709651941149	2
805	434.27	255.03	1.0244	5.12963139827428	11.3261995246739	305	0.0116684747850346	0.0116684747850346	32.7213204159341	2
806	439.49	253.77	1.022	5.11796292348925	11.3378679994589	306	0.00243093224688273	0.00243093224688273	32.7237513481809	2
807	429.76	258.58	1.0215	5.11553199124236	11.3402989317058	307	-0.0165303392787983	0.0165303392787983	32.7402816874597	2
808	436.93	266.39	1.0249	5.13206233052116	11.323768592427	308	0.0262540682663257	0.0262540682663257	32.7665357557261	2
809	442.37	269.61	1.0195	5.10580826225484	11.3500226606933	309	0	0	32.7665357557261	2
810	444.8	274.88	1.0195	5.10580826225484	11.3500226606933	310	-0.00729279674064465	0.00729279674064465	32.7738285524667	2
811	435.34	266.7	1.021	5.11310105899548	11.3427298639527	311	-0.0262540682663293	0.0262540682663293	32.800082620733	2
812	438.93	258.21	1.0264	5.13935512726181	11.3164757956863	312	0.0359777972538584	0.0359777972538584	32.8360604179869	2
813	444.28	257.76	1.019	5.10337733000795	11.3524535929402	313	-0.00729279674064642	0.00729279674064642	32.8433532147275	2
814	449.57	260.28	1.0205	5.1106701267486	11.3451607961995	314	0.0116684747850329	0.0116684747850329	32.8550216895126	2
815	449.08	256.88	1.0181	5.09900165196356	11.3568292709846	315	0.00243093224688273	0.00243093224688273	32.8574526217594	2
816	445.9	257.02	1.0176	5.09657071971668	11.3592602032314	316	-0.0165303392787983	0.0165303392787983	32.8739829610383	2
817	447.3	257.46	1.021	5.11310105899548	11.3427298639527	317	-0.00243093224688273	0.00243093224688273	32.8764138932851	2
818	445.41	257.56	1.0215	5.11553199124236	11.3402989317058	318	0	0	32.8764138932851	2
819	446.93	259.58	1.0215	5.11553199124236	11.3402989317058	319	0.0165303392787983	0.0165303392787983	32.8929442325639	2
820	456.06	255.52	1.0181	5.09900165196356	11.3568292709846	320	-0.00218783902219322	0.00218783902219322	32.8951320715861	2
821	455.98	256.73	0.10303	0.650055309654456	11.3546414319624	321	-0.00218783902219322	0.00218783902219322	32.8973199106083	2
822	452.87	256.32	1.019	5.10337733000795	11.3524535929402	322	0.0213922037725638	0.0213922037725638	32.9187121143809	2
823	455.51	248.9	1.0146	5.08198512623539	11.3738457967127	323	-0.0286850005132102	0.0286850005132102	32.9473971148941	2
824	454.7	242.8	1.0205	5.1106701267486	11.3451607961995	324	0	0	32.9473971148941	2
825	457.07	245.65	1.0205	5.1106701267486	11.3451607961995	325	0.00486186449376191	0.00486186449376191	32.9522589793878	2
826	456.79	254.94	1.0195	5.10580826225484	11.3500226606933	326	-0.0145855934812928	0.0145855934812928	32.9668445728691	2
827	450.97	252.38	1.0225	5.12039385573613	11.335437067212	327	0.0121546612344119	0.0121546612344119	32.9789992341036	2
828	452.24	266.64	1.02	5.10823919450172	11.3475917284464	328	0	0	32.9789992341036	2
829	448.21	259.62	1.02	5.10823919450172	11.3475917284464	329	-0.00243093224688096	0.00243093224688096	32.9814301663504	2
830	439.71	263.8	1.0205	5.1106701267486	11.3451607961995	330	-0.00486186449376547	0.00486186449376547	32.9862920308442	2
831	440.31	263.63	1.0215	5.11553199124236	11.3402989317058	331	0.00972372898752738	0.00972372898752738	32.9960157598317	2
832	436.68	266.05	1.0195	5.10580826225484	11.3500226606933	332	-0.0213922037725638	0.0213922037725638	33.0174079636043	2
833	435.79	272.69	1.0239	5.1272004660274	11.3286304569207	333	-0.0763312725521033	0.0763312725521033	33.0937392361564	2
834	426.02	276.75	1.0396	5.2035317385795	11.2522991843686	334	0.097723476324667	0.097723476324667	33.1914627124811	2
835	432.03	267.89	1.0195	5.10580826225484	11.3500226606933	335	-0.178430426921157	0.178430426921157	33.3698931394022	2
836	440.61	276.28	1.0562	5.28423868917599	11.1715922337721	336	0.0213922037725638	0.0213922037725638	33.3912853431748	2
837	434.91	274.73	1.0518	5.26284648540343	11.1929844375447	337	0.144883561914183	0.144883561914183	33.536168905089	2
838	435.09	269.8	1.022	5.11796292348925	11.3378679994589	338	0.00486186449376547	0.00486186449376547	33.5410307695827	2
839	433.92	268.84	1.021	5.11310105899548	11.3427298639527	339	-0.0165303392788001	0.0165303392788001	33.5575611088615	2
840	437.82	260.01	1.0244	5.12963139827428	11.3261995246739	340	0.0092375425381519	0.0092375425381519	33.5667986513997	2
841	445.94	261.14	1.0225	5.12039385573613	11.335437067212	341	-0.0354916108044812	0.0354916108044812	33.6022902622042	2
842	443.08	269.83	1.0298	5.15588546654061	11.2999454564075	342	0.0403534752982466	0.0403534752982466	33.6426437375024	2
843	460.77	273.99	1.0215	5.11553199124236	11.3402989317058	343	0	0	33.6426437375024	2
844	453.61	273.18	1.0215	5.11553199124236	11.3402989317058	344	0.00729279674064642	0.00729279674064642	33.6499365342431	2
845	461.26	277.36	1.02	5.10823919450172	11.3475917284464	345	-0.0189612715256828	0.0189612715256828	33.6688978057687	2
846	446.03	275.96	1.0239	5.1272004660274	11.3286304569207	346	0.00923754253815368	0.00923754253815368	33.6781353483069	2
847	442.75	277.12	1.022	5.11796292348925	11.3378679994589	347	-0.00243093224688273	0.00243093224688273	33.6805662805538	2
848	442.88	274.06	1.0225	5.12039385573613	11.335437067212	348	0.00972372898753093	0.00972372898753093	33.6902900095413	2
849	459.33	273.4	1.0205	5.1106701267486	11.3451607961995	349	-0.0189612715256828	0.0189612715256828	33.709251281067	2
850	458.37	267.64	1.0244	5.12963139827428	11.3261995246739	350	0.00486186449376369	0.00486186449376369	33.7141131455608	2
851	459.28	267.94	1.0234	5.12476953378052	11.3310613891676	351	0.00243093224688273	0.00243093224688273	33.7165440778076	2
852	459.48	247	1.0229	5.12233860153363	11.3334923214145	352	0.0116684747850364	0.0116684747850364	33.7282125525927	2
853	454.64	240.65	1.0205	5.1106701267486	11.3451607961995	353	-0.0116684747850364	0.0116684747850364	33.7398810273777	2
854	452.63	235.08	1.0229	5.12233860153363	11.3334923214145	354	0.0140994070319174	0.0140994070319174	33.7539804344096	2
855	462.42	232.47	1.02	5.10823919450172	11.3475917284464	355	0.00486186449376547	0.00486186449376547	33.7588422989034	2
856	470.79	231.04	1.019	5.10337733000795	11.3524535929402	356	-0.00243093224688451	0.00243093224688451	33.7612732311503	2
857	486.56	232.18	1.0195	5.10580826225484	11.3500226606933	357	0.00243093224688451	0.00243093224688451	33.7637041633972	2
858	485.36	237	1.019	5.10337733000795	11.3524535929402	358	0	0	33.7637041633972	2
859	486.46	238.11	1.019	5.10337733000795	11.3524535929402	359	-0.0170165257281774	0.0170165257281774	33.7807206891253	2
860	490.44	243.38	1.0225	5.12039385573613	11.335437067212	360	0.00486186449376547	0.00486186449376547	33.7855825536191	2
861	488.41	246.02	1.0215	5.11553199124236	11.3402989317058	361	0.00243093224688273	0.00243093224688273	33.788013485866	2
862	494.47	249.09	1.021	5.11310105899548	11.3427298639527	362	-0.0262540682663293	0.0262540682663293	33.8142675541323	2
863	474.83	256.82	1.0264	5.13935512726181	11.3164757956863	363	0.028685000513212	0.028685000513212	33.8429525546455	2
864	468.92	254.01	1.0205	5.1106701267486	11.3451607961995	364	-0.00486186449376547	0.00486186449376547	33.8478144191393	2
865	477.96	252.51	1.0215	5.11553199124236	11.3402989317058	365	0.0121546612344119	0.0121546612344119	33.8599690803737	2
866	474.58	250.95	1.019	5.10337733000795	11.3524535929402	366	-0.00486186449376547	0.00486186449376547	33.8648309448675	2
867	465.29	257.3	1.02	5.10823919450172	11.3475917284464	367	0	0	33.8648309448675	2
868	461.76	265.5	1.02	5.10823919450172	11.3475917284464	368	0.0140994070319174	0.0140994070319174	33.8789303518994	2
869	464.57	275.51	1.0171	5.0941397874698	11.3616911354783	369	-0.0281988140638347	0.0281988140638347	33.9071291659632	2
870	462.01	279.64	1.0229	5.12233860153363	11.3334923214145	370	0	0	33.9071291659632	2
871	469.44	264.03	1.0229	5.12233860153363	11.3334923214145	371	0.0140994070319174	0.0140994070319174	33.9212285729951	2
872	484.6	267.64	1.02	5.10823919450172	11.3475917284464	372	0.00243093224688096	0.00243093224688096	33.923659505242	2
873	486.62	263.56	1.0195	5.10580826225484	11.3500226606933	373	0.00243093224688451	0.00243093224688451	33.9260904374889	2
874	479.41	258.62	1.019	5.10337733000795	11.3524535929402	374	-0.00243093224688451	0.00243093224688451	33.9285213697358	2
875	472.71	267.73	1.0195	5.10580826225484	11.3500226606933	375	0	0	33.9285213697358	2
876	467.64	272.87	1.0195	5.10580826225484	11.3500226606933	376	0.00243093224688451	0.00243093224688451	33.9309523019827	2
877	489.33	260.75	1.019	5.10337733000795	11.3524535929402	377	-0.0145855934812946	0.0145855934812946	33.945537895464	2
878	490.74	249.2	1.022	5.11796292348925	11.3378679994589	378	0.0072927967406482	0.0072927967406482	33.9528306922046	2
879	485.44	251.55	1.0205	5.1106701267486	11.3451607961995	379	0.00243093224688096	0.00243093224688096	33.9552616244515	2
880	486.55	269.63	1.02	5.10823919450172	11.3475917284464	380	-0.00486186449376369	0.00486186449376369	33.9601234889453	2
881	493.63	271.57	1.021	5.11310105899548	11.3427298639527	381	0.00486186449376369	0.00486186449376369	33.964985353439	2
882	494.36	268.71	1.02	5.10823919450172	11.3475917284464	382	-0.00486186449376369	0.00486186449376369	33.9698472179328	2
883	492.52	277.21	1.021	5.11310105899548	11.3427298639527	383	0.00729279674064465	0.00729279674064465	33.9771400146734	2
884	483.33	274.71	1.0195	5.10580826225484	11.3500226606933	384	-0.0145855934812928	0.0145855934812928	33.9917256081547	2
885	477.76	274.78	1.0225	5.12039385573613	11.335437067212	385	0.00486186449376547	0.00486186449376547	33.9965874726485	2
886	478.25	279.73	1.0215	5.11553199124236	11.3402989317058	386	0.00243093224688273	0.00243093224688273	33.9990184048954	2
887	480.22	275.68	1.021	5.11310105899548	11.3427298639527	387	-0.00243093224688273	0.00243093224688273	34.0014493371423	2
888	466.67	277.88	1.0215	5.11553199124236	11.3402989317058	388	-0.00243093224688273	0.00243093224688273	34.0038802693891	2
889	473.4	275.05	1.022	5.11796292348925	11.3378679994589	389	0.00972372898752916	0.00972372898752916	34.0136039983767	2
890	466.88	279.52	1.02	5.10823919450172	11.3475917284464	390	-0.00243093224688096	0.00243093224688096	34.0160349306236	2
891	458.11	266.68	1.0205	5.1106701267486	11.3451607961995	391	0.00729279674064642	0.00729279674064642	34.0233277273642	2
892	449.9	275.3	1.019	5.10337733000795	11.3524535929402	392	-0.0145855934812946	0.0145855934812946	34.0379133208455	2
893	443.5	276.95	1.022	5.11796292348925	11.3378679994589	393	-0.225590512510674	0.225590512510674	34.2635038333562	2
894	429.95	275.38	1.0684	5.34355343599992	11.1122774869482	394	0.240176105991969	0.240176105991969	34.5036799393481	2
895	419.53	263.29	1.019	5.10337733000795	11.3524535929402	395	-0.337413395867259	0.337413395867259	34.8410933352154	2
896	392.67	277.84	1.0884	5.44079072587521	11.0150401970729	396	0.00972372898752738	0.00972372898752738	34.8508170642029	2
897	391.99	278.19	1.0864	5.43106699688768	11.0247639260604	397	0.144883561914185	0.144883561914185	34.9957006261171	2
898	399.19	275.63	1.0566	5.2861834349735	11.1696474879746	398	-0.180861359168041	0.180861359168041	35.1765619852851	2
899	390.71	275.16	1.0938	5.46704479414154	10.9887861288066	399	-0.0116684747850346	0.0116684747850346	35.1882304600702	2
900	394.57	267.64	1.0962	5.47871326892657	10.9771176540216	400	0.0311159327600929	0.0311159327600929	35.2193463928303	2
901	403.72	259.71	1.0898	5.44759733616648	11.0082335867816	401	0.189612715256818	0.189612715256818	35.4089591080871	2
902	408.94	260.29	1.0508	5.25798462090966	11.1978463020385	402	-0.0685522893620814	0.0685522893620814	35.4775113974492	2
903	414.26	251.9	1.0649	5.32653691027174	11.1292940126764	403	-0.0831378828433742	0.0831378828433742	35.5606492802926	2
904	414.91	255.34	1.082	5.40967479311512	11.046156129833	404	0.248927462080745	0.248927462080745	35.8095767423733	2
905	408.74	252.6	1.0308	5.16074733103437	11.2950835919138	405	-0.199336444244347	0.199336444244347	36.0089131866176	2
906	415.34	261.44	1.0718	5.36008377527872	11.0957471476694	406	0.237745173745086	0.237745173745086	36.2466583603627	2
907	426.86	274.41	1.0229	5.12233860153363	11.3334923214145	407	-0.0904306795840206	0.0904306795840206	36.3370890399467	2
908	426.77	266.3	1.0415	5.21276928111766	11.2430616418305	408	-0.0379225430513621	0.0379225430513621	36.3750115829981	2
909	417.08	268.67	1.0493	5.25069182416902	11.2051390987791	409	-0.0593147468239295	0.0593147468239295	36.434326329822	2
910	405.83	267.37	1.0615	5.31000657099295	11.1458243519552	410	-0.149745426407947	0.149745426407947	36.58407175623	2
911	391.14	266.68	1.0923	5.45975199740089	10.9960789255472	411	0.0238231360194483	0.0238231360194483	36.6078948922494	2
912	383.29	272.03	1.0874	5.43592886138145	11.0199020615667	412	-0.161413901192983	0.161413901192983	36.7693087934424	2
913	374.94	275.85	1.1206	5.59734276257443	10.8584881603737	413	-0.0140994070319174	0.0140994070319174	36.7834082004743	2
914	377.31	265.89	1.1235	5.61144216960635	10.8443887533418	414	-0.154607290901712	0.154607290901712	36.938015491376	2
915	371.02	247.31	1.1553	5.76604946050806	10.6897814624401	415	-0.00923754253815368	0.00923754253815368	36.9472530339142	2
916	357.38	260.16	1.1572	5.77528700304621	10.6805439199019	416	0.0831378828433742	0.0831378828433742	37.0303909167576	2
917	361.54	262.65	1.1401	5.69214912020284	10.7636818027453	417	-0.206629240984993	0.206629240984993	37.2370201577426	2
918	363.78	269.17	1.1826	5.89877836118783	10.5570525617603	418	0.261082123315155	0.261082123315155	37.4981022810577	2
919	374.18	272.3	1.1289	5.63769623787267	10.8181346850755	419	0.239689919542592	0.239689919542592	37.7377922006003	2
920	390.23	277.85	1.0796	5.39800631833008	11.057824604618	420	-0.237258987295711	0.237258987295711	37.975051187896	2
921	373.53	275.09	1.1284	5.63526530562579	10.8205656173223	421	-0.209060173231872	0.209060173231872	38.1841113611279	2
922	339.31	273.41	1.1714	5.84432547885767	10.6115054440905	422	-0.196905511997464	0.196905511997464	38.3810168731254	2
923	335.36	274.66	1.2119	6.04123099085513	10.414599932093	423	-0.137590765173536	0.137590765173536	38.5186076382989	2
924	332.85	271.62	1.2402	6.17882175602867	10.2770091669195	424	-0.0831378828433742	0.0831378828433742	38.6017455211423	2
925	324.47	255.32	1.2573	6.26195963887204	10.1938712840761	425	0.1589829689461	0.1589829689461	38.7607284900884	2
926	327.18	256.96	1.2246	6.10297666992594	10.3528542530222	426	-0.135159832926654	0.135159832926654	38.895888323015	2
927	321.33	257.24	1.2524	6.23813650285259	10.2176944200955	427	0.0233369495700693	0.0233369495700693	38.9192252725851	2
928	323.08	262.84	1.2476	6.21479955328252	10.2410313696656	428	-0.0403534752982448	0.0403534752982448	38.9595787478833	2
929	330.58	261.08	1.2559	6.25515302858077	10.2006778943674	429	0.135646019376031	0.135646019376031	39.0952247672594	2
930	348.17	274.92	1.228	6.11950700920474	10.3363239137434	430	0.0899444931346434	0.0899444931346434	39.185169260394	2
931	341.66	264.61	1.2095	6.0295625160701	10.426268406878	431	0.1589829689461	0.1589829689461	39.3441522293401	2
932	340.11	268.54	1.1768	5.870579547124	10.5852513758241	432	-0.208573986782499	0.208573986782499	39.5527262161226	2
933	335.65	260.27	1.2197	6.07915353390649	10.3766773890416	433	0.258651191068273	0.258651191068273	39.8113774071909	2
934	341.08	274.61	1.1665	5.82050234283822	10.6353285801099	434	-0.0714694080583378	0.0714694080583378	39.8828468152492	2
935	337.92	271.73	1.1812	5.89197175089656	10.5638591720516	435	-0.299004666366518	0.299004666366518	40.1818514816157	2
936	323.93	275.8	1.2427	6.19097641726308	10.2648545056851	436	-0.351026616449801	0.351026616449801	40.5328780980655	2
937	316.39	263.93	1.3149	6.54200303371288	9.91382788923525	437	0.165789579237371	0.165789579237371	40.6986676773029	2
938	318.53	261.77	1.2808	6.37621345447551	10.0796174684726	438	0.297059920569012	0.297059920569012	40.9957275978719	2
939	334.37	270.76	1.2197	6.07915353390649	10.3766773890416	439	-0.154607290901712	0.154607290901712	41.1503348887736	2
940	327.69	270.21	1.2515	6.23376082480821	10.2220700981399	440	0.0286850005132102	0.0286850005132102	41.1790198892868	2
941	329.15	261.28	1.2456	6.205075824295	10.2507550986531	441	0.00486186449376547	0.00486186449376547	41.1838817537806	2
942	327.92	260.43	1.2446	6.20021395980123	10.2556169631469	442	0.0661213571151968	0.0661213571151968	41.2500031108958	2
943	326.25	260.63	1.231	6.13409260268603	10.3217383202621	443	-0.242120851789473	0.242120851789473	41.4921239626853	2
944	317.57	267.76	1.2808	6.37621345447551	10.0796174684726	444	0.147314494161064	0.147314494161064	41.6394384568463	2
945	323.72	256.73	1.2505	6.22889896031444	10.2269319626337	445	0.40596568522934	0.40596568522934	42.0454041420757	2
946	337.47	254.47	1.167	5.8229332750851	10.632897647863	446	-0.1755133082249	0.1755133082249	42.2209174503006	2
947	338.61	266.36	1.2031	5.99844658331	10.4573843396381	447	0.261082123315155	0.261082123315155	42.4819995736157	2
948	353.08	271.4	1.1494	5.73736445999485	10.7184664629533	448	-0.0855688150902552	0.0855688150902552	42.567568388706	2
949	361.14	271.82	1.167	5.8229332750851	10.632897647863	449	0.1093919511097	0.1093919511097	42.6769603398157	2
950	365.7	279.58	1.1445	5.7135413239754	10.7422895989727	450	0.0471600855895176	0.0471600855895176	42.7241204254052	2
951	367.95	275.94	1.1348	5.66638123838589	10.7894496845622	451	-0.135159832926654	0.135159832926654	42.8592802583319	2
952	362.56	273.98	1.1626	5.80154107131254	10.6542898516356	452	-0.0116684747850364	0.0116684747850364	42.8709487331169	2
953	356.02	269.1	1.165	5.81320954609757	10.6426213768506	453	0.0972372898752916	0.0972372898752916	42.9681860229922	2
954	383.86	257.63	1.145	5.71597225622228	10.7398586667258	454	-0.0140994070319174	0.0140994070319174	42.9822854300241	2
955	383.64	258.82	1.1479	5.7300716632542	10.7257592596939	455	-0.0170165257281756	0.0170165257281756	42.9993019557523	2
956	377.95	258.17	1.1514	5.74708818898238	10.7087427339658	456	0.097723476324667	0.097723476324667	43.097025432077	2
957	362.17	263.52	1.1313	5.64936471265771	10.8064662102904	457	0.0306297463107175	0.0306297463107175	43.1276551783877	2
958	355.91	260.11	1.125	5.61873496634699	10.8370959566011	458	0.050077204285774	0.050077204285774	43.1777323826735	2
959	386.01	257.07	1.1147	5.56865776206122	10.8871731608869	459	0.0568838145770449	0.0568838145770449	43.2346161972505	2
960	385.49	261.46	1.103	5.51177394748417	10.944056975464	460	-0.0714694080583378	0.0714694080583378	43.3060856053088	2
961	377.81	268.23	1.1177	5.58324335554251	10.8725875674056	461	0.246982716283238	0.246982716283238	43.5530683215921	2
962	382.58	265.6	1.0669	5.33626063925927	11.1195702836889	462	-0.144883561914185	0.144883561914185	43.6979518835063	2
963	376.5	262.93	1.0967	5.48114420117346	10.9746867217747	463	-0.218297715770028	0.218297715770028	43.9162495992763	2
964	369.18	276	1.1416	5.69944191694348	10.7563890060046	464	-0.075845086102726	0.075845086102726	43.992094685379	2
965	360.76	267.51	1.1572	5.77528700304621	10.6805439199019	465	-0.128353222635385	0.128353222635385	44.1204479080144	2
966	361.23	251.44	1.1836	5.90364022568159	10.5521906972665	466	0.154121104452337	0.154121104452337	44.2745690124667	2
967	366.56	251.71	1.1519	5.74951912122926	10.7063118017189	467	-0.111336696907209	0.111336696907209	44.3859057093739	2
968	366.31	254.45	1.1748	5.86085581813647	10.5949751048117	468	0.0641766113176931	0.0641766113176931	44.4500823206916	2
969	362.84	254.21	1.1616	5.79667920681877	10.6591517161294	469	0.102099154369055	0.102099154369055	44.5521814750607	2
970	356.53	265.61	1.1406	5.69458005244972	10.7612508704984	470	-0.232883309251321	0.232883309251321	44.785064784312	2
971	359.11	259.75	1.1885	5.92746336170104	10.5283675612471	471	0.216352969972522	0.216352969972522	45.0014177542845	2
972	362.21	265.29	1.144	5.71111039172852	10.7447205312196	472	-0.273236784549567	0.273236784549567	45.2746545388341	2
973	359.86	257.95	1.2002	5.98434717627809	10.47148374667	473	0.173082375978016	0.173082375978016	45.4477369148121	2
974	364.67	259.15	1.1646	5.81126480030007	10.6445661226481	474	0.0427844075451294	0.0427844075451294	45.4905213223572	2
975	351.69	233.58	1.1558	5.76848039275494	10.6873505301932	475	-0.291711869625873	0.291711869625873	45.7822331919831	2
976	351.17	246.23	1.2158	6.06019226238081	10.3956386605673	476	0.0427844075451276	0.0427844075451276	45.8250175995282	2
977	350.35	237.18	1.207	6.01740785483568	10.4384230681124	477	0.173082375978019	0.173082375978019	45.9980999755063	2
978	345.55	232.98	1.1714	5.84432547885767	10.6115054440905	478	0.00486186449376191	0.00486186449376191	46.00296184	2
979	347.78	231.07	1.1704	5.8394636143639	10.6163673085842	479	-0.351512802899173	0.351512802899173	46.3544746428992	2
980	332.02	231.64	1.2427	6.19097641726308	10.2648545056851	480	0.258651191068271	0.258651191068271	46.6131258339675	2
981	346.73	237.4	1.1895	5.9323252261948	10.5235056967533	481	-0.0379225430513621	0.0379225430513621	46.6510483770188	2
982	333.66	246.43	1.1973	5.97024776924617	10.485583153702	482	0.0641766113176914	0.0641766113176914	46.7152249883365	2
983	332.73	248	1.1841	5.90607115792848	10.5497597650197	483	0.00243093224688096	0.00243093224688096	46.7176559205834	2
984	340.21	235.43	1.1836	5.90364022568159	10.5521906972665	484	-0.287336191581481	0.287336191581481	47.0049921121649	2
985	345.84	243.64	1.2427	6.19097641726308	10.2648545056851	485	0.190098901706191	0.190098901706191	47.1950910138711	2
986	350.6	240.37	1.2036	6.00087751555689	10.4549534073912	486	-0.0476462720388913	0.0476462720388913	47.24273728591	2
987	357.47	241.94	1.2134	6.04852378759578	10.4073071353524	487	0.1424526296673	0.1424526296673	47.3851899155773	2
988	355.97	245.78	1.1841	5.90607115792848	10.5497597650197	488	-0.0899444931346434	0.0899444931346434	47.4751344087119	2
989	352.98	242.28	1.2026	5.99601565106312	10.459815271885	489	0.0379225430513621	0.0379225430513621	47.5130569517633	2
990	358.94	235.76	1.1948	5.95809310801176	10.4977378149364	490	0.220728648016911	0.220728648016911	47.7337855997802	2
991	371.08	233.76	1.1494	5.73736445999485	10.7184664629533	491	0.0734141538558433	0.0734141538558433	47.807199753636	2
992	370.91	230.47	1.1343	5.663950306139	10.7918806168091	492	-0.19447457975058	0.19447457975058	48.0016743333866	2
993	366.97	230.78	1.1743	5.85842488588958	10.5974060370585	493	0.0306297463107157	0.0306297463107157	48.0323040796973	2
994	363.7	231.71	1.168	5.82779513957887	10.6280357833693	494	0.135646019376031	0.135646019376031	48.1679500990734	2
995	354.21	237.89	1.1401	5.69214912020284	10.7636818027453	495	0.0899444931346434	0.0899444931346434	48.257894592208	2
996	347.38	250.61	1.1216	5.60220462706819	10.8536262958799	496	-0.2849052593346	0.2849052593346	48.5427998515426	2
997	338.08	251.75	1.1802	5.88710988640279	10.5687210365453	497	-0.123491358141621	0.123491358141621	48.6662912096842	2
998	340.77	251.16	1.2056	6.01060124454441	10.4452296784037	498	-0.3014355986134	0.3014355986134	48.9677268082976	2
999	334.71	249.89	1.2676	6.31203684315781	10.1437940797903	499	0.363181277684211	0.363181277684211	49.3309080859818	2
1000	341.33	250.27	1.1929	5.9488555654736	10.5069753574745	500	NA	NA	NA	2
1001	464.43	259.19	1.0171	5.0941397874698	11.3616911354783	1	-0.0281988140638347	0.0281988140638347	0.0281988140638347	3
1002	457.64	253.94	1.0229	5.12233860153363	11.3334923214145	2	0.00923754253815368	0.00923754253815368	0.0374363566019884	3
1003	464.21	253.85	1.021	5.11310105899548	11.3427298639527	3	-0.00243093224688273	0.00243093224688273	0.0398672888488711	3
1004	474.74	244.21	1.0215	5.11553199124236	11.3402989317058	4	0.00243093224688273	0.00243093224688273	0.0422982210957539	3
1005	474.26	231.22	1.021	5.11310105899548	11.3427298639527	5	0.00972372898752916	0.00972372898752916	0.052021950083283	3
1006	484.66	237.29	1.019	5.10337733000795	11.3524535929402	6	-0.00972372898752916	0.00972372898752916	0.0617456790708122	3
1007	484.47	251.05	1.021	5.11310105899548	11.3427298639527	7	0	0	0.0617456790708122	3
1008	490.1	253.03	1.021	5.11310105899548	11.3427298639527	8	0.00972372898752916	0.00972372898752916	0.0714694080583413	3
1009	491.53	263.1	1.019	5.10337733000795	11.3524535929402	9	-0.00729279674064642	0.00729279674064642	0.0787622047989878	3
1010	493.35	267.06	1.0205	5.1106701267486	11.3451607961995	10	-0.00486186449376547	0.00486186449376547	0.0836240692927532	3
1011	476.6	278.82	1.0215	5.11553199124236	11.3402989317058	11	0.0165303392787983	0.0165303392787983	0.100154408571552	3
1012	484.97	278.04	1.0181	5.09900165196356	11.3568292709846	12	-0.00680661029127094	0.00680661029127094	0.106961018862822	3
1013	494.33	274.16	1.0195	5.10580826225484	11.3500226606933	13	-0.0145855934812928	0.0145855934812928	0.121546612344115	3
1014	493.08	264.16	1.0225	5.12039385573613	11.335437067212	14	0.0170165257281774	0.0170165257281774	0.138563138072293	3
1015	486.37	271.3	1.019	5.10337733000795	11.3524535929402	15	0.00680661029126917	0.00680661029126917	0.145369748363562	3
1016	486.29	270.01	1.0176	5.09657071971668	11.3592602032314	16	-0.00923754253815368	0.00923754253815368	0.154607290901716	3
1017	481.92	269.18	1.0195	5.10580826225484	11.3500226606933	17	-0.00243093224688096	0.00243093224688096	0.157038223148597	3
1018	475.91	266.07	1.02	5.10823919450172	11.3475917284464	18	-0.00729279674064642	0.00729279674064642	0.164331019889243	3
1019	478.86	268.54	1.0215	5.11553199124236	11.3402989317058	19	0.0140994070319174	0.0140994070319174	0.17843042692116	3
1020	474.4	268.87	1.0186	5.10143258421045	11.3543983387377	20	-0.00194474579750548	0.00194474579750548	0.180375172718666	3
1021	478.12	253.78	1.019	5.10337733000795	11.3524535929402	21	-0.00243093224688451	0.00243093224688451	0.18280610496555	3
1022	482	256.33	1.0195	5.10580826225484	11.3500226606933	22	0.00437567804438999	0.00437567804438999	0.18718178300994	3
1023	477.5	243.04	1.0186	5.10143258421045	11.3543983387377	23	-0.0092375425381519	0.0092375425381519	0.196419325548092	3
1024	475.79	231.94	1.0205	5.1106701267486	11.3451607961995	24	-0.00486186449376547	0.00486186449376547	0.201281190041858	3
1025	479.98	230.06	1.0215	5.11553199124236	11.3402989317058	25	-0.00486186449376547	0.00486186449376547	0.206143054535623	3
1026	472.88	233.14	1.0225	5.12039385573613	11.335437067212	26	0.0121546612344119	0.0121546612344119	0.218297715770035	3
1027	492.54	248.91	1.02	5.10823919450172	11.3475917284464	27	0.0140994070319174	0.0140994070319174	0.232397122801952	3
1028	480.36	247.43	1.0171	5.0941397874698	11.3616911354783	28	-0.00729279674064642	0.00729279674064642	0.239689919542599	3
1029	493.22	245.21	1.0186	5.10143258421045	11.3543983387377	29	-0.00680661029127094	0.00680661029127094	0.24649652983387	3
1030	492.1	234.87	1.02	5.10823919450172	11.3475917284464	30	0	0	0.24649652983387	3
1031	469.17	234.94	1.02	5.10823919450172	11.3475917284464	31	-0.00972372898752916	0.00972372898752916	0.256220258821399	3
1032	461.62	232.12	1.022	5.11796292348925	11.3378679994589	32	0.00972372898752916	0.00972372898752916	0.265943987808928	3
1033	450.71	230.61	1.02	5.10823919450172	11.3475917284464	33	-0.00729279674064642	0.00729279674064642	0.273236784549574	3
1034	453.89	240.6	1.0215	5.11553199124236	11.3402989317058	34	-0.0140994070319174	0.0140994070319174	0.287336191581492	3
1035	445.73	236.14	1.0244	5.12963139827428	11.3261995246739	35	-0.111822883356584	0.111822883356584	0.399159074938076	3
1036	427.52	234.53	1.0474	5.24145428163087	11.2143766413173	36	0.130784154882267	0.130784154882267	0.529943229820343	3
1037	445.94	251.42	1.0205	5.1106701267486	11.3451607961995	37	-0.0140994070319191	0.0140994070319191	0.544042636852263	3
1038	444.84	252.32	1.0234	5.12476953378052	11.3310613891676	38	0.0189612715256811	0.0189612715256811	0.563003908377944	3
1039	438.07	234.37	1.0195	5.10580826225484	11.3500226606933	39	-0.0165303392787983	0.0165303392787983	0.579534247656742	3
1040	445.27	231.88	1.0229	5.12233860153363	11.3334923214145	40	0.00194474579750548	0.00194474579750548	0.581478993454247	3
1041	448.41	244.95	1.0225	5.12039385573613	11.335437067212	41	0.0170165257281774	0.0170165257281774	0.598495519182425	3
1042	449.85	245.87	1.019	5.10337733000795	11.3524535929402	42	-0.0170165257281774	0.0170165257281774	0.615512044910602	3
1043	446.65	239.23	1.0225	5.12039385573613	11.335437067212	43	0.0121546612344119	0.0121546612344119	0.627666706145014	3
1044	443.9	234.86	1.02	5.10823919450172	11.3475917284464	44	-0.00486186449376369	0.00486186449376369	0.632528570638778	3
1045	450.9	258.33	1.021	5.11310105899548	11.3427298639527	45	-0.0072927967406482	0.0072927967406482	0.639821367379426	3
1046	478.74	274.3	1.0225	5.12039385573613	11.335437067212	46	0.0189612715256828	0.0189612715256828	0.658782638905109	3
1047	475.33	266.19	1.0186	5.10143258421045	11.3543983387377	47	-0.0165303392788001	0.0165303392788001	0.675312978183909	3
1048	475.57	279.22	1.022	5.11796292348925	11.3378679994589	48	0.00486186449376547	0.00486186449376547	0.680174842677674	3
1049	485.79	276.89	1.021	5.11310105899548	11.3427298639527	49	0	0	0.680174842677674	3
1050	481.22	277	1.021	5.11310105899548	11.3427298639527	50	0	0	0.680174842677674	3
1051	480.46	278.96	1.021	5.11310105899548	11.3427298639527	51	0.00243093224688273	0.00243093224688273	0.682605774924557	3
1052	487.02	278.49	1.0205	5.1106701267486	11.3451607961995	52	0	0	0.682605774924557	3
1053	476.54	267.48	1.0205	5.1106701267486	11.3451607961995	53	-0.00972372898753093	0.00972372898753093	0.692329503912088	3
1054	481.67	260.84	1.0225	5.12039385573613	11.335437067212	54	-0.00680661029127094	0.00680661029127094	0.699136114203359	3
1055	488.45	260.46	1.0239	5.1272004660274	11.3286304569207	55	0.00486186449376547	0.00486186449376547	0.703997978697124	3
1056	492.28	254.8	1.0229	5.12233860153363	11.3334923214145	56	0.0209060173231883	0.0209060173231883	0.724903996020313	3
1057	488.25	259.12	1.0186	5.10143258421045	11.3543983387377	57	-0.0116684747850346	0.0116684747850346	0.736572470805347	3
1058	476.51	260.61	1.021	5.11310105899548	11.3427298639527	58	-0.00923754253815368	0.00923754253815368	0.745810013343501	3
1059	467.82	257.47	1.0229	5.12233860153363	11.3334923214145	59	0.0116684747850364	0.0116684747850364	0.757478488128537	3
1060	473.03	249.41	1.0205	5.1106701267486	11.3451607961995	60	-0.00486186449376547	0.00486186449376547	0.762340352622303	3
1061	479	233.73	1.0215	5.11553199124236	11.3402989317058	61	0.00486186449376547	0.00486186449376547	0.767202217116068	3
1062	484.01	238.11	1.0205	5.1106701267486	11.3451607961995	62	-0.0238231360194483	0.0238231360194483	0.791025353135517	3
1063	474.61	235.57	1.0254	5.13449326276805	11.3213376601801	63	0.00972372898752916	0.00972372898752916	0.800749082123046	3
1064	477.74	235.37	1.0234	5.12476953378052	11.3310613891676	64	0.023336949570071	0.023336949570071	0.824086031693117	3
1065	477.98	230.48	1.0186	5.10143258421045	11.3543983387377	65	-0.0116684747850346	0.0116684747850346	0.835754506478152	3
1066	469.88	230.75	1.021	5.11310105899548	11.3427298639527	66	0.0140994070319156	0.0140994070319156	0.849853913510067	3
1067	479.97	241.97	1.0181	5.09900165196356	11.3568292709846	67	-0.025767881816952	0.025767881816952	0.875621795327019	3
1068	488.26	252.4	1.0234	5.12476953378052	11.3310613891676	68	0.0116684747850364	0.0116684747850364	0.887290270112056	3
1069	490.84	256.53	1.021	5.11310105899548	11.3427298639527	69	0.0116684747850346	0.0116684747850346	0.89895874489709	3
1070	494.7	238.03	1.0186	5.10143258421045	11.3543983387377	70	-0.0422982210957521	0.0422982210957521	0.941256965992842	3
1071	483.23	249.45	1.0273	5.1437308053062	11.3121001176419	71	0.025767881816952	0.025767881816952	0.967024847809794	3
1072	483.84	253.52	1.022	5.11796292348925	11.3378679994589	72	0.00486186449376547	0.00486186449376547	0.97188671230356	3
1073	473.14	255.3	1.021	5.11310105899548	11.3427298639527	73	0.00729279674064465	0.00729279674064465	0.979179509044204	3
1074	474.69	256.95	1.0195	5.10580826225484	11.3500226606933	74	0.00437567804438999	0.00437567804438999	0.983555187088594	3
1075	479.48	254.95	1.0186	5.10143258421045	11.3543983387377	75	-0.0189612715256828	0.0189612715256828	1.00251645861428	3
1076	465.96	252.06	1.0225	5.12039385573613	11.335437067212	76	0.0238231360194465	0.0238231360194465	1.02633959463372	3
1077	472.29	239.71	1.0176	5.09657071971668	11.3592602032314	77	-0.0330606785575984	0.0330606785575984	1.05940027319132	3
1078	465.26	233.16	1.0244	5.12963139827428	11.3261995246739	78	0.0116684747850346	0.0116684747850346	1.07106874797636	3
1079	462.33	241.4	1.022	5.11796292348925	11.3378679994589	79	0.0311159327600929	0.0311159327600929	1.10218468073645	3
1080	466.24	248.81	1.0156	5.08684699072915	11.368983932219	80	-0.0379225430513639	0.0379225430513639	1.14010722378781	3
1081	479.45	252.65	1.0234	5.12476953378052	11.3310613891676	81	0.0281988140638347	0.0281988140638347	1.16830603785165	3
1082	482.88	239.29	1.0176	5.09657071971668	11.3592602032314	82	-0.0520219500832813	0.0520219500832813	1.22032798793493	3
1083	476.61	236.29	1.0283	5.14859266979996	11.3072382531482	83	-0.00243093224688096	0.00243093224688096	1.22275892018181	3
1084	467.9	247.34	1.0288	5.15102360204684	11.3048073209013	84	0.0427844075451276	0.0427844075451276	1.26554332772694	3
1085	480.6	247.91	1.02	5.10823919450172	11.3475917284464	85	0.0165303392788001	0.0165303392788001	1.28207366700574	3
1086	475.14	255.91	1.0166	5.09170885522292	11.3641220677252	86	-0.0354916108044829	0.0354916108044829	1.31756527781022	3
1087	483.21	230.25	1.0239	5.1272004660274	11.3286304569207	87	-0.00243093224688096	0.00243093224688096	1.3199962100571	3
1088	474.54	239.82	1.0244	5.12963139827428	11.3261995246739	88	0.0281988140638347	0.0281988140638347	1.34819502412094	3
1089	476.6	241.14	1.0186	5.10143258421045	11.3543983387377	89	-0.0092375425381519	0.0092375425381519	1.35743256665909	3
1090	455.6	241.2	1.0205	5.1106701267486	11.3451607961995	90	0.0403534752982448	0.0403534752982448	1.39778604195733	3
1091	455.95	243.29	1.0122	5.07031665145035	11.3855142714978	91	-0.0452153397920103	0.0452153397920103	1.44300138174934	3
1092	459.42	244.82	1.0215	5.11553199124236	11.3402989317058	92	0.0189612715256811	0.0189612715256811	1.46196265327502	3
1093	457.98	254.35	1.0176	5.09657071971668	11.3592602032314	93	-0.00486186449376369	0.00486186449376369	1.46682451776879	3
1094	452.37	256.9	1.0186	5.10143258421045	11.3543983387377	94	-0.00437567804438999	0.00437567804438999	1.47120019581318	3
1095	452.62	276.65	1.0195	5.10580826225484	11.3500226606933	95	-0.00243093224688096	0.00243093224688096	1.47363112806006	3
1096	451.82	274.79	1.02	5.10823919450172	11.3475917284464	96	-0.0262540682663293	0.0262540682663293	1.49988519632639	3
1097	447.84	272.35	1.0254	5.13449326276805	11.3213376601801	97	0.0213922037725656	0.0213922037725656	1.52127740009895	3
1098	458.22	270.03	1.021	5.11310105899548	11.3427298639527	98	0	0	1.52127740009895	3
1099	450.78	264.79	1.021	5.11310105899548	11.3427298639527	99	0	0	1.52127740009895	3
1100	456.24	267.17	1.021	5.11310105899548	11.3427298639527	100	-0.0072927967406482	0.0072927967406482	1.5285701968396	3
1101	463.22	276.56	1.0225	5.12039385573613	11.335437067212	101	-0.0140994070319174	0.0140994070319174	1.54266960387152	3
1102	464.32	278.01	1.0254	5.13449326276805	11.3213376601801	102	0.0121546612344119	0.0121546612344119	1.55482426510593	3
1103	465.5	279.56	1.0229	5.12233860153363	11.3334923214145	103	0	0	1.55482426510593	3
1104	454.21	275.46	1.0229	5.12233860153363	11.3334923214145	104	0.00437567804438821	0.00437567804438821	1.55919994315032	3
1105	448.88	276.08	1.022	5.11796292348925	11.3378679994589	105	0.00243093224688273	0.00243093224688273	1.5616308753972	3
1106	458.45	269.86	1.0215	5.11553199124236	11.3402989317058	106	-0.00486186449376547	0.00486186449376547	1.56649273989097	3
1107	444.43	277.56	1.0225	5.12039385573613	11.335437067212	107	0.00486186449376547	0.00486186449376547	1.57135460438473	3
1108	444.75	272.96	1.0215	5.11553199124236	11.3402989317058	108	-0.00923754253815368	0.00923754253815368	1.58059214692289	3
1109	443.63	272.09	1.0234	5.12476953378052	11.3310613891676	109	-0.0145855934812928	0.0145855934812928	1.59517774040418	3
1110	443.18	277.39	1.0264	5.13935512726181	11.3164757956863	110	-0.1589829689461	0.1589829689461	1.75416070935028	3
1111	423.96	277.23	1.0591	5.29833809620791	11.1574928267402	111	0.0452153397920103	0.0452153397920103	1.79937604914229	3
1112	431.61	274.83	1.0498	5.2531227564159	11.2027081665322	112	-0.047646272038893	0.047646272038893	1.84702232118118	3
1113	425.31	270.22	1.0596	5.30076902845479	11.1550618944933	113	-0.0709832216089605	0.0709832216089605	1.91800554279014	3
1114	416.2	271.04	1.0742	5.37175225006375	11.0840786728844	114	-0.0427844075451276	0.0427844075451276	1.96078995033527	3
1115	406.21	275.66	1.083	5.41453665760888	11.0412942653392	115	-0.161413901192983	0.161413901192983	2.12220385152825	3
1116	393.22	279.25	1.1162	5.57595055880186	10.8798803641463	116	-0.00972372898753093	0.00972372898753093	2.13192758051579	3
1117	394.79	268.23	1.1182	5.58567428778939	10.8701566351587	117	-0.0427844075451276	0.0427844075451276	2.17471198806091	3
1118	385.61	271.37	1.127	5.62845869533452	10.8273722276136	118	-0.206143054535616	0.206143054535616	2.38085504259653	3
1119	372.07	259.76	1.1694	5.83460174987014	10.621229173078	119	0.149259239958571	0.149259239958571	2.5301142825551	3
1120	370	278.35	1.1387	5.68534250991157	10.7704884130366	120	-0.140021697420417	0.140021697420417	2.67013597997552	3
1121	376.79	276.07	1.1675	5.82536420733198	10.6304667156161	121	0.149745426407947	0.149745426407947	2.81988140638346	3
1122	370.79	278.57	1.1367	5.67561878092404	10.7802121420241	122	-0.225590512510673	0.225590512510673	3.04547191889414	3
1123	363.47	265.52	1.1831	5.90120929343471	10.5546216295134	123	-0.0641766113176914	0.0641766113176914	3.10964853021183	3
1124	359.21	270.38	1.1963	5.9653859047524	10.4904450181957	124	-0.0072927967406482	0.0072927967406482	3.11694132695248	3
1125	362.67	278.07	1.1978	5.97267870149305	10.4831522214551	125	0.140507883869795	0.140507883869795	3.25744921082227	3
1126	366.56	265.32	1.1689	5.83217081762326	10.6236601053249	126	-0.180861359168039	0.180861359168039	3.43831056999031	3
1127	361.89	268.91	1.2061	6.0130321767913	10.4427987461568	127	0.192529833953074	0.192529833953074	3.63084040394338	3
1128	368.11	268.19	1.1665	5.82050234283822	10.6353285801099	128	0.147314494161066	0.147314494161066	3.77815489810445	3
1129	375.03	261.48	1.1362	5.67318784867716	10.782643074271	129	0.123491358141619	0.123491358141619	3.90164625624607	3
1130	381.23	268.05	1.1108	5.54969649053554	10.9061344324126	130	-0.0476462720388913	0.0476462720388913	3.94929252828496	3
1131	381.41	269.65	1.1206	5.59734276257443	10.8584881603737	131	-0.365612209931093	0.365612209931093	4.31490473821605	3
1132	363.86	274.35	1.1958	5.96295497250552	10.4928759504426	132	-0.0709832216089623	0.0709832216089623	4.38588795982502	3
1133	356.18	275.29	1.2104	6.03393819411448	10.4218927288336	133	-0.278098649043331	0.278098649043331	4.66398660886835	3
1134	331.38	272.99	1.2676	6.31203684315781	10.1437940797903	134	0.0831378828433724	0.0831378828433724	4.74712449171172	3
1135	328.75	259.51	1.2505	6.22889896031444	10.2269319626337	135	-0.0879997473371361	0.0879997473371361	4.83512423904886	3
1136	333.16	252.46	1.2686	6.31689870765158	10.1389322152966	136	0.0598009332733032	0.0598009332733032	4.89492517232216	3
1137	334.97	249.61	1.2563	6.25709777437828	10.1987331485699	137	-0.0807069505964915	0.0807069505964915	4.97563212291865	3
1138	328.48	261.71	1.2729	6.33780472497477	10.1180261979734	138	-0.152176358654831	0.152176358654831	5.12780848157348	3
1139	320.88	260.07	1.3042	6.4899810836296	9.96584983931853	139	0.028685000513212	0.028685000513212	5.15649348208669	3
1140	320.7	264.11	1.2983	6.46129608311639	9.99453483983175	140	0.168220511484252	0.168220511484252	5.32471399357095	3
1141	330.99	275.84	1.2637	6.29307557163213	10.162755351316	141	-0.0403534752982448	0.0403534752982448	5.36506746886919	3
1142	328.99	270.7	1.272	6.33342904693038	10.1224018760178	142	0.157038223148595	0.157038223148595	5.52210569201779	3
1143	334.7	270.47	1.2397	6.17639082378178	10.2794400991663	143	-0.078762204798986	0.078762204798986	5.60086789681677	3
1144	333.81	266.72	1.2559	6.25515302858077	10.2006778943674	144	-0.1589829689461	0.1589829689461	5.75985086576287	3
1145	325.15	264.81	1.2886	6.41413599752687	10.0416949254213	145	-0.0281988140638347	0.0281988140638347	5.78804967982671	3
1146	323.45	266.55	1.2944	6.4423348115907	10.0134961113574	146	0.0495910178363985	0.0495910178363985	5.8376406976631	3
1147	323.14	255.76	1.2842	6.39274379375431	10.0630871291938	147	0.0213922037725638	0.0213922037725638	5.85903290143567	3
1148	324.86	239.39	1.2798	6.37135158998174	10.0844793329664	148	0.0213922037725638	0.0213922037725638	5.88042510520823	3
1149	325.95	239.28	1.2754	6.34995938620918	10.105871536739	149	-0.0855688150902552	0.0855688150902552	5.96599392029849	3
1150	319.58	237.24	1.293	6.43552820129943	10.0203027216487	150	-0.0447291533426331	0.0447291533426331	6.01072307364112	3
1151	319.43	234.46	1.3022	6.48025735464207	9.97557356830606	151	-0.0549390687795395	0.0549390687795395	6.06566214242066	3
1152	319.59	240.56	1.3135	6.53519642342161	9.92063449952652	152	0.147314494161066	0.147314494161066	6.21297663658173	3
1153	329.56	252.66	1.2832	6.38788192926054	10.0679489936876	153	-0.0116684747850364	0.0116684747850364	6.22464511136676	3
1154	324.17	249.2	1.2856	6.39955040404558	10.0562805189026	154	0.3179659378922	0.3179659378922	6.54261104925896	3
1155	342.59	262.49	1.2202	6.08158446615338	10.3742464567948	155	-0.0690384758114551	0.0690384758114551	6.61164952507042	3
1156	336.84	271.08	1.2344	6.15062294196483	10.3052079809833	156	-0.123491358141619	0.123491358141619	6.73514088321204	3
1157	336.06	266.75	1.2598	6.27411430010645	10.1817166228417	157	0.00243093224688096	0.00243093224688096	6.73757181545892	3
1158	335.73	250.18	1.2593	6.27168336785957	10.1841475550886	158	0.211491105478757	0.211491105478757	6.94906292093767	3
1159	340.45	257.7	1.2158	6.06019226238081	10.3956386605673	159	-0.531887975617838	0.531887975617838	7.48095089655551	3
1160	315.86	234.88	1.3252	6.59208023799865	9.86375068494948	160	0.25622025882139	0.25622025882139	7.7371711553769	3
1161	324.87	231.82	1.2725	6.33585997917726	10.1199709437709	161	0	0	7.7371711553769	3
1162	328.55	236.21	1.2725	6.33585997917726	10.1199709437709	162	0.0170165257281774	0.0170165257281774	7.75418768110508	3
1163	324.66	232.38	1.269	6.31884345344908	10.136987469499	163	-0.028685000513212	0.028685000513212	7.78287268161829	3
1164	336.9	234.42	1.2749	6.3475284539623	10.1083024689858	164	0.0452153397920103	0.0452153397920103	7.8280880214103	3
1165	339.52	230.72	1.2656	6.30231311417029	10.1535178087778	165	0.460418567559501	0.460418567559501	8.2885065889698	3
1166	354.38	236.95	1.1709	5.84189454661078	10.6139363763373	166	-0.379711616963011	0.379711616963011	8.66821820593281	3
1167	344.6	231.11	1.249	6.22160616357379	10.2342247593743	167	0.514871449889664	0.514871449889664	9.18308965582248	3
1168	387.48	263.24	1.1431	5.70673471368413	10.749096209264	168	0	0	9.18308965582248	3
1169	385.48	258.89	1.1431	5.70673471368413	10.749096209264	169	0.0714694080583378	0.0714694080583378	9.25455906388082	3
1170	379.25	248.09	1.1284	5.63526530562579	10.8205656173223	170	-0.251844580777	0.251844580777	9.50640364465782	3
1171	375.46	240.66	1.1802	5.88710988640279	10.5687210365453	171	0.289767123828366	0.289767123828366	9.79617076848618	3
1172	388.76	236.56	1.1206	5.59734276257443	10.8584881603737	172	-0.166275765686748	0.166275765686748	9.96244653417293	3
1173	384.28	232.07	1.1548	5.76361852826118	10.692212394687	173	-0.0899444931346434	0.0899444931346434	10.0523910273076	3
1174	381.25	239.76	1.1733	5.85356302139582	10.6022679015523	174	0.116198561400973	0.116198561400973	10.1685895887085	3
1175	383.05	237.22	1.1494	5.73736445999485	10.7184664629533	175	0.177944240471781	0.177944240471781	10.3465338291803	3
1176	386.15	255.68	1.1128	5.55942021952307	10.8964107034251	176	-0.0899444931346434	0.0899444931346434	10.436478322315	3
1177	394.49	273.59	1.1313	5.64936471265771	10.8064662102904	177	0.348595684202916	0.348595684202916	10.7850740065179	3
1178	409.13	269.11	1.0596	5.30076902845479	11.1550618944933	178	0.192529833953076	0.192529833953076	10.977603840471	3
1179	420.95	260.6	1.02	5.10823919450172	11.3475917284464	179	-0.275667716796448	0.275667716796448	11.2532715572674	3
1180	422.61	250.25	1.0767	5.38390691129817	11.07192401165	180	0.0666075435645741	0.0666075435645741	11.319879100832	3
1181	428.74	251.38	1.063	5.31729936773359	11.1385315552145	181	0.0213922037725638	0.0213922037725638	11.3412713046045	3
1182	426.66	260.41	1.0586	5.29590716396103	11.1599237589871	182	-0.0189612715256811	0.0189612715256811	11.3602325761302	3
1183	414.92	260.11	1.0625	5.31486843548671	11.1409624874614	183	0.0544528823301622	0.0544528823301622	11.4146854584604	3
1184	420.01	257.14	1.0513	5.26041555315655	11.1954153697916	184	-0.0568838145770449	0.0568838145770449	11.4715692730374	3
1185	423.1	241.51	1.063	5.31729936773359	11.1385315552145	185	-0.073414153855845	0.073414153855845	11.5449834268933	3
1186	424.05	238.77	1.0781	5.39071352158944	11.0651174013587	186	0.0641766113176914	0.0641766113176914	11.609160038211	3
1187	423.18	240.83	1.0649	5.32653691027174	11.1292940126764	187	0.0850826286408797	0.0850826286408797	11.6942426668519	3
1188	434.61	234.83	1.0474	5.24145428163087	11.2143766413173	188	-0.0281988140638347	0.0281988140638347	11.7224414809157	3
1189	432.63	237.54	1.0532	5.2696530956947	11.1861778272534	189	-0.0879997473371361	0.0879997473371361	11.8104412282528	3
1190	430.61	241.83	1.0713	5.35765284303184	11.0981780799163	190	0.0904306795840188	0.0904306795840188	11.9008719078368	3
1191	435.48	234.36	1.0527	5.26722216344782	11.1886087595003	191	0.156552036699219	0.156552036699219	12.0574239445361	3
1192	451.26	230.8	1.0205	5.1106701267486	11.3451607961995	192	-0.0238231360194483	0.0238231360194483	12.0812470805555	3
1193	443.65	236.9	1.0254	5.13449326276805	11.3213376601801	193	0.0311159327600947	0.0311159327600947	12.1123630133156	3
1194	443.75	236.53	1.019	5.10337733000795	11.3524535929402	194	-0.00972372898752916	0.00972372898752916	12.1220867423031	3
1195	446.41	274.04	1.021	5.11310105899548	11.3427298639527	195	0.00729279674064465	0.00729279674064465	12.1293795390438	3
1196	446.7	275.32	1.0195	5.10580826225484	11.3500226606933	196	-0.00486186449376191	0.00486186449376191	12.1342414035375	3
1197	447.69	278.33	1.0205	5.1106701267486	11.3451607961995	197	-0.0403534752982466	0.0403534752982466	12.1745948788358	3
1198	438.63	271.94	1.0288	5.15102360204684	11.3048073209013	198	-0.156552036699217	0.156552036699217	12.331146915535	3
1199	428.59	277.23	1.061	5.30757563874606	11.1482552842021	199	0.196905511997464	0.196905511997464	12.5280524275325	3
1200	434.63	272.86	1.0205	5.1106701267486	11.3451607961995	200	-0.00486186449376547	0.00486186449376547	12.5329142920262	3
1201	435.38	268.73	1.0215	5.11553199124236	11.3402989317058	201	-0.132728900679773	0.132728900679773	12.665643192706	3
1202	429.89	264.14	1.0488	5.24826089192214	11.207570031026	202	0.144883561914185	0.144883561914185	12.8105267546202	3
1203	435.96	264.55	1.019	5.10337733000795	11.3524535929402	203	-0.0238231360194483	0.0238231360194483	12.8343498906396	3
1204	442.25	269.87	1.0239	5.1272004660274	11.3286304569207	204	-0.0549390687795377	0.0549390687795377	12.8892889594192	3
1205	441.38	266.19	1.0352	5.18213953480694	11.2736913881412	205	-0.00680661029126917	0.00680661029126917	12.8960955697104	3
1206	434.57	279.78	1.0366	5.18894614509821	11.2668847778499	206	-0.0189612715256828	0.0189612715256828	12.9150568412361	3
1207	433.08	279.7	1.0405	5.20790741662389	11.2479235063242	207	0.0948063576284088	0.0948063576284088	13.0098631988645	3
1208	436.45	267.88	1.021	5.11310105899548	11.3427298639527	208	0.00972372898752916	0.00972372898752916	13.0195869278521	3
1209	447.65	254.38	1.019	5.10337733000795	11.3524535929402	209	-0.00486186449376547	0.00486186449376547	13.0244487923458	3
1210	453.91	254.65	1.02	5.10823919450172	11.3475917284464	210	0.00680661029127094	0.00680661029127094	13.0312554026371	3
1211	453.18	254.7	1.0186	5.10143258421045	11.3543983387377	211	-0.0165303392788001	0.0165303392788001	13.0477857419159	3
1212	443.65	254.42	1.022	5.11796292348925	11.3378679994589	212	0.0145855934812946	0.0145855934812946	13.0623713353972	3
1213	453.79	257.94	1.019	5.10337733000795	11.3524535929402	213	0	0	13.0623713353972	3
1214	445.54	263.31	1.019	5.10337733000795	11.3524535929402	214	-0.0500772042857758	0.0500772042857758	13.112448539683	3
1215	439.36	266.05	1.0293	5.15345453429373	11.3023763886544	215	-0.0617456790708086	0.0617456790708086	13.1741942187538	3
1216	435.51	276.66	1.042	5.21520021336454	11.2406307095836	216	-0.161413901192983	0.161413901192983	13.3356081199468	3
1217	420.7	266.2	1.0752	5.37661411455752	11.0792168083906	217	-0.0593147468239259	0.0593147468239259	13.3949228667707	3
1218	413.42	266.71	1.0874	5.43592886138145	11.0199020615667	218	-0.0403534752982466	0.0403534752982466	13.4352763420689	3
1219	407.25	264.38	1.0957	5.47628233667969	10.9795485862684	219	0.0734141538558433	0.0734141538558433	13.5086904959248	3
1220	410	270.99	1.0806	5.40286818282385	11.0529627401243	220	0.125922290388502	0.125922290388502	13.6346127863133	3
1221	425.38	277.45	1.0547	5.27694589243535	11.1788850305128	221	0.0452153397920085	0.0452153397920085	13.6798281261053	3
1222	426.87	271.13	1.0454	5.23173055264334	11.2241003703048	222	-0.0879997473371361	0.0879997473371361	13.7678278734424	3
1223	427.13	267.07	1.0635	5.31973029998047	11.1361006229677	223	-0.108905764660326	0.108905764660326	13.8767336381028	3
1224	411.72	273.79	1.0859	5.4286360646408	11.0271948583073	224	0.227535258308182	0.227535258308182	14.1042688964109	3
1225	406.91	272.59	1.0391	5.20110080633262	11.2547301166155	225	-0.20176737649123	0.20176737649123	14.3060362729022	3
1226	409.51	274.61	1.0806	5.40286818282385	11.0529627401243	226	0.133215087129148	0.133215087129148	14.4392513600313	3
1227	411.92	278.6	1.0532	5.2696530956947	11.1861778272534	227	-0.075845086102726	0.075845086102726	14.515096446134	3
1228	414.48	276.48	1.0688	5.34549818179743	11.1103327411507	228	-0.10015440857155	0.10015440857155	14.6152508547056	3
1229	411.11	272.16	1.0894	5.44565259036897	11.0101783325792	229	0.0598009332733049	0.0598009332733049	14.6750517879789	3
1230	424.02	257.15	1.0771	5.38585165709567	11.0699792658525	230	0.215866783523143	0.215866783523143	14.890918571502	3
1231	418.14	261.36	1.0327	5.16998487357253	11.2858460493756	231	-0.201767376491226	0.201767376491226	15.0926859479933	3
1232	407.35	258.13	1.0742	5.37175225006375	11.0840786728844	232	-0.20176737649123	0.20176737649123	15.2944533244845	3
1233	394.57	263.57	1.1157	5.57351962655498	10.8823112963931	233	0.0855688150902552	0.0855688150902552	15.3800221395747	3
1234	400.1	267.71	1.0981	5.48795081146473	10.9678801114834	234	-0.144883561914181	0.144883561914181	15.5249057014889	3
1235	390.07	267.34	1.1279	5.63283437337891	10.8229965495692	235	-0.187667969459312	0.187667969459312	15.7125736709482	3
1236	376.56	275.82	1.1665	5.82050234283822	10.6353285801099	236	-0.00972372898752916	0.00972372898752916	15.7222973999358	3
1237	376.22	273.88	1.1685	5.83022607182575	10.6256048511224	237	0.121060425894738	0.121060425894738	15.8433578258305	3
1238	384.76	257.32	1.1436	5.70916564593101	10.7466652770171	238	0.133215087129148	0.133215087129148	15.9765729129597	3
1239	391.79	254.43	1.1162	5.57595055880186	10.8798803641463	239	-0.0330606785576002	0.0330606785576002	16.0096335915173	3
1240	389.54	258.05	1.123	5.60901123735946	10.8468196855887	240	-0.0855688150902552	0.0855688150902552	16.0952024066075	3
1241	390.44	245.34	1.1406	5.69458005244972	10.7612508704984	241	-0.0904306795840206	0.0904306795840206	16.1856330861915	3
1242	384.57	245.22	1.1592	5.78501073203374	10.6708201909144	242	-0.0262540682663293	0.0262540682663293	16.2118871544579	3
1243	386.09	247.29	1.1646	5.81126480030007	10.6445661226481	243	0.157038223148595	0.157038223148595	16.3689253776065	3
1244	389.74	239.76	1.1323	5.65422657715147	10.8016043457967	244	-0.0831378828433724	0.0831378828433724	16.4520632604498	3
1245	389.49	231.49	1.1494	5.73736445999485	10.7184664629533	245	0.232397122801945	0.232397122801945	16.6844603832518	3
1246	406.51	233.57	1.1016	5.5049673371929	10.9508635857552	246	-0.137590765173536	0.137590765173536	16.8220511484253	3
1247	393.81	236.94	1.1299	5.64255810236644	10.8132728205817	247	0.147314494161064	0.147314494161064	16.9693656425864	3
1248	412.5	250	1.0996	5.49524360820537	10.9605873147428	248	0.0899444931346451	0.0899444931346451	17.059310135721	3
1249	418.16	255.11	1.0811	5.40529911507073	11.0505318078774	249	-0.00194474579750548	0.00194474579750548	17.0612548815185	3
1250	415.81	263.46	1.0815	5.40724386086824	11.0485870620799	250	0.028198814063833	0.028198814063833	17.0894536955824	3
1251	410.17	266.73	1.0757	5.3790450468044	11.0767858761437	251	0.1589829689461	0.1589829689461	17.2484366645285	3
1252	409.68	262.24	1.043	5.2200620778583	11.2357688450898	252	-0.146828307711688	0.146828307711688	17.3952649722401	3
1253	419.98	245.71	1.0732	5.36689038556999	11.0889405373781	253	-0.0879997473371379	0.0879997473371379	17.4832647195773	3
1254	417.97	237.99	1.0913	5.45489013290713	11.000940790041	254	0.109391951109702	0.109391951109702	17.592656670687	3
1255	430.74	238.93	1.0688	5.34549818179743	11.1103327411507	255	-0.0641766113176931	0.0641766113176931	17.6568332820047	3
1256	416.13	235.69	1.082	5.40967479311512	11.046156129833	256	-0.344220006158528	0.344220006158528	18.0010532881632	3
1257	382.98	230.84	1.1528	5.75389479927365	10.7019361236745	257	0.1920436475037	0.1920436475037	18.1930969356669	3
1258	395.68	231.57	1.1133	5.56185115176995	10.8939797711782	258	0.0641766113176914	0.0641766113176914	18.2572735469846	3
1259	412.54	233.6	1.1001	5.49767454045226	10.9581563824959	259	0.111822883356584	0.111822883356584	18.3690964303412	3
1260	423.37	239.12	1.0771	5.38585165709567	11.0699792658525	260	0.168220511484252	0.168220511484252	18.5373169418254	3
1261	424.18	255.08	1.0425	5.21763114561142	11.2381997773367	261	-0.125922290388502	0.125922290388502	18.6632392322139	3
1262	427.69	251.91	1.0684	5.34355343599992	11.1122774869482	262	-0.0330606785575984	0.0330606785575984	18.6962999107715	3
1263	424.07	257.49	1.0752	5.37661411455752	11.0792168083906	263	0.17113763018051	0.17113763018051	18.867437540952	3
1264	427.33	262.49	1.04	5.20547648437701	11.2503544385711	264	0.0281988140638347	0.0281988140638347	18.8956363550159	3
1265	441.4	266.31	1.0342	5.17727767031317	11.278553252635	265	0.00972372898753093	0.00972372898753093	18.9053600840034	3
1266	434.53	265.08	1.0322	5.16755394132564	11.2882769816225	266	0.0330606785575966	0.0330606785575966	18.938420762561	3
1267	430.24	259.75	1.0254	5.13449326276805	11.3213376601801	267	-0.0286850005132102	0.0286850005132102	18.9671057630742	3
1268	430.7	257.12	1.0313	5.16317826328126	11.2926526596669	268	-0.229966190555061	0.229966190555061	19.1970719536293	3
1269	422.75	239.17	1.0786	5.39314445383632	11.0626864691118	269	0.00729279674064642	0.00729279674064642	19.2043647503699	3
1270	420.16	239.22	1.0771	5.38585165709567	11.0699792658525	270	0.203712122288733	0.203712122288733	19.4080768726587	3
1271	439.58	249.17	1.0352	5.18213953480694	11.2736913881412	271	-0.023336949570071	0.023336949570071	19.4314138222287	3
1272	437.09	247.36	1.04	5.20547648437701	11.2503544385711	272	0.0257678818169538	0.0257678818169538	19.4571817040457	3
1273	425.32	264.95	1.0347	5.17970860256006	11.2761223203881	273	0.0286850005132102	0.0286850005132102	19.4858667045589	3
1274	421.41	261.02	1.0288	5.15102360204684	11.3048073209013	274	-0.21392203772564	0.21392203772564	19.6997887422845	3
1275	401.28	276.98	1.0728	5.36494563977248	11.0908852831756	275	-0.0568838145770449	0.0568838145770449	19.7566725568616	3
1276	398.38	278.5	1.0845	5.42182945434953	11.0340014685986	276	-0.0116684747850346	0.0116684747850346	19.7683410316466	3
1277	405.44	277.49	1.0869	5.43349792913456	11.0223329938136	277	0.289767123828366	0.289767123828366	20.058108155475	3
1278	423.27	272.88	1.0273	5.1437308053062	11.3121001176419	278	-0.0286850005132102	0.0286850005132102	20.0867931559882	3
1279	421.67	273.13	1.0332	5.17241580581941	11.2834151171287	279	0.0641766113176914	0.0641766113176914	20.1509697673059	3
1280	425.29	275.25	1.02	5.10823919450172	11.3475917284464	280	-0.20176737649123	0.20176737649123	20.3527371437971	3
1281	412.99	275.97	1.0615	5.31000657099295	11.1458243519552	281	-0.0714694080583378	0.0714694080583378	20.4242065518554	3
1282	417.79	276.22	1.0762	5.38147597905128	11.0743549438968	282	-0.0257678818169502	0.0257678818169502	20.4499744336724	3
1283	411.72	266.56	1.0815	5.40724386086824	11.0485870620799	283	-0.130784154882267	0.130784154882267	20.5807585885547	3
1284	398.82	263.97	1.1084	5.5380280157505	10.9178029071976	284	-0.0262540682663275	0.0262540682663275	20.607012656821	3
1285	388.68	277.16	1.1138	5.56428208401683	10.8915488389313	285	0.0311159327600929	0.0311159327600929	20.6381285895811	3
1286	389.45	278.44	1.1074	5.53316615125674	10.9226647716914	286	-0.00729279674064642	0.00729279674064642	20.6454213863217	3
1287	385.55	278.3	0.11865	0.725997633047058	10.9153719749507	287	-0.0072927967406482	0.0072927967406482	20.6527141830624	3
1288	393.23	277.5	1.1104	5.54775174473803	10.9080791782101	288	0.0763312725521033	0.0763312725521033	20.7290454556145	3
1289	384.94	278.78	1.0947	5.47142047218593	10.9844104507622	289	-0.2683749200558	0.2683749200558	20.9974203756703	3
1290	381.85	278.75	1.1499	5.73979539224173	10.7160355307064	290	-0.0666075435645759	0.0666075435645759	21.0640279192349	3
1291	377.9	276.71	1.1636	5.8064029358063	10.6494279871418	291	0.0879997473371397	0.0879997473371397	21.152027666572	3
1292	371.55	270.8	1.1455	5.71840318846917	10.737427734479	292	-0.213922037725641	0.213922037725641	21.3659497042976	3
1293	368.55	253.23	1.1895	5.9323252261948	10.5235056967533	293	0.270805852302686	0.270805852302686	21.6367555566003	3
1294	369.08	260.35	1.1338	5.66151937389212	10.794311549056	294	-0.211004919029381	0.211004919029381	21.8477604756297	3
1295	380.71	252.42	1.1772	5.8725242929215	10.5833066300266	295	0.156552036699217	0.156552036699217	22.0043125123289	3
1296	385.05	255.74	1.145	5.71597225622228	10.7398586667258	296	0.0165303392787983	0.0165303392787983	22.0208428516077	3
1297	377.07	248.95	1.1416	5.69944191694348	10.7563890060046	297	-0.075845086102726	0.075845086102726	22.0966879377104	3
1298	382.52	238.16	1.1572	5.77528700304621	10.6805439199019	298	-0.0641766113176931	0.0641766113176931	22.1608645490281	3
1299	378	234.01	1.1704	5.8394636143639	10.6163673085842	299	0.0758450861027278	0.0758450861027278	22.2367096351309	3
1300	384.33	237.38	1.1548	5.76361852826118	10.692212394687	300	0.185237037212428	0.185237037212428	22.4219466723433	3
1301	399.61	233.64	1.1167	5.57838149104875	10.8774494318994	301	-0.00972372898752738	0.00972372898752738	22.4316704013308	3
1302	394.57	240.83	1.1187	5.58810522003628	10.8677257029119	302	-0.0379225430513639	0.0379225430513639	22.4695929443822	3
1303	393.44	234.64	1.1265	5.62602776308764	10.8298031598605	303	-0.206143054535616	0.206143054535616	22.6757359989178	3
1304	383.54	239.17	1.1689	5.83217081762326	10.6236601053249	304	0.0875135608877624	0.0875135608877624	22.7632495598056	3
1305	389.28	244.05	1.1509	5.74465725673549	10.7111736662126	305	0.0213922037725638	0.0213922037725638	22.7846417635781	3
1306	391.66	242.96	1.1465	5.72326505296293	10.7325658699852	306	0.0354916108044812	0.0354916108044812	22.8201333743826	3
1307	391.03	245.17	1.1392	5.68777344215845	10.7680574807897	307	0.0996682221221725	0.0996682221221725	22.9198015965048	3
1308	394.39	240.79	1.1187	5.58810522003628	10.8677257029119	308	-0.0422982210957521	0.0422982210957521	22.9620998176005	3
1309	396.68	244.57	1.1274	5.63040344113203	10.8254274818161	309	-0.0335468650069757	0.0335468650069757	22.9956466826075	3
1310	400.9	252.16	1.1343	5.663950306139	10.7918806168091	310	0.00243093224688451	0.00243093224688451	22.9980776148544	3
1311	386.18	255.09	1.1338	5.66151937389212	10.794311549056	311	0.0666075435645723	0.0666075435645723	23.064685158419	3
1312	381.74	269.22	1.1201	5.59491183032755	10.8609190926206	312	-0.0879997473371379	0.0879997473371379	23.1526849057561	3
1313	373.94	279.04	1.1382	5.68291157766468	10.7729193452834	313	-0.156552036699219	0.156552036699219	23.3092369424553	3
1314	367.42	275.15	1.1704	5.8394636143639	10.6163673085842	314	0.336927209417883	0.336927209417883	23.6461641518732	3
1315	382.87	267.28	1.1011	5.50253640494602	10.9532945180021	315	-0.0593147468239259	0.0593147468239259	23.7054788986971	3
1316	388.55	271.75	1.1133	5.56185115176995	10.8939797711782	316	0.0714694080583378	0.0714694080583378	23.7769483067555	3
1317	385.19	279.54	1.0986	5.49038174371161	10.9654491792365	317	-0.294628988322131	0.294628988322131	24.0715772950776	3
1318	375.07	276.08	1.1592	5.78501073203374	10.6708201909144	318	0.128353222635383	0.128353222635383	24.199930517713	3
1319	375.88	279.46	1.1328	5.65665750939836	10.7991734135498	319	-0.316021192094693	0.316021192094693	24.5159517098077	3
1320	368.8	249.96	1.1978	5.97267870149305	10.4831522214551	320	0.163844833439866	0.163844833439866	24.6797965432475	3
1321	364.2	248.44	1.1641	5.80883386805319	10.6469970548949	321	-0.28928093737899	0.28928093737899	24.9690774806265	3
1322	344.01	246.95	1.2236	6.09811480543218	10.357716117516	322	0.11376762915409	0.11376762915409	25.0828451097806	3
1323	337.76	251.65	1.2002	5.98434717627809	10.47148374667	323	-0.199336444244347	0.199336444244347	25.282181554025	3
1324	340.45	260.69	1.2412	6.18368362052243	10.2721473024257	324	0.199336444244347	0.199336444244347	25.4815179982693	3
1325	343.73	261.68	1.2002	5.98434717627809	10.47148374667	325	-0.258651191068274	0.258651191068274	25.7401691893376	3
1326	336.95	248.57	1.2534	6.24299836734636	10.2128325556018	326	-0.0121546612344101	0.0121546612344101	25.752323850572	3
1327	327.65	245.82	1.2559	6.25515302858077	10.2006778943674	327	-0.121060425894736	0.121060425894736	25.8733842764667	3
1328	325.5	238.98	1.2808	6.37621345447551	10.0796174684726	328	0.0311159327600929	0.0311159327600929	25.9045002092268	3
1329	328.77	238.48	1.2744	6.34509752171541	10.1107334012327	329	0.239689919542592	0.239689919542592	26.1441901287694	3
1330	349.26	239.41	1.2251	6.10540760217282	10.3504233207753	330	0	0	26.1441901287694	3
1331	347.77	246.16	1.2251	6.10540760217282	10.3504233207753	331	0.0782760183496087	0.0782760183496087	26.222466147119	3
1332	347.91	259.34	1.209	6.02713158382321	10.4286993391249	332	-0.0617456790708104	0.0617456790708104	26.2842118261898	3
1333	344.53	268.96	1.2217	6.08887726289402	10.3669536600541	333	0.0140994070319174	0.0140994070319174	26.2983112332218	3
1334	346.5	276.38	1.2188	6.07477785586211	10.381053067086	334	-0.261082123315155	0.261082123315155	26.5593933565369	3
1335	328.25	268.56	1.2725	6.33585997917726	10.1199709437709	335	-0.127867036186007	0.127867036186007	26.6872603927229	3
1336	321.4	261.51	1.2988	6.46372701536327	9.99210390758486	336	0.0593147468239277	0.0593147468239277	26.7465751395469	3
1337	330.45	252.59	1.2866	6.40441226853934	10.0514186544088	337	0.0899444931346434	0.0899444931346434	26.8365196326815	3
1338	333.49	263.56	1.2681	6.3144677754047	10.1413631475434	338	-0.106474832413443	0.106474832413443	26.9429944650949	3
1339	322.57	275.97	1.29	6.42094260781814	10.03488831513	339	-0.0262540682663293	0.0262540682663293	26.9692485333613	3
1340	319.7	274.54	1.2954	6.44719667608447	10.0086342468637	340	0.0189612715256828	0.0189612715256828	26.988209804887	3
1341	323.19	273.96	1.2915	6.42823540455879	10.0275955183893	341	0.218297715770028	0.218297715770028	27.206507520657	3
1342	336.93	278.19	1.2466	6.20993768878876	10.2458932341594	342	0.0928616118309016	0.0928616118309016	27.2993691324879	3
1343	339.76	279.33	1.2275	6.11707607695786	10.3387548459903	343	-0.204198308738111	0.204198308738111	27.503567441226	3
1344	328.79	266.4	1.2695	6.32127438569597	10.1345565372522	344	-0.0335468650069739	0.0335468650069739	27.537114306233	3
1345	331.2	259.1	1.2764	6.35482125070294	10.1010096722452	345	0.432219753495668	0.432219753495668	27.9693340597286	3
1346	339.57	245.76	1.1875	5.92260149720728	10.5332294257409	346	-0.142452629667304	0.142452629667304	28.1117866893959	3
1347	349.99	235.94	1.2168	6.06505412687458	10.3907767960736	347	0.173082375978019	0.173082375978019	28.284869065374	3
1348	362.59	249	1.1812	5.89197175089656	10.5638591720516	348	0.232883309251321	0.232883309251321	28.5177523746253	3
1349	370.18	241.84	1.1333	5.65908844164524	10.7967424813029	349	-0.147314494161066	0.147314494161066	28.6650668687863	3
1350	371.57	245.54	1.1636	5.8064029358063	10.6494279871418	350	-0.0996682221221725	0.0996682221221725	28.7647350909085	3
1351	373.51	249.36	1.1841	5.90607115792848	10.5497597650197	351	-0.0116684747850364	0.0116684747850364	28.7764035656936	3
1352	368.06	240.41	1.1865	5.91773963271351	10.5380912902346	352	0.0782760183496087	0.0782760183496087	28.8546795840432	3
1353	369.29	240.22	1.1704	5.8394636143639	10.6163673085842	353	-0.242120851789473	0.242120851789473	29.0968004358326	3
1354	350.65	256.15	1.2202	6.08158446615338	10.3742464567948	354	0.0685522893620814	0.0685522893620814	29.1653527251947	3
1355	342.73	246.57	1.2061	6.0130321767913	10.4427987461568	355	-0.054452882330164	0.054452882330164	29.2198056075249	3
1356	346.73	256.76	1.2173	6.06748505912146	10.3883458638267	356	0.0213922037725638	0.0213922037725638	29.2411978112974	3
1357	340.62	255.1	1.2129	6.0460928553489	10.4097380675992	357	0.106961018862819	0.106961018862819	29.3481588301603	3
1358	342.32	253.18	1.1909	5.93913183648608	10.5166990864621	358	-0.173568562427391	0.173568562427391	29.5217273925877	3
1359	341.61	261.89	1.2266	6.11270039891347	10.3431305240347	359	0.0549390687795377	0.0549390687795377	29.5766664613672	3
1360	341.97	265.99	1.2153	6.05776133013393	10.3980695928142	360	0.0495910178363985	0.0495910178363985	29.6262574792036	3
1361	350.4	263.79	1.2051	6.00817031229753	10.4476606106506	361	-0.244551784036355	0.244551784036355	29.8708092632399	3
1362	336.42	268.39	1.2554	6.25272209633389	10.2031088266142	362	0.168706697933629	0.168706697933629	30.0395159611736	3
1363	338.4	276.35	1.2207	6.08401539840026	10.3718155245479	363	0.0116684747850346	0.0116684747850346	30.0511844359586	3
1364	339.15	276.6	1.2183	6.07234692361522	10.3834839993329	364	-0.0495910178363985	0.0495910178363985	30.100775453795	3
1365	340.01	279.44	1.2285	6.12193794145162	10.3338929814965	365	-0.18766796945931	0.18766796945931	30.2884434232543	3
1366	319.65	279.02	1.2671	6.30960591091093	10.1462250120372	366	-0.135159832926654	0.135159832926654	30.423603256181	3
1367	321.1	272.62	1.2949	6.44476574383759	10.0110651791105	367	0.0257678818169502	0.0257678818169502	30.4493711379979	3
1368	321.17	269.27	1.2896	6.41899786202063	10.0368330609275	368	-0.0189612715256811	0.0189612715256811	30.4683324095236	3
1369	322.48	264.43	1.2935	6.43795913354632	10.0178717894018	369	-0.0782760183496087	0.0782760183496087	30.5466084278732	3
1370	318.56	260.87	1.3096	6.51623515189593	9.93959577105221	370	-0.00923754253815368	0.00923754253815368	30.5558459704114	3
1371	317.29	260.46	1.3115	6.52547269443408	9.93035822851405	371	-0.0286850005132102	0.0286850005132102	30.5845309709246	3
1372	319.53	249.98	1.3174	6.55415769494729	9.90167322800084	372	0.0855688150902552	0.0855688150902552	30.6700997860148	3
1373	318.63	233.81	1.2998	6.46858887985703	9.9872420430911	373	-0.0617456790708086	0.0617456790708086	30.7318454650856	3
1374	317.94	234.25	1.3125	6.53033455892784	9.92549636402029	374	0.161413901192981	0.161413901192981	30.8932593662786	3
1375	327.28	239.77	1.2793	6.36892065773486	10.0869102652133	375	0.0165303392788019	0.0165303392788019	30.9097897055574	3
1376	332.21	240.73	1.2759	6.35239031845606	10.1034406044921	376	-0.0140994070319174	0.0140994070319174	30.9238891125893	3
1377	328.53	236.83	1.2788	6.36648972548798	10.0893411974602	377	0.467711364300147	0.467711364300147	31.3916004768895	3
1378	349.52	232.4	1.1826	5.89877836118783	10.5570525617603	378	-0.0928616118309016	0.0928616118309016	31.4844620887204	3
1379	357.01	230.46	1.2017	5.99163997301873	10.4641909499294	379	-0.308242208904671	0.308242208904671	31.7927042976251	3
1380	339.39	230.38	1.2651	6.2998821819234	10.1559487410247	380	0.1589829689461	0.1589829689461	31.9516872665712	3
1381	339.16	238.32	1.2324	6.1408992129773	10.3149317099708	381	-0.209060173231876	0.209060173231876	32.160747439803	3
1382	335.48	234.47	1.2754	6.34995938620918	10.105871536739	382	-0.00729279674064642	0.00729279674064642	32.1680402365437	3
1383	321	231.3	1.2769	6.35725218294982	10.0985787399983	383	0.0359777972538566	0.0359777972538566	32.2040180337975	3
1384	335.8	241.69	1.2695	6.32127438569597	10.1345565372522	384	-0.0379225430513621	0.0379225430513621	32.2419405768489	3
1385	328.97	242.82	1.2773	6.35919692874733	10.0966339942008	385	-0.00486186449376547	0.00486186449376547	32.2468024413427	3
1386	329.78	239.12	1.2783	6.3640587932411	10.091772129707	386	0.353457548696682	0.353457548696682	32.6002599900393	3
1387	358.8	232.57	1.2056	6.01060124454441	10.4452296784037	387	0.102099154369055	0.102099154369055	32.7023591444084	3
1388	361.56	242.87	1.1846	5.90850209017536	10.5473288327728	388	-0.0807069505964915	0.0807069505964915	32.7830660950049	3
1389	361.76	235.68	1.2012	5.98920904077185	10.4666218821763	389	0.0855688150902552	0.0855688150902552	32.8686349100952	3
1390	372.07	237.09	1.1836	5.90364022568159	10.5521906972665	390	0.111822883356584	0.111822883356584	32.9804577934517	3
1391	371.42	235.42	1.1606	5.79181734232501	10.6640135806231	391	-0.22315958026379	0.22315958026379	33.2036173737155	3
1392	363.4	235.38	1.2065	6.0149769225888	10.4408540003593	392	0.23968991954259	0.23968991954259	33.4433072932581	3
1393	385.3	230.14	1.1572	5.77528700304621	10.6805439199019	393	0.168220511484252	0.168220511484252	33.6115278047424	3
1394	392.67	236.54	1.1226	5.60706649156196	10.8487644313862	394	-0.149259239958571	0.149259239958571	33.7607870447009	3
1395	382.66	237.07	1.1533	5.75632573152053	10.6995051914276	395	0.0807069505964915	0.0807069505964915	33.8414939952974	3
1396	394.85	253.43	1.1367	5.67561878092404	10.7802121420241	396	0.0972372898752898	0.0972372898752898	33.9387312851727	3
1397	391.7	253.99	1.1167	5.57838149104875	10.8774494318994	397	0.0996682221221743	0.0996682221221743	34.0383995072949	3
1398	390.45	254.08	1.0962	5.47871326892657	10.9771176540216	398	-0.0617456790708086	0.0617456790708086	34.1001451863657	3
1399	392.44	260.16	1.1089	5.54045894799738	10.9153719749507	399	-0.135159832926655	0.135159832926655	34.2353050192924	3
1400	389.78	259.04	1.1367	5.67561878092404	10.7802121420241	400	0.0354916108044829	0.0354916108044829	34.2707966300968	3
1401	398.97	246.09	1.1294	5.64012717011956	10.8157037528286	401	0.113767629154088	0.113767629154088	34.3845642592509	3
1402	411.79	251.1	1.106	5.52635954096547	10.9294713819827	402	-0.0685522893620796	0.0685522893620796	34.453116548613	3
1403	400.22	256.79	1.1201	5.59491183032755	10.8609190926206	403	0.132728900679773	0.132728900679773	34.5858454492928	3
1404	394.18	261.41	1.0928	5.46218292964778	10.9936479933004	404	-0.208573986782499	0.208573986782499	34.7944194360753	3
1405	387.13	265.7	1.1357	5.67075691643027	10.7850740065179	405	-0.109391951109702	0.109391951109702	34.903811387185	3
1406	382.56	259.35	1.1582	5.78014886753997	10.6756820554082	406	-0.0330606785576002	0.0330606785576002	34.9368720657426	3
1407	385.48	249.6	1.165	5.81320954609757	10.6426213768506	407	-0.0549390687795377	0.0549390687795377	34.9918111345221	3
1408	369.61	265.83	1.1763	5.86814861487711	10.587682308071	408	-0.0354916108044829	0.0354916108044829	35.0273027453266	3
1409	363.84	262.68	1.1836	5.90364022568159	10.5521906972665	409	0.109391951109703	0.109391951109703	35.1366946964363	3
1410	368.45	270.07	1.1611	5.79424827457189	10.6615826483762	410	-0.206629240984993	0.206629240984993	35.3433239374213	3
1411	355.94	274.39	1.2036	6.00087751555689	10.4549534073912	411	0.123491358141619	0.123491358141619	35.4668152955629	3
1412	358.04	279.41	1.1782	5.87738615741527	10.5784447655329	412	-0.303866530860283	0.303866530860283	35.7706818264232	3
1413	337.15	277.33	1.2407	6.18125268827555	10.2745782346726	413	-0.0782760183496087	0.0782760183496087	35.8489578447728	3
1414	333.93	273.57	1.2568	6.25952870662516	10.196302216323	414	0.111336696907209	0.111336696907209	35.96029454168	3
1415	341.94	263.92	1.2339	6.14819200971795	10.3076389132302	415	-0.054452882330164	0.054452882330164	36.0147474240102	3
1416	339.67	261.51	1.2451	6.20264489204811	10.2531860309	416	0.0452153397920103	0.0452153397920103	36.0599627638022	3
1417	335.47	272.7	1.2358	6.1574295522561	10.298401370692	417	-0.173568562427393	0.173568562427393	36.2335313262296	3
1418	316.28	270.01	1.2715	6.3309981146835	10.1248328082646	418	0.0121546612344119	0.0121546612344119	36.245685987464	3
1419	316.47	270.92	1.269	6.31884345344908	10.136987469499	419	-0.225590512510674	0.225590512510674	36.4712764999747	3
1420	315.45	263.05	1.3154	6.54443396595976	9.91139695698837	420	0.0116684747850329	0.0116684747850329	36.4829449747597	3
1421	317.24	259.31	1.313	6.53276549117472	9.92306543177341	421	0.116198561400974	0.116198561400974	36.5991435361607	3
1422	320.35	272.7	1.2891	6.41656692977375	10.0392639931744	422	-0.0447291533426348	0.0447291533426348	36.6438726895033	3
1423	315.32	272.96	1.2983	6.46129608311639	9.99453483983175	423	0.0593147468239277	0.0593147468239277	36.7031874363272	3
1424	324.1	272.76	1.2861	6.40198133629246	10.0538495866557	424	0.0875135608877606	0.0875135608877606	36.790700997215	3
1425	327.2	274.78	1.2681	6.3144677754047	10.1413631475434	425	0.206629240984991	0.206629240984991	36.9973302382	3
1426	337.35	273.56	1.2256	6.10783853441971	10.3479923885284	426	-0.0165303392787983	0.0165303392787983	37.0138605774788	3
1427	336.97	273.6	1.229	6.1243688736985	10.3314620492496	427	0.106961018862819	0.106961018862819	37.1208215963416	3
1428	340.64	267.33	1.207	6.01740785483568	10.4384230681124	428	-0.0855688150902552	0.0855688150902552	37.2063904114319	3
1429	346.25	278.2	1.2246	6.10297666992594	10.3528542530222	429	0.190098901706193	0.190098901706193	37.3964893131381	3
1430	354.69	266.7	1.1855	5.91287776821975	10.5429531547284	430	-0.0121546612344119	0.0121546612344119	37.4086439743725	3
1431	356.65	271.77	1.188	5.92503242945416	10.530798493494	431	-0.0116684747850329	0.0116684747850329	37.4203124491575	3
1432	364.01	261.7	1.1904	5.93670090423919	10.5191300187089	432	-0.00486186449376547	0.00486186449376547	37.4251743136513	3
1433	356.66	269.71	1.1914	5.94156276873296	10.5142681542152	433	-0.1424526296673	0.1424526296673	37.5676269433186	3
1434	348.16	267.3	1.2207	6.08401539840026	10.3718155245479	434	-0.1424526296673	0.1424526296673	37.7100795729859	3
1435	332.82	267.4	1.25	6.22646802806756	10.2293628948806	435	-0.149745426407948	0.149745426407948	37.8598249993938	3
1436	326.13	262.6	1.2808	6.37621345447551	10.0796174684726	436	0.453611957268231	0.453611957268231	38.313436956662	3
1437	341.55	245.34	1.1875	5.92260149720728	10.5332294257409	437	-0.432219753495668	0.432219753495668	38.7456567101577	3
1438	328.47	240.78	1.2764	6.35482125070294	10.1010096722452	438	0.00486186449376369	0.00486186449376369	38.7505185746515	3
1439	334.98	237.39	1.2754	6.34995938620918	10.105871536739	439	0.0807069505964932	0.0807069505964932	38.831225525248	3
1440	339.49	235.04	1.2588	6.26925243561269	10.1865784873354	440	-0.0262540682663293	0.0262540682663293	38.8574795935143	3
1441	332.85	233.69	1.2642	6.29550650387902	10.1603244190691	441	0.00729279674064642	0.00729279674064642	38.8647723902549	3
1442	337.11	239.56	1.2627	6.28821370713837	10.1676172158098	442	0.403534752982456	0.403534752982456	39.2683071432374	3
1443	344.25	253.31	1.1797	5.88467895415591	10.5711519687922	443	-0.263513055562036	0.263513055562036	39.5318201987994	3
1444	339.58	259.88	1.2339	6.14819200971795	10.3076389132302	444	0.1259222903885	0.1259222903885	39.6577424891879	3
1445	350.86	252.87	1.208	6.02226971932945	10.4335612036187	445	0.116198561400973	0.116198561400973	39.7739410505889	3
1446	364.01	254.3	1.1841	5.90607115792848	10.5497597650197	446	-0.0948063576284088	0.0948063576284088	39.8687474082173	3
1447	358.44	253.9	1.2036	6.00087751555689	10.4549534073912	447	-0.050077204285774	0.050077204285774	39.9188246125031	3
1448	359.35	257.69	1.2139	6.05095471984266	10.4048762031055	448	0.230452377004438	0.230452377004438	40.1492769895075	3
1449	366.23	260.95	1.1665	5.82050234283822	10.6353285801099	449	0.158982968946102	0.158982968946102	40.3082599584536	3
1450	367.6	260.35	1.1338	5.66151937389212	10.794311549056	450	-0.0330606785576002	0.0330606785576002	40.3413206370112	3
1451	369.59	259.84	1.1406	5.69458005244972	10.7612508704984	451	-0.0165303392787983	0.0165303392787983	40.35785097629	3
1452	381.5	246.78	1.144	5.71111039172852	10.7447205312196	452	-0.130784154882267	0.130784154882267	40.4886351311723	3
1453	382.89	246.5	1.1709	5.84189454661078	10.6139363763373	453	0.296573734119637	0.296573734119637	40.7852088652919	3
1454	404.81	233.75	1.1099	5.54532081249115	10.910510110457	454	0.0690384758114568	0.0690384758114568	40.8542473411034	3
1455	406.94	239.22	1.0957	5.47628233667969	10.9795485862684	455	0.1424526296673	0.1424526296673	40.9966999707707	3
1456	412.11	242.98	1.0664	5.33382970701239	11.1220012159357	456	-0.149745426407947	0.149745426407947	41.1464453971786	3
1457	411.76	246.75	1.0972	5.48357513342034	10.9722557895278	457	0.0262540682663275	0.0262540682663275	41.172699465445	3
1458	415.09	249.74	1.0918	5.45732106515401	10.9985098577941	458	-0.0286850005132102	0.0286850005132102	41.2013844659582	3
1459	412.6	245.29	1.0977	5.48600606566722	10.9698248572809	459	0.180861359168039	0.180861359168039	41.3822458251262	3
1460	407.51	254.21	1.0605	5.30514470649918	11.1506862164489	460	-0.206629240984991	0.206629240984991	41.5888750661112	3
1461	399.44	267.38	1.103	5.51177394748417	10.944056975464	461	-0.163844833439866	0.163844833439866	41.7527198995511	3
1462	395.65	248.1	1.1367	5.67561878092404	10.7802121420241	462	0.206629240984993	0.206629240984993	41.9593491405361	3
1463	407.89	234.37	1.0942	5.46898953993905	10.9868413830091	463	0.1755133082249	0.1755133082249	42.134862448761	3
1464	425.68	232.41	1.0581	5.29347623171415	11.162354691234	464	0.0306297463107157	0.0306297463107157	42.1654921950717	3
1465	427.37	235.16	1.0518	5.26284648540343	11.1929844375447	465	0.0879997473371379	0.0879997473371379	42.2534919424088	3
1466	431.1	244.36	1.0337	5.17484673806629	11.2809841848818	466	0.0286850005132102	0.0286850005132102	42.282176942922	3
1467	442.12	248.16	1.0278	5.14616173755308	11.309669185395	467	0.0403534752982448	0.0403534752982448	42.3225304182203	3
1468	450.22	249.79	1.0195	5.10580826225484	11.3500226606933	468	-0.00243093224688096	0.00243093224688096	42.3249613504672	3
1469	456.96	243.74	1.02	5.10823919450172	11.3475917284464	469	-0.00729279674064642	0.00729279674064642	42.3322541472078	3
1470	456.27	246.25	1.0215	5.11553199124236	11.3402989317058	470	0.00729279674064642	0.00729279674064642	42.3395469439484	3
1471	453.72	230.64	1.02	5.10823919450172	11.3475917284464	471	0.0116684747850346	0.0116684747850346	42.3512154187335	3
1472	449.81	237.36	1.0176	5.09657071971668	11.3592602032314	472	0	0	42.3512154187335	3
1473	450.07	235.81	1.0176	5.09657071971668	11.3592602032314	473	-0.0165303392787983	0.0165303392787983	42.3677457580123	3
1474	453.95	236.59	1.021	5.11310105899548	11.3427298639527	474	-0.0189612715256811	0.0189612715256811	42.386707029538	3
1475	459.06	251.15	1.0249	5.13206233052116	11.323768592427	475	0.0116684747850329	0.0116684747850329	42.398375504323	3
1476	472.61	255.7	1.0225	5.12039385573613	11.335437067212	476	0.0311159327600947	0.0311159327600947	42.4294914370831	3
1477	473.59	251.93	1.0161	5.08927792297604	11.3665529999721	477	-0.0666075435645759	0.0666075435645759	42.4960989806477	3
1478	478.64	254.86	1.0298	5.15588546654061	11.2999454564075	478	0.0666075435645759	0.0666075435645759	42.5627065242122	3
1479	490.69	264.21	1.0161	5.08927792297604	11.3665529999721	479	-0.028685000513212	0.028685000513212	42.5913915247255	3
1480	492.7	264.18	1.022	5.11796292348925	11.3378679994589	480	-0.00243093224688273	0.00243093224688273	42.5938224569723	3
1481	491.96	263.81	1.0225	5.12039385573613	11.335437067212	481	0.0213922037725638	0.0213922037725638	42.6152146607449	3
1482	488.57	259.14	1.0181	5.09900165196356	11.3568292709846	482	-0.00680661029127094	0.00680661029127094	42.6220212710362	3
1483	486.95	274.63	1.0195	5.10580826225484	11.3500226606933	483	-0.00486186449376191	0.00486186449376191	42.6268831355299	3
1484	494.15	279.28	1.0205	5.1106701267486	11.3451607961995	484	-0.0262540682663293	0.0262540682663293	42.6531372037963	3
1485	469.45	273.55	1.0259	5.13692419501493	11.3189067279332	485	0.0213922037725638	0.0213922037725638	42.6745294075688	3
1486	470.22	264.04	1.0215	5.11553199124236	11.3402989317058	486	0.00243093224688273	0.00243093224688273	42.6769603398157	3
1487	472.98	266.33	1.021	5.11310105899548	11.3427298639527	487	0.0116684747850346	0.0116684747850346	42.6886288146007	3
1488	475.18	270.87	1.0186	5.10143258421045	11.3543983387377	488	0.0121546612344119	0.0121546612344119	42.7007834758352	3
1489	474.59	269.33	1.0161	5.08927792297604	11.3665529999721	489	-0.0140994070319174	0.0140994070319174	42.7148828828671	3
1490	476.62	258.55	1.019	5.10337733000795	11.3524535929402	490	0.0213922037725638	0.0213922037725638	42.7362750866396	3
1491	468.2	258.58	1.0146	5.08198512623539	11.3738457967127	491	-0.0194474579750583	0.0194474579750583	42.7557225446147	3
1492	464.91	260.91	1.0186	5.10143258421045	11.3543983387377	492	-0.0209060173231883	0.0209060173231883	42.7766285619379	3
1493	465.73	258.98	1.0229	5.12233860153363	11.3334923214145	493	0.0116684747850364	0.0116684747850364	42.7882970367229	3
1494	467.62	261.41	1.0205	5.1106701267486	11.3451607961995	494	-0.00486186449376547	0.00486186449376547	42.7931589012167	3
1495	462.2	252.53	1.0215	5.11553199124236	11.3402989317058	495	0.00486186449376547	0.00486186449376547	42.7980207657105	3
1496	459.02	247.95	1.0205	5.1106701267486	11.3451607961995	496	0	0	42.7980207657105	3
1497	456.59	241.88	1.0205	5.1106701267486	11.3451607961995	497	-0.0165303392788019	0.0165303392788019	42.8145511049893	3
1498	461.14	230.94	1.0239	5.1272004660274	11.3286304569207	498	0.0213922037725638	0.0213922037725638	42.8359433087618	3
1499	461.11	234.71	1.0195	5.10580826225484	11.3500226606933	499	-0.0238231360194447	0.0238231360194447	42.8597664447813	3
1500	449.34	245.99	1.0244	5.12963139827428	11.3261995246739	500	NA	NA	NA	3
