# Supplementary material for: Assessment of crusting effects on interrill erosion by laser scanning
Source: PeerJ. 2020 Jan 31;8:e8487. doi: 10.7717/peerj.8487 (PMC6996510; doi:10.7717/peerj.8487)
Supplement: Data S1 — Each has two transects and four subplots. [file peerj-08-8487-s001.zip › raw data for uploading/os7plotd.txt]

x	y	z	cal	h	code	deltah	absh	cumsumh	number
1	264.09	427.31	1.082	5.40967479311512	11.046156129833	1	-0.273236784549566	0.273236784549566	0.273236784549566	1
2	267.74	430.7	1.1382	5.68291157766468	10.7729193452834	2	0.370474074424857	0.370474074424857	0.643710858974423	1
3	271.14	433.33	1.062	5.31243750323983	11.1433934197083	3	0.180375172718666	0.180375172718666	0.824086031693088	1
4	254.92	430.35	1.0249	5.13206233052116	11.323768592427	4	0.0189612715256811	0.0189612715256811	0.84304730321877	1
5	266.49	433.43	1.021	5.11310105899548	11.3427298639527	5	-0.0140994070319191	0.0140994070319191	0.857146710250689	1
6	270.02	441.66	1.0239	5.1272004660274	11.3286304569207	6	-0.0262540682663275	0.0262540682663275	0.883400778517016	1
7	271.14	446.95	1.0293	5.15345453429373	11.3023763886544	7	0.0568838145770449	0.0568838145770449	0.940284593094061	1
8	275.86	450.17	1.0176	5.09657071971668	11.3592602032314	8	-0.00486186449376369	0.00486186449376369	0.945146457587825	1
9	278.63	453.38	1.0186	5.10143258421045	11.3543983387377	9	-0.0826516963939987	0.0826516963939987	1.02779815398182	1
10	274.14	445.46	1.0356	5.18408428060444	11.2717466423437	10	0.0661213571151986	0.0661213571151986	1.09391951109702	1
11	275.09	442.04	1.022	5.11796292348925	11.3378679994589	11	-0.0140994070319156	0.0140994070319156	1.10801891812894	1
12	277.39	435.71	1.0249	5.13206233052116	11.323768592427	12	0.0262540682663257	0.0262540682663257	1.13427298639526	1
13	274.72	465.1	1.0195	5.10580826225484	11.3500226606933	13	-0.00243093224688096	0.00243093224688096	1.13670391864214	1
14	270.03	464.99	1.02	5.10823919450172	11.3475917284464	14	-0.0121546612344119	0.0121546612344119	1.14885857987656	1
15	260.09	471.86	1.0225	5.12039385573613	11.335437067212	15	-0.0092375425381519	0.0092375425381519	1.15809612241471	1
16	261.74	462.87	1.0244	5.12963139827428	11.3261995246739	16	0.0262540682663293	0.0262540682663293	1.18435019068104	1
17	245.24	457.03	1.019	5.10337733000795	11.3524535929402	17	-0.114253815603467	0.114253815603467	1.2986040062845	1
18	244.57	455.43	1.0425	5.21763114561142	11.2381997773367	18	0.125922290388502	0.125922290388502	1.42452629667301	1
19	239.28	476.56	1.0166	5.09170885522292	11.3641220677252	19	-0.0403534752982448	0.0403534752982448	1.46487977197125	1
20	240.25	479.14	1.0249	5.13206233052116	11.323768592427	20	0.0140994070319156	0.0140994070319156	1.47897917900317	1
21	238.25	487.59	1.022	5.11796292348925	11.3378679994589	21	-0.0116684747850346	0.0116684747850346	1.4906476537882	1
22	234.62	482.64	1.0244	5.12963139827428	11.3261995246739	22	0.0092375425381519	0.0092375425381519	1.49988519632635	1
23	235.52	493.42	1.0225	5.12039385573613	11.335437067212	23	0.0121546612344119	0.0121546612344119	1.51203985756077	1
24	234.51	485.08	1.02	5.10823919450172	11.3475917284464	24	-0.0140994070319174	0.0140994070319174	1.52613926459268	1
25	233.35	490.32	1.0229	5.12233860153363	11.3334923214145	25	0.0165303392787983	0.0165303392787983	1.54266960387148	1
26	231.72	484.23	1.0195	5.10580826225484	11.3500226606933	26	0	0	1.54266960387148	1
27	235.1	492.15	1.0195	5.10580826225484	11.3500226606933	27	-0.0145855934812928	0.0145855934812928	1.55725519735277	1
28	238.29	487.17	1.0225	5.12039385573613	11.335437067212	28	0.00486186449376547	0.00486186449376547	1.56211706184654	1
29	241.69	481.29	1.0215	5.11553199124236	11.3402989317058	29	-0.00486186449376547	0.00486186449376547	1.5669789263403	1
30	237.77	489.39	1.0225	5.12039385573613	11.335437067212	30	0.0238231360194465	0.0238231360194465	1.59080206235975	1
31	239.82	490.5	1.0176	5.09657071971668	11.3592602032314	31	-0.0116684747850346	0.0116684747850346	1.60247053714479	1
32	249.9	491.74	1.02	5.10823919450172	11.3475917284464	32	-0.00729279674064642	0.00729279674064642	1.60976333388543	1
33	240.34	481.8	1.0215	5.11553199124236	11.3402989317058	33	0.0121546612344119	0.0121546612344119	1.62191799511984	1
34	231.51	475.14	1.019	5.10337733000795	11.3524535929402	34	-0.0121546612344119	0.0121546612344119	1.63407265635426	1
35	232.37	481.45	1.0215	5.11553199124236	11.3402989317058	35	-0.00680661029127094	0.00680661029127094	1.64087926664553	1
36	232.46	475.81	1.0229	5.12233860153363	11.3334923214145	36	0.0140994070319174	0.0140994070319174	1.65497867367744	1
37	233.08	477.47	1.02	5.10823919450172	11.3475917284464	37	-0.00486186449376369	0.00486186449376369	1.65984053817121	1
38	248.19	480.03	1.021	5.11310105899548	11.3427298639527	38	-0.00923754253815368	0.00923754253815368	1.66907808070936	1
39	245.08	486.54	1.0229	5.12233860153363	11.3334923214145	39	0.00923754253815368	0.00923754253815368	1.67831562324752	1
40	251.49	489.59	1.021	5.11310105899548	11.3427298639527	40	0.0262540682663275	0.0262540682663275	1.70456969151384	1
41	255.44	494.3	1.0156	5.08684699072915	11.368983932219	41	-0.0311159327600929	0.0311159327600929	1.73568562427394	1
42	241	484.63	1.022	5.11796292348925	11.3378679994589	42	0.0072927967406482	0.0072927967406482	1.74297842101458	1
43	233.3	478.88	1.0205	5.1106701267486	11.3451607961995	43	-0.00243093224688273	0.00243093224688273	1.74540935326147	1
44	231.67	481.5	1.021	5.11310105899548	11.3427298639527	44	0.0189612715256811	0.0189612715256811	1.76437062478715	1
45	239.71	477.61	1.0171	5.0941397874698	11.3616911354783	45	-0.00243093224688273	0.00243093224688273	1.76680155703403	1
46	252.56	484.91	1.0176	5.09657071971668	11.3592602032314	46	-0.0189612715256811	0.0189612715256811	1.78576282855971	1
47	257.46	472.77	1.0215	5.11553199124236	11.3402989317058	47	0.00486186449376547	0.00486186449376547	1.79062469305348	1
48	246.17	477.64	1.0205	5.1106701267486	11.3451607961995	48	-0.0072927967406482	0.0072927967406482	1.79791748979413	1
49	252.41	456.41	1.022	5.11796292348925	11.3378679994589	49	-0.00680661029127094	0.00680661029127094	1.8047241000854	1
50	255.32	456.94	1.0234	5.12476953378052	11.3310613891676	50	-0.0476462720388913	0.0476462720388913	1.85237037212429	1
51	251.68	448.5	1.0332	5.17241580581941	11.2834151171287	51	0.0641766113176914	0.0641766113176914	1.91654698344198	1
52	249.51	457.37	1.02	5.10823919450172	11.3475917284464	52	-0.0549390687795395	0.0549390687795395	1.97148605222152	1
53	235.61	437.92	1.0313	5.16317826328126	11.2926526596669	53	0	0	1.97148605222152	1
54	237.53	419.54	1.0313	5.16317826328126	11.2926526596669	54	-0.552793992941027	0.552793992941027	2.52428004516254	1
55	232	398.31	1.145	5.71597225622228	10.7398586667258	55	-0.0262540682663293	0.0262540682663293	2.55053411342887	1
56	244.85	394.53	1.1504	5.74222632448861	10.7136045984595	56	-0.272750598100188	0.272750598100188	2.82328471152906	1
57	253.08	391.7	1.2065	6.0149769225888	10.4408540003593	57	0.0850826286408779	0.0850826286408779	2.90836734016994	1
58	255.87	391.37	1.189	5.92989429394792	10.5259366290002	58	0.370474074424857	0.370474074424857	3.2788414145948	1
59	256.63	402.89	1.1128	5.55942021952307	10.8964107034251	59	0.0807069505964915	0.0807069505964915	3.35954836519129	1
60	253.87	403.38	1.0962	5.47871326892657	10.9771176540216	60	-0.410827549723104	0.410827549723104	3.77037591491439	1
61	254.17	400.35	1.1807	5.88954081864968	10.5662901042985	61	0.0286850005132102	0.0286850005132102	3.7990609154276	1
62	251.1	393.06	1.1748	5.86085581813647	10.5949751048117	62	0.0641766113176931	0.0641766113176931	3.8632375267453	1
63	271.42	397.39	1.1616	5.79667920681877	10.6591517161294	63	0.144883561914183	0.144883561914183	4.00812108865948	1
64	269.08	402.42	1.1318	5.65179564490459	10.8040352780435	64	-0.0286850005132102	0.0286850005132102	4.03680608917269	1
65	269.59	402.05	1.1377	5.6804806454178	10.7753502775303	65	-0.125922290388502	0.125922290388502	4.16272837956119	1
66	266.57	411.93	1.1636	5.8064029358063	10.6494279871418	66	0.462849499806383	0.462849499806383	4.62557787936757	1
67	258.58	409.66	1.0684	5.34355343599992	11.1122774869482	67	0	0	4.62557787936757	1
68	265.04	421.42	1.0684	5.34355343599992	11.1122774869482	68	0.0311159327600929	0.0311159327600929	4.65669381212767	1
69	261.37	433.67	1.062	5.31243750323983	11.1433934197083	69	0.199336444244347	0.199336444244347	4.85603025637201	1
70	265.85	443.9	1.021	5.11310105899548	11.3427298639527	70	-0.0831378828433742	0.0831378828433742	4.93916813921539	1
71	265.48	445.53	1.0381	5.19623894183886	11.2595919811093	71	0.0807069505964915	0.0807069505964915	5.01987508981188	1
72	266.59	439.86	1.0215	5.11553199124236	11.3402989317058	72	-0.261082123315155	0.261082123315155	5.28095721312704	1
73	277.37	438.46	1.0752	5.37661411455752	11.0792168083906	73	0.273236784549567	0.273236784549567	5.5541939976766	1
74	274.95	433.22	1.019	5.10337733000795	11.3524535929402	74	-0.190098901706193	0.190098901706193	5.7442928993828	1
75	278.18	428.14	1.0581	5.29347623171415	11.162354691234	75	0.0354916108044812	0.0354916108044812	5.77978451018728	1
76	275.78	427.59	1.0508	5.25798462090966	11.1978463020385	76	0.154607290901712	0.154607290901712	5.93439180108899	1
77	279.14	430.74	1.019	5.10337733000795	11.3524535929402	77	-0.0121546612344119	0.0121546612344119	5.9465464623234	1
78	276.72	435.84	1.0215	5.11553199124236	11.3402989317058	78	-0.1755133082249	0.1755133082249	6.1220597705483	1
79	272.32	433.87	1.0576	5.29104529946726	11.1647856234809	79	-0.102099154369053	0.102099154369053	6.22415892491735	1
80	269.48	404.75	1.0786	5.39314445383632	11.0626864691118	80	0.177944240471781	0.177944240471781	6.40210316538914	1
81	278.98	418.22	1.042	5.21520021336454	11.2406307095836	81	-0.0568838145770449	0.0568838145770449	6.45898697996618	1
82	273.82	426.22	1.0537	5.27208402794158	11.1837468950065	82	-0.171137630180512	0.171137630180512	6.63012461014669	1
83	272.39	420.84	1.0889	5.44322165812209	11.012609264826	83	0.121060425894736	0.121060425894736	6.75118503604143	1
84	268.39	416.56	1.064	5.32216123222736	11.1336696907208	84	0.0379225430513639	0.0379225430513639	6.78910757909279	1
85	263.33	421.36	1.0562	5.28423868917599	11.1715922337721	85	-0.0758450861027278	0.0758450861027278	6.86495266519552	1
86	262.73	428.57	1.0718	5.36008377527872	11.0957471476694	86	0.104530086615938	0.104530086615938	6.96948275181146	1
87	262.39	415.76	1.0503	5.25555368866278	11.2002772342853	87	0.0311159327600929	0.0311159327600929	7.00059868457155	1
88	257.92	416.25	1.0439	5.22443775590269	11.2313931670454	88	0.113767629154092	0.113767629154092	7.11436631372564	1
89	259.95	428.83	1.0205	5.1106701267486	11.3451607961995	89	-0.246982716283238	0.246982716283238	7.36134903000888	1
90	263.16	430.73	1.0713	5.35765284303184	11.0981780799163	90	0	0	7.36134903000888	1
91	266.87	431.91	1.0713	5.35765284303184	11.0981780799163	91	-0.132728900679773	0.132728900679773	7.49407793068865	1
92	267.09	427.73	1.0986	5.49038174371161	10.9654491792365	92	0.0330606785575984	0.0330606785575984	7.52713860924625	1
93	263.66	425.57	1.0918	5.45732106515401	10.9985098577941	93	-0.137590765173536	0.137590765173536	7.66472937441979	1
94	262.12	426.35	1.1201	5.59491183032755	10.8609190926206	94	0.313104073398435	0.313104073398435	7.97783344781822	1
95	273.6	416.18	1.0557	5.28180775692911	11.174023166019	95	-0.0875135608877606	0.0875135608877606	8.06534700870598	1
96	274.78	411.66	1.0737	5.36932131781687	11.0865096051313	96	-0.0879997473371379	0.0879997473371379	8.15334675604312	1
97	271	411.94	1.0918	5.45732106515401	10.9985098577941	97	0.109391951109702	0.109391951109702	8.26273870715282	1
98	271.79	416.94	1.0693	5.34792911404431	11.1079018089038	98	0.0306297463107175	0.0306297463107175	8.29336845346354	1
99	271.08	422.11	1.063	5.31729936773359	11.1385315552145	99	-0.336927209417883	0.336927209417883	8.63029566288142	1
100	269.09	402.16	1.1323	5.65422657715147	10.8016043457967	100	-0.322827802385964	0.322827802385964	8.95312346526739	1
101	275.06	383.92	1.1987	5.97705437953744	10.4787765434107	101	0.118629493647855	0.118629493647855	9.07175295891524	1
102	277.06	383.56	1.1743	5.85842488588958	10.5974060370585	102	-0.158982968946102	0.158982968946102	9.23073592786135	1
103	273.31	387.39	1.207	6.01740785483568	10.4384230681124	103	0.365612209931093	0.365612209931093	9.59634813779244	1
104	273.13	404.4	1.1318	5.65179564490459	10.8040352780435	104	-0.225590512510674	0.225590512510674	9.82193865030311	1
105	266.91	407.73	1.1782	5.87738615741527	10.5784447655329	105	0.301435598613402	0.301435598613402	10.1233742489165	1
106	260.83	413.21	1.1162	5.57595055880186	10.8798803641463	106	0.270805852302683	0.270805852302683	10.3941801012192	1
107	253.99	427.15	1.0605	5.30514470649918	11.1506862164489	107	0.0850826286408797	0.0850826286408797	10.4792627298601	1
108	254.25	416.32	1.043	5.2200620778583	11.2357688450898	108	0.0121546612344119	0.0121546612344119	10.4914173910945	1
109	252.82	421.35	1.0405	5.20790741662389	11.2479235063242	109	0.0807069505964897	0.0807069505964897	10.572124341691	1
110	260.25	427.46	1.0239	5.1272004660274	11.3286304569207	110	-0.00729279674064642	0.00729279674064642	10.5794171384316	1
111	256.6	432.28	1.0254	5.13449326276805	11.3213376601801	111	-0.0403534752982448	0.0403534752982448	10.6197706137299	1
112	254.68	419.35	1.0337	5.17484673806629	11.2809841848818	112	-0.128353222635385	0.128353222635385	10.7481238363653	1
113	260.4	414.8	1.0601	5.30319996070167	11.1526309622465	113	-0.218297715770026	0.218297715770026	10.9664215521353	1
114	260.83	413.34	1.105	5.5214976764717	10.9343332464764	114	0.0403534752982448	0.0403534752982448	11.0067750274335	1
115	254.84	407.63	1.0967	5.48114420117346	10.9746867217747	115	-0.268374920055802	0.268374920055802	11.2751499474893	1
116	241.78	404.21	1.1519	5.74951912122926	10.7063118017189	116	-0.0213922037725638	0.0213922037725638	11.2965421512619	1
117	241.98	400.27	1.1563	5.77091132500182	10.6849195979463	117	0.0194474579750583	0.0194474579750583	11.315989609237	1
118	249.97	400.25	1.1523	5.75146386702677	10.7043670559214	118	0.284419072885225	0.284419072885225	11.6004086821222	1
119	255.17	408.69	1.0938	5.46704479414154	10.9887861288066	119	-0.0140994070319174	0.0140994070319174	11.6145080891541	1
120	256.31	403.83	1.0967	5.48114420117346	10.9746867217747	120	-0.00680661029127094	0.00680661029127094	11.6213146994454	1
121	255.76	410.12	1.0981	5.48795081146473	10.9678801114834	121	-0.190098901706193	0.190098901706193	11.8114136011516	1
122	251.03	411.01	1.1372	5.67804971317092	10.7777812097772	122	0.166275765686748	0.166275765686748	11.9776893668383	1
123	240.36	416.07	1.103	5.51177394748417	10.944056975464	123	-0.118629493647855	0.118629493647855	12.0963188604862	1
124	232.81	409.49	1.1274	5.63040344113203	10.8254274818161	124	-0.246982716283238	0.246982716283238	12.3433015767694	1
125	242.72	403.52	1.1782	5.87738615741527	10.5784447655329	125	0.0972372898752916	0.0972372898752916	12.4405388666447	1
126	265.4	403.34	1.1582	5.78014886753997	10.6756820554082	126	0.287336191581483	0.287336191581483	12.7278750582262	1
127	267.6	399.61	1.0991	5.49281267595849	10.9630182469896	127	-0.579534247656731	0.579534247656731	13.3074093058829	1
128	266.8	391.24	1.2183	6.07234692361522	10.3834839993329	128	0.334982463620376	0.334982463620376	13.6423917695033	1
129	263.37	391.53	1.1494	5.73736445999485	10.7184664629533	129	0.0855688150902552	0.0855688150902552	13.7279605845935	1
130	267.91	395.45	1.1318	5.65179564490459	10.8040352780435	130	-0.358805599639823	0.358805599639823	14.0867661842334	1
131	261.29	386.37	1.2056	6.01060124454441	10.4452296784037	131	0.249413648530119	0.249413648530119	14.3361798327635	1
132	276.06	388.49	1.1543	5.76118759601429	10.6946433269338	132	0.177944240471785	0.177944240471785	14.5141240732353	1
133	274.53	402.58	1.1177	5.58324335554251	10.8725875674056	133	-0.052021950083283	0.052021950083283	14.5661460233185	1
134	272.13	402.23	1.1284	5.63526530562579	10.8205656173223	134	0.130297968432892	0.130297968432892	14.6964439917514	1
135	267.82	399.08	1.1016	5.5049673371929	10.9508635857552	135	-0.429302634799409	0.429302634799409	15.1257466265508	1
136	250.45	385	1.1899	5.93426997199231	10.5215609509558	136	0.0948063576284071	0.0948063576284071	15.2205529841793	1
137	241.37	367.84	1.1704	5.8394636143639	10.6163673085842	137	-0.130784154882264	0.130784154882264	15.3513371390615	1
138	233.62	365.62	1.1973	5.97024776924617	10.485583153702	138	-0.102099154369055	0.102099154369055	15.4534362934306	1
139	234.16	359.84	1.2183	6.07234692361522	10.3834839993329	139	-0.0403534752982448	0.0403534752982448	15.4937897687288	1
140	261.28	375.49	1.2266	6.11270039891347	10.3431305240347	140	0.0739003403052187	0.0739003403052187	15.567690109034	1
141	271.39	376.77	1.2114	6.03880005860825	10.4170308643399	141	-0.0952925440777843	0.0952925440777843	15.6629826531118	1
142	273.82	381.51	1.231	6.13409260268603	10.3217383202621	142	0.0573700010264222	0.0573700010264222	15.7203526541382	1
143	271.59	381.55	1.2192	6.07672260165961	10.3791083212885	143	0.313104073398435	0.313104073398435	16.0334567275367	1
144	278.9	386.14	1.1548	5.76361852826118	10.692212394687	144	0.391866278197423	0.391866278197423	16.4253230057341	1
145	273.05	411.87	1.0742	5.37175225006375	11.0840786728844	145	0.104530086615936	0.104530086615936	16.52985309235	1
146	278.54	414.81	1.0527	5.26722216344782	11.1886087595003	146	-0.413258481969985	0.413258481969985	16.94311157432	1
147	279.03	410.82	1.1377	5.6804806454178	10.7753502775303	147	0.0311159327600929	0.0311159327600929	16.9742275070801	1
148	261.19	403.1	1.1313	5.64936471265771	10.8064662102904	148	-0.111822883356586	0.111822883356586	17.0860503904367	1
149	262.03	397.9	1.1543	5.76118759601429	10.6946433269338	149	0.0403534752982466	0.0403534752982466	17.1264038657349	1
150	278.92	384.02	1.146	5.72083412071605	10.7349968022321	150	-0.242120851789473	0.242120851789473	17.3685247175244	1
151	276.36	378.72	1.1958	5.96295497250552	10.4928759504426	151	-0.215866783523145	0.215866783523145	17.5843915010476	1
152	274.85	363.48	1.2402	6.17882175602867	10.2770091669195	152	-0.00972372898752916	0.00972372898752916	17.5941152300351	1
153	277.44	350.96	1.2422	6.1885454850162	10.2672854379319	153	-0.315535005645318	0.315535005645318	17.9096502356804	1
154	265.49	354.94	1.3071	6.50408049066151	9.95175043228662	154	0.00437567804438821	0.00437567804438821	17.9140259137248	1
155	260.26	352	1.3062	6.49970481261713	9.95612611033101	155	0.560572976131049	0.560572976131049	18.4745988898558	1
156	263.82	359.9	1.1909	5.93913183648608	10.5166990864621	156	-0.242120851789473	0.242120851789473	18.7167197416453	1
157	256.64	352.44	1.2407	6.18125268827555	10.2745782346726	157	-0.0311159327600929	0.0311159327600929	18.7478356744054	1
158	254.74	353.13	1.2471	6.21236862103564	10.2434623019125	158	0.114253815603467	0.114253815603467	18.8620894900089	1
159	253.81	355.48	1.2236	6.09811480543218	10.357716117516	159	0.165789579237369	0.165789579237369	19.0278790692463	1
160	254.15	379.65	1.1895	5.9323252261948	10.5235056967533	160	-0.132728900679773	0.132728900679773	19.160607969926	1
161	248.98	369.91	1.2168	6.06505412687458	10.3907767960736	161	0.00243093224688451	0.00243093224688451	19.1630389021729	1
162	264.12	378.82	1.2163	6.06262319462769	10.3932077283204	162	-0.149745426407948	0.149745426407948	19.3127843285809	1
163	260.69	379.07	1.2471	6.21236862103564	10.2434623019125	163	0.228021444757557	0.228021444757557	19.5408057733384	1
164	252.75	386	1.2002	5.98434717627809	10.47148374667	164	-0.111336696907209	0.111336696907209	19.6521424702456	1
165	249.4	382.52	1.2231	6.09568387318529	10.3601470497628	165	0.0709832216089623	0.0709832216089623	19.7231256918546	1
166	256.66	384.34	1.2085	6.02470065157633	10.4311302713718	166	-0.0213922037725638	0.0213922037725638	19.7445178956271	1
167	253.98	385.74	1.2129	6.0460928553489	10.4097380675992	167	-0.130297968432888	0.130297968432888	19.87481586406	1
168	243.76	384.69	1.2397	6.17639082378178	10.2794400991663	168	-0.0617456790708104	0.0617456790708104	19.9365615431308	1
169	238	380.2	1.2524	6.23813650285259	10.2176944200955	169	0.491048313870218	0.491048313870218	20.4276098570011	1
170	233.89	382.99	1.1514	5.74708818898238	10.7087427339658	170	-0.351026616449799	0.351026616449799	20.7786364734509	1
171	233.81	378.99	1.2236	6.09811480543218	10.357716117516	171	0.00243093224688096	0.00243093224688096	20.7810674056977	1
172	239	388.65	1.2231	6.09568387318529	10.3601470497628	172	0.393811023994928	0.393811023994928	21.1748784296927	1
173	231.11	398	1.1421	5.70187284919037	10.7539580737578	173	0.396728142691185	0.396728142691185	21.5716065723839	1
174	233.18	429.43	1.0605	5.30514470649918	11.1506862164489	174	0.0189612715256828	0.0189612715256828	21.5905678439095	1
175	244.2	428.78	1.0566	5.2861834349735	11.1696474879746	175	0.108905764660324	0.108905764660324	21.6994736085699	1
176	238.19	418.96	1.0342	5.17727767031317	11.278553252635	176	-0.3179659378922	0.3179659378922	22.0174395464621	1
177	234.78	394.82	1.0996	5.49524360820537	10.9605873147428	177	-0.58390992570112	0.58390992570112	22.6013494721632	1
178	244.81	387.44	1.2197	6.07915353390649	10.3766773890416	178	0.588771790194885	0.588771790194885	23.1901212623581	1
179	230.03	394.75	1.0986	5.49038174371161	10.9654491792365	179	-0.313590259847812	0.313590259847812	23.5037115222059	1
180	240.77	399.75	1.1631	5.80397200355942	10.6518589193887	180	0.111822883356584	0.111822883356584	23.6155344055625	1
181	241.53	399.16	1.1401	5.69214912020284	10.7636818027453	181	0.144397375464806	0.144397375464806	23.7599317810273	1
182	235.35	393.59	1.1104	5.54775174473803	10.9080791782101	182	-0.667047808544494	0.667047808544494	24.4269795895718	1
183	243.43	381.02	1.2476	6.21479955328252	10.2410313696656	183	0.00486186449376547	0.00486186449376547	24.4318414540655	1
184	242.66	380.41	1.2466	6.20993768878876	10.2458932341594	184	0.569810518669204	0.569810518669204	25.0016519727347	1
185	245.99	376.64	1.1294	5.64012717011956	10.8157037528286	185	-0.315535005645319	0.315535005645319	25.3171869783801	1
186	241.53	379.1	1.1943	5.95566217576487	10.5001687471833	186	-0.0170165257281756	0.0170165257281756	25.3342035041082	1
187	236.92	368.77	1.1978	5.97267870149305	10.4831522214551	187	-0.265457801359544	0.265457801359544	25.5996613054678	1
188	230.47	358.28	1.2524	6.23813650285259	10.2176944200955	188	-0.159469155395476	0.159469155395476	25.7591304608632	1
189	237.03	338.98	1.2852	6.39760565824807	10.0582252647001	189	0.391866278197421	0.391866278197421	26.1509967390607	1
190	251.49	350.1	1.2046	6.00573938005065	10.4500915428975	190	0.118629493647855	0.118629493647855	26.2696262327085	1
191	238.95	367.23	1.1802	5.88710988640279	10.5687210365453	191	-0.448750092774468	0.448750092774468	26.718376325483	1
192	231.43	347.35	1.2725	6.33585997917726	10.1199709437709	192	0.097723476324667	0.097723476324667	26.8160998018077	1
193	256.43	352.08	1.2524	6.23813650285259	10.2176944200955	193	-0.097723476324667	0.097723476324667	26.9138232781323	1
194	252.2	353.08	1.2725	6.33585997917726	10.1199709437709	194	-0.00437567804438821	0.00437567804438821	26.9181989561767	1
195	242.24	349.1	1.2734	6.34023565722165	10.1155952657265	195	-0.028685000513212	0.028685000513212	26.9468839566899	1
196	238.46	332.94	1.2793	6.36892065773486	10.0869102652133	196	-0.230452377004436	0.230452377004436	27.1773363336944	1
197	236.03	320.55	1.3267	6.5993730347393	9.85645788820883	197	-0.104043900166563	0.104043900166563	27.2813802338609	1
198	247.31	333.28	1.3481	6.70341693490586	9.75241398804227	198	0.0996682221221743	0.0996682221221743	27.3810484559831	1
199	246.62	331.39	1.3276	6.60374871278369	9.85208221016445	199	-0.0072927967406482	0.0072927967406482	27.3883412527237	1
200	245.23	329.71	1.3291	6.61104150952433	9.8447894134238	200	0.296573734119637	0.296573734119637	27.6849149868434	1
201	251.85	328.81	1.2681	6.3144677754047	10.1413631475434	201	-0.1424526296673	0.1424526296673	27.8273676165107	1
202	252.15	326.92	1.2974	6.456920405072	9.99891051787613	202	-0.0330606785576002	0.0330606785576002	27.8604282950683	1
203	255.01	333.63	1.3042	6.4899810836296	9.96584983931853	203	-0.0734141538558433	0.0734141538558433	27.9338424489241	1
204	255.71	338.22	1.3193	6.56339523748544	9.89243568546269	204	0.351026616449799	0.351026616449799	28.2848690653739	1
205	258.57	327.16	1.2471	6.21236862103564	10.2434623019125	205	-0.0427844075451276	0.0427844075451276	28.3276534729191	1
206	275.71	326.68	1.2559	6.25515302858077	10.2006778943674	206	0.114253815603467	0.114253815603467	28.4419072885225	1
207	277.55	338.72	1.2324	6.1408992129773	10.3149317099708	207	0.0875135608877606	0.0875135608877606	28.5294208494103	1
208	279.89	340.75	1.2144	6.05338565208954	10.4024452708586	208	-0.455556703065737	0.455556703065737	28.984977552476	1
209	277.66	333.09	1.3081	6.50894235515528	9.94688856779285	209	0.171137630180512	0.171137630180512	29.1561151826565	1
210	277.27	328.91	1.2729	6.33780472497477	10.1180261979734	210	-0.104530086615938	0.104530086615938	29.2606452692725	1
211	278.34	321.96	1.2944	6.4423348115907	10.0134961113574	211	0.0427844075451276	0.0427844075451276	29.3034296768176	1
212	279.61	327.47	1.2856	6.39955040404558	10.0562805189026	212	0.073414153855845	0.073414153855845	29.3768438306734	1
213	279.4	344.25	1.2705	6.32613625018973	10.1296946727584	213	-0.228021444757557	0.228021444757557	29.604865275431	1
214	271.66	349.38	1.3174	6.55415769494729	9.90167322800084	214	0.415689414216867	0.415689414216867	30.0205546896479	1
215	272.28	351.34	1.2319	6.13846828073042	10.3173626422177	215	-0.0189612715256811	0.0189612715256811	30.0395159611735	1
216	271.46	351.53	1.2358	6.1574295522561	10.298401370692	216	-0.00972372898752916	0.00972372898752916	30.0492396901611	1
217	272.95	352.2	1.2378	6.16715328124363	10.2886776417045	217	0.118629493647855	0.118629493647855	30.1678691838089	1
218	272.64	343.34	1.2134	6.04852378759578	10.4073071353524	218	-0.294142801872756	0.294142801872756	30.4620119856817	1
219	266.94	336.6	1.2739	6.34266658946853	10.1131643334796	219	-0.275667716796448	0.275667716796448	30.7376797024781	1
220	273.59	338.96	1.3306	6.61833430626498	9.83749661668315	220	0.439512550236314	0.439512550236314	31.1771922527144	1
221	274.96	345.74	1.2402	6.17882175602867	10.2770091669195	221	0.0636904248683141	0.0636904248683141	31.2408826775828	1
222	265.45	340.1	1.2271	6.11513133116035	10.3406995917878	222	-0.294142801872752	0.294142801872752	31.5350254794555	1
223	270.18	335.56	1.2876	6.40927413303311	10.046556789915	223	0.102099154369053	0.102099154369053	31.6371246338246	1
224	258.62	335.24	1.2666	6.30717497866405	10.1486559442841	224	0.0782760183496087	0.0782760183496087	31.7154006521742	1
225	251.06	339	1.2505	6.22889896031444	10.2269319626337	225	-0.368043142177974	0.368043142177974	32.0834437943521	1
226	254.79	337.27	1.3262	6.59694210249242	9.85888882045571	226	0.0996682221221725	0.0996682221221725	32.1831120164743	1
227	255.65	336.06	1.3057	6.49727388037024	9.95855704257789	227	-0.189612715256816	0.189612715256816	32.3727247317311	1
228	261.25	327.27	1.3447	6.68688659562706	9.76894432732107	228	0.170651443731135	0.170651443731135	32.5433761754623	1
229	267.1	328.03	1.3096	6.51623515189593	9.93959577105221	229	-0.0354916108044812	0.0354916108044812	32.5788677862668	1
230	272.36	320.2	1.3169	6.55172676270041	9.90410416024772	230	0.0354916108044812	0.0354916108044812	32.6143593970712	1
231	275.91	322.67	1.3096	6.51623515189593	9.93959577105221	231	0.133215087129148	0.133215087129148	32.7475744842004	1
232	276.94	316.14	1.2822	6.38302006476678	10.0728108581814	232	-0.116684747850348	0.116684747850348	32.8642592320507	1
233	274.68	323.45	1.3062	6.49970481261713	9.95612611033101	233	0.0359777972538566	0.0359777972538566	32.9002370293046	1
234	251.2	322.93	1.2988	6.46372701536327	9.99210390758486	234	-0.0807069505964897	0.0807069505964897	32.9809439799011	1
235	258.57	321.65	1.3154	6.54443396595976	9.91139695698837	235	-0.0568838145770449	0.0568838145770449	33.0378277944781	1
236	261.32	322.37	1.3271	6.6013177805368	9.85451314241133	236	0.0972372898752898	0.0972372898752898	33.1350650843534	1
237	263.02	328.43	1.3071	6.50408049066151	9.95175043228662	237	0	0	33.1350650843534	1
238	255.07	331.9	1.3071	6.50408049066151	9.95175043228662	238	0.229966190555063	0.229966190555063	33.3650312749085	1
239	240.17	337.14	1.2598	6.27411430010645	10.1817166228417	239	0.0121546612344101	0.0121546612344101	33.3771859361429	1
240	249.37	336.22	1.2573	6.26195963887204	10.1938712840761	240	0.168220511484254	0.168220511484254	33.5454064476271	1
241	252.65	355.17	1.2227	6.09373912738779	10.3620917955603	241	-0.168220511484254	0.168220511484254	33.7136269591114	1
242	244.5	353.43	1.2573	6.26195963887204	10.1938712840761	242	-0.1424526296673	0.1424526296673	33.8560795887787	1
243	236.91	346.18	1.2866	6.40441226853934	10.0514186544088	243	-0.0189612715256811	0.0189612715256811	33.8750408603044	1
244	236.9	347.36	1.2905	6.42337354006502	10.0324573828831	244	0.025767881816952	0.025767881816952	33.9008087421213	1
245	235.98	351.49	1.2852	6.39760565824807	10.0582252647001	245	0.185237037212428	0.185237037212428	34.0860457793338	1
246	231.62	351.6	1.2471	6.21236862103564	10.2434623019125	246	0.0666075435645741	0.0666075435645741	34.1526533228983	1
247	240.9	351.74	1.2334	6.14576107747107	10.3100698454771	247	-0.0831378828433742	0.0831378828433742	34.2357912057417	1
248	242.15	351.02	1.2505	6.22889896031444	10.2269319626337	248	0.303866530860283	0.303866530860283	34.539657736602	1
249	255.71	369.14	1.188	5.92503242945416	10.530798493494	249	-0.11376762915409	0.11376762915409	34.6534253657561	1
250	252.76	372.43	1.2114	6.03880005860825	10.4170308643399	250	0.161413901192983	0.161413901192983	34.8148392669491	1
251	251.86	387.26	1.1782	5.87738615741527	10.5784447655329	251	0.258651191068274	0.258651191068274	35.0734904580173	1
252	253.5	413.29	1.125	5.61873496634699	10.8370959566011	252	0.455556703065735	0.455556703065735	35.5290471610831	1
253	252.35	424.99	1.0313	5.16317826328126	11.2926526596669	253	-0.118629493647855	0.118629493647855	35.6476766547309	1
254	248.7	418.71	1.0557	5.28180775692911	11.174023166019	254	0.171137630180514	0.171137630180514	35.8188142849114	1
255	247.37	423.79	1.0205	5.1106701267486	11.3451607961995	255	0.0092375425381519	0.0092375425381519	35.8280518274496	1
256	249.63	422.32	1.0186	5.10143258421045	11.3543983387377	256	-0.0189612715256828	0.0189612715256828	35.8470130989753	1
257	254.97	439.63	1.0225	5.12039385573613	11.335437067212	257	0.0072927967406482	0.0072927967406482	35.8543058957159	1
258	242.81	446.56	1.021	5.11310105899548	11.3427298639527	258	-0.0690384758114568	0.0690384758114568	35.9233443715274	1
259	233.17	439.18	1.0352	5.18213953480694	11.2736913881412	259	0.00486186449376369	0.00486186449376369	35.9282062360211	1
260	232.6	439.92	1.0342	5.17727767031317	11.278553252635	260	0.0311159327600929	0.0311159327600929	35.9593221687812	1
261	235.98	439.48	1.0278	5.14616173755308	11.309669185395	261	0.0330606785576002	0.0330606785576002	35.9923828473388	1
262	239.42	445.56	1.021	5.11310105899548	11.3427298639527	262	-0.289767123828367	0.289767123828367	36.2821499711672	1
263	235.68	445.12	1.0806	5.40286818282385	11.0529627401243	263	-0.102099154369053	0.102099154369053	36.3842491255363	1
264	232.98	420.31	1.1016	5.5049673371929	10.9508635857552	264	0.294628988322131	0.294628988322131	36.6788781138584	1
265	231.05	424.5	1.041	5.21033834887077	11.2454925740774	265	-0.0948063576284106	0.0948063576284106	36.7736844714868	1
266	236.18	425	1.0605	5.30514470649918	11.1506862164489	266	0.135159832926654	0.135159832926654	36.9088443044134	1
267	236.64	421.4	1.0327	5.16998487357253	11.2858460493756	267	-0.422496024508137	0.422496024508137	37.3313403289216	1
268	233.92	415.63	1.1196	5.59248089808066	10.8633500248675	268	0.479379839085183	0.479379839085183	37.8107201680068	1
269	239.34	421.12	1.021	5.11310105899548	11.3427298639527	269	-0.636418062233778	0.636418062233778	38.4471382302406	1
270	243.87	408.98	1.1519	5.74951912122926	10.7063118017189	270	0.0879997473371397	0.0879997473371397	38.5351379775777	1
271	249.79	410.39	1.1338	5.66151937389212	10.794311549056	271	-0.199336444244349	0.199336444244349	38.734474421822	1
272	244.02	400.48	1.1748	5.86085581813647	10.5949751048117	272	0.37290500667174	0.37290500667174	39.1073794284938	1
273	235.34	416.23	1.0981	5.48795081146473	10.9678801114834	273	0.0807069505964932	0.0807069505964932	39.1880863790903	1
274	237.37	414.2	1.0815	5.40724386086824	11.0485870620799	274	-0.211491105478757	0.211491105478757	39.399577484569	1
275	242.02	410.87	1.125	5.61873496634699	10.8370959566011	275	-0.130784154882267	0.130784154882267	39.5303616394513	1
276	231.71	387.31	1.1519	5.74951912122926	10.7063118017189	276	-0.151690172205452	0.151690172205452	39.6820518116567	1
277	233.01	379.99	1.1831	5.90120929343471	10.5546216295134	277	0.118629493647854	0.118629493647854	39.8006813053046	1
278	230.3	379.8	1.1587	5.78257979978686	10.6732511231613	278	-0.246982716283238	0.246982716283238	40.0476640215878	1
279	237.12	359.09	1.2095	6.0295625160701	10.426268406878	279	-0.0972372898752898	0.0972372898752898	40.1449013114631	1
280	232.79	364.97	1.2295	6.12679980594539	10.3290311170027	280	0.0972372898752898	0.0972372898752898	40.2421386013384	1
281	234.81	370.59	1.2095	6.0295625160701	10.426268406878	281	0.050077204285774	0.050077204285774	40.2922158056242	1
282	238.49	371.23	1.1992	5.97948531178432	10.4763456111638	282	-0.265943987808919	0.265943987808919	40.5581597934331	1
283	255.03	363.63	1.2539	6.24542929959324	10.2104016233549	283	-0.128353222635383	0.128353222635383	40.6865130160685	1
284	245.6	356.4	1.2803	6.37378252222862	10.0820484007195	284	0.261082123315155	0.261082123315155	40.9475951393837	1
285	251.84	364.78	1.2266	6.11270039891347	10.3431305240347	285	-0.0330606785576002	0.0330606785576002	40.9806558179413	1
286	249.1	368.65	1.2334	6.14576107747107	10.3100698454771	286	0.0593147468239259	0.0593147468239259	41.0399705647652	1
287	245.61	362.61	1.2212	6.08644633064714	10.369384592301	287	-0.113767629154088	0.113767629154088	41.1537381939193	1
288	243.01	365.06	1.2446	6.20021395980123	10.2556169631469	288	0.00680661029126917	0.00680661029126917	41.1605448042105	1
289	248.46	363.32	1.2432	6.19340734950996	10.2624235734382	289	-0.00243093224688096	0.00243093224688096	41.1629757364574	1
290	240.25	340.17	1.2437	6.19583828175684	10.2599926411913	290	-0.0850826286408797	0.0850826286408797	41.2480583650983	1
291	236.3	336.18	1.2612	6.28092091039772	10.1749100125504	291	-0.175999494674276	0.175999494674276	41.4240578597726	1
292	233.79	325.14	1.2974	6.456920405072	9.99891051787613	292	-0.0281988140638347	0.0281988140638347	41.4522566738364	1
293	232.38	323.62	1.3032	6.48511921913583	9.9707117038123	293	-0.332551531373493	0.332551531373493	41.7848082052099	1
294	246.46	324.82	1.3716	6.81767075050933	9.63816017243881	294	0.0140994070319174	0.0140994070319174	41.7989076122418	1
295	248.97	325.06	1.3687	6.80357134347741	9.65225957947072	295	0.221214834466286	0.221214834466286	42.0201224467081	1
296	243.09	319.6	1.3232	6.58235650901112	9.87347441393701	296	0.0734141538558433	0.0734141538558433	42.0935366005639	1
297	244.44	320.7	1.3081	6.50894235515528	9.94688856779285	297	-0.211491105478755	0.211491105478755	42.3050277060427	1
298	242.67	315.23	1.3516	6.72043346063403	9.7353974623141	298	-0.0281988140638347	0.0281988140638347	42.3332265201065	1
299	245.67	317.19	1.3574	6.74863227469787	9.70719864825026	299	0.158982968946098	0.158982968946098	42.4922094890526	1
300	241.6	320.16	1.3247	6.58964930575177	9.86618161719636	300	0.270805852302686	0.270805852302686	42.7630153413553	1
301	232.03	337.17	1.269	6.31884345344908	10.136987469499	301	-0.270805852302686	0.270805852302686	43.033821193658	1
302	238.4	329.13	1.3247	6.58964930575177	9.86618161719636	302	-0.00243093224688096	0.00243093224688096	43.0362521259049	1
303	234.16	328.18	1.3252	6.59208023799865	9.86375068494948	303	-0.0879997473371379	0.0879997473371379	43.124251873242	1
304	242.63	322.03	1.3433	6.68007998533579	9.77575093761234	304	0.439512550236314	0.439512550236314	43.5637644234783	1
305	251.39	320.27	1.2529	6.24056743509948	10.2152634878487	305	-0.327689666879731	0.327689666879731	43.8914540903581	1
306	250.41	326.88	1.3203	6.56825710197921	9.88757382096892	306	0.393811023994928	0.393811023994928	44.285265114353	1
307	257.19	326.68	1.2393	6.17444607798428	10.2813848449639	307	-0.199336444244345	0.199336444244345	44.4846015585973	1
308	248.67	328.29	1.2803	6.37378252222862	10.0820484007195	308	-0.267888733606426	0.267888733606426	44.7524902922038	1
309	241.35	326.97	1.3354	6.64167125583505	9.81415966711308	309	0.0330606785575984	0.0330606785575984	44.7855509707614	1
310	243.05	319.57	1.3286	6.60861057727745	9.84722034567068	310	-0.206629240984993	0.206629240984993	44.9921802117464	1
311	254.5	316.25	1.3711	6.81523981826244	9.64059110468569	311	0.315535005645319	0.315535005645319	45.3077152173917	1
312	248.32	317.86	1.3062	6.49970481261713	9.95612611033101	312	-0.0209060173231883	0.0209060173231883	45.3286212347149	1
313	230.23	318.05	1.3105	6.52061082994031	9.93522009300782	313	-0.17113763018051	0.17113763018051	45.4997588648954	1
314	252.47	326.12	1.3457	6.69174846012082	9.76408246282731	314	0.346650938405411	0.346650938405411	45.8464098033008	1
315	257.16	339.15	1.2744	6.34509752171541	10.1107334012327	315	-0.166275765686748	0.166275765686748	46.0126855689875	1
316	270.46	337.95	1.3086	6.51137328740216	9.94445763554597	316	0.0354916108044829	0.0354916108044829	46.048177179792	1
317	269.47	334.3	1.3013	6.47588167659768	9.97994924635045	317	-0.165789579237371	0.165789579237371	46.2139667590294	1
318	265.86	319.62	1.3354	6.64167125583505	9.81415966711308	318	-0.389435345950538	0.389435345950538	46.6034021049799	1
319	256.67	316.59	1.4155	7.03110660178559	9.42472432116254	319	0.652462215063199	0.652462215063199	47.2558643200431	1
320	257.47	333.72	1.2813	6.37864438672239	10.0771865362257	320	0.394297210444304	0.394297210444304	47.6501615304874	1
321	250.13	349.33	1.2002	5.98434717627809	10.47148374667	321	-0.27275059810019	0.27275059810019	47.9229121285876	1
322	256.81	346.46	1.2563	6.25709777437828	10.1987331485699	322	-0.202253562940605	0.202253562940605	48.1251656915282	1
323	249.23	342.48	1.2979	6.45935133731888	9.99647958562925	323	0.159469155395477	0.159469155395477	48.2846348469237	1
324	251.04	341.26	1.2651	6.2998821819234	10.1559487410247	324	-0.152176358654829	0.152176358654829	48.4368112055785	1
325	245.84	343.87	1.2964	6.45205854057823	10.0037723823699	325	0.339358141664764	0.339358141664764	48.7761693472433	1
326	256.17	371.93	1.2266	6.11270039891347	10.3431305240347	326	0.0359777972538566	0.0359777972538566	48.8121471444972	1
327	262.85	362.29	1.2192	6.07672260165961	10.3791083212885	327	-0.0593147468239277	0.0593147468239277	48.8714618913211	1
328	277.7	361.16	1.2314	6.13603734848354	10.3197935744646	328	-0.299490852815895	0.299490852815895	49.170952744137	1
329	278.34	343.89	1.293	6.43552820129943	10.0203027216487	329	0	0	49.170952744137	1
330	266.71	354.11	1.293	6.43552820129943	10.0203027216487	330	0.263513055562038	0.263513055562038	49.434465799699	1
331	271.79	345.21	1.2388	6.1720151457374	10.2838157772107	331	0.0311159327600929	0.0311159327600929	49.4655817324591	1
332	268.37	347.89	1.2324	6.1408992129773	10.3149317099708	332	-0.0641766113176931	0.0641766113176931	49.5297583437768	1
333	266.3	345.89	1.2456	6.205075824295	10.2507550986531	333	-0.228021444757557	0.228021444757557	49.7577797885344	1
334	267.83	341.17	1.2925	6.43309726905255	10.0227336538956	334	-0.047160085589514	0.047160085589514	49.8049398741239	1
335	267.91	342.6	1.3022	6.48025735464207	9.97557356830606	335	0.462849499806381	0.462849499806381	50.2677893739303	1
336	272.72	360.03	1.207	6.01740785483568	10.4384230681124	336	-0.161413901192981	0.161413901192981	50.4292032751232	1
337	271.94	356.83	1.2402	6.17882175602867	10.2770091669195	337	0.405965685229338	0.405965685229338	50.8351689603526	1
338	247.48	374.31	1.1567	5.77285607079933	10.6829748521488	338	-0.201767376491228	0.201767376491228	51.0369363368438	1
339	248.51	371.98	1.1982	5.97462344729056	10.4812074756576	339	-0.142452629667302	0.142452629667302	51.1793889665111	1
340	256.22	371.03	1.2275	6.11707607695786	10.3387548459903	340	0.0636904248683159	0.0636904248683159	51.2430793913794	1
341	266.42	367.73	1.2144	6.05338565208954	10.4024452708586	341	-0.417634160014373	0.417634160014373	51.6607135513938	1
342	261.81	363.58	1.3003	6.47101981210391	9.98481111084422	342	0.567379586422319	0.567379586422319	52.2280931378161	1
343	264.96	359.57	1.1836	5.90364022568159	10.5521906972665	343	-0.25622025882139	0.25622025882139	52.4843133966375	1
344	273.99	356.14	1.2363	6.15986048450298	10.2959704384451	344	0.282474327087719	0.282474327087719	52.7667877237252	1
345	275.83	369.03	1.1782	5.87738615741527	10.5784447655329	345	0.00923754253815368	0.00923754253815368	52.7760252662634	1
346	270.66	371.41	1.1763	5.86814861487711	10.587682308071	346	-0.336927209417883	0.336927209417883	53.1129524756813	1
347	276.57	364.51	1.2456	6.205075824295	10.2507550986531	347	0.0403534752982448	0.0403534752982448	53.1533059509795	1
348	268.95	363.86	1.2373	6.16472234899675	10.2911085739514	348	0.265943987808921	0.265943987808921	53.4192499387884	1
349	262.57	361.08	1.1826	5.89877836118783	10.5570525617603	349	-0.676771537532023	0.676771537532023	54.0960214763204	1
350	260.79	347.73	1.3218	6.57554989871985	9.88028102422828	350	0.311159327600929	0.311159327600929	54.4071808039214	1
351	262.84	339.34	1.2578	6.26439057111892	10.1914403518292	351	0.0685522893620814	0.0685522893620814	54.4757330932835	1
352	266.03	338.52	1.2437	6.19583828175684	10.2599926411913	352	-0.215866783523147	0.215866783523147	54.6915998768066	1
353	263.3	343.03	1.2881	6.41170506527999	10.0441258576681	353	-0.289767123828364	0.289767123828364	54.981367000635	1
354	261.91	349.86	1.3477	6.70147218910835	9.75435873383978	354	0.728793487615302	0.728793487615302	55.7101604882503	1
355	251.6	349.12	1.1978	5.97267870149305	10.4831522214551	355	-0.676285351082646	0.676285351082646	56.3864458393329	1
356	246.98	320.97	1.3369	6.6489640525757	9.80686687037243	356	0.436595431540054	0.436595431540054	56.823041270873	1
357	248.06	337.3	1.2471	6.21236862103564	10.2434623019125	357	-0.0116684747850346	0.0116684747850346	56.834709745658	1
358	250.06	339.57	1.2495	6.22403709582068	10.2317938271275	358	0.00486186449376547	0.00486186449376547	56.8395716101518	1
359	240.76	340.06	1.2485	6.21917523132691	10.2366556916212	359	-0.0714694080583413	0.0714694080583413	56.9110410182101	1
360	243.8	345.96	1.2632	6.29064463938525	10.1651862835629	360	0.00972372898753093	0.00972372898753093	56.9207647471976	1
361	242.95	349.45	1.2612	6.28092091039772	10.1749100125504	361	-0.0165303392787983	0.0165303392787983	56.9372950864764	1
362	254.63	339.89	1.2646	6.29745124967652	10.1583796732716	362	-0.0617456790708104	0.0617456790708104	56.9990407655472	1
363	264.27	343.46	1.2773	6.35919692874733	10.0966339942008	363	-0.0598009332733049	0.0598009332733049	57.0588416988206	1
364	264.02	345.08	1.2896	6.41899786202063	10.0368330609275	364	0.166275765686748	0.166275765686748	57.2251174645073	1
365	259.35	343.56	1.2554	6.25272209633389	10.2031088266142	365	0.0452153397920085	0.0452153397920085	57.2703328042993	1
366	267.9	344.79	1.2461	6.20750675654188	10.2483241664063	366	-0.0427844075451276	0.0427844075451276	57.3131172118444	1
367	255.43	341.03	1.2549	6.25029116408701	10.2055397588611	367	-0.0807069505964897	0.0807069505964897	57.3938241624409	1
368	256.23	348.73	1.2715	6.3309981146835	10.1248328082646	368	0.235314241498202	0.235314241498202	57.6291384039391	1
369	252.18	351.15	1.2231	6.09568387318529	10.3601470497628	369	-0.211491105478757	0.211491105478757	57.8406295094179	1
370	246.77	357.53	1.2666	6.30717497866405	10.1486559442841	370	0.0452153397920103	0.0452153397920103	57.8858448492099	1
371	241.11	357.82	1.2573	6.26195963887204	10.1938712840761	371	0.182806104965547	0.182806104965547	58.0686509541754	1
372	251.55	354.4	1.2197	6.07915353390649	10.3766773890416	372	0.116198561400973	0.116198561400973	58.1848495155764	1
373	264.71	358.74	1.1958	5.96295497250552	10.4928759504426	373	-0.311159327600929	0.311159327600929	58.4960088431773	1
374	268.91	375.42	1.2598	6.27411430010645	10.1817166228417	374	0.0952925440777843	0.0952925440777843	58.5913013872551	1
375	269.82	374.75	1.2402	6.17882175602867	10.2770091669195	375	0.123491358141619	0.123491358141619	58.7147927453967	1
376	279.66	370.93	1.2148	6.05533039788705	10.4005005250611	376	-0.109391951109703	0.109391951109703	58.8241846965065	1
377	278.43	353.69	1.2373	6.16472234899675	10.2911085739514	377	0.0330606785576002	0.0330606785576002	58.8572453750641	1
378	265.89	374.09	1.2305	6.13166167043915	10.324169252509	378	-0.0213922037725638	0.0213922037725638	58.8786375788366	1
379	262.4	372.8	1.2349	6.15305387421172	10.3027770487364	379	-0.0758450861027278	0.0758450861027278	58.9544826649393	1
380	265	376.76	1.2505	6.22889896031444	10.2269319626337	380	-0.0116684747850329	0.0116684747850329	58.9661511397244	1
381	266.52	375.13	1.2529	6.24056743509948	10.2152634878487	381	0.144883561914181	0.144883561914181	59.1110347016386	1
382	279	378.11	1.2231	6.09568387318529	10.3601470497628	382	-0.0311159327600912	0.0311159327600912	59.1421506343987	1
383	270.73	376.14	1.2295	6.12679980594539	10.3290311170027	383	0.102099154369053	0.102099154369053	59.2442497887677	1
384	263.34	370.64	1.2085	6.02470065157633	10.4311302713718	384	0.00243093224688273	0.00243093224688273	59.2466807210146	1
385	254.61	378.26	1.208	6.02226971932945	10.4335612036187	385	0.0879997473371379	0.0879997473371379	59.3346804683517	1
386	252.2	374.41	1.1899	5.93426997199231	10.5215609509558	386	0.14682830771169	0.14682830771169	59.4815087760634	1
387	245.62	388.42	1.1597	5.78744166428062	10.6683892586675	387	-0.353457548696682	0.353457548696682	59.8349663247601	1
388	240.72	381.4	1.2324	6.1408992129773	10.3149317099708	388	0.27275059810019	0.27275059810019	60.1077169228603	1
389	235.37	367.08	1.1763	5.86814861487711	10.587682308071	389	-0.102099154369055	0.102099154369055	60.2098160772293	1
390	233.98	375.61	1.1973	5.97024776924617	10.485583153702	390	0.254275513023885	0.254275513023885	60.4640915902532	1
391	244.8	379.25	1.145	5.71597225622228	10.7398586667258	391	0.0855688150902552	0.0855688150902552	60.5496604053435	1
392	233.5	384.28	1.1274	5.63040344113203	10.8254274818161	392	-0.45361195726823	0.45361195726823	61.0032723626117	1
393	240.28	386.8	1.2207	6.08401539840026	10.3718155245479	393	0.118629493647855	0.118629493647855	61.1219018562596	1
394	253.21	394.52	1.1963	5.9653859047524	10.4904450181957	394	0.0544528823301604	0.0544528823301604	61.1763547385897	1
395	250.73	395.67	1.1851	5.91093302242224	10.5448979005259	395	0.218783902219405	0.218783902219405	61.3951386408091	1
396	252.1	398.08	1.1401	5.69214912020284	10.7636818027453	396	-0.0904306795840206	0.0904306795840206	61.4855693203932	1
397	259.08	396.72	1.1587	5.78257979978686	10.6732511231613	397	-0.0140994070319174	0.0140994070319174	61.4996687274251	1
398	257.36	392.98	1.1616	5.79667920681877	10.6591517161294	398	0.0807069505964915	0.0807069505964915	61.5803756780216	1
399	264.48	405.88	1.145	5.71597225622228	10.7398586667258	399	-0.0855688150902552	0.0855688150902552	61.6659444931118	1
400	258.93	395.45	1.1626	5.80154107131254	10.6542898516356	400	0.135159832926654	0.135159832926654	61.8011043260385	1
401	246.5	411.28	1.1348	5.66638123838589	10.7894496845622	401	0.368043142177974	0.368043142177974	62.1691474682165	1
402	256.45	415.51	1.0591	5.29833809620791	11.1574928267402	402	0.050077204285774	0.050077204285774	62.2192246725022	1
403	254.32	416.18	1.0488	5.24826089192214	11.207570031026	403	-0.384573481456773	0.384573481456773	62.603798153959	1
404	252.25	413.04	1.1279	5.63283437337891	10.8229965495692	404	0.462849499806381	0.462849499806381	63.0666476537654	1
405	252.38	419.88	1.0327	5.16998487357253	11.2858460493756	405	-0.299004666366518	0.299004666366518	63.3656523201319	1
406	258.93	422.88	1.0942	5.46898953993905	10.9868413830091	406	0.196905511997464	0.196905511997464	63.5625578321294	1
407	238.68	426.88	1.0537	5.27208402794158	11.1837468950065	407	-0.0311159327600947	0.0311159327600947	63.5936737648895	1
408	240.61	422.3	1.0601	5.30319996070167	11.1526309622465	408	-0.104043900166559	0.104043900166559	63.697717665056	1
409	238.65	424.83	1.0815	5.40724386086824	11.0485870620799	409	0.19447457975058	0.19447457975058	63.8921922448066	1
410	235.86	431.23	1.0415	5.21276928111766	11.2430616418305	410	-0.315535005645318	0.315535005645318	64.2077272504519	1
411	236.61	444.23	1.1064	5.52830428676297	10.9275266361852	411	0.412772295520609	0.412772295520609	64.6204995459725	1
412	240.55	450.63	1.0215	5.11553199124236	11.3402989317058	412	0.0121546612344119	0.0121546612344119	64.6326542072069	1
413	248.4	446.79	1.019	5.10337733000795	11.3524535929402	413	-0.00486186449376547	0.00486186449376547	64.6375160717007	1
414	246.37	445.5	1.02	5.10823919450172	11.3475917284464	414	-0.00972372898752916	0.00972372898752916	64.6472398006882	1
415	256.81	452.98	1.022	5.11796292348925	11.3378679994589	415	0.00486186449376547	0.00486186449376547	64.652101665182	1
416	263.14	448.93	1.021	5.11310105899548	11.3427298639527	416	0.00243093224688273	0.00243093224688273	64.6545325974289	1
417	264.36	463.02	1.0205	5.1106701267486	11.3451607961995	417	-0.00243093224688273	0.00243093224688273	64.6569635296757	1
418	262.4	467.27	1.021	5.11310105899548	11.3427298639527	418	0.00486186449376369	0.00486186449376369	64.6618253941695	1
419	274.35	475.52	1.02	5.10823919450172	11.3475917284464	419	0.00486186449376547	0.00486186449376547	64.6666872586633	1
420	264.87	479.37	1.019	5.10337733000795	11.3524535929402	420	-0.0213922037725656	0.0213922037725656	64.6880794624359	1
421	269.11	481.47	1.0234	5.12476953378052	11.3310613891676	421	0.0116684747850364	0.0116684747850364	64.6997479372209	1
422	274.72	491.27	1.021	5.11310105899548	11.3427298639527	422	0.0140994070319156	0.0140994070319156	64.7138473442528	1
423	264.2	491.3	1.0181	5.09900165196356	11.3568292709846	423	-0.00437567804438643	0.00437567804438643	64.7182230222972	1
424	265.53	494.51	1.019	5.10337733000795	11.3524535929402	424	-0.00972372898752916	0.00972372898752916	64.7279467512847	1
425	247.09	481.69	1.021	5.11310105899548	11.3427298639527	425	0.0189612715256811	0.0189612715256811	64.7469080228104	1
426	261.53	481.37	1.0171	5.0941397874698	11.3616911354783	426	-0.0140994070319174	0.0140994070319174	64.7610074298423	1
427	257.69	493.53	1.02	5.10823919450172	11.3475917284464	427	0.0092375425381519	0.0092375425381519	64.7702449723805	1
428	257.79	491.3	1.0181	5.09900165196356	11.3568292709846	428	0.0189612715256828	0.0189612715256828	64.7892062439062	1
429	256.32	493.06	1.0142	5.08004038043788	11.3757905425102	429	-0.0257678818169538	0.0257678818169538	64.8149741257231	1
430	250.04	476.05	1.0195	5.10580826225484	11.3500226606933	430	-0.0145855934812928	0.0145855934812928	64.8295597192044	1
431	243.73	476.54	1.0225	5.12039385573613	11.335437067212	431	0.0189612715256828	0.0189612715256828	64.8485209907301	1
432	241.55	470.25	1.0186	5.10143258421045	11.3543983387377	432	-0.0330606785576002	0.0330606785576002	64.8815816692877	1
433	247.33	472.49	1.0254	5.13449326276805	11.3213376601801	433	0.00486186449376547	0.00486186449376547	64.8864435337814	1
434	252.32	472.29	1.0244	5.12963139827428	11.3261995246739	434	0.0165303392788001	0.0165303392788001	64.9029738730602	1
435	239.8	464.91	1.021	5.11310105899548	11.3427298639527	435	0.0165303392787983	0.0165303392787983	64.919504212339	1
436	235.81	469.6	1.0176	5.09657071971668	11.3592602032314	436	-0.0140994070319156	0.0140994070319156	64.933603619371	1
437	245.24	475.11	1.0205	5.1106701267486	11.3451607961995	437	0.00486186449376191	0.00486186449376191	64.9384654838647	1
438	234.47	469.44	1.0195	5.10580826225484	11.3500226606933	438	0.0213922037725656	0.0213922037725656	64.9598576876373	1
439	237.56	468.3	1.0151	5.08441605848227	11.3714148644659	439	-0.0617456790708104	0.0617456790708104	65.0216033667081	1
440	236.44	473.15	1.0278	5.14616173755308	11.309669185395	440	0.0403534752982448	0.0403534752982448	65.0619568420063	1
441	250.91	467.92	1.0195	5.10580826225484	11.3500226606933	441	-0.0165303392787983	0.0165303392787983	65.0784871812851	1
442	254.02	466.76	1.0229	5.12233860153363	11.3334923214145	442	0.0189612715256828	0.0189612715256828	65.0974484528108	1
443	257.82	468.97	1.019	5.10337733000795	11.3524535929402	443	-0.0121546612344119	0.0121546612344119	65.1096031140452	1
444	263.37	465.13	1.0215	5.11553199124236	11.3402989317058	444	0.00243093224688273	0.00243093224688273	65.1120340462921	1
445	266.32	466.52	1.021	5.11310105899548	11.3427298639527	445	0.00972372898752916	0.00972372898752916	65.1217577752796	1
446	260.3	474.77	1.019	5.10337733000795	11.3524535929402	446	-0.0262540682663293	0.0262540682663293	65.148011843546	1
447	250.45	464	1.0244	5.12963139827428	11.3261995246739	447	0.0213922037725638	0.0213922037725638	65.1694040473185	1
448	253.47	464.71	1.02	5.10823919450172	11.3475917284464	448	-0.00729279674064642	0.00729279674064642	65.1766968440592	1
449	250.79	471.46	1.0215	5.11553199124236	11.3402989317058	449	0.00486186449376547	0.00486186449376547	65.181558708553	1
450	263.69	471.68	1.0205	5.1106701267486	11.3451607961995	450	0.0092375425381519	0.0092375425381519	65.1907962510911	1
451	277.85	467.66	1.0186	5.10143258421045	11.3543983387377	451	-0.0092375425381519	0.0092375425381519	65.2000337936293	1
452	271.57	469.15	1.0205	5.1106701267486	11.3451607961995	452	0.00729279674064642	0.00729279674064642	65.2073265903699	1
453	279.79	479.84	1.019	5.10337733000795	11.3524535929402	453	-0.00486186449376547	0.00486186449376547	65.2121884548637	1
454	264.5	490.01	1.02	5.10823919450172	11.3475917284464	454	0.00243093224688096	0.00243093224688096	65.2146193871105	1
455	261.22	490.3	1.0195	5.10580826225484	11.3500226606933	455	-0.0189612715256811	0.0189612715256811	65.2335806586362	1
456	259.1	474.09	1.0234	5.12476953378052	11.3310613891676	456	0.0116684747850364	0.0116684747850364	65.2452491334213	1
457	246.41	468.03	1.021	5.11310105899548	11.3427298639527	457	-0.0165303392788001	0.0165303392788001	65.2617794727001	1
458	231.99	453.08	1.0244	5.12963139827428	11.3261995246739	458	-0.00243093224688096	0.00243093224688096	65.264210404947	1
459	231.92	456.41	1.0249	5.13206233052116	11.323768592427	459	0.0140994070319156	0.0140994070319156	65.2783098119789	1
460	231.32	448.37	1.022	5.11796292348925	11.3378679994589	460	-0.180375172718664	0.180375172718664	65.4586849846975	1
461	235.64	434.75	1.0591	5.29833809620791	11.1574928267402	461	-0.0306297463107157	0.0306297463107157	65.4893147310082	1
462	230.18	432.89	1.0654	5.32896784251863	11.1268630804295	462	0.199336444244345	0.199336444244345	65.6886511752526	1
463	248.17	447.4	1.0244	5.12963139827428	11.3261995246739	463	-0.209060173231874	0.209060173231874	65.8977113484845	1
464	243.24	439.74	1.0674	5.33869157150616	11.117139351442	464	0.0379225430513621	0.0379225430513621	65.9356338915358	1
465	248.04	436.6	1.0596	5.30076902845479	11.1550618944933	465	0.190098901706195	0.190098901706195	66.125732793242	1
466	250.36	440.29	1.0205	5.1106701267486	11.3451607961995	466	-0.130784154882267	0.130784154882267	66.2565169481243	1
467	250.23	434.18	1.0474	5.24145428163087	11.2143766413173	467	0.133215087129148	0.133215087129148	66.3897320352534	1
468	250.75	441.72	1.02	5.10823919450172	11.3475917284464	468	-0.125922290388502	0.125922290388502	66.5156543256419	1
469	253.86	445.77	1.0459	5.23416148489022	11.2216694380579	469	0.123491358141621	0.123491358141621	66.6391456837836	1
470	244.1	451.2	1.0205	5.1106701267486	11.3451607961995	470	-0.00486186449376547	0.00486186449376547	66.6440075482773	1
471	248.01	463.22	1.0215	5.11553199124236	11.3402989317058	471	-0.00243093224688273	0.00243093224688273	66.6464384805242	1
472	249.59	464.29	1.022	5.11796292348925	11.3378679994589	472	-0.0165303392788001	0.0165303392788001	66.662968819803	1
473	256.67	469.78	1.0254	5.13449326276805	11.3213376601801	473	0.00972372898752916	0.00972372898752916	66.6726925487905	1
474	233.09	458.03	1.0234	5.12476953378052	11.3310613891676	474	0.00680661029127094	0.00680661029127094	66.6794991590818	1
475	250.07	457.77	1.022	5.11796292348925	11.3378679994589	475	0.00486186449376547	0.00486186449376547	66.6843610235756	1
476	251.11	456.4	1.021	5.11310105899548	11.3427298639527	476	-0.0709832216089641	0.0709832216089641	66.7553442451845	1
477	253.11	450.93	1.0356	5.18408428060444	11.2717466423437	477	0.0495910178363985	0.0495910178363985	66.8049352630209	1
478	244.78	458.17	1.0254	5.13449326276805	11.3213376601801	478	0.0189612715256828	0.0189612715256828	66.8238965345466	1
479	252.7	455.5	1.0215	5.11553199124236	11.3402989317058	479	-0.00680661029127094	0.00680661029127094	66.8307031448379	1
480	262.25	470.86	1.0229	5.12233860153363	11.3334923214145	480	0.0209060173231883	0.0209060173231883	66.8516091621611	1
481	277.81	494.45	1.0186	5.10143258421045	11.3543983387377	481	-0.0209060173231883	0.0209060173231883	66.8725151794843	1
482	279.18	481.31	1.0229	5.12233860153363	11.3334923214145	482	0.00194474579750548	0.00194474579750548	66.8744599252818	1
483	274.56	481.34	1.0225	5.12039385573613	11.335437067212	483	0.00243093224688273	0.00243093224688273	66.8768908575287	1
484	273.33	490.17	1.022	5.11796292348925	11.3378679994589	484	0.0145855934812946	0.0145855934812946	66.89147645101	1
485	271.77	484.21	1.019	5.10337733000795	11.3524535929402	485	-0.0145855934812946	0.0145855934812946	66.9060620444912	1
486	263.24	484.22	1.022	5.11796292348925	11.3378679994589	486	0	0	66.9060620444912	1
487	270.97	455.29	1.022	5.11796292348925	11.3378679994589	487	0	0	66.9060620444912	1
488	272.02	450.61	1.022	5.11796292348925	11.3378679994589	488	0.0121546612344101	0.0121546612344101	66.9182167057257	1
489	262.2	442.17	1.0195	5.10580826225484	11.3500226606933	489	-0.1424526296673	0.1424526296673	67.060669335393	1
490	253.09	446.14	1.0488	5.24826089192214	11.207570031026	490	0.137590765173538	0.137590765173538	67.1982601005665	1
491	248.4	449.89	1.0205	5.1106701267486	11.3451607961995	491	-0.0403534752982466	0.0403534752982466	67.2386135758647	1
492	242.16	452.65	1.0288	5.15102360204684	11.3048073209013	492	0.0330606785575984	0.0330606785575984	67.2716742544223	1
493	240.35	461.16	1.022	5.11796292348925	11.3378679994589	493	-0.00437567804438821	0.00437567804438821	67.2760499324667	1
494	239.85	458.56	1.0229	5.12233860153363	11.3334923214145	494	0.0189612715256828	0.0189612715256828	67.2950112039924	1
495	267.62	452.1	1.019	5.10337733000795	11.3524535929402	495	-0.0170165257281774	0.0170165257281774	67.3120277297206	1
496	249.64	445.18	1.0225	5.12039385573613	11.335437067212	496	-0.0189612715256811	0.0189612715256811	67.3309890012463	1
497	238.05	438.4	1.0264	5.13935512726181	11.3164757956863	497	0.0335468650069739	0.0335468650069739	67.3645358662532	1
498	235.42	439.29	1.0195	5.10580826225484	11.3500226606933	498	-0.33984432811414	0.33984432811414	67.7043801943674	1
499	239.53	436.93	1.0894	5.44565259036897	11.0101783325792	499	0.334982463620378	0.334982463620378	68.0393626579878	1
500	259.01	427.16	1.0205	5.1106701267486	11.3451607961995	500	NA	NA	NA	1
501	268.71	456.45	1.0239	5.1272004660274	11.3286304569207	1	0.0116684747850364	0.0116684747850364	0.0116684747850364	2
502	257.1	447.22	1.0215	5.11553199124236	11.3402989317058	2	-0.0238231360194465	0.0238231360194465	0.0354916108044829	2
503	260.65	440.64	1.0264	5.13935512726181	11.3164757956863	3	0.0311159327600929	0.0311159327600929	0.0666075435645759	2
504	264.04	436.67	1.02	5.10823919450172	11.3475917284464	4	0.0092375425381519	0.0092375425381519	0.0758450861027278	2
505	270.35	443.64	1.0181	5.09900165196356	11.3568292709846	5	-0.0233369495700693	0.0233369495700693	0.099182035672797	2
506	266.65	454.69	1.0229	5.12233860153363	11.3334923214145	6	0.0165303392787983	0.0165303392787983	0.115712374951595	2
507	277.33	456.31	1.0195	5.10580826225484	11.3500226606933	7	0.0165303392788019	0.0165303392788019	0.132242714230397	2
508	271.75	436.92	1.0161	5.08927792297604	11.3665529999721	8	-0.047646272038893	0.047646272038893	0.17988898626929	2
509	269.89	441.33	1.0259	5.13692419501493	11.3189067279332	9	0.0262540682663293	0.0262540682663293	0.20614305453562	2
510	273.04	463.66	1.0205	5.1106701267486	11.3451607961995	10	-0.00486186449376547	0.00486186449376547	0.211004919029385	2
511	271.5	468.61	1.0215	5.11553199124236	11.3402989317058	11	0.00729279674064642	0.00729279674064642	0.218297715770031	2
512	279.8	471.33	1.02	5.10823919450172	11.3475917284464	12	0.00243093224688096	0.00243093224688096	0.220728648016912	2
513	277.64	467.56	1.0195	5.10580826225484	11.3500226606933	13	-0.0145855934812928	0.0145855934812928	0.235314241498205	2
514	276.75	466.02	1.0225	5.12039385573613	11.335437067212	14	0.0145855934812928	0.0145855934812928	0.249899834979498	2
515	269.86	469	1.0195	5.10580826225484	11.3500226606933	15	0	0	0.249899834979498	2
516	271.7	484.88	1.0195	5.10580826225484	11.3500226606933	16	0.00680661029127094	0.00680661029127094	0.256706445270769	2
517	267.61	494.38	1.0181	5.09900165196356	11.3568292709846	17	0	0	0.256706445270769	2
518	277.87	489.55	1.0181	5.09900165196356	11.3568292709846	18	-0.0306297463107157	0.0306297463107157	0.287336191581485	2
519	278.1	483.33	1.0244	5.12963139827428	11.3261995246739	19	0.0281988140638347	0.0281988140638347	0.315535005645319	2
520	275.6	471.83	1.0186	5.10143258421045	11.3543983387377	20	-0.0116684747850346	0.0116684747850346	0.327203480430354	2
521	275.39	489.73	1.021	5.11310105899548	11.3427298639527	21	0.0165303392787983	0.0165303392787983	0.343733819709152	2
522	267.47	494.32	1.0176	5.09657071971668	11.3592602032314	22	-0.0140994070319156	0.0140994070319156	0.357833226741068	2
523	248.79	487.63	1.0205	5.1106701267486	11.3451607961995	23	-0.00243093224688273	0.00243093224688273	0.360264158987951	2
524	241.9	468.98	1.021	5.11310105899548	11.3427298639527	24	-0.0072927967406482	0.0072927967406482	0.367556955728599	2
525	244.91	477.41	1.0225	5.12039385573613	11.335437067212	25	-0.0140994070319174	0.0140994070319174	0.381656362760516	2
526	254.34	469.94	1.0254	5.13449326276805	11.3213376601801	26	0.0286850005132102	0.0286850005132102	0.410341363273727	2
527	243.35	461.6	1.0195	5.10580826225484	11.3500226606933	27	-0.0165303392787983	0.0165303392787983	0.426871702552525	2
528	243.41	459.66	1.0229	5.12233860153363	11.3334923214145	28	0.0116684747850364	0.0116684747850364	0.438540177337561	2
529	246.17	462.91	1.0205	5.1106701267486	11.3451607961995	29	0.00486186449376191	0.00486186449376191	0.443402041831323	2
530	249.85	471.58	1.0195	5.10580826225484	11.3500226606933	30	0	0	0.443402041831323	2
531	250.16	470.76	1.0195	5.10580826225484	11.3500226606933	31	-0.0213922037725638	0.0213922037725638	0.464794245603887	2
532	240.93	475.31	1.0239	5.1272004660274	11.3286304569207	32	0.0189612715256828	0.0189612715256828	0.48375551712957	2
533	242.24	478.21	1.02	5.10823919450172	11.3475917284464	33	-0.00486186449376369	0.00486186449376369	0.488617381623333	2
534	235.62	485.62	1.021	5.11310105899548	11.3427298639527	34	0.00486186449376369	0.00486186449376369	0.493479246117097	2
535	267.02	493.76	1.02	5.10823919450172	11.3475917284464	35	0.0116684747850346	0.0116684747850346	0.505147720902132	2
536	257.23	486.65	1.0176	5.09657071971668	11.3592602032314	36	-0.0140994070319156	0.0140994070319156	0.519247127934047	2
537	240	485.01	1.0205	5.1106701267486	11.3451607961995	37	0.00243093224688096	0.00243093224688096	0.521678060180928	2
538	237.42	487.33	1.02	5.10823919450172	11.3475917284464	38	0.00486186449376547	0.00486186449376547	0.526539924674694	2
539	259.55	485.68	1.019	5.10337733000795	11.3524535929402	39	-0.00729279674064642	0.00729279674064642	0.53383272141534	2
540	249.4	460.04	1.0205	5.1106701267486	11.3451607961995	40	-0.00243093224688273	0.00243093224688273	0.536263653662223	2
541	249.5	449.91	1.021	5.11310105899548	11.3427298639527	41	0.00486186449376369	0.00486186449376369	0.541125518155987	2
542	256.55	455.51	1.02	5.10823919450172	11.3475917284464	42	-0.00243093224688096	0.00243093224688096	0.543556450402868	2
543	274.75	462.02	1.0205	5.1106701267486	11.3451607961995	43	-0.0072927967406482	0.0072927967406482	0.550849247143516	2
544	274.24	458.39	1.022	5.11796292348925	11.3378679994589	44	0.0189612715256811	0.0189612715256811	0.569810518669197	2
545	272.28	463.44	1.0181	5.09900165196356	11.3568292709846	45	-0.0092375425381519	0.0092375425381519	0.579048061207349	2
546	261.17	462.69	1.02	5.10823919450172	11.3475917284464	46	0.0116684747850346	0.0116684747850346	0.590716535992383	2
547	262.33	470.24	1.0176	5.09657071971668	11.3592602032314	47	-0.0403534752982448	0.0403534752982448	0.631070011290628	2
548	268.43	474.94	1.0259	5.13692419501493	11.3189067279332	48	0.0145855934812928	0.0145855934812928	0.645655604771921	2
549	274.67	475.45	1.0229	5.12233860153363	11.3334923214145	49	-0.00729279674064642	0.00729279674064642	0.652948401512568	2
550	277.78	480.51	1.0244	5.12963139827428	11.3261995246739	50	0.0165303392788001	0.0165303392788001	0.669478740791368	2
551	269.19	477.04	1.021	5.11310105899548	11.3427298639527	51	0.00486186449376369	0.00486186449376369	0.674340605285131	2
552	264.21	492.99	1.02	5.10823919450172	11.3475917284464	52	-0.0140994070319174	0.0140994070319174	0.688440012317049	2
553	263.4	491.19	1.0229	5.12233860153363	11.3334923214145	53	-0.00243093224688273	0.00243093224688273	0.690870944563931	2
554	263.39	492.79	1.0234	5.12476953378052	11.3310613891676	54	0.0116684747850364	0.0116684747850364	0.702539419348968	2
555	268.24	486.1	1.021	5.11310105899548	11.3427298639527	55	0.00729279674064465	0.00729279674064465	0.709832216089612	2
556	276.08	487.02	1.0195	5.10580826225484	11.3500226606933	56	0.00243093224688451	0.00243093224688451	0.712263148336497	2
557	273.43	490.62	1.019	5.10337733000795	11.3524535929402	57	-0.0189612715256828	0.0189612715256828	0.73122441986218	2
558	260.28	489.22	1.0229	5.12233860153363	11.3334923214145	58	0.0116684747850364	0.0116684747850364	0.742892894647216	2
559	251.88	484.42	1.0205	5.1106701267486	11.3451607961995	59	0.00729279674064642	0.00729279674064642	0.750185691387863	2
560	255.39	481.79	1.019	5.10337733000795	11.3524535929402	60	-0.00243093224688451	0.00243093224688451	0.752616623634747	2
561	250.68	487.83	1.0195	5.10580826225484	11.3500226606933	61	-0.00243093224688096	0.00243093224688096	0.755047555881628	2
562	246.83	489.49	1.02	5.10823919450172	11.3475917284464	62	0.00243093224688096	0.00243093224688096	0.757478488128509	2
563	251.41	481.78	1.0195	5.10580826225484	11.3500226606933	63	-0.00729279674064465	0.00729279674064465	0.764771284869154	2
564	259.72	481.23	1.021	5.11310105899548	11.3427298639527	64	0.00972372898752916	0.00972372898752916	0.774495013856683	2
565	271.29	481.98	1.019	5.10337733000795	11.3524535929402	65	-0.0170165257281774	0.0170165257281774	0.79151153958486	2
566	264.24	475.2	1.0225	5.12039385573613	11.335437067212	66	0.0072927967406482	0.0072927967406482	0.798804336325508	2
567	258.17	474.95	1.021	5.11310105899548	11.3427298639527	67	0.00972372898752916	0.00972372898752916	0.808528065313038	2
568	262.37	480.32	1.019	5.10337733000795	11.3524535929402	68	0.00680661029126917	0.00680661029126917	0.815334675604307	2
569	272.15	471.41	1.0176	5.09657071971668	11.3592602032314	69	0	0	0.815334675604307	2
570	270.01	470.87	1.0176	5.09657071971668	11.3592602032314	70	-0.00243093224688273	0.00243093224688273	0.817765607851189	2
571	267.3	472.52	1.0181	5.09900165196356	11.3568292709846	71	-0.0330606785575966	0.0330606785575966	0.850826286408786	2
572	264.91	490.18	1.0249	5.13206233052116	11.323768592427	72	0.0189612715256811	0.0189612715256811	0.869787557934467	2
573	243.12	488.28	1.021	5.11310105899548	11.3427298639527	73	0.00243093224688273	0.00243093224688273	0.87221849018135	2
574	230.09	494.07	1.0205	5.1106701267486	11.3451607961995	74	-0.00243093224688273	0.00243093224688273	0.874649422428233	2
575	231.51	483.11	1.021	5.11310105899548	11.3427298639527	75	-0.00243093224688273	0.00243093224688273	0.877080354675115	2
576	255.53	473.58	1.0215	5.11553199124236	11.3402989317058	76	-0.00243093224688273	0.00243093224688273	0.879511286921998	2
577	235.13	463.66	1.022	5.11796292348925	11.3378679994589	77	0.00486186449376547	0.00486186449376547	0.884373151415764	2
578	236.95	455.61	1.021	5.11310105899548	11.3427298639527	78	0.00972372898752916	0.00972372898752916	0.894096880403293	2
579	232.19	475.64	1.019	5.10337733000795	11.3524535929402	79	-0.0121546612344119	0.0121546612344119	0.906251541637705	2
580	232.82	489.6	1.0215	5.11553199124236	11.3402989317058	80	-0.00486186449376547	0.00486186449376547	0.91111340613147	2
581	232.49	484.5	1.0225	5.12039385573613	11.335437067212	81	0	0	0.91111340613147	2
582	245.22	489.14	1.0225	5.12039385573613	11.335437067212	82	0.0145855934812928	0.0145855934812928	0.925698999612763	2
583	239.48	486.27	1.0195	5.10580826225484	11.3500226606933	83	0	0	0.925698999612763	2
584	246.16	484.72	1.0195	5.10580826225484	11.3500226606933	84	-0.00486186449376191	0.00486186449376191	0.930560864106525	2
585	247.42	483.97	1.0205	5.1106701267486	11.3451607961995	85	0.00486186449376191	0.00486186449376191	0.935422728600287	2
586	237.75	479.5	1.0195	5.10580826225484	11.3500226606933	86	-0.0145855934812928	0.0145855934812928	0.95000832208158	2
587	243.15	478.6	1.0225	5.12039385573613	11.335437067212	87	0.0121546612344119	0.0121546612344119	0.962162983315991	2
588	235.33	470.03	1.02	5.10823919450172	11.3475917284464	88	0.00680661029127094	0.00680661029127094	0.968969593607262	2
589	253.57	471.37	1.0186	5.10143258421045	11.3543983387377	89	-0.0189612715256828	0.0189612715256828	0.987930865132945	2
590	261.38	476.22	1.0225	5.12039385573613	11.335437067212	90	0.0072927967406482	0.0072927967406482	0.995223661873593	2
591	263.38	488.77	1.021	5.11310105899548	11.3427298639527	91	-0.0116684747850364	0.0116684747850364	1.00689213665863	2
592	271.33	484.32	1.0234	5.12476953378052	11.3310613891676	92	0.0165303392788001	0.0165303392788001	1.02342247593743	2
593	260.98	448.56	1.02	5.10823919450172	11.3475917284464	93	-0.00486186449376369	0.00486186449376369	1.02828434043119	2
594	263.86	451.41	1.021	5.11310105899548	11.3427298639527	94	0.00243093224688273	0.00243093224688273	1.03071527267808	2
595	263.37	449.02	1.0205	5.1106701267486	11.3451607961995	95	-0.0427844075451294	0.0427844075451294	1.07349968022321	2
596	256.54	434.51	1.0293	5.15345453429373	11.3023763886544	96	0.0520219500832813	0.0520219500832813	1.12552163030649	2
597	267.61	438.77	1.0186	5.10143258421045	11.3543983387377	97	-0.239689919542592	0.239689919542592	1.36521154984908	2
598	266.77	421.53	1.0679	5.34112250375304	11.1147084191951	98	0.209060173231876	0.209060173231876	1.57427172308095	2
599	257.88	418.85	1.0249	5.13206233052116	11.323768592427	99	-0.192529833953078	0.192529833953078	1.76680155703403	2
600	255.46	423.42	1.0645	5.32459216447424	11.1312387584739	100	0.209060173231876	0.209060173231876	1.97586173026591	2
601	258.85	437.08	1.0215	5.11553199124236	11.3402989317058	101	-0.0165303392787983	0.0165303392787983	1.99239206954471	2
602	255.78	434.93	1.0249	5.13206233052116	11.323768592427	102	0.0116684747850329	0.0116684747850329	2.00406054432974	2
603	259.02	424.68	1.0225	5.12039385573613	11.335437067212	103	0.00972372898753093	0.00972372898753093	2.01378427331727	2
604	259.74	425.17	1.0205	5.1106701267486	11.3451607961995	104	-0.277612462593956	0.277612462593956	2.29139673591123	2
605	268.71	405.9	1.0776	5.38828258934255	11.0675483336056	105	-0.282474327087719	0.282474327087719	2.57387106299895	2
606	267.33	412.12	1.1357	5.67075691643027	10.7850740065179	106	0.346164751956033	0.346164751956033	2.92003581495498	2
607	272.25	421.17	1.0645	5.32459216447424	11.1312387584739	107	-0.1424526296673	0.1424526296673	3.06248844462228	2
608	272.65	408.37	1.0938	5.46704479414154	10.9887861288066	108	-0.00437567804438821	0.00437567804438821	3.06686412266667	2
609	271.04	407.74	1.0947	5.47142047218593	10.9844104507622	109	-0.456042889515112	0.456042889515112	3.52290701218178	2
610	266.61	407.78	1.1885	5.92746336170104	10.5283675612471	110	0.508064839598394	0.508064839598394	4.03097185178017	2
611	261.42	413.28	1.084	5.41939852210265	11.0364324008455	111	-0.408396617476221	0.408396617476221	4.43936846925639	2
612	267.62	414.22	1.168	5.82779513957887	10.6280357833693	112	0.0782760183496087	0.0782760183496087	4.517644487606	2
613	274.9	387.76	1.1519	5.74951912122926	10.7063118017189	113	0.448750092774466	0.448750092774466	4.96639458038047	2
614	278.48	391.03	1.0596	5.30076902845479	11.1550618944933	114	-0.673854418835763	0.673854418835763	5.64024899921623	2
615	270.68	376.98	1.1982	5.97462344729056	10.4812074756576	115	-0.166275765686747	0.166275765686747	5.80652476490298	2
616	267.4	374.45	1.2324	6.1408992129773	10.3149317099708	116	0.363181277684209	0.363181277684209	6.16970604258719	2
617	270.53	369.84	1.1577	5.77771793529309	10.678112987655	117	-0.481810771332064	0.481810771332064	6.65151681391925	2
618	258.94	345.64	1.2568	6.25952870662516	10.196302216323	118	-0.125922290388502	0.125922290388502	6.77743910430775	2
619	271.61	336.46	1.2827	6.38545099701366	10.0703799259345	119	0.0709832216089623	0.0709832216089623	6.84842232591672	2
620	274.8	324.07	1.2681	6.3144677754047	10.1413631475434	120	0.104530086615938	0.104530086615938	6.95295241253265	2
621	268.17	330.88	1.2466	6.20993768878876	10.2458932341594	121	-0.1755133082249	0.1755133082249	7.12846572075755	2
622	259.27	347.38	1.2827	6.38545099701366	10.0703799259345	122	0.349081870652293	0.349081870652293	7.47754759140985	2
623	250.56	358.76	1.2109	6.03636912636137	10.4194617965868	123	0.0875135608877624	0.0875135608877624	7.56506115229761	2
624	252.14	364.58	1.1929	5.9488555654736	10.5069753574745	124	0.123491358141619	0.123491358141619	7.68855251043923	2
625	251.86	367.97	1.1675	5.82536420733198	10.6304667156161	125	-0.436595431540056	0.436595431540056	8.12514794197928	2
626	257.55	361.17	1.2573	6.26195963887204	10.1938712840761	126	0.379711616963009	0.379711616963009	8.50485955894229	2
627	251.9	366.98	1.1792	5.88224802190903	10.5735829010391	127	-0.0189612715256793	0.0189612715256793	8.52382083046797	2
628	253.79	376.71	1.1831	5.90120929343471	10.5546216295134	128	-0.125922290388502	0.125922290388502	8.64974312085647	2
629	259.71	379.72	1.209	6.02713158382321	10.4286993391249	129	-0.0593147468239295	0.0593147468239295	8.7090578676804	2
630	262.21	377.33	1.2212	6.08644633064714	10.369384592301	130	0.429788821248785	0.429788821248785	9.13884668892919	2
631	261.93	389.82	1.1328	5.65665750939836	10.7991734135498	131	-0.111822883356583	0.111822883356583	9.25066957228577	2
632	264.34	383.42	1.1558	5.76848039275494	10.6873505301932	132	-0.261082123315155	0.261082123315155	9.51175169560093	2
633	279.37	360.71	1.2095	6.0295625160701	10.426268406878	133	0.00243093224688273	0.00243093224688273	9.51418262784781	2
634	273.25	359	1.209	6.02713158382321	10.4286993391249	134	-0.192043647503699	0.192043647503699	9.70622627535151	2
635	265.34	355.64	1.2485	6.21917523132691	10.2366556916212	135	-0.318452124341578	0.318452124341578	10.0246783996931	2
636	263.77	351.41	1.314	6.53762735566849	9.91820356727964	136	0.67434060528514	0.67434060528514	10.6990190049782	2
637	255.91	353.56	1.1753	5.86328675038335	10.5925441725648	137	-0.393811023994926	0.393811023994926	11.0928300289732	2
638	252.4	343.35	1.2563	6.25709777437828	10.1987331485699	138	0.0972372898752898	0.0972372898752898	11.1900673188484	2
639	264.83	341.37	1.2363	6.15986048450298	10.2959704384451	139	0.0495910178363985	0.0495910178363985	11.2396583366848	2
640	273.74	340.84	1.2261	6.11026946666659	10.3455614562815	140	-0.275181530347073	0.275181530347073	11.5148398670319	2
641	264.36	348.12	1.2827	6.38545099701366	10.0703799259345	141	0.180375172718664	0.180375172718664	11.6952150397506	2
642	259.92	352.02	1.2456	6.205075824295	10.2507550986531	142	0.0593147468239277	0.0593147468239277	11.7545297865745	2
643	254.07	338.97	1.2334	6.14576107747107	10.3100698454771	143	-0.163844833439864	0.163844833439864	11.9183746200144	2
644	241.14	348.39	1.2671	6.30960591091093	10.1462250120372	144	0.161413901192983	0.161413901192983	12.0797885212074	2
645	236.58	353.14	1.2339	6.14819200971795	10.3076389132302	145	-0.351512802899176	0.351512802899176	12.4313013241065	2
646	254.88	334.79	1.3062	6.49970481261713	9.95612611033101	146	0.00486186449376547	0.00486186449376547	12.4361631886003	2
647	245.6	329.21	1.3052	6.49484294812336	9.96098797482477	147	0.389435345950538	0.389435345950538	12.8255985345508	2
648	248.02	337.31	1.2251	6.10540760217282	10.3504233207753	148	0.109391951109702	0.109391951109702	12.9349904856605	2
649	252.42	350.36	1.2026	5.99601565106312	10.459815271885	149	0.00437567804438821	0.00437567804438821	12.9393661637049	2
650	249.11	360.68	1.2017	5.99163997301873	10.4641909499294	150	0.17113763018051	0.17113763018051	13.1105037938854	2
651	237.88	363.63	1.1665	5.82050234283822	10.6353285801099	151	-0.334982463620376	0.334982463620376	13.4454862575058	2
652	239.59	378.85	1.2354	6.1554848064586	10.3003461164895	152	0.249413648530121	0.249413648530121	13.6948999060359	2
653	235.94	369.57	1.1841	5.90607115792848	10.5497597650197	153	-0.158982968946102	0.158982968946102	13.853882874982	2
654	239.55	385.3	1.2168	6.06505412687458	10.3907767960736	154	0.0116684747850364	0.0116684747850364	13.8655513497671	2
655	257.98	376.1	1.2144	6.05338565208954	10.4024452708586	155	-0.0422982210957521	0.0422982210957521	13.9078495708628	2
656	258.36	374.28	1.2231	6.09568387318529	10.3601470497628	156	0.111336696907209	0.111336696907209	14.01918626777	2
657	268.01	384.16	1.2002	5.98434717627809	10.47148374667	157	0.384573481456775	0.384573481456775	14.4037597492268	2
658	266.58	401.34	1.1211	5.59977369482131	10.8560572281268	158	-0.135159832926655	0.135159832926655	14.5389195821535	2
659	271.97	399.34	1.1489	5.73493352774797	10.7208973952002	159	0.00923754253815368	0.00923754253815368	14.5481571246916	2
660	265.89	383.79	1.147	5.72569598520981	10.7301349377383	160	-0.244551784036355	0.244551784036355	14.792708908728	2
661	271.62	378.85	1.1973	5.97024776924617	10.485583153702	161	-0.0306297463107175	0.0306297463107175	14.8233386550387	2
662	278.9	353	1.2036	6.00087751555689	10.4549534073912	162	-0.472573228793911	0.472573228793911	15.2959118838326	2
663	272	347.33	1.3008	6.4734507443508	9.98238017859734	163	0.346650938405411	0.346650938405411	15.642562822238	2
664	276.79	356.81	1.2295	6.12679980594539	10.3290311170027	164	-0.0641766113176914	0.0641766113176914	15.7067394335557	2
665	259.35	326.99	1.2427	6.19097641726308	10.2648545056851	165	0.00243093224688096	0.00243093224688096	15.7091703658026	2
666	263.33	335.36	1.2422	6.1885454850162	10.2672854379319	166	0.0928616118309016	0.0928616118309016	15.8020319776335	2
667	261.08	339.8	1.2231	6.09568387318529	10.3601470497628	167	-0.244551784036355	0.244551784036355	16.0465837616698	2
668	267.16	330.45	1.2734	6.34023565722165	10.1155952657265	168	0	0	16.0465837616698	2
669	263.02	329.71	1.2734	6.34023565722165	10.1155952657265	169	0.286850005132107	0.286850005132107	16.3334337668019	2
670	274.24	341.7	1.2144	6.05338565208954	10.4024452708586	170	-0.0996682221221725	0.0996682221221725	16.4331019889241	2
671	275.94	345.57	1.2349	6.15305387421172	10.3027770487364	171	-0.00243093224688273	0.00243093224688273	16.435532921171	2
672	278.09	361.66	1.2354	6.1554848064586	10.3003461164895	172	0.114253815603467	0.114253815603467	16.5497867367745	2
673	278.57	341.06	1.2119	6.04123099085513	10.414599932093	173	-0.0904306795840206	0.0904306795840206	16.6402174163585	2
674	278.39	334.12	1.2305	6.13166167043915	10.324169252509	174	-0.158982968946102	0.158982968946102	16.7992003853046	2
675	279.97	332.68	1.2632	6.29064463938525	10.1651862835629	175	0.0879997473371397	0.0879997473371397	16.8872001326417	2
676	279.55	333.59	1.2451	6.20264489204811	10.2531860309	176	-0.275667716796448	0.275667716796448	17.1628678494382	2
677	272.44	339.33	1.3018	6.47831260884456	9.97751831410357	177	0.482296957781442	0.482296957781442	17.6451648072196	2
678	279.31	340.56	1.2026	5.99601565106312	10.459815271885	178	-0.123491358141619	0.123491358141619	17.7686561653612	2
679	279.13	333.96	1.228	6.11950700920474	10.3363239137434	179	-0.43465068574255	0.43465068574255	18.2033068511038	2
680	258.97	319.73	1.3174	6.55415769494729	9.90167322800084	180	0.104530086615938	0.104530086615938	18.3078369377197	2
681	254.39	316.22	1.2959	6.44962760833135	10.0062033146168	181	0.1755133082249	0.1755133082249	18.4833502459446	2
682	270.31	315.06	1.2598	6.27411430010645	10.1817166228417	182	0.0666075435645723	0.0666075435645723	18.5499577895092	2
683	277.35	319.49	1.2461	6.20750675654188	10.2483241664063	183	-0.0709832216089605	0.0709832216089605	18.6209410111182	2
684	273.3	317.78	1.2607	6.27848997815084	10.1773409447973	184	0.0520219500832813	0.0520219500832813	18.6729629612014	2
685	274.46	317.69	1.25	6.22646802806756	10.2293628948806	185	-0.253789326574509	0.253789326574509	18.9267522877759	2
686	265.53	317.54	1.3022	6.48025735464207	9.97557356830606	186	0.0447291533426331	0.0447291533426331	18.9714814411186	2
687	267.98	319.76	1.293	6.43552820129943	10.0203027216487	187	0.163844833439864	0.163844833439864	19.1353262745584	2
688	249.59	327.34	1.2593	6.27168336785957	10.1841475550886	188	-0.180375172718662	0.180375172718662	19.3157014472771	2
689	245.82	319.9	1.2964	6.45205854057823	10.0037723823699	189	-0.0948063576284106	0.0948063576284106	19.4105078049055	2
690	233.75	316.74	1.3159	6.54686489820664	9.90896602474149	190	0.00680661029127094	0.00680661029127094	19.4173144151968	2
691	240.21	321.08	1.3145	6.54005828791537	9.91577263503276	191	0	0	19.4173144151968	2
692	239.65	319.24	1.3145	6.54005828791537	9.91577263503276	192	0.0262540682663293	0.0262540682663293	19.4435684834631	2
693	232.6	320.15	1.3091	6.51380421964904	9.94202670329909	193	0.225590512510674	0.225590512510674	19.6691589959738	2
694	247.41	343.82	1.2627	6.28821370713837	10.1676172158098	194	-0.0379225430513639	0.0379225430513639	19.7070815390252	2
695	246.55	339.8	1.2705	6.32613625018973	10.1296946727584	195	0.156552036699219	0.156552036699219	19.8636335757244	2
696	249.24	338.58	1.2383	6.16958421349051	10.2862467094576	196	-0.0593147468239295	0.0593147468239295	19.9229483225483	2
697	257.38	348.24	1.2505	6.22889896031444	10.2269319626337	197	0.213922037725641	0.213922037725641	20.1368703602739	2
698	256.89	371.38	1.2065	6.0149769225888	10.4408540003593	198	-0.0549390687795395	0.0549390687795395	20.1918094290535	2
699	257.97	381.03	1.2178	6.06991599136834	10.3859149315798	199	0.322827802385964	0.322827802385964	20.5146372314395	2
700	260.12	395.04	1.1514	5.74708818898238	10.7087427339658	200	0.505633907351511	0.505633907351511	21.020271138791	2
701	260.83	405.94	1.0474	5.24145428163087	11.2143766413173	201	-0.417634160014373	0.417634160014373	21.4379052988053	2
702	232.38	413.36	1.1333	5.65908844164524	10.7967424813029	202	0.0855688150902552	0.0855688150902552	21.5234741138956	2
703	233.77	403.88	1.1157	5.57351962655498	10.8823112963931	203	0.1424526296673	0.1424526296673	21.6659267435629	2
704	233.38	401.94	1.0864	5.43106699688768	11.0247639260604	204	-0.180375172718662	0.180375172718662	21.8463019162816	2
705	235.76	405.93	1.1235	5.61144216960635	10.8443887533418	205	-0.0213922037725638	0.0213922037725638	21.8676941200541	2
706	237.06	410.09	1.1279	5.63283437337891	10.8229965495692	206	0.130297968432888	0.130297968432888	21.997992088487	2
707	233.75	409.36	1.1011	5.50253640494602	10.9532945180021	207	0.405965685229338	0.405965685229338	22.4039577737163	2
708	240.31	419.38	1.0176	5.09657071971668	11.3592602032314	208	-0.287336191581483	0.287336191581483	22.6912939652978	2
709	242.07	422.98	1.0767	5.38390691129817	11.07192401165	209	-0.0379225430513639	0.0379225430513639	22.7292165083492	2
710	248.3	406.54	1.0845	5.42182945434953	11.0340014685986	210	-0.0452153397920103	0.0452153397920103	22.7744318481412	2
711	249.2	409.08	1.0938	5.46704479414154	10.9887861288066	211	0.278098649043333	0.278098649043333	23.0525304971845	2
712	253.45	422.4	1.0366	5.18894614509821	11.2668847778499	212	-0.325258734632849	0.325258734632849	23.3777892318174	2
713	243	415.73	1.1035	5.51420487973106	10.9416260432171	213	0.00486186449376369	0.00486186449376369	23.3826510963111	2
714	250.84	414.81	1.1025	5.50934301523729	10.9464879077108	214	-0.2849052593346	0.2849052593346	23.6675563556457	2
715	259.26	392.36	1.1611	5.79424827457189	10.6615826483762	215	0.0875135608877606	0.0875135608877606	23.7550699165335	2
716	267.87	393.35	1.1431	5.70673471368413	10.749096209264	216	0.147314494161066	0.147314494161066	23.9023844106946	2
717	261.93	403.73	1.1128	5.55942021952307	10.8964107034251	217	-0.149745426407947	0.149745426407947	24.0521298371025	2
718	258.9	396.42	1.1436	5.70916564593101	10.7466652770171	218	-0.206143054535616	0.206143054535616	24.2582728916381	2
719	248.19	382.38	1.186	5.91530870046663	10.5405222224815	219	0.296573734119637	0.296573734119637	24.5548466257578	2
720	250.76	393.43	1.125	5.61873496634699	10.8370959566011	220	0.121060425894736	0.121060425894736	24.6759070516525	2
721	260.24	402.02	1.1001	5.49767454045226	10.9581563824959	221	0.230452377004438	0.230452377004438	24.9063594286569	2
722	274.25	410.25	1.0527	5.26722216344782	11.1886087595003	222	0.0593147468239277	0.0593147468239277	24.9656741754809	2
723	263.99	422.63	1.0405	5.20790741662389	11.2479235063242	223	-0.211491105478757	0.211491105478757	25.1771652809596	2
724	261.86	426.01	1.084	5.41939852210265	11.0364324008455	224	0.0379225430513621	0.0379225430513621	25.215087824011	2
725	272.35	429.35	1.0762	5.38147597905128	11.0743549438968	225	0.216352969972522	0.216352969972522	25.4314407939835	2
726	277.14	425.63	1.0317	5.16512300907876	11.2907079138694	226	0.0568838145770449	0.0568838145770449	25.4883246085606	2
727	277.51	447.54	1.02	5.10823919450172	11.3475917284464	227	-0.00486186449376369	0.00486186449376369	25.4931864730543	2
728	274.69	442.42	1.021	5.11310105899548	11.3427298639527	228	-0.0116684747850364	0.0116684747850364	25.5048549478394	2
729	271.95	440.12	1.0234	5.12476953378052	11.3310613891676	229	0.0116684747850364	0.0116684747850364	25.5165234226244	2
730	266.96	444.28	1.021	5.11310105899548	11.3427298639527	230	-0.0165303392788001	0.0165303392788001	25.5330537619032	2
731	277.78	426.21	1.0244	5.12963139827428	11.3261995246739	231	-0.154607290901712	0.154607290901712	25.6876610528049	2
732	272.38	427.16	1.0562	5.28423868917599	11.1715922337721	232	0.178430426921157	0.178430426921157	25.8660914797261	2
733	279.2	439.43	1.0195	5.10580826225484	11.3500226606933	233	-0.050077204285774	0.050077204285774	25.9161686840118	2
734	275.01	430.85	1.0298	5.15588546654061	11.2999454564075	234	-0.111336696907207	0.111336696907207	26.027505380919	2
735	274.89	420.68	1.0527	5.26722216344782	11.1886087595003	235	0.151690172205454	0.151690172205454	26.1791955531245	2
736	279.25	433.05	1.0215	5.11553199124236	11.3402989317058	236	0.00729279674064642	0.00729279674064642	26.1864883498651	2
737	273.45	434.1	1.02	5.10823919450172	11.3475917284464	237	-0.144883561914183	0.144883561914183	26.3313719117793	2
738	254.81	442.15	1.0498	5.2531227564159	11.2027081665322	238	0.140021697420419	0.140021697420419	26.4713936091997	2
739	253.92	442.84	1.021	5.11310105899548	11.3427298639527	239	-0.00243093224688273	0.00243093224688273	26.4738245414466	2
740	253.73	443.09	1.0215	5.11553199124236	11.3402989317058	240	0.00243093224688273	0.00243093224688273	26.4762554736935	2
741	243.32	446.45	1.021	5.11310105899548	11.3427298639527	241	0.00243093224688273	0.00243093224688273	26.4786864059404	2
742	240.56	449.77	1.0205	5.1106701267486	11.3451607961995	242	-0.0238231360194483	0.0238231360194483	26.5025095419598	2
743	232.05	452.79	1.0254	5.13449326276805	11.3213376601801	243	0.0121546612344119	0.0121546612344119	26.5146642031943	2
744	238.48	463.14	1.0229	5.12233860153363	11.3334923214145	244	0.0116684747850364	0.0116684747850364	26.5263326779793	2
745	238.11	462.32	1.0205	5.1106701267486	11.3451607961995	245	-0.225590512510674	0.225590512510674	26.75192319049	2
746	234.03	434.66	1.0669	5.33626063925927	11.1195702836889	246	0.0782760183496087	0.0782760183496087	26.8301992088396	2
747	239.95	423.98	1.0508	5.25798462090966	11.1978463020385	247	0.133215087129146	0.133215087129146	26.9634142959687	2
748	248.86	427.74	1.0234	5.12476953378052	11.3310613891676	248	0.025767881816952	0.025767881816952	26.9891821777857	2
749	249	419.6	1.0181	5.09900165196356	11.3568292709846	249	-0.439026363786937	0.439026363786937	27.4282085415726	2
750	232.15	419.77	1.1084	5.5380280157505	10.9178029071976	250	0.303866530860283	0.303866530860283	27.7320750724329	2
751	231.31	424.95	1.0459	5.23416148489022	11.2216694380579	251	0.00486186449376547	0.00486186449376547	27.7369369369267	2
752	230.2	431.04	1.0449	5.22929962039645	11.2265313025517	252	0.111336696907207	0.111336696907207	27.8482736338339	2
753	242.92	445.09	1.022	5.11796292348925	11.3378679994589	253	-0.0996682221221725	0.0996682221221725	27.947941855956	2
754	234.53	430.04	1.0425	5.21763114561142	11.2381997773367	254	-0.291711869625873	0.291711869625873	28.2396537255819	2
755	233.47	418.3	1.1025	5.50934301523729	10.9464879077108	255	0.0330606785576002	0.0330606785576002	28.2727144041395	2
756	230.58	415.79	1.0957	5.47628233667969	10.9795485862684	256	-0.0758450861027278	0.0758450861027278	28.3485594902422	2
757	232.24	415.75	1.1113	5.55212742278242	10.9037035001657	257	0.0495910178363985	0.0495910178363985	28.3981505080786	2
758	248.89	410.14	1.1011	5.50253640494602	10.9532945180021	258	0.0952925440777861	0.0952925440777861	28.4934430521564	2
759	254.36	405.46	1.0815	5.40724386086824	11.0485870620799	259	-0.078762204798986	0.078762204798986	28.5722052569554	2
760	244.81	405.47	1.0977	5.48600606566722	10.9698248572809	260	0.128353222635385	0.128353222635385	28.7005584795908	2
761	241.78	406.11	1.0713	5.35765284303184	11.0981780799163	261	-0.173082375978019	0.173082375978019	28.8736408555688	2
762	247.69	410.91	1.1069	5.53073521900985	10.9250957039383	262	-0.0286850005132102	0.0286850005132102	28.902325856082	2
763	246.85	413.35	1.1128	5.55942021952307	10.8964107034251	263	0.410827549723102	0.410827549723102	29.3131534058051	2
764	244.48	419.32	1.0283	5.14859266979996	11.3072382531482	264	-0.456042889515112	0.456042889515112	29.7691962953202	2
765	246.8	409.91	1.1221	5.60463555931508	10.8511953636331	265	0.0525081365326567	0.0525081365326567	29.8217044318529	2
766	247.12	409.07	1.1113	5.55212742278242	10.9037035001657	266	0.377280684716128	0.377280684716128	30.198985116569	2
767	253.17	416.3	1.0337	5.17484673806629	11.2809841848818	267	0.0666075435645741	0.0666075435645741	30.2655926601336	2
768	249.8	420.08	1.02	5.10823919450172	11.3475917284464	268	-0.313590259847812	0.313590259847812	30.5791829199814	2
769	238.32	407.18	1.0845	5.42182945434953	11.0340014685986	269	0.128353222635385	0.128353222635385	30.7075361426168	2
770	233.13	422.08	1.0581	5.29347623171415	11.162354691234	270	0.11376762915409	0.11376762915409	30.8213037717709	2
771	248.33	429.06	1.0347	5.17970860256006	11.2761223203881	271	0.0593147468239259	0.0593147468239259	30.8806185185948	2
772	251.05	437.41	1.0225	5.12039385573613	11.335437067212	272	0.00972372898753093	0.00972372898753093	30.8903422475823	2
773	261.14	438.12	1.0205	5.1106701267486	11.3451607961995	273	-0.00243093224688273	0.00243093224688273	30.8927731798292	2
774	255.29	438.41	1.021	5.11310105899548	11.3427298639527	274	-0.0690384758114568	0.0690384758114568	30.9618116556407	2
775	255.31	441.79	1.0352	5.18213953480694	11.2736913881412	275	0.0549390687795377	0.0549390687795377	31.0167507244202	2
776	251.88	454.24	1.0239	5.1272004660274	11.3286304569207	276	0.0140994070319191	0.0140994070319191	31.0308501314521	2
777	259.36	461.65	1.021	5.11310105899548	11.3427298639527	277	0.00972372898752916	0.00972372898752916	31.0405738604397	2
778	249.68	461.17	1.019	5.10337733000795	11.3524535929402	278	-0.00972372898752916	0.00972372898752916	31.0502975894272	2
779	242.26	475.22	1.021	5.11310105899548	11.3427298639527	279	0.00486186449376369	0.00486186449376369	31.055159453921	2
780	241.22	469.01	1.02	5.10823919450172	11.3475917284464	280	-0.00243093224688096	0.00243093224688096	31.0575903861678	2
781	242.8	464.85	1.0205	5.1106701267486	11.3451607961995	281	0	0	31.0575903861678	2
782	231.95	456.23	1.0205	5.1106701267486	11.3451607961995	282	0.00486186449376191	0.00486186449376191	31.0624522506616	2
783	239.63	454.55	1.0195	5.10580826225484	11.3500226606933	283	-0.0238231360194447	0.0238231360194447	31.086275386681	2
784	256.69	451.56	1.0244	5.12963139827428	11.3261995246739	284	0.0092375425381519	0.0092375425381519	31.0955129292192	2
785	254.99	451.53	1.0225	5.12039385573613	11.335437067212	285	0	0	31.0955129292192	2
786	240.55	433.53	1.0225	5.12039385573613	11.335437067212	286	-0.0948063576284071	0.0948063576284071	31.1903192868476	2
787	238.21	424.48	1.042	5.21520021336454	11.2406307095836	287	0.0904306795840188	0.0904306795840188	31.2807499664316	2
788	249.09	428.08	1.0234	5.12476953378052	11.3310613891676	288	-0.399159074938067	0.399159074938067	31.6799090413697	2
789	254.71	411.93	1.1055	5.52392860871858	10.9319023142295	289	-0.144883561914183	0.144883561914183	31.8247926032839	2
790	243.22	409.82	1.1353	5.66881217063277	10.7870187523154	290	0.192529833953076	0.192529833953076	32.0173224372369	2
791	243.49	408.01	1.0957	5.47628233667969	10.9795485862684	291	-0.137590765173538	0.137590765173538	32.1549132024105	2
792	240.21	411.92	1.124	5.61387310185323	10.8419578210949	292	0.199336444244349	0.199336444244349	32.3542496466548	2
793	233.13	401.27	1.083	5.41453665760888	11.0412942653392	293	0.0831378828433706	0.0831378828433706	32.4373875294982	2
794	239.03	392.99	1.0659	5.33139877476551	11.1244321481826	294	-0.173568562427391	0.173568562427391	32.6109560919256	2
795	237.38	401.26	1.1016	5.5049673371929	10.9508635857552	295	-0.258651191068274	0.258651191068274	32.8696072829939	2
796	252.76	395.96	1.1548	5.76361852826118	10.692212394687	296	0.337413395867259	0.337413395867259	33.2070206788611	2
797	241.2	394.48	1.0854	5.42620513239392	11.0296257905542	297	-0.168706697933629	0.168706697933629	33.3757273767948	2
798	244.77	396.68	1.1201	5.59491183032755	10.8609190926206	298	0.121060425894736	0.121060425894736	33.4967878026895	2
799	243.05	405.02	1.0952	5.47385140443281	10.9819795185153	299	0.187667969459312	0.187667969459312	33.6844557721488	2
800	252.46	415.5	1.0566	5.2861834349735	11.1696474879746	300	0.1755133082249	0.1755133082249	33.8599690803737	2
801	245.92	426.64	1.0205	5.1106701267486	11.3451607961995	301	-0.0330606785576002	0.0330606785576002	33.8930297589313	2
802	249.87	432.43	1.0273	5.1437308053062	11.3121001176419	302	-0.0690384758114568	0.0690384758114568	33.9620682347428	2
803	248.14	436.88	1.0415	5.21276928111766	11.2430616418305	303	0.0972372898752916	0.0972372898752916	34.0593055246181	2
804	253.58	444.7	1.0215	5.11553199124236	11.3402989317058	304	-0.00486186449376547	0.00486186449376547	34.0641673891118	2
805	254.6	452.73	1.0225	5.12039385573613	11.335437067212	305	-0.00194474579750548	0.00194474579750548	34.0661121349093	2
806	259.9	450.28	1.0229	5.12233860153363	11.3334923214145	306	0.025767881816952	0.025767881816952	34.0918800167263	2
807	257.2	454.83	1.0176	5.09657071971668	11.3592602032314	307	-0.0116684747850346	0.0116684747850346	34.1035484915113	2
808	266.16	453.62	1.02	5.10823919450172	11.3475917284464	308	-0.0165303392788001	0.0165303392788001	34.1200788307901	2
809	266.01	453.01	1.0234	5.12476953378052	11.3310613891676	309	0.00923754253815368	0.00923754253815368	34.1293163733283	2
810	253.75	447.63	1.0215	5.11553199124236	11.3402989317058	310	-0.168706697933629	0.168706697933629	34.2980230712619	2
811	240.02	441.92	1.0562	5.28423868917599	11.1715922337721	311	0.163844833439864	0.163844833439864	34.4618679047018	2
812	240.87	456.23	1.0225	5.12039385573613	11.335437067212	312	0.00486186449376547	0.00486186449376547	34.4667297691955	2
813	246.88	449.71	1.0215	5.11553199124236	11.3402989317058	313	-0.0238231360194465	0.0238231360194465	34.490552905215	2
814	241.76	464.97	1.0264	5.13935512726181	11.3164757956863	314	0.0262540682663293	0.0262540682663293	34.5168069734813	2
815	234.44	467.28	1.021	5.11310105899548	11.3427298639527	315	0.0262540682663275	0.0262540682663275	34.5430610417476	2
816	230.43	471.55	1.0156	5.08684699072915	11.368983932219	316	-0.0311159327600929	0.0311159327600929	34.5741769745077	2
817	233.86	478.86	1.022	5.11796292348925	11.3378679994589	317	-0.00680661029127094	0.00680661029127094	34.580983584799	2
818	231.26	457.39	1.0234	5.12476953378052	11.3310613891676	318	-0.00486186449376369	0.00486186449376369	34.5858454492928	2
819	238.92	459.86	1.0244	5.12963139827428	11.3261995246739	319	0.0189612715256828	0.0189612715256828	34.6048067208184	2
820	239.28	463.62	1.0205	5.1106701267486	11.3451607961995	320	0.00486186449376191	0.00486186449376191	34.6096685853122	2
821	246.49	464.58	1.0195	5.10580826225484	11.3500226606933	321	-0.00972372898752738	0.00972372898752738	34.6193923142997	2
822	232.01	455.58	1.0215	5.11553199124236	11.3402989317058	322	0.0121546612344119	0.0121546612344119	34.6315469755341	2
823	241.85	451.53	1.019	5.10337733000795	11.3524535929402	323	-0.00729279674064642	0.00729279674064642	34.6388397722748	2
824	240.99	450.35	1.0205	5.1106701267486	11.3451607961995	324	-0.0116684747850364	0.0116684747850364	34.6505082470598	2
825	260.58	464.61	1.0229	5.12233860153363	11.3334923214145	325	0.00680661029127094	0.00680661029127094	34.6573148573511	2
826	259.07	457.82	1.0215	5.11553199124236	11.3402989317058	326	0.00243093224688273	0.00243093224688273	34.659745789598	2
827	262.7	466.75	1.021	5.11310105899548	11.3427298639527	327	0	0	34.659745789598	2
828	256.34	473.79	1.021	5.11310105899548	11.3427298639527	328	0.00243093224688273	0.00243093224688273	34.6621767218449	2
829	264.36	468.81	1.0205	5.1106701267486	11.3451607961995	329	-0.00243093224688273	0.00243093224688273	34.6646076540917	2
830	269.73	460.69	1.021	5.11310105899548	11.3427298639527	330	0.00243093224688273	0.00243093224688273	34.6670385863386	2
831	273.05	461.16	1.0205	5.1106701267486	11.3451607961995	331	0.0116684747850329	0.0116684747850329	34.6787070611237	2
832	277.44	459.8	1.0181	5.09900165196356	11.3568292709846	332	-0.0165303392787983	0.0165303392787983	34.6952374004025	2
833	272.76	458.16	1.0215	5.11553199124236	11.3402989317058	333	-0.00243093224688273	0.00243093224688273	34.6976683326493	2
834	259.03	455.89	1.022	5.11796292348925	11.3378679994589	334	0.0189612715256811	0.0189612715256811	34.716629604175	2
835	250.55	440.23	1.0181	5.09900165196356	11.3568292709846	335	-0.0213922037725638	0.0213922037725638	34.7380218079476	2
836	271.14	441.33	1.0225	5.12039385573613	11.335437067212	336	-0.353457548696682	0.353457548696682	35.0914793566443	2
837	277.9	410.35	1.0952	5.47385140443281	10.9819795185153	337	-0.0714694080583378	0.0714694080583378	35.1629487647026	2
838	279.94	385.48	1.1099	5.54532081249115	10.910510110457	338	-0.474517974591418	0.474517974591418	35.637466739294	2
839	269.8	367.24	1.2075	6.01983878708257	10.4359921358656	339	-0.451181025021349	0.451181025021349	36.0886477643154	2
840	264.49	352.92	1.3003	6.47101981210391	9.98481111084422	340	0.308728395354049	0.308728395354049	36.3973761596694	2
841	260.52	355.63	1.2368	6.16229141674987	10.2935395061983	341	0.225590512510674	0.225590512510674	36.6229666721801	2
842	265.88	357.35	1.1904	5.93670090423919	10.5191300187089	342	-0.11668474785035	0.11668474785035	36.7396514200304	2
843	269.41	362.97	1.2144	6.05338565208954	10.4024452708586	343	-0.0140994070319174	0.0140994070319174	36.7537508270624	2
844	272.74	365.54	1.2173	6.06748505912146	10.3883458638267	344	0.204198308738111	0.204198308738111	36.9579491358005	2
845	274.16	367.21	1.1753	5.86328675038335	10.5925441725648	345	-0.489103568072711	0.489103568072711	37.4470527038732	2
846	269.1	338.37	1.2759	6.35239031845606	10.1034406044921	346	0.325258734632847	0.325258734632847	37.772311438506	2
847	260.88	374.97	1.209	6.02713158382321	10.4286993391249	347	0.0213922037725638	0.0213922037725638	37.7937036422786	2
848	258.47	371.73	1.2046	6.00573938005065	10.4500915428975	348	0.00486186449376369	0.00486186449376369	37.7985655067724	2
849	233.77	370.76	1.2036	6.00087751555689	10.4549534073912	349	0.163844833439866	0.163844833439866	37.9624103402122	2
850	234.98	370.96	1.1699	5.83703268211702	10.6187982408311	350	-0.180375172718666	0.180375172718666	38.1427855129309	2
851	246.33	364.57	1.207	6.01740785483568	10.4384230681124	351	-0.178430426921157	0.178430426921157	38.321215939852	2
852	242.74	356.35	1.2437	6.19583828175684	10.2599926411913	352	0.246982716283238	0.246982716283238	38.5681986561353	2
853	238.44	361.06	1.1929	5.9488555654736	10.5069753574745	353	-0.135159832926654	0.135159832926654	38.7033584890619	2
854	231.24	365.92	1.2207	6.08401539840026	10.3718155245479	354	0.0427844075451276	0.0427844075451276	38.7461428966071	2
855	246.08	367.43	1.2119	6.04123099085513	10.414599932093	355	0.232397122801945	0.232397122801945	38.978540019409	2
856	257.34	367.79	1.1641	5.80883386805319	10.6469970548949	356	0.0904306795840206	0.0904306795840206	39.068970698993	2
857	251.75	376.69	1.1455	5.71840318846917	10.737427734479	357	-0.182806104965547	0.182806104965547	39.2517768039586	2
858	249.83	373.56	1.1831	5.90120929343471	10.5546216295134	358	-0.0116684747850364	0.0116684747850364	39.2634452787436	2
859	245.55	380.43	1.1855	5.91287776821975	10.5429531547284	359	0.284419072885225	0.284419072885225	39.5478643516288	2
860	231.75	389.96	1.127	5.62845869533452	10.8273722276136	360	0.0213922037725638	0.0213922037725638	39.5692565554014	2
861	230.27	380.7	1.1226	5.60706649156196	10.8487644313862	361	-0.614539672011837	0.614539672011837	40.1837962274132	2
862	232.25	362.24	1.249	6.22160616357379	10.2342247593743	362	0.1920436475037	0.1920436475037	40.3758398749169	2
863	249.33	353.88	1.2095	6.0295625160701	10.426268406878	363	-0.121060425894736	0.121060425894736	40.4969003008117	2
864	252.74	358.87	1.2344	6.15062294196483	10.3052079809833	364	-0.111336696907209	0.111336696907209	40.6082369977189	2
865	252.61	352.33	1.2573	6.26195963887204	10.1938712840761	365	0.182806104965547	0.182806104965547	40.7910431026844	2
866	235.54	355.34	1.2197	6.07915353390649	10.3766773890416	366	-0.121060425894736	0.121060425894736	40.9121035285792	2
867	247.78	344.84	1.2446	6.20021395980123	10.2556169631469	367	0.253789326574509	0.253789326574509	41.1658928551537	2
868	254.6	357.16	1.1924	5.94642463322672	10.5094062897214	368	0.0525081365326567	0.0525081365326567	41.2184009916863	2
869	255.8	355.28	1.1816	5.89391649669407	10.5619144262541	369	-0.114253815603467	0.114253815603467	41.3326548072898	2
870	254.17	353.33	1.2051	6.00817031229753	10.4476606106506	370	-0.465280432053264	0.465280432053264	41.7979352393431	2
871	263.94	353.24	1.3008	6.4734507443508	9.98238017859734	371	0.517788568585921	0.517788568585921	42.315723807929	2
872	269.36	362.47	1.1943	5.95566217576487	10.5001687471833	372	-0.128353222635383	0.128353222635383	42.4440770305644	2
873	272.76	358.56	1.2207	6.08401539840026	10.3718155245479	373	-0.0330606785576002	0.0330606785576002	42.477137709122	2
874	274	356	1.2275	6.11707607695786	10.3387548459903	374	0.246496529833863	0.246496529833863	42.7236342389558	2
875	276.65	371.19	1.1768	5.870579547124	10.5852513758241	375	-0.170651443731135	0.170651443731135	42.894285682687	2
876	266.23	377.09	1.2119	6.04123099085513	10.414599932093	376	0.270319665853307	0.270319665853307	43.1646053485403	2
877	264.27	384.04	1.1563	5.77091132500182	10.6849195979463	377	-0.187181783009935	0.187181783009935	43.3517871315502	2
878	272.45	384.43	1.1948	5.95809310801176	10.4977378149364	378	0.420065092261256	0.420065092261256	43.7718522238115	2
879	267.93	396.7	1.1084	5.5380280157505	10.9178029071976	379	-0.287336191581483	0.287336191581483	44.0591884153929	2
880	268.57	382.57	1.1675	5.82536420733198	10.6304667156161	380	-0.177944240471783	0.177944240471783	44.2371326558647	2
881	267.33	371.93	1.2041	6.00330844780377	10.4525224751444	381	-0.00486186449376369	0.00486186449376369	44.2419945203585	2
882	267.79	371.07	1.2051	6.00817031229753	10.4476606106506	382	0.0403534752982448	0.0403534752982448	44.2823479956567	2
883	279.93	375.5	1.1968	5.96781683699929	10.4880140859488	383	0.118629493647855	0.118629493647855	44.4009774893046	2
884	276.43	376.15	1.1724	5.84918734335143	10.6066435795967	384	-0.0734141538558433	0.0734141538558433	44.4743916431604	2
885	253.28	385.44	1.1875	5.92260149720728	10.5332294257409	385	-0.163844833439867	0.163844833439867	44.6382364766003	2
886	242.59	384.74	1.2212	6.08644633064714	10.369384592301	386	-0.0306297463107157	0.0306297463107157	44.668866222911	2
887	243.48	383.16	1.2275	6.11707607695786	10.3387548459903	387	0.111336696907209	0.111336696907209	44.7802029198182	2
888	241.15	386.3	1.2046	6.00573938005065	10.4500915428975	388	0.154121104452335	0.154121104452335	44.9343240242706	2
889	233.69	379.55	1.1729	5.85161827559831	10.6042126473498	389	-0.137590765173536	0.137590765173536	45.0719147894441	2
890	245.04	388.17	1.2012	5.98920904077185	10.4666218821763	390	0.477435093287678	0.477435093287678	45.5493498827318	2
891	248.99	390.42	1.103	5.51177394748417	10.944056975464	391	-0.0996682221221725	0.0996682221221725	45.649018104854	2
892	252.09	390.34	1.1235	5.61144216960635	10.8443887533418	392	-0.391866278197423	0.391866278197423	46.0408843830514	2
893	259.36	386.07	1.2041	6.00330844780377	10.4525224751444	393	0.0807069505964932	0.0807069505964932	46.1215913336479	2
894	254.24	384.17	1.1875	5.92260149720728	10.5332294257409	394	0.180375172718662	0.180375172718662	46.3019665063665	2
895	256.37	395.93	1.1504	5.74222632448861	10.7136045984595	395	-0.0306297463107157	0.0306297463107157	46.3325962526772	2
896	276.34	392.95	1.1567	5.77285607079933	10.6829748521488	396	0.469656110097652	0.469656110097652	46.8022523627749	2
897	278.3	391.03	1.0601	5.30319996070167	11.1526309622465	397	-0.296573734119635	0.296573734119635	47.0988260968945	2
898	277.01	399.53	1.1211	5.59977369482131	10.8560572281268	398	-0.23045237700444	0.23045237700444	47.329278473899	2
899	274.74	394.42	1.1685	5.83022607182575	10.6256048511224	399	0.375335938918623	0.375335938918623	47.7046144128176	2
900	271.22	403.77	1.0913	5.45489013290713	11.000940790041	400	0.299004666366518	0.299004666366518	48.0036190791841	2
901	277.79	420.22	1.0298	5.15588546654061	11.2999454564075	401	-0.116198561400971	0.116198561400971	48.1198176405851	2
902	274.51	411.49	1.0537	5.27208402794158	11.1837468950065	402	-0.244551784036357	0.244551784036357	48.3643694246214	2
903	267.23	397.33	1.104	5.51663581197794	10.9391951109702	403	-0.18766796945931	0.18766796945931	48.5520373940807	2
904	260.56	395.48	1.1426	5.70430378143725	10.7515271415109	404	0.235314241498203	0.235314241498203	48.787351635579	2
905	250.12	401.63	1.0942	5.46898953993905	10.9868413830091	405	-0.443888228280702	0.443888228280702	49.2312398638597	2
906	240.45	377.9	1.1855	5.91287776821975	10.5429531547284	406	-0.209060173231874	0.209060173231874	49.4403000370915	2
907	240.64	380.69	1.2285	6.12193794145162	10.3338929814965	407	0.47014229654703	0.47014229654703	49.9104423336386	2
908	231.46	391.89	1.1318	5.65179564490459	10.8040352780435	408	-0.23045237700444	0.23045237700444	50.140894710643	2
909	233.99	379.45	1.1792	5.88224802190903	10.5735829010391	409	-0.0116684747850329	0.0116684747850329	50.152563185428	2
910	232.23	371.34	1.1816	5.89391649669407	10.5619144262541	410	-0.0359777972538584	0.0359777972538584	50.1885409826819	2
911	230.39	367.23	1.189	5.92989429394792	10.5259366290002	411	0.0427844075451294	0.0427844075451294	50.231325390227	2
912	244.36	359.27	1.1802	5.88710988640279	10.5687210365453	412	-0.118629493647855	0.118629493647855	50.3499548838749	2
913	241.9	363.66	1.2046	6.00573938005065	10.4500915428975	413	0.0782760183496087	0.0782760183496087	50.4282309022245	2
914	236.49	359.57	1.1885	5.92746336170104	10.5283675612471	414	-0.0281988140638347	0.0281988140638347	50.4564297162883	2
915	239.3	358.37	1.1943	5.95566217576487	10.5001687471833	415	-0.263513055562036	0.263513055562036	50.7199427718504	2
916	240.52	349.3	1.2485	6.21917523132691	10.2366556916212	416	-0.0379225430513639	0.0379225430513639	50.7578653149017	2
917	239.3	342.17	1.2563	6.25709777437828	10.1987331485699	417	0.0422982210957503	0.0422982210957503	50.8001635359975	2
918	239.33	332.95	1.2476	6.21479955328252	10.2410313696656	418	0.119115680097231	0.119115680097231	50.9192792160947	2
919	234.51	335.25	1.2231	6.09568387318529	10.3601470497628	419	-0.211491105478757	0.211491105478757	51.1307703215735	2
920	230.55	341.98	1.2666	6.30717497866405	10.1486559442841	420	0.168706697933629	0.168706697933629	51.2994770195071	2
921	233.37	336.84	1.2319	6.13846828073042	10.3173626422177	421	0.0568838145770449	0.0568838145770449	51.3563608340841	2
922	234.76	335.55	1.2202	6.08158446615338	10.3742464567948	422	-0.104530086615938	0.104530086615938	51.4608909207001	2
923	244.04	336.5	1.2417	6.18611455276931	10.2697163701788	423	-0.0213922037725638	0.0213922037725638	51.4822831244726	2
924	251.57	342.03	1.2461	6.20750675654188	10.2483241664063	424	-0.351512802899174	0.351512802899174	51.8337959273718	2
925	272.23	322.51	1.3184	6.55901955944105	9.89681136350708	425	0.396728142691186	0.396728142691186	52.230524070063	2
926	276.07	326.01	1.2368	6.16229141674987	10.2935395061983	426	-0.109391951109703	0.109391951109703	52.3399160211727	2
927	279.27	320.83	1.2593	6.27168336785957	10.1841475550886	427	0.0666075435645741	0.0666075435645741	52.4065235647373	2
928	276.97	319.01	1.2456	6.205075824295	10.2507550986531	428	-0.161413901192981	0.161413901192981	52.5679374659303	2
929	271.67	320.69	1.2788	6.36648972548798	10.0893411974602	429	-0.228021444757559	0.228021444757559	52.7959589106878	2
930	264.25	317.72	1.3257	6.59451117024553	9.8613197527026	430	0.38943534595054	0.38943534595054	53.1853942566384	2
931	257.71	323.41	1.2456	6.205075824295	10.2507550986531	431	-0.0972372898752898	0.0972372898752898	53.2826315465136	2
932	253.66	328.91	1.2656	6.30231311417029	10.1535178087778	432	-0.0335468650069757	0.0335468650069757	53.3161784115206	2
933	254.7	326.66	1.2725	6.33585997917726	10.1199709437709	433	0.0262540682663293	0.0262540682663293	53.342432479787	2
934	252.25	326.26	1.2671	6.30960591091093	10.1462250120372	434	-0.355888480943564	0.355888480943564	53.6983209607305	2
935	250.14	324.29	1.3403	6.6654943918545	9.79033653109363	435	0.446319160527585	0.446319160527585	54.1446401212581	2
936	249.39	328.49	1.2485	6.21917523132691	10.2366556916212	436	-0.308728395354049	0.308728395354049	54.4533685166121	2
937	253.79	335.37	1.312	6.52790362668096	9.92792729626717	437	0.339358141664764	0.339358141664764	54.7927266582769	2
938	248	336.27	1.2422	6.1885454850162	10.2672854379319	438	-0.116198561400973	0.116198561400973	54.9089252196779	2
939	231.32	333.51	1.2661	6.30474404641717	10.151086876531	439	0.137590765173536	0.137590765173536	55.0465159848514	2
940	238.86	324.89	1.2378	6.16715328124363	10.2886776417045	440	-0.479379839085183	0.479379839085183	55.5258958239366	2
941	246.7	316.31	1.3364	6.64653312032881	9.80929780261932	441	0.0948063576284088	0.0948063576284088	55.620702181565	2
942	250.26	315.13	1.3169	6.55172676270041	9.90410416024772	442	0.0714694080583396	0.0714694080583396	55.6921715896233	2
943	233.19	328.36	1.3022	6.48025735464207	9.97557356830606	443	0.189612715256814	0.189612715256814	55.8817843048802	2
944	236.08	326.96	1.2632	6.29064463938525	10.1651862835629	444	-0.251358394327625	0.251358394327625	56.1331426992078	2
945	239.44	320.03	1.3149	6.54200303371288	9.91382788923525	445	0.384573481456775	0.384573481456775	56.5177161806646	2
946	251.38	319.81	1.2358	6.1574295522561	10.298401370692	446	0.0471600855895158	0.0471600855895158	56.5648762662541	2
947	257.57	326.67	1.2261	6.11026946666659	10.3455614562815	447	-0.0972372898752916	0.0972372898752916	56.6621135561294	2
948	240.59	333.36	1.2461	6.20750675654188	10.2483241664063	448	0.0500772042857758	0.0500772042857758	56.7121907604151	2
949	240.91	353.38	1.2358	6.1574295522561	10.298401370692	449	0.0807069505964915	0.0807069505964915	56.7928977110116	2
950	236.53	355.16	1.2192	6.07672260165961	10.3791083212885	450	0.0899444931346434	0.0899444931346434	56.8828422041463	2
951	241.32	362.7	1.2007	5.98677810852497	10.4690528144232	451	-0.073414153855845	0.073414153855845	56.9562563580021	2
952	245.26	362.92	1.2158	6.06019226238081	10.3956386605673	452	-0.118629493647854	0.118629493647854	57.07488585165	2
953	233.17	351.74	1.2402	6.17882175602867	10.2770091669195	453	0.0189612715256811	0.0189612715256811	57.0938471231757	2
954	251.29	358.05	1.2363	6.15986048450298	10.2959704384451	454	0.0948063576284071	0.0948063576284071	57.1886534808041	2
955	248.47	365.09	1.2168	6.06505412687458	10.3907767960736	455	-0.0996682221221725	0.0996682221221725	57.2883217029262	2
956	256.05	338.72	1.2373	6.16472234899675	10.2911085739514	456	-0.00729279674064465	0.00729279674064465	57.2956144996669	2
957	260.28	338.62	1.2388	6.1720151457374	10.2838157772107	457	0.0617456790708086	0.0617456790708086	57.3573601787377	2
958	254.24	339.45	1.2261	6.11026946666659	10.3455614562815	458	0.0165303392788001	0.0165303392788001	57.3738905180165	2
959	260.87	339.91	1.2227	6.09373912738779	10.3620917955603	459	-0.0782760183496087	0.0782760183496087	57.4521665363661	2
960	270.78	331.23	1.2388	6.1720151457374	10.2838157772107	460	-0.111336696907209	0.111336696907209	57.5635032332733	2
961	273.57	347.36	1.2617	6.2833518426446	10.1724790803035	461	0.0544528823301622	0.0544528823301622	57.6179561156035	2
962	270.77	349.05	1.2505	6.22889896031444	10.2269319626337	462	0.163844833439864	0.163844833439864	57.7818009490433	2
963	277.08	350.93	1.2168	6.06505412687458	10.3907767960736	463	-0.0617456790708069	0.0617456790708069	57.8435466281141	2
964	273.88	353.07	1.2295	6.12679980594539	10.3290311170027	464	0.0996682221221725	0.0996682221221725	57.9432148502363	2
965	273.22	358.44	1.209	6.02713158382321	10.4286993391249	465	0.0714694080583378	0.0714694080583378	58.0146842582947	2
966	274.66	361.66	1.1943	5.95566217576487	10.5001687471833	466	0.0685522893620814	0.0685522893620814	58.0832365476567	2
967	273.74	366.88	1.1802	5.88710988640279	10.5687210365453	467	-0.135159832926655	0.135159832926655	58.2183963805834	2
968	271.61	380.11	1.208	6.02226971932945	10.4335612036187	468	0.180375172718664	0.180375172718664	58.3987715533021	2
969	271.73	373.79	1.1709	5.84189454661078	10.6139363763373	469	-0.0165303392787983	0.0165303392787983	58.4153018925809	2
970	273.33	373.77	1.1743	5.85842488588958	10.5974060370585	470	-0.0427844075451276	0.0427844075451276	58.458086300126	2
971	279.17	368.24	1.1831	5.90120929343471	10.5546216295134	471	0.0189612715256793	0.0189612715256793	58.4770475716517	2
972	272.23	377.82	1.1792	5.88224802190903	10.5735829010391	472	0.0617456790708104	0.0617456790708104	58.5387932507225	2
973	277.06	384.53	1.1665	5.82050234283822	10.6353285801099	473	-0.0476462720388913	0.0476462720388913	58.5864395227614	2
974	254.43	379.86	1.1763	5.86814861487711	10.587682308071	474	0.0165303392787983	0.0165303392787983	58.6029698620402	2
975	255.45	379.77	1.1729	5.85161827559831	10.6042126473498	475	-0.180375172718664	0.180375172718664	58.7833450347588	2
976	258.78	386.34	1.21	6.03199344831698	10.4238374746312	476	0.0952925440777861	0.0952925440777861	58.8786375788366	2
977	257.84	387.63	1.1904	5.93670090423919	10.5191300187089	477	-0.0525081365326585	0.0525081365326585	58.9311457153693	2
978	258.2	388.64	1.2012	5.98920904077185	10.4666218821763	478	0.470142296547031	0.470142296547031	59.4012880119163	2
979	254.58	413.27	1.1045	5.51906674422482	10.9367641787233	479	0.249413648530119	0.249413648530119	59.6507016604464	2
980	273.61	411.15	1.0532	5.2696530956947	11.1861778272534	480	0.149259239958571	0.149259239958571	59.799960900405	2
981	277.72	416.52	1.0225	5.12039385573613	11.335437067212	481	-0.450694838571971	0.450694838571971	60.250655738977	2
982	270.41	429.05	1.1152	5.5710886943081	10.88474222864	482	0.299004666366519	0.299004666366519	60.5496604053435	2
983	261.1	413.42	1.0537	5.27208402794158	11.1837468950065	483	-0.104530086615938	0.104530086615938	60.6541904919594	2
984	258.21	402.14	1.0752	5.37661411455752	11.0792168083906	484	-0.137590765173536	0.137590765173536	60.791781257133	2
985	258.09	398.59	1.1035	5.51420487973106	10.9416260432171	485	-0.244551784036355	0.244551784036355	61.0363330411693	2
986	247.54	379.93	1.1538	5.75875666376741	10.6970742591807	486	0.3014355986134	0.3014355986134	61.3377686397827	2
987	230.18	396.7	1.0918	5.45732106515401	10.9985098577941	487	-0.0593147468239277	0.0593147468239277	61.3970833866066	2
988	235.36	398.48	1.104	5.51663581197794	10.9391951109702	488	-0.0403534752982466	0.0403534752982466	61.4374368619049	2
989	232.07	399.14	1.1123	5.55698928727618	10.8988416356719	489	0.190098901706195	0.190098901706195	61.6275357636111	2
990	232.02	401.64	1.0732	5.36689038556999	11.0889405373781	490	0.0899444931346434	0.0899444931346434	61.7174802567457	2
991	233.54	424.4	1.0547	5.27694589243535	11.1788850305128	491	0.0879997473371397	0.0879997473371397	61.8054800040829	2
992	239.41	442.92	1.0366	5.18894614509821	11.2668847778499	492	0.0379225430513621	0.0379225430513621	61.8434025471342	2
993	243.18	442.27	1.0288	5.15102360204684	11.3048073209013	493	0.047646272038893	0.047646272038893	61.8910488191731	2
994	238.62	453.78	1.019	5.10337733000795	11.3524535929402	494	-0.0286850005132102	0.0286850005132102	61.9197338196863	2
995	268.77	467.82	1.0249	5.13206233052116	11.323768592427	495	0.0238231360194447	0.0238231360194447	61.9435569557058	2
996	273.12	469.36	1.02	5.10823919450172	11.3475917284464	496	-0.00486186449376369	0.00486186449376369	61.9484188201995	2
997	266.89	463.18	1.021	5.11310105899548	11.3427298639527	497	0.00972372898752916	0.00972372898752916	61.9581425491871	2
998	265.64	466.25	1.019	5.10337733000795	11.3524535929402	498	0	0	61.9581425491871	2
999	265.56	463.43	1.019	5.10337733000795	11.3524535929402	499	-0.0145855934812946	0.0145855934812946	61.9727281426684	2
1000	271.01	454.54	1.022	5.11796292348925	11.3378679994589	500	NA	NA	NA	2
1001	264.09	427.31	1.0815	5.40724386086824	11.0485870620799	1	0.0140994070319174	0.0140994070319174	0.0140994070319174	3
1002	267.74	430.7	1.0786	5.39314445383632	11.0626864691118	2	0.0807069505964897	0.0807069505964897	0.0948063576284071	3
1003	271.14	433.33	1.062	5.31243750323983	11.1433934197083	3	0.168706697933629	0.168706697933629	0.263513055562036	3
1004	254.92	430.35	1.0273	5.1437308053062	11.3121001176419	4	-0.175999494674276	0.175999494674276	0.439512550236312	3
1005	266.49	433.43	1.0635	5.31973029998047	11.1361006229677	5	0.220728648016909	0.220728648016909	0.660241198253221	3
1006	270.02	441.66	1.0181	5.09900165196356	11.3568292709846	6	-0.104530086615938	0.104530086615938	0.764771284869159	3
1007	271.14	446.95	1.0396	5.2035317385795	11.2522991843686	7	0.0952925440777861	0.0952925440777861	0.860063828946945	3
1008	275.86	450.17	1.02	5.10823919450172	11.3475917284464	8	-0.0213922037725638	0.0213922037725638	0.881456032719509	3
1009	278.63	453.38	1.0244	5.12963139827428	11.3261995246739	9	-0.0593147468239259	0.0593147468239259	0.940770779543435	3
1010	274.14	445.46	1.0366	5.18894614509821	11.2668847778499	10	-0.0452153397920121	0.0452153397920121	0.985986119335447	3
1011	275.09	442.04	1.0459	5.23416148489022	11.2216694380579	11	0.130784154882267	0.130784154882267	1.11677027421771	3
1012	277.39	435.71	1.019	5.10337733000795	11.3524535929402	12	-0.0170165257281774	0.0170165257281774	1.13378679994589	3
1013	274.72	465.1	1.0225	5.12039385573613	11.335437067212	13	-0.0092375425381519	0.0092375425381519	1.14302434248404	3
1014	270.03	464.99	1.0244	5.12963139827428	11.3261995246739	14	0.0189612715256828	0.0189612715256828	1.16198561400973	3
1015	260.09	471.86	1.0205	5.1106701267486	11.3451607961995	15	0.0092375425381519	0.0092375425381519	1.17122315654788	3
1016	261.74	462.87	1.0186	5.10143258421045	11.3543983387377	16	-0.00680661029127094	0.00680661029127094	1.17802976683915	3
1017	245.24	457.03	1.02	5.10823919450172	11.3475917284464	17	-0.00486186449376369	0.00486186449376369	1.18289163133291	3
1018	244.57	455.43	1.021	5.11310105899548	11.3427298639527	18	0.0165303392787983	0.0165303392787983	1.19942197061171	3
1019	239.28	476.56	1.0176	5.09657071971668	11.3592602032314	19	-0.0165303392787983	0.0165303392787983	1.21595230989051	3
1020	240.25	479.14	1.021	5.11310105899548	11.3427298639527	20	0.00729279674064465	0.00729279674064465	1.22324510663115	3
1021	238.25	487.59	1.0195	5.10580826225484	11.3500226606933	21	-0.00729279674064465	0.00729279674064465	1.2305379033718	3
1022	234.62	482.64	1.021	5.11310105899548	11.3427298639527	22	0.0116684747850346	0.0116684747850346	1.24220637815683	3
1023	235.52	493.42	1.0186	5.10143258421045	11.3543983387377	23	-0.0092375425381519	0.0092375425381519	1.25144392069499	3
1024	234.51	485.08	1.0205	5.1106701267486	11.3451607961995	24	-0.00486186449376547	0.00486186449376547	1.25630578518875	3
1025	233.35	490.32	1.0215	5.11553199124236	11.3402989317058	25	0	0	1.25630578518875	3
1026	231.72	484.23	1.0215	5.11553199124236	11.3402989317058	26	-0.0213922037725638	0.0213922037725638	1.27769798896131	3
1027	235.1	492.15	1.0259	5.13692419501493	11.3189067279332	27	0.0286850005132102	0.0286850005132102	1.30638298947452	3
1028	238.29	487.17	1.02	5.10823919450172	11.3475917284464	28	-0.00243093224688096	0.00243093224688096	1.30881392172141	3
1029	241.69	481.29	0.10693	0.669016581180137	11.3451607961995	29	-0.00243093224688273	0.00243093224688273	1.31124485396829	3
1030	237.77	489.39	1.021	5.11310105899548	11.3427298639527	30	0.00486186449376369	0.00486186449376369	1.31610671846205	3
1031	239.82	490.5	1.02	5.10823919450172	11.3475917284464	31	-0.0165303392788001	0.0165303392788001	1.33263705774085	3
1032	249.9	491.74	1.0234	5.12476953378052	11.3310613891676	32	0.0165303392788001	0.0165303392788001	1.34916739701965	3
1033	240.34	481.8	1.02	5.10823919450172	11.3475917284464	33	-0.0165303392788001	0.0165303392788001	1.36569773629845	3
1034	231.51	475.14	1.0234	5.12476953378052	11.3310613891676	34	-0.00729279674064465	0.00729279674064465	1.3729905330391	3
1035	232.37	481.45	1.0249	5.13206233052116	11.323768592427	35	0.0403534752982448	0.0403534752982448	1.41334400833734	3
1036	232.46	475.81	1.0166	5.09170885522292	11.3641220677252	36	-0.00972372898752916	0.00972372898752916	1.42306773732487	3
1037	233.08	477.47	1.0186	5.10143258421045	11.3543983387377	37	-0.0189612715256828	0.0189612715256828	1.44202900885055	3
1038	248.19	480.03	1.0225	5.12039385573613	11.335437067212	38	-0.00437567804438821	0.00437567804438821	1.44640468689494	3
1039	245.08	486.54	1.0234	5.12476953378052	11.3310613891676	39	0.0116684747850364	0.0116684747850364	1.45807316167998	3
1040	251.49	489.59	1.021	5.11310105899548	11.3427298639527	40	0.00729279674064465	0.00729279674064465	1.46536595842062	3
1041	255.44	494.3	1.0195	5.10580826225484	11.3500226606933	41	-0.0165303392787983	0.0165303392787983	1.48189629769942	3
1042	241	484.63	1.0229	5.12233860153363	11.3334923214145	42	0.0140994070319174	0.0140994070319174	1.49599570473134	3
1043	233.3	478.88	1.02	5.10823919450172	11.3475917284464	43	0.00486186449376547	0.00486186449376547	1.5008575692251	3
1044	231.67	481.5	1.019	5.10337733000795	11.3524535929402	44	-0.0189612715256828	0.0189612715256828	1.51981884075079	3
1045	239.71	477.61	1.0229	5.12233860153363	11.3334923214145	45	0.00923754253815368	0.00923754253815368	1.52905638328894	3
1046	252.56	484.91	1.021	5.11310105899548	11.3427298639527	46	0	0	1.52905638328894	3
1047	257.46	472.77	1.021	5.11310105899548	11.3427298639527	47	0.00729279674064465	0.00729279674064465	1.53634918002959	3
1048	246.17	477.64	1.0195	5.10580826225484	11.3500226606933	48	0.0165303392788019	0.0165303392788019	1.55287951930839	3
1049	252.41	456.41	1.0161	5.08927792297604	11.3665529999721	49	-0.0189612715256828	0.0189612715256828	1.57184079083407	3
1050	255.32	456.94	1.02	5.10823919450172	11.3475917284464	50	-0.0831378828433742	0.0831378828433742	1.65497867367744	3
1051	251.68	448.5	1.0371	5.19137707734509	11.264453845603	51	0.0807069505964932	0.0807069505964932	1.73568562427394	3
1052	249.51	457.37	1.0205	5.1106701267486	11.3451607961995	52	-0.218297715770028	0.218297715770028	1.95398334004397	3
1053	235.61	437.92	1.0654	5.32896784251863	11.1268630804295	53	0.121060425894736	0.121060425894736	2.0750437659387	3
1054	237.53	419.54	1.0405	5.20790741662389	11.2479235063242	54	-0.479866025534559	0.479866025534559	2.55490979147326	3
1055	232	398.31	1.1392	5.68777344215845	10.7680574807897	55	-0.0233369495700693	0.0233369495700693	2.57824674104333	3
1056	244.85	394.53	1.144	5.71111039172852	10.7447205312196	56	-0.27566771679645	0.27566771679645	2.85391445783978	3
1057	253.08	391.7	1.2007	5.98677810852497	10.4690528144232	57	-0.0403534752982448	0.0403534752982448	2.89426793313802	3
1058	255.87	391.37	1.209	6.02713158382321	10.4286993391249	58	0.413258481969983	0.413258481969983	3.30752641510801	3
1059	256.63	402.89	1.124	5.61387310185323	10.8419578210949	59	0.0471600855895176	0.0471600855895176	3.35468650069753	3
1060	253.87	403.38	1.1143	5.56671301626371	10.8891179066844	60	-0.156552036699217	0.156552036699217	3.51123853739674	3
1061	254.17	400.35	1.1465	5.72326505296293	10.7325658699852	61	-0.0948063576284088	0.0948063576284088	3.60604489502515	3
1062	251.1	393.06	1.166	5.81807141059134	10.6377595123568	62	-0.0311159327600929	0.0311159327600929	3.63716082778524	3
1063	271.42	397.39	1.1724	5.84918734335143	10.6066435795967	63	0.102099154369055	0.102099154369055	3.7392599821543	3
1064	269.08	402.42	1.1514	5.74708818898238	10.7087427339658	64	0.0335468650069739	0.0335468650069739	3.77280684716127	3
1065	269.59	402.05	1.1445	5.7135413239754	10.7422895989727	65	0	0	3.77280684716127	3
1066	266.57	411.93	1.1445	5.7135413239754	10.7422895989727	66	0.387004413703657	0.387004413703657	4.15981126086493	3
1067	258.58	409.66	1.0649	5.32653691027174	11.1292940126764	67	-0.0286850005132102	0.0286850005132102	4.18849626137814	3
1068	265.04	421.42	1.0708	5.35522191078496	11.1006090121632	68	0.0782760183496087	0.0782760183496087	4.26677227972775	3
1069	261.37	433.67	1.0547	5.27694589243535	11.1788850305128	69	0.0972372898752916	0.0972372898752916	4.36400956960304	3
1070	265.85	443.9	1.0347	5.17970860256006	11.2761223203881	70	-0.0782760183496087	0.0782760183496087	4.44228558795265	3
1071	265.48	445.53	1.0508	5.25798462090966	11.1978463020385	71	0.149745426407947	0.149745426407947	4.5920310143606	3
1072	266.59	439.86	1.02	5.10823919450172	11.3475917284464	72	-0.0714694080583378	0.0714694080583378	4.66350042241893	3
1073	277.37	438.46	1.0347	5.17970860256006	11.2761223203881	73	-0.073414153855845	0.073414153855845	4.73691457627478	3
1074	274.95	433.22	1.0498	5.2531227564159	11.2027081665322	74	-0.163844833439864	0.163844833439864	4.90075940971464	3
1075	278.18	428.14	1.0835	5.41696758985576	11.0388633330924	75	0.0311159327600929	0.0311159327600929	4.93187534247474	3
1076	275.78	427.59	1.0771	5.38585165709567	11.0699792658525	76	0.19447457975058	0.19447457975058	5.12634992222532	3
1077	279.14	430.74	1.0371	5.19137707734509	11.264453845603	77	0.0831378828433742	0.0831378828433742	5.20948780506869	3
1078	276.72	435.84	1.02	5.10823919450172	11.3475917284464	78	-0.249413648530119	0.249413648530119	5.45890145359881	3
1079	272.32	433.87	1.0713	5.35765284303184	11.0981780799163	79	-0.265943987808921	0.265943987808921	5.72484544140773	3
1080	269.48	404.75	1.126	5.62359683084076	10.8322340921074	80	0.377766871165504	0.377766871165504	6.10261231257323	3
1081	278.98	418.22	1.0483	5.24582995967525	11.2100009632729	81	-0.121060425894736	0.121060425894736	6.22367273846797	3
1082	273.82	426.22	1.0732	5.36689038556999	11.0889405373781	82	-0.0855688150902569	0.0855688150902569	6.30924155355823	3
1083	272.39	420.84	1.0908	5.45245920066025	11.0033717222879	83	-0.0549390687795395	0.0549390687795395	6.36418062233777	3
1084	268.39	416.56	1.1021	5.50739826943979	10.9484326535083	84	0.16190008764236	0.16190008764236	6.52608070998013	3
1085	263.33	421.36	1.0688	5.34549818179743	11.1103327411507	85	-0.0403534752982448	0.0403534752982448	6.56643418527837	3
1086	262.73	428.57	1.0771	5.38585165709567	11.0699792658525	86	-0.11668474785035	0.11668474785035	6.68311893312872	3
1087	262.39	415.76	1.1011	5.50253640494602	10.9532945180021	87	0.0403534752982466	0.0403534752982466	6.72347240842697	3
1088	257.92	416.25	1.0928	5.46218292964778	10.9936479933004	88	0.299004666366518	0.299004666366518	7.02247707479349	3
1089	259.95	428.83	1.0313	5.16317826328126	11.2926526596669	89	-0.182319918516169	0.182319918516169	7.20479699330965	3
1090	263.16	430.73	1.0688	5.34549818179743	11.1103327411507	90	0.0306297463107175	0.0306297463107175	7.23542673962037	3
1091	266.87	431.91	1.0625	5.31486843548671	11.1409624874614	91	-0.168706697933629	0.168706697933629	7.404133437554	3
1092	267.09	427.73	1.0972	5.48357513342034	10.9722557895278	92	0.0286850005132102	0.0286850005132102	7.43281843806721	3
1093	263.66	425.57	1.0913	5.45489013290713	11.000940790041	93	0.0593147468239259	0.0593147468239259	7.49213318489114	3
1094	262.12	426.35	1.0791	5.3955753860832	11.0602555368649	94	0.0666075435645759	0.0666075435645759	7.55874072845571	3
1095	273.6	416.18	1.0654	5.32896784251863	11.1268630804295	95	-0.142452629667302	0.142452629667302	7.70119335812302	3
1096	274.78	411.66	1.0947	5.47142047218593	10.9844104507622	96	-0.1589829689461	0.1589829689461	7.86017632706912	3
1097	271	411.94	1.1274	5.63040344113203	10.8254274818161	97	0.265457801359544	0.265457801359544	8.12563412842866	3
1098	271.79	416.94	1.0728	5.36494563977248	11.0908852831756	98	-0.0948063576284088	0.0948063576284088	8.22044048605707	3
1099	271.08	422.11	1.0923	5.45975199740089	10.9960789255472	99	-0.277612462593954	0.277612462593954	8.49805294865102	3
1100	269.09	402.16	1.1494	5.73736445999485	10.7184664629533	100	-0.311159327600929	0.311159327600929	8.80921227625195	3
1101	275.06	383.92	1.2134	6.04852378759578	10.4073071353524	101	0.0782760183496087	0.0782760183496087	8.88748829460156	3
1102	277.06	383.56	1.1973	5.97024776924617	10.485583153702	102	0.0213922037725638	0.0213922037725638	8.90888049837412	3
1103	273.31	387.39	1.1929	5.9488555654736	10.5069753574745	103	0.225590512510674	0.225590512510674	9.1344710108848	3
1104	273.13	404.4	1.1465	5.72326505296293	10.7325658699852	104	-0.0379225430513657	0.0379225430513657	9.17239355393616	3
1105	266.91	407.73	1.1543	5.76118759601429	10.6946433269338	105	0.0948063576284106	0.0948063576284106	9.26719991156457	3
1106	260.83	413.21	1.1348	5.66638123838589	10.7894496845622	106	0.316021192094695	0.316021192094695	9.58322110365927	3
1107	253.99	427.15	1.0698	5.35036004629119	11.1054708766569	107	-0.0855688150902552	0.0855688150902552	9.66878991874952	3
1108	254.25	416.32	1.0874	5.43592886138145	11.0199020615667	108	0.0476462720388913	0.0476462720388913	9.71643619078842	3
1109	252.82	421.35	1.0776	5.38828258934255	11.0675483336056	109	-0.0403534752982466	0.0403534752982466	9.75678966608666	3
1110	260.25	427.46	1.0859	5.4286360646408	11.0271948583073	110	0.0996682221221743	0.0996682221221743	9.85645788820884	3
1111	256.6	432.28	1.0654	5.32896784251863	11.1268630804295	111	0.0593147468239259	0.0593147468239259	9.91577263503276	3
1112	254.68	419.35	1.0532	5.2696530956947	11.1861778272534	112	-0.140021697420419	0.140021697420419	10.0557943324532	3
1113	260.4	414.8	1.082	5.40967479311512	11.046156129833	113	-0.259137377517648	0.259137377517648	10.3149317099708	3
1114	260.83	413.34	1.1353	5.66881217063277	10.7870187523154	114	0.135646019376031	0.135646019376031	10.4505777293469	3
1115	254.84	407.63	1.1074	5.53316615125674	10.9226647716914	115	-0.261082123315155	0.261082123315155	10.711659852662	3
1116	241.78	404.21	1.1611	5.79424827457189	10.6615826483762	116	0.0281988140638347	0.0281988140638347	10.7398586667259	3
1117	241.98	400.27	1.1553	5.76604946050806	10.6897814624401	117	-0.0213922037725638	0.0213922037725638	10.7612508704984	3
1118	249.97	400.25	1.1597	5.78744166428062	10.6683892586675	118	0.256706445270765	0.256706445270765	11.0179573157692	3
1119	255.17	408.69	1.1069	5.53073521900985	10.9250957039383	119	-0.0238231360194447	0.0238231360194447	11.0417804517886	3
1120	256.31	403.83	1.1118	5.5545583550293	10.9012725679188	120	-0.0262540682663293	0.0262540682663293	11.068034520055	3
1121	255.76	410.12	1.1172	5.58081242329563	10.8750184996525	121	-0.0855688150902552	0.0855688150902552	11.1536033351452	3
1122	251.03	411.01	1.1348	5.66638123838589	10.7894496845622	122	0.161413901192983	0.161413901192983	11.3150172363382	3
1123	240.36	416.07	1.1016	5.5049673371929	10.9508635857552	123	-0.121060425894738	0.121060425894738	11.4360776622329	3
1124	232.81	409.49	1.1265	5.62602776308764	10.8298031598605	124	-0.173082375978018	0.173082375978018	11.6091600382109	3
1125	242.72	403.52	1.1621	5.79911013906566	10.6567207838825	125	-0.0140994070319174	0.0140994070319174	11.6232594452429	3
1126	265.4	403.34	1.165	5.81320954609757	10.6426213768506	126	0.22753525830818	0.22753525830818	11.850794703551	3
1127	267.6	399.61	1.1182	5.58567428778939	10.8701566351587	127	-0.4273578890019	0.4273578890019	12.2781525925529	3
1128	266.8	391.24	1.2061	6.0130321767913	10.4427987461568	128	0.201767376491226	0.201767376491226	12.4799199690442	3
1129	263.37	391.53	1.1646	5.81126480030007	10.6445661226481	129	0.142452629667302	0.142452629667302	12.6223725987115	3
1130	267.91	395.45	1.1353	5.66881217063277	10.7870187523154	130	-0.363181277684211	0.363181277684211	12.9855538763957	3
1131	261.29	386.37	1.21	6.03199344831698	10.4238374746312	131	0.318452124341576	0.318452124341576	13.3040060007373	3
1132	276.06	388.49	1.1445	5.7135413239754	10.7422895989727	132	0.00923754253815368	0.00923754253815368	13.3132435432754	3
1133	274.53	402.58	1.1426	5.70430378143725	10.7515271415109	133	-0.0213922037725638	0.0213922037725638	13.334635747048	3
1134	272.13	402.23	1.147	5.72569598520981	10.7301349377383	134	0.0972372898752898	0.0972372898752898	13.4318730369233	3
1135	267.82	399.08	1.127	5.62845869533452	10.8273722276136	135	-0.384573481456773	0.384573481456773	13.81644651838	3
1136	250.45	385	1.2061	6.0130321767913	10.4427987461568	136	0.119115680097231	0.119115680097231	13.9355621984773	3
1137	241.37	367.84	1.1816	5.89391649669407	10.5619144262541	137	-0.152176358654831	0.152176358654831	14.0877385571321	3
1138	233.62	365.62	1.2129	6.0460928553489	10.4097380675992	138	-0.156552036699217	0.156552036699217	14.2442905938313	3
1139	234.16	359.84	1.2451	6.20264489204811	10.2531860309	139	0.0495910178363985	0.0495910178363985	14.2938816116677	3
1140	261.28	375.49	1.2349	6.15305387421172	10.3027770487364	140	0.0782760183496087	0.0782760183496087	14.3721576300173	3
1141	271.39	376.77	1.2188	6.07477785586211	10.381053067086	141	0.00972372898752738	0.00972372898752738	14.3818813590049	3
1142	273.82	381.51	1.2168	6.06505412687458	10.3907767960736	142	0.0379225430513657	0.0379225430513657	14.4198039020562	3
1143	271.59	381.55	1.209	6.02713158382321	10.4286993391249	143	0.175513308224899	0.175513308224899	14.5953172102811	3
1144	278.9	386.14	1.1729	5.85161827559831	10.6042126473498	144	0.313590259847812	0.313590259847812	14.9089074701289	3
1145	273.05	411.87	1.1084	5.5380280157505	10.9178029071976	145	0.270805852302685	0.270805852302685	15.1797133224316	3
1146	278.54	414.81	1.0527	5.26722216344782	11.1886087595003	146	-0.339844328114141	0.339844328114141	15.5195576505458	3
1147	279.03	410.82	1.1226	5.60706649156196	10.8487644313862	147	-0.168220511484252	0.168220511484252	15.68777816203	3
1148	261.19	403.1	1.1572	5.77528700304621	10.6805439199019	148	0.0213922037725638	0.0213922037725638	15.7091703658026	3
1149	262.03	397.9	1.1528	5.75389479927365	10.7019361236745	149	-0.144883561914183	0.144883561914183	15.8540539277168	3
1150	278.92	384.02	1.1826	5.89877836118783	10.5570525617603	150	0.0165303392787983	0.0165303392787983	15.8705842669956	3
1151	276.36	378.72	1.1792	5.88224802190903	10.5735829010391	151	-0.31359025984781	0.31359025984781	16.1841745268434	3
1152	274.85	363.48	1.2437	6.19583828175684	10.2599926411913	152	-0.0495910178363985	0.0495910178363985	16.2337655446798	3
1153	277.44	350.96	1.2539	6.24542929959324	10.2104016233549	153	-0.0617456790708104	0.0617456790708104	16.2955112237506	3
1154	265.49	354.94	1.2666	6.30717497866405	10.1486559442841	154	0.0520219500832813	0.0520219500832813	16.3475331738339	3
1155	260.26	352	1.2559	6.25515302858077	10.2006778943674	155	0.391866278197421	0.391866278197421	16.7393994520313	3
1156	263.82	359.9	1.1753	5.86328675038335	10.5925441725648	156	-0.346650938405411	0.346650938405411	17.0860503904367	3
1157	256.64	352.44	1.2466	6.20993768878876	10.2458932341594	157	-0.0306297463107157	0.0306297463107157	17.1166801367474	3
1158	254.74	353.13	1.2529	6.24056743509948	10.2152634878487	158	0.102099154369053	0.102099154369053	17.2187792911165	3
1159	253.81	355.48	1.2319	6.13846828073042	10.3173626422177	159	0.106474832413443	0.106474832413443	17.3252541235299	3
1160	254.15	379.65	1.21	6.03199344831698	10.4238374746312	160	-0.0520219500832795	0.0520219500832795	17.3772760736132	3
1161	248.98	369.91	1.2207	6.08401539840026	10.3718155245479	161	-0.047646272038893	0.047646272038893	17.4249223456521	3
1162	264.12	378.82	1.2305	6.13166167043915	10.324169252509	162	0.0145855934812928	0.0145855934812928	17.4395079391334	3
1163	260.69	379.07	1.2275	6.11707607695786	10.3387548459903	163	0.149259239958571	0.149259239958571	17.5887671790919	3
1164	252.75	386	1.1968	5.96781683699929	10.4880140859488	164	-0.0709832216089623	0.0709832216089623	17.6597504007009	3
1165	249.4	382.52	1.2114	6.03880005860825	10.4170308643399	165	-0.0879997473371361	0.0879997473371361	17.747750148038	3
1166	256.66	384.34	1.2295	6.12679980594539	10.3290311170027	166	0.152176358654829	0.152176358654829	17.8999265066929	3
1167	253.98	385.74	1.1982	5.97462344729056	10.4812074756576	167	-0.0879997473371379	0.0879997473371379	17.98792625403	3
1168	243.76	384.69	1.2163	6.06262319462769	10.3932077283204	168	0.0213922037725638	0.0213922037725638	18.0093184578026	3
1169	238	380.2	1.2119	6.04123099085513	10.414599932093	169	0.322827802385966	0.322827802385966	18.3321462601885	3
1170	233.89	382.99	1.1455	5.71840318846917	10.737427734479	170	-0.403534752982457	0.403534752982457	18.735681013171	3
1171	233.81	378.99	1.2285	6.12193794145162	10.3338929814965	171	0.0996682221221725	0.0996682221221725	18.8353492352932	3
1172	239	388.65	1.208	6.02226971932945	10.4335612036187	172	0.339358141664764	0.339358141664764	19.1747073769579	3
1173	231.11	398	1.1382	5.68291157766468	10.7729193452834	173	0.38943534595054	0.38943534595054	19.5641427229085	3
1174	233.18	429.43	1.0581	5.29347623171415	11.162354691234	174	-0.0165303392788019	0.0165303392788019	19.5806730621873	3
1175	244.2	428.78	1.0615	5.31000657099295	11.1458243519552	175	0.0996682221221761	0.0996682221221761	19.6803412843094	3
1176	238.19	418.96	1.041	5.21033834887077	11.2454925740774	176	-0.545987382649759	0.545987382649759	20.2263286669592	3
1177	234.78	394.82	1.1533	5.75632573152053	10.6995051914276	177	-0.31359025984781	0.31359025984781	20.539918926807	3
1178	244.81	387.44	1.2178	6.06991599136834	10.3859149315798	178	0.602871197226801	0.602871197226801	21.1427901240338	3
1179	230.03	394.75	1.0938	5.46704479414154	10.9887861288066	179	-0.286850005132107	0.286850005132107	21.4296401291659	3
1180	240.77	399.75	1.1528	5.75389479927365	10.7019361236745	180	-0.00243093224688273	0.00243093224688273	21.4320710614128	3
1181	241.53	399.16	1.1533	5.75632573152053	10.6995051914276	181	-0.0928616118309016	0.0928616118309016	21.5249326732437	3
1182	235.35	393.59	1.1724	5.84918734335143	10.6066435795967	182	-0.173082375978018	0.173082375978018	21.6980150492217	3
1183	243.43	381.02	1.208	6.02226971932945	10.4335612036187	183	0.0238231360194465	0.0238231360194465	21.7218381852412	3
1184	242.66	380.41	1.2031	5.99844658331	10.4573843396381	184	0.268374920055802	0.268374920055802	21.990213105297	3
1185	245.99	376.64	1.1479	5.7300716632542	10.7257592596939	185	-0.221214834466286	0.221214834466286	22.2114279397633	3
1186	241.53	379.1	1.1934	5.95128649772049	10.5045444252276	186	-0.0923754253815261	0.0923754253815261	22.3038033651448	3
1187	236.92	368.77	1.2124	6.04366192310201	10.4121689998461	187	-0.137590765173536	0.137590765173536	22.4413941303183	3
1188	230.47	358.28	1.2407	6.18125268827555	10.2745782346726	188	-0.204198308738111	0.204198308738111	22.6455924390564	3
1189	237.03	338.98	1.2827	6.38545099701366	10.0703799259345	189	0.358319413190447	0.358319413190447	23.0039118522469	3
1190	251.49	350.1	1.209	6.02713158382321	10.4286993391249	190	0.0996682221221725	0.0996682221221725	23.103580074369	3
1191	238.95	367.23	1.1885	5.92746336170104	10.5283675612471	191	-0.455556703065737	0.455556703065737	23.5591367774348	3
1192	231.43	347.35	1.2822	6.38302006476678	10.0728108581814	192	0.1589829689461	0.1589829689461	23.7181197463809	3
1193	256.43	352.08	1.2495	6.22403709582068	10.2317938271275	193	-0.0262540682663293	0.0262540682663293	23.7443738146472	3
1194	252.2	353.08	1.2549	6.25029116408701	10.2055397588611	194	-0.0666075435645723	0.0666075435645723	23.8109813582118	3
1195	242.24	349.1	1.2686	6.31689870765158	10.1389322152966	195	-0.125436103939126	0.125436103939126	23.9364174621509	3
1196	238.46	332.94	1.2944	6.4423348115907	10.0134961113574	196	-0.180375172718662	0.180375172718662	24.1167926348696	3
1197	236.03	320.55	1.3315	6.62270998430937	9.83312093863876	197	0.0520219500832795	0.0520219500832795	24.1688145849529	3
1198	247.31	333.28	1.3208	6.57068803422609	9.88514288872204	198	0.0165303392787983	0.0165303392787983	24.1853449242317	3
1199	246.62	331.39	1.3174	6.55415769494729	9.90167322800084	199	0.00486186449376547	0.00486186449376547	24.1902067887254	3
1200	245.23	329.71	1.3164	6.54929583045352	9.90653509249461	200	0.0092375425381519	0.0092375425381519	24.1994443312636	3
1201	251.85	328.81	1.3145	6.54005828791537	9.91577263503276	201	-0.025767881816952	0.025767881816952	24.2252122130805	3
1202	252.15	326.92	1.3198	6.56582616973232	9.89000475321581	202	0.00923754253815368	0.00923754253815368	24.2344497556187	3
1203	255.01	333.63	1.3179	6.55658862719417	9.89924229575396	203	0.0379225430513621	0.0379225430513621	24.27237229867	3
1204	255.71	338.22	1.3101	6.51866608414281	9.93716483880532	204	-0.0281988140638347	0.0281988140638347	24.3005711127339	3
1205	258.57	327.16	1.3159	6.54686489820664	9.90896602474149	205	0.280043394840838	0.280043394840838	24.5806145075747	3
1206	275.71	326.68	1.2583	6.2668215033658	10.1890094195823	206	-0.0379225430513639	0.0379225430513639	24.6185370506261	3
1207	277.55	338.72	1.2661	6.30474404641717	10.151086876531	207	0.294142801872754	0.294142801872754	24.9126798524988	3
1208	279.89	340.75	1.2056	6.01060124454441	10.4452296784037	208	-0.467711364300147	0.467711364300147	25.380391216799	3
1209	277.66	333.09	1.3018	6.47831260884456	9.97751831410357	209	0.047646272038893	0.047646272038893	25.4280374888379	3
1210	277.27	328.91	1.292	6.43066633680567	10.0251645861425	210	-0.0690384758114568	0.0690384758114568	25.4970759646493	3
1211	278.34	321.96	1.3062	6.49970481261713	9.95612611033101	211	0.0598009332733032	0.0598009332733032	25.5568768979226	3
1212	279.61	327.47	1.2939	6.43990387934382	10.0159270436043	212	0.144397375464807	0.144397375464807	25.7012742733874	3
1213	279.4	344.25	1.2642	6.29550650387902	10.1603244190691	213	-0.0213922037725638	0.0213922037725638	25.72266647716	3
1214	271.66	349.38	1.2686	6.31689870765158	10.1389322152966	214	0.047646272038893	0.047646272038893	25.7703127491989	3
1215	272.28	351.34	1.2588	6.26925243561269	10.1865784873354	215	-0.00923754253815368	0.00923754253815368	25.779550291737	3
1216	271.46	351.53	1.2607	6.27848997815084	10.1773409447973	216	-0.0072927967406482	0.0072927967406482	25.7868430884777	3
1217	272.95	352.2	1.2622	6.28578277489149	10.1700481480566	217	0.206629240984993	0.206629240984993	25.9934723294627	3
1218	272.64	343.34	1.2197	6.07915353390649	10.3766773890416	218	-0.254275513023885	0.254275513023885	26.2477478424866	3
1219	266.94	336.6	1.272	6.33342904693038	10.1224018760178	219	-0.106474832413443	0.106474832413443	26.3542226749	3
1220	273.59	338.96	1.2939	6.43990387934382	10.0159270436043	220	0.0685522893620796	0.0685522893620796	26.4227749642621	3
1221	274.96	345.74	1.2798	6.37135158998174	10.0844793329664	221	0.25622025882139	0.25622025882139	26.6789952230835	3
1222	265.45	340.1	1.2271	6.11513133116035	10.3406995917878	222	-0.363181277684209	0.363181277684209	27.0421765007677	3
1223	270.18	335.56	1.3018	6.47831260884456	9.97751831410357	223	-0.0685522893620814	0.0685522893620814	27.1107287901298	3
1224	258.62	335.24	1.3159	6.54686489820664	9.90896602474149	224	0.173082375978019	0.173082375978019	27.2838111661078	3
1225	251.06	339	1.2803	6.37378252222862	10.0820484007195	225	-0.189612715256818	0.189612715256818	27.4734238813646	3
1226	254.79	337.27	1.3193	6.56339523748544	9.89243568546269	226	-0.00729279674064642	0.00729279674064642	27.4807166781053	3
1227	255.65	336.06	1.3208	6.57068803422609	9.88514288872204	227	0.0286850005132102	0.0286850005132102	27.5094016786185	3
1228	261.25	327.27	1.3149	6.54200303371288	9.91382788923525	228	0.0233369495700693	0.0233369495700693	27.5327386281885	3
1229	267.1	328.03	1.3101	6.51866608414281	9.93716483880532	229	-0.0636904248683141	0.0636904248683141	27.5964290530569	3
1230	272.36	320.2	1.3232	6.58235650901112	9.87347441393701	230	0.0568838145770432	0.0568838145770432	27.6533128676339	3
1231	275.91	322.67	1.3115	6.52547269443408	9.93035822851405	231	-0.097237289875288	0.097237289875288	27.7505501575092	3
1232	276.94	316.14	1.3315	6.62270998430937	9.83312093863876	232	0.0782760183496087	0.0782760183496087	27.8288261758588	3
1233	274.68	323.45	1.3154	6.54443396595976	9.91139695698837	233	-0.0189612715256828	0.0189612715256828	27.8477874473845	3
1234	251.2	322.93	1.3193	6.56339523748544	9.89243568546269	234	-0.0452153397920103	0.0452153397920103	27.8930027871765	3
1235	258.57	321.65	1.3286	6.60861057727745	9.84722034567068	235	0.0072927967406482	0.0072927967406482	27.9002955839171	3
1236	261.32	322.37	1.3271	6.6013177805368	9.85451314241133	236	0.118629493647854	0.118629493647854	28.018925077565	3
1237	263.02	328.43	1.3027	6.48268828688895	9.97314263605918	237	-0.0782760183496087	0.0782760183496087	28.0972010959146	3
1238	255.07	331.9	1.3188	6.56096430523856	9.89486661770957	238	0.267888733606425	0.267888733606425	28.365089829521	3
1239	240.17	337.14	1.2637	6.29307557163213	10.162755351316	239	-0.234828055048826	0.234828055048826	28.5999178845698	3
1240	249.37	336.22	1.312	6.52790362668096	9.92792729626717	240	0.372418820222363	0.372418820222363	28.9723367047922	3
1241	252.65	355.17	1.2354	6.1554848064586	10.3003461164895	241	-0.206143054535616	0.206143054535616	29.1784797593278	3
1242	244.5	353.43	1.2778	6.36162786099421	10.0942030619539	242	-0.0593147468239277	0.0593147468239277	29.2377945061518	3
1243	236.91	346.18	1.29	6.42094260781814	10.03488831513	243	0.0116684747850364	0.0116684747850364	29.2494629809368	3
1244	236.9	347.36	1.2876	6.40927413303311	10.046556789915	244	0.0520219500832795	0.0520219500832795	29.3014849310201	3
1245	235.98	351.49	1.2769	6.35725218294982	10.0985787399983	245	0.0666075435645723	0.0666075435645723	29.3680924745846	3
1246	231.62	351.6	1.2632	6.29064463938525	10.1651862835629	246	-0.00243093224688096	0.00243093224688096	29.3705234068315	3
1247	240.9	351.74	1.2637	6.29307557163213	10.162755351316	247	0.0427844075451276	0.0427844075451276	29.4133078143767	3
1248	242.15	351.02	1.2549	6.25029116408701	10.2055397588611	248	0.228021444757557	0.228021444757557	29.6413292591342	3
1249	255.71	369.14	1.208	6.02226971932945	10.4335612036187	249	0.0782760183496105	0.0782760183496105	29.7196052774838	3
1250	252.76	372.43	1.1919	5.94399370097984	10.5118372219683	250	0.242120851789473	0.242120851789473	29.9617261292733	3
1251	251.86	387.26	1.1421	5.70187284919037	10.7539580737578	251	0.0996682221221725	0.0996682221221725	30.0613943513955	3
1252	253.5	413.29	1.1216	5.60220462706819	10.8536262958799	252	0.297059920569012	0.297059920569012	30.3584542719645	3
1253	252.35	424.99	1.0605	5.30514470649918	11.1506862164489	253	0.0593147468239277	0.0593147468239277	30.4177690187884	3
1254	248.7	418.71	1.0483	5.24582995967525	11.2100009632729	254	-0.166275765686747	0.166275765686747	30.5840447844752	3
1255	247.37	423.79	1.0825	5.412105725362	11.0437251975861	255	-0.0140994070319174	0.0140994070319174	30.5981441915071	3
1256	249.63	422.32	1.0854	5.42620513239392	11.0296257905542	256	0.27275059810019	0.27275059810019	30.8708947896073	3
1257	254.97	439.63	1.0293	5.15345453429373	11.3023763886544	257	-0.1424526296673	0.1424526296673	31.0133474192746	3
1258	242.81	446.56	1.0586	5.29590716396103	11.1599237589871	258	-0.075845086102726	0.075845086102726	31.0891925053773	3
1259	233.17	439.18	1.0742	5.37175225006375	11.0840786728844	259	0.0189612715256793	0.0189612715256793	31.108153776903	3
1260	232.6	439.92	1.0703	5.35279097853807	11.1030399444101	260	0.140021697420419	0.140021697420419	31.2481754743234	3
1261	235.98	439.48	1.0415	5.21276928111766	11.2430616418305	261	-0.137590765173535	0.137590765173535	31.3857662394969	3
1262	239.42	445.56	1.0698	5.35036004629119	11.1054708766569	262	0.0379225430513621	0.0379225430513621	31.4236887825483	3
1263	235.68	445.12	1.062	5.31243750323983	11.1433934197083	263	-0.215866783523145	0.215866783523145	31.6395555660714	3
1264	232.98	420.31	1.1064	5.52830428676297	10.9275266361852	264	0.0520219500832813	0.0520219500832813	31.6915775161547	3
1265	231.05	424.5	1.0957	5.47628233667969	10.9795485862684	265	0.0904306795840206	0.0904306795840206	31.7820081957387	3
1266	236.18	425	1.0771	5.38585165709567	11.0699792658525	266	0.161413901192981	0.161413901192981	31.9434220969317	3
1267	236.64	421.4	1.0439	5.22443775590269	11.2313931670454	267	-0.375335938918621	0.375335938918621	32.3187580358503	3
1268	233.92	415.63	1.1211	5.59977369482131	10.8560572281268	268	0.420065092261256	0.420065092261256	32.7388231281116	3
1269	239.34	421.12	1.0347	5.17970860256006	11.2761223203881	269	-0.571755264466709	0.571755264466709	33.3105783925783	3
1270	243.87	408.98	1.1523	5.75146386702677	10.7043670559214	270	0.0875135608877606	0.0875135608877606	33.3980919534661	3
1271	249.79	410.39	1.1343	5.663950306139	10.7918806168091	271	-0.225590512510674	0.225590512510674	33.6236824659767	3
1272	244.02	400.48	1.1807	5.88954081864968	10.5662901042985	272	0.311159327600929	0.311159327600929	33.9348417935777	3
1273	235.34	416.23	1.1167	5.57838149104875	10.8774494318994	273	0.0972372898752916	0.0972372898752916	34.0320790834529	3
1274	237.37	414.2	1.0967	5.48114420117346	10.9746867217747	274	-0.229966190555061	0.229966190555061	34.262045274008	3
1275	242.02	410.87	1.144	5.71111039172852	10.7447205312196	275	-0.0690384758114568	0.0690384758114568	34.3310837498195	3
1276	231.71	387.31	1.1582	5.78014886753997	10.6756820554082	276	-0.253789326574509	0.253789326574509	34.584873076394	3
1277	233.01	379.99	1.2104	6.03393819411448	10.4218927288336	277	0.237258987295709	0.237258987295709	34.8221320636897	3
1278	230.3	379.8	1.1616	5.79667920681877	10.6591517161294	278	-0.424926956755021	0.424926956755021	35.2470590204447	3
1279	237.12	359.09	1.249	6.22160616357379	10.2342247593743	279	0.132728900679773	0.132728900679773	35.3797879211245	3
1280	232.79	364.97	1.2217	6.08887726289402	10.3669536600541	280	0.0666075435645741	0.0666075435645741	35.4463954646891	3
1281	234.81	370.59	1.208	6.02226971932945	10.4335612036187	281	0.0189612715256811	0.0189612715256811	35.4653567362147	3
1282	238.49	371.23	1.2041	6.00330844780377	10.4525224751444	282	-0.140021697420419	0.140021697420419	35.6053784336352	3
1283	255.03	363.63	1.2329	6.14333014522419	10.3125007777239	283	-0.158982968946098	0.158982968946098	35.7643614025813	3
1284	245.6	356.4	1.2656	6.30231311417029	10.1535178087778	284	0.140021697420419	0.140021697420419	35.9043831000017	3
1285	251.84	364.78	1.2368	6.16229141674987	10.2935395061983	285	0.0520219500832795	0.0520219500832795	35.956405050085	3
1286	249.1	368.65	1.2261	6.11026946666659	10.3455614562815	286	-0.0495910178363985	0.0495910178363985	36.0059960679213	3
1287	245.61	362.61	1.2363	6.15986048450298	10.2959704384451	287	-0.00729279674064642	0.00729279674064642	36.013288864662	3
1288	243.01	365.06	1.2378	6.16715328124363	10.2886776417045	288	-0.0568838145770449	0.0568838145770449	36.070172679239	3
1289	248.46	363.32	1.2495	6.22403709582068	10.2317938271275	289	-0.00729279674064642	0.00729279674064642	36.0774654759797	3
1290	240.25	340.17	1.251	6.23132989256132	10.2245010303868	290	-0.156552036699217	0.156552036699217	36.2340175126789	3
1291	236.3	336.18	1.2832	6.38788192926054	10.0679489936876	291	-0.158982968946102	0.158982968946102	36.393000481625	3
1292	233.79	325.14	1.3159	6.54686489820664	9.90896602474149	292	0.0330606785576002	0.0330606785576002	36.4260611601826	3
1293	232.38	323.62	1.3091	6.51380421964904	9.94202670329909	293	-0.104530086615938	0.104530086615938	36.5305912467985	3
1294	246.46	324.82	1.3306	6.61833430626498	9.83749661668315	294	0.0170165257281774	0.0170165257281774	36.5476077725267	3
1295	248.97	325.06	1.3271	6.6013177805368	9.85451314241133	295	-0.0359777972538602	0.0359777972538602	36.5835855697806	3
1296	243.09	319.6	1.3345	6.63729557779066	9.81853534515747	296	0	0	36.5835855697806	3
1297	244.44	320.7	1.3345	6.63729557779066	9.81853534515747	297	-0.0923754253815243	0.0923754253815243	36.6759609951621	3
1298	242.67	315.23	1.3535	6.72967100317219	9.72615991977594	298	0.0379225430513639	0.0379225430513639	36.7138835382135	3
1299	245.67	317.19	1.3457	6.69174846012082	9.76408246282731	299	0.0520219500832795	0.0520219500832795	36.7659054882968	3
1300	241.6	320.16	1.335	6.63972651003754	9.81610441291059	300	0.273236784549567	0.273236784549567	37.0391422728463	3
1301	232.03	337.17	1.2788	6.36648972548798	10.0893411974602	301	-0.156552036699217	0.156552036699217	37.1956943095455	3
1302	238.4	329.13	1.311	6.5230417621872	9.93278916076094	302	-0.0262540682663293	0.0262540682663293	37.2219483778119	3
1303	234.16	328.18	1.3164	6.54929583045352	9.90653509249461	303	-0.0286850005132102	0.0286850005132102	37.2506333783251	3
1304	242.63	322.03	1.3223	6.57798083096673	9.8778500919814	304	0.0666075435645723	0.0666075435645723	37.3172409218896	3
1305	251.39	320.27	1.3086	6.51137328740216	9.94445763554597	305	-0.0354916108044812	0.0354916108044812	37.3527325326941	3
1306	250.41	326.88	1.3159	6.54686489820664	9.90896602474149	306	0.0403534752982466	0.0403534752982466	37.3930860079924	3
1307	257.19	326.68	1.3076	6.5065114229084	9.94931950003973	307	-0.0452153397920103	0.0452153397920103	37.4383013477844	3
1308	248.67	328.29	1.3169	6.55172676270041	9.90410416024772	308	0.0140994070319174	0.0140994070319174	37.4524007548163	3
1309	241.35	326.97	1.314	6.53762735566849	9.91820356727964	309	-0.102099154369055	0.102099154369055	37.5544999091854	3
1310	243.05	319.57	1.335	6.63972651003754	9.81610441291059	310	-0.0593147468239259	0.0593147468239259	37.6138146560093	3
1311	254.5	316.25	1.3472	6.69904125686147	9.75678966608666	311	0.052508136532655	0.052508136532655	37.6663227925419	3
1312	248.32	317.86	1.3364	6.64653312032881	9.80929780261932	312	0.0189612715256828	0.0189612715256828	37.6852840640676	3
1313	230.23	318.05	1.3325	6.62757184880313	9.828259074145	313	0.0617456790708086	0.0617456790708086	37.7470297431384	3
1314	252.47	326.12	1.3198	6.56582616973232	9.89000475321581	314	0.0948063576284088	0.0948063576284088	37.8418361007668	3
1315	257.16	339.15	1.3003	6.47101981210391	9.98481111084422	315	0.0165303392787983	0.0165303392787983	37.8583664400456	3
1316	270.46	337.95	1.2969	6.45448947282512	10.001341450123	316	-0.0116684747850329	0.0116684747850329	37.8700349148307	3
1317	269.47	334.3	1.2993	6.46615794761015	9.98967297533798	317	-0.156552036699217	0.156552036699217	38.0265869515299	3
1318	265.86	319.62	1.3315	6.62270998430937	9.83312093863876	318	-0.0831378828433742	0.0831378828433742	38.1097248343733	3
1319	256.67	316.59	1.3486	6.70584786715274	9.74998305579539	319	0.149259239958571	0.149259239958571	38.2589840743318	3
1320	257.47	333.72	1.3179	6.55658862719417	9.89924229575396	320	0.510495771845275	0.510495771845275	38.7694798461771	3
1321	250.13	349.33	1.2129	6.0460928553489	10.4097380675992	321	-0.303866530860283	0.303866530860283	39.0733463770374	3
1322	256.81	346.46	1.2754	6.34995938620918	10.105871536739	322	-0.0427844075451276	0.0427844075451276	39.1161307845825	3
1323	249.23	342.48	1.2842	6.39274379375431	10.0630871291938	323	-0.00243093224688096	0.00243093224688096	39.1185617168294	3
1324	251.04	341.26	1.2847	6.39517472600119	10.0606561969469	324	-0.00680661029127094	0.00680661029127094	39.1253683271207	3
1325	245.84	343.87	1.2861	6.40198133629246	10.0538495866557	325	0.261082123315155	0.261082123315155	39.3864504504358	3
1326	256.17	371.93	1.2324	6.1408992129773	10.3149317099708	326	0.0092375425381519	0.0092375425381519	39.395687992974	3
1327	262.85	362.29	1.2305	6.13166167043915	10.324169252509	327	-0.0568838145770449	0.0568838145770449	39.452571807551	3
1328	277.7	361.16	1.2422	6.1885454850162	10.2672854379319	328	-0.151690172205454	0.151690172205454	39.6042619797565	3
1329	278.34	343.89	1.2734	6.34023565722165	10.1155952657265	329	0.023336949570071	0.023336949570071	39.6275989293265	3
1330	266.71	354.11	1.2686	6.31689870765158	10.1389322152966	330	0.00729279674064642	0.00729279674064642	39.6348917260672	3
1331	271.79	345.21	1.2671	6.30960591091093	10.1462250120372	331	0.175513308224899	0.175513308224899	39.8104050342921	3
1332	268.37	347.89	1.231	6.13409260268603	10.3217383202621	332	-0.116198561400973	0.116198561400973	39.9266035956931	3
1333	266.3	345.89	1.2549	6.25029116408701	10.2055397588611	333	-0.0875135608877606	0.0875135608877606	40.0141171565808	3
1334	267.83	341.17	1.2729	6.33780472497477	10.1180261979734	334	-0.0311159327600947	0.0311159327600947	40.0452330893409	3
1335	267.91	342.6	1.2793	6.36892065773486	10.0869102652133	335	0.261082123315155	0.261082123315155	40.3063152126561	3
1336	272.72	360.03	1.2256	6.10783853441971	10.3479923885284	336	-0.118629493647852	0.118629493647852	40.4249447063039	3
1337	271.94	356.83	1.25	6.22646802806756	10.2293628948806	337	0.320396870139081	0.320396870139081	40.745341576443	3
1338	247.48	374.31	1.1841	5.90607115792848	10.5497597650197	338	-0.211004919029381	0.211004919029381	40.9563464954724	3
1339	248.51	371.98	1.2275	6.11707607695786	10.3387548459903	339	-0.0238231360194447	0.0238231360194447	40.9801696314918	3
1340	256.22	371.03	1.2324	6.1408992129773	10.3149317099708	340	-0.0452153397920121	0.0452153397920121	41.0253849712838	3
1341	266.42	367.73	1.2417	6.18611455276931	10.2697163701788	341	0.028685000513212	0.028685000513212	41.0540699717971	3
1342	261.81	363.58	1.2358	6.1574295522561	10.298401370692	342	0.253789326574507	0.253789326574507	41.3078592983716	3
1343	264.96	359.57	1.1836	5.90364022568159	10.5521906972665	343	-0.3014355986134	0.3014355986134	41.609294896985	3
1344	273.99	356.14	1.2456	6.205075824295	10.2507550986531	344	0.249413648530121	0.249413648530121	41.8587085455151	3
1345	275.83	369.03	1.1943	5.95566217576487	10.5001687471833	345	0.0831378828433742	0.0831378828433742	41.9418464283585	3
1346	270.66	371.41	1.1772	5.8725242929215	10.5833066300266	346	-0.297059920569012	0.297059920569012	42.2389063489275	3
1347	276.57	364.51	1.2383	6.16958421349051	10.2862467094576	347	0.0354916108044794	0.0354916108044794	42.2743979597319	3
1348	268.95	363.86	1.231	6.13409260268603	10.3217383202621	348	0.185237037212429	0.185237037212429	42.4596349969444	3
1349	262.57	361.08	1.1929	5.9488555654736	10.5069753574745	349	-0.322827802385966	0.322827802385966	42.7824627993303	3
1350	260.79	347.73	1.2593	6.27168336785957	10.1841475550886	350	-0.0495910178363985	0.0495910178363985	42.8320538171667	3
1351	262.84	339.34	1.2695	6.32127438569597	10.1345565372522	351	0.220728648016911	0.220728648016911	43.0527824651837	3
1352	266.03	338.52	1.2241	6.10054573767906	10.3552851852691	352	-0.110364324008456	0.110364324008456	43.1631467891921	3
1353	263.3	343.03	0.14063	0.832861414620002	10.2449208612606	353	-0.110364324008454	0.110364324008454	43.2735111132006	3
1354	261.91	349.86	1.2695	6.32127438569597	10.1345565372522	354	0.327689666879731	0.327689666879731	43.6012007800803	3
1355	251.6	349.12	1.2021	5.99358471881624	10.4622462041319	355	-0.596064586935533	0.596064586935533	44.1972653670158	3
1356	246.98	320.97	1.3247	6.58964930575177	9.86618161719636	356	0.0923754253815261	0.0923754253815261	44.2896407923974	3
1357	248.06	337.3	1.3057	6.49727388037024	9.95855704257789	357	0.097723476324667	0.097723476324667	44.387364268722	3
1358	250.06	339.57	1.2856	6.39955040404558	10.0562805189026	358	0.149259239958571	0.149259239958571	44.5366235086806	3
1359	240.76	340.06	1.2549	6.25029116408701	10.2055397588611	359	-0.047160085589514	0.047160085589514	44.5837835942701	3
1360	243.8	345.96	1.2646	6.29745124967652	10.1583796732716	360	0.0209060173231865	0.0209060173231865	44.6046896115933	3
1361	242.95	349.45	1.2603	6.27654523235333	10.1792856905948	361	-0.196905511997462	0.196905511997462	44.8015951235908	3
1362	254.63	339.89	1.3008	6.4734507443508	9.98238017859734	362	0.0690384758114551	0.0690384758114551	44.8706335994022	3
1363	264.27	343.46	1.2866	6.40441226853934	10.0514186544088	363	0.0238231360194465	0.0238231360194465	44.8944567354217	3
1364	264.02	345.08	1.2817	6.3805891325199	10.0752417904282	364	0.0427844075451276	0.0427844075451276	44.9372411429668	3
1365	259.35	343.56	1.2729	6.33780472497477	10.1180261979734	365	0	0	44.9372411429668	3
1366	267.9	344.79	1.2729	6.33780472497477	10.1180261979734	366	-0.0739003403052223	0.0739003403052223	45.011141483272	3
1367	255.43	341.03	1.2881	6.41170506527999	10.0441258576681	367	0.0617456790708104	0.0617456790708104	45.0728871623428	3
1368	256.23	348.73	1.2754	6.34995938620918	10.105871536739	368	0.218297715770028	0.218297715770028	45.2911848781128	3
1369	252.18	351.15	1.2305	6.13166167043915	10.324169252509	369	-0.102099154369055	0.102099154369055	45.3932840324819	3
1370	246.77	357.53	1.2515	6.23376082480821	10.2220700981399	370	-0.0568838145770467	0.0568838145770467	45.4501678470589	3
1371	241.11	357.82	1.2632	6.29064463938525	10.1651862835629	371	0.0879997473371397	0.0879997473371397	45.5381675943961	3
1372	251.55	354.4	1.2451	6.20264489204811	10.2531860309	372	0.199336444244345	0.199336444244345	45.7375040386404	3
1373	264.71	358.74	1.2041	6.00330844780377	10.4525224751444	373	-0.140021697420419	0.140021697420419	45.8775257360609	3
1374	268.91	375.42	1.2329	6.14333014522419	10.3125007777239	374	0.0452153397920121	0.0452153397920121	45.9227410758529	3
1375	269.82	374.75	1.2236	6.09811480543218	10.357716117516	375	0.0233369495700693	0.0233369495700693	45.9460780254229	3
1376	279.66	370.93	1.2188	6.07477785586211	10.381053067086	376	-0.0972372898752898	0.0972372898752898	46.0433153152982	3
1377	278.43	353.69	1.2388	6.1720151457374	10.2838157772107	377	0.0403534752982448	0.0403534752982448	46.0836687905965	3
1378	265.89	374.09	1.2305	6.13166167043915	10.324169252509	378	-0.00437567804438821	0.00437567804438821	46.0880444686409	3
1379	262.4	372.8	1.2314	6.13603734848354	10.3197935744646	379	-0.0384087295007394	0.0384087295007394	46.1264531981416	3
1380	265	376.76	1.2393	6.17444607798428	10.2813848449639	380	-0.0116684747850364	0.0116684747850364	46.1381216729266	3
1381	266.52	375.13	1.2417	6.18611455276931	10.2697163701788	381	0.256220258821392	0.256220258821392	46.394341931748	3
1382	279	378.11	1.189	5.92989429394792	10.5259366290002	382	-0.182806104965545	0.182806104965545	46.5771480367136	3
1383	270.73	376.14	1.2266	6.11270039891347	10.3431305240347	383	-0.0617456790708104	0.0617456790708104	46.6388937157844	3
1384	263.34	370.64	1.2393	6.17444607798428	10.2813848449639	384	0.0952925440777843	0.0952925440777843	46.7341862598622	3
1385	254.61	378.26	1.2197	6.07915353390649	10.3766773890416	385	0.0948063576284088	0.0948063576284088	46.8289926174906	3
1386	252.2	374.41	1.2002	5.98434717627809	10.47148374667	386	-0.0641766113176914	0.0641766113176914	46.8931692288083	3
1387	245.62	388.42	1.2134	6.04852378759578	10.4073071353524	387	0.0593147468239259	0.0593147468239259	46.9524839756322	3
1388	240.72	381.4	1.2012	5.98920904077185	10.4666218821763	388	-0.121060425894736	0.121060425894736	47.0735444015269	3
1389	235.37	367.08	1.2261	6.11026946666659	10.3455614562815	389	0.0714694080583378	0.0714694080583378	47.1450138095853	3
1390	233.98	375.61	1.2114	6.03880005860825	10.4170308643399	390	0.102099154369057	0.102099154369057	47.2471129639543	3
1391	244.8	379.25	1.1904	5.93670090423919	10.5191300187089	391	0.287336191581483	0.287336191581483	47.5344491555358	3
1392	233.5	384.28	1.1313	5.64936471265771	10.8064662102904	392	-0.370474074424857	0.370474074424857	47.9049232299607	3
1393	240.28	386.8	1.2075	6.01983878708257	10.4359921358656	393	0.0782760183496087	0.0782760183496087	47.9831992483103	3
1394	253.21	394.52	1.1914	5.94156276873296	10.5142681542152	394	0.0782760183496087	0.0782760183496087	48.0614752666599	3
1395	250.73	395.67	1.1753	5.86328675038335	10.5925441725648	395	0.123491358141621	0.123491358141621	48.1849666248015	3
1396	252.1	398.08	1.1499	5.73979539224173	10.7160355307064	396	-0.052021950083283	0.052021950083283	48.2369885748848	3
1397	259.08	396.72	1.1606	5.79181734232501	10.6640135806231	397	-0.1093919511097	0.1093919511097	48.3463805259945	3
1398	257.36	392.98	1.1831	5.90120929343471	10.5546216295134	398	0.201767376491226	0.201767376491226	48.5481479024857	3
1399	264.48	405.88	1.1416	5.69944191694348	10.7563890060046	399	-0.175513308224899	0.175513308224899	48.7236612107106	3
1400	258.93	395.45	1.1777	5.87495522516838	10.5808756977797	400	0.168220511484252	0.168220511484252	48.8918817221949	3
1401	246.5	411.28	1.1431	5.70673471368413	10.749096209264	401	0.123491358141621	0.123491358141621	49.0153730803365	3
1402	256.45	415.51	1.1177	5.58324335554251	10.8725875674056	402	0.140021697420417	0.140021697420417	49.1553947777569	3
1403	254.32	416.18	1.0889	5.44322165812209	11.012609264826	403	-0.185237037212429	0.185237037212429	49.3406318149693	3
1404	252.25	413.04	1.127	5.62845869533452	10.8273722276136	404	0.368043142177976	0.368043142177976	49.7086749571473	3
1405	252.38	419.88	1.0513	5.26041555315655	11.1954153697916	405	-0.220728648016911	0.220728648016911	49.9294036051642	3
1406	258.93	422.88	1.0967	5.48114420117346	10.9746867217747	406	0.0807069505964915	0.0807069505964915	50.0101105557607	3
1407	238.68	426.88	1.0801	5.40043725057697	11.0553936723712	407	0.0568838145770449	0.0568838145770449	50.0669943703378	3
1408	240.61	422.3	1.0684	5.34355343599992	11.1122774869482	408	-0.106474832413443	0.106474832413443	50.1734692027512	3
1409	238.65	424.83	1.0903	5.45002826841336	11.0058026545348	409	0.0354916108044829	0.0354916108044829	50.2089608135557	3
1410	235.86	431.23	1.083	5.41453665760888	11.0412942653392	410	0.0948063576284071	0.0948063576284071	50.3037671711841	3
1411	236.61	444.23	1.0635	5.31973029998047	11.1361006229677	411	0.173568562427393	0.173568562427393	50.4773357336115	3
1412	240.55	450.63	1.0278	5.14616173755308	11.309669185395	412	0.0379225430513639	0.0379225430513639	50.5152582766628	3
1413	248.4	446.79	1.02	5.10823919450172	11.3475917284464	413	-0.0165303392788001	0.0165303392788001	50.5317886159416	3
1414	246.37	445.5	1.0234	5.12476953378052	11.3310613891676	414	0	0	50.5317886159416	3
1415	256.81	452.98	1.0234	5.12476953378052	11.3310613891676	415	0.0140994070319191	0.0140994070319191	50.5458880229736	3
1416	263.14	448.93	1.0205	5.1106701267486	11.3451607961995	416	0.00729279674064642	0.00729279674064642	50.5531808197142	3
1417	264.36	463.02	1.019	5.10337733000795	11.3524535929402	417	-0.00243093224688451	0.00243093224688451	50.5556117519611	3
1418	262.4	467.27	1.0195	5.10580826225484	11.3500226606933	418	-0.0165303392787983	0.0165303392787983	50.5721420912399	3
1419	274.35	475.52	1.0229	5.12233860153363	11.3334923214145	419	-0.0170165257281756	0.0170165257281756	50.5891586169681	3
1420	264.87	479.37	1.0264	5.13935512726181	11.3164757956863	420	0.0145855934812928	0.0145855934812928	50.6037442104494	3
1421	269.11	481.47	1.0234	5.12476953378052	11.3310613891676	421	0.0379225430513639	0.0379225430513639	50.6416667535007	3
1422	274.72	491.27	1.0156	5.08684699072915	11.368983932219	422	-0.0427844075451276	0.0427844075451276	50.6844511610458	3
1423	264.2	491.3	1.0244	5.12963139827428	11.3261995246739	423	0.0306297463107157	0.0306297463107157	50.7150809073566	3
1424	265.53	494.51	1.0181	5.09900165196356	11.3568292709846	424	-0.0189612715256811	0.0189612715256811	50.7340421788822	3
1425	247.09	481.69	1.022	5.11796292348925	11.3378679994589	425	-0.00437567804438821	0.00437567804438821	50.7384178569266	3
1426	261.53	481.37	1.0229	5.12233860153363	11.3334923214145	426	0.0116684747850364	0.0116684747850364	50.7500863317117	3
1427	257.69	493.53	1.0205	5.1106701267486	11.3451607961995	427	0.0165303392787983	0.0165303392787983	50.7666166709905	3
1428	257.79	491.3	1.0171	5.0941397874698	11.3616911354783	428	-0.0189612715256811	0.0189612715256811	50.7855779425161	3
1429	256.32	493.06	1.021	5.11310105899548	11.3427298639527	429	0.0140994070319156	0.0140994070319156	50.7996773495481	3
1430	250.04	476.05	1.0181	5.09900165196356	11.3568292709846	430	0	0	50.7996773495481	3
1431	243.73	476.54	1.0181	5.09900165196356	11.3568292709846	431	-0.0092375425381519	0.0092375425381519	50.8089148920862	3
1432	241.55	470.25	1.02	5.10823919450172	11.3475917284464	432	-0.0286850005132102	0.0286850005132102	50.8375998925994	3
1433	247.33	472.49	1.0259	5.13692419501493	11.3189067279332	433	0.0238231360194465	0.0238231360194465	50.8614230286189	3
1434	252.32	472.29	1.021	5.11310105899548	11.3427298639527	434	0.00729279674064465	0.00729279674064465	50.8687158253595	3
1435	239.8	464.91	1.0195	5.10580826225484	11.3500226606933	435	0	0	50.8687158253595	3
1436	235.81	469.6	1.0195	5.10580826225484	11.3500226606933	436	-0.0145855934812928	0.0145855934812928	50.8833014188408	3
1437	245.24	475.11	1.0225	5.12039385573613	11.335437067212	437	0.0072927967406482	0.0072927967406482	50.8905942155815	3
1438	234.47	469.44	1.021	5.11310105899548	11.3427298639527	438	-0.0116684747850364	0.0116684747850364	50.9022626903665	3
1439	237.56	468.3	1.0234	5.12476953378052	11.3310613891676	439	0.0165303392788001	0.0165303392788001	50.9187930296453	3
1440	236.44	473.15	1.02	5.10823919450172	11.3475917284464	440	-0.00729279674064642	0.00729279674064642	50.9260858263859	3
1441	250.91	467.92	1.0215	5.11553199124236	11.3402989317058	441	0.00972372898752738	0.00972372898752738	50.9358095553735	3
1442	254.02	466.76	1.0195	5.10580826225484	11.3500226606933	442	0	0	50.9358095553735	3
1443	257.82	468.97	1.0195	5.10580826225484	11.3500226606933	443	-0.00972372898752738	0.00972372898752738	50.945533284361	3
1444	263.37	465.13	1.0215	5.11553199124236	11.3402989317058	444	0.00729279674064642	0.00729279674064642	50.9528260811016	3
1445	266.32	466.52	1.02	5.10823919450172	11.3475917284464	445	0.0213922037725638	0.0213922037725638	50.9742182848742	3
1446	260.3	474.77	1.0156	5.08684699072915	11.368983932219	446	-0.0121546612344119	0.0121546612344119	50.9863729461086	3
1447	250.45	464	1.0181	5.09900165196356	11.3568292709846	447	-0.0116684747850329	0.0116684747850329	50.9980414208937	3
1448	253.47	464.71	1.0205	5.1106701267486	11.3451607961995	448	0.00729279674064642	0.00729279674064642	51.0053342176343	3
1449	250.79	471.46	1.019	5.10337733000795	11.3524535929402	449	-0.0145855934812946	0.0145855934812946	51.0199198111156	3
1450	263.69	471.68	1.022	5.11796292348925	11.3378679994589	450	0	0	51.0199198111156	3
1451	277.85	467.66	1.022	5.11796292348925	11.3378679994589	451	0.0145855934812946	0.0145855934812946	51.0345054045969	3
1452	271.57	469.15	1.019	5.10337733000795	11.3524535929402	452	-0.00486186449376547	0.00486186449376547	51.0393672690907	3
1453	279.79	479.84	1.02	5.10823919450172	11.3475917284464	453	-0.00972372898752916	0.00972372898752916	51.0490909980782	3
1454	264.5	490.01	1.022	5.11796292348925	11.3378679994589	454	0.00972372898752916	0.00972372898752916	51.0588147270657	3
1455	261.22	490.3	1.02	5.10823919450172	11.3475917284464	455	-0.00486186449376369	0.00486186449376369	51.0636765915595	3
1456	259.1	474.09	1.021	5.11310105899548	11.3427298639527	456	0	0	51.0636765915595	3
1457	246.41	468.03	1.021	5.11310105899548	11.3427298639527	457	-0.0831378828433742	0.0831378828433742	51.1468144744029	3
1458	231.99	453.08	1.0381	5.19623894183886	11.2595919811093	458	0.028685000513212	0.028685000513212	51.1754994749161	3
1459	231.92	456.41	1.0322	5.16755394132564	11.2882769816225	459	0.0544528823301622	0.0544528823301622	51.2299523572462	3
1460	231.32	448.37	1.021	5.11310105899548	11.3427298639527	460	-0.215866783523145	0.215866783523145	51.4458191407694	3
1461	235.64	434.75	1.0654	5.32896784251863	11.1268630804295	461	0.0330606785575984	0.0330606785575984	51.478879819327	3
1462	230.18	432.89	1.0586	5.29590716396103	11.1599237589871	462	0.180375172718664	0.180375172718664	51.6592549920456	3
1463	248.17	447.4	1.0215	5.11553199124236	11.3402989317058	463	-0.294142801872756	0.294142801872756	51.9533977939184	3
1464	243.24	439.74	1.082	5.40967479311512	11.046156129833	464	0.0782760183496087	0.0782760183496087	52.031673812268	3
1465	248.04	436.6	1.0659	5.33139877476551	11.1244321481826	465	0.220728648016912	0.220728648016912	52.2524024602849	3
1466	250.36	440.29	1.0205	5.1106701267486	11.3451607961995	466	-0.187667969459312	0.187667969459312	52.4400704297442	3
1467	250.23	434.18	1.0591	5.29833809620791	11.1574928267402	467	0.192529833953074	0.192529833953074	52.6326002636973	3
1468	250.75	441.72	1.0195	5.10580826225484	11.3500226606933	468	-0.166275765686745	0.166275765686745	52.798876029384	3
1469	253.86	445.77	1.0537	5.27208402794158	11.1837468950065	469	0.166275765686745	0.166275765686745	52.9651517950708	3
1470	244.1	451.2	1.0195	5.10580826225484	11.3500226606933	470	-0.00243093224688096	0.00243093224688096	52.9675827273177	3
1471	248.01	463.22	1.02	5.10823919450172	11.3475917284464	471	-0.00972372898752916	0.00972372898752916	52.9773064563052	3
1472	249.59	464.29	1.022	5.11796292348925	11.3378679994589	472	0.0072927967406482	0.0072927967406482	52.9845992530458	3
1473	256.67	469.78	1.0205	5.1106701267486	11.3451607961995	473	-0.0714694080583396	0.0714694080583396	53.0560686611042	3
1474	233.09	458.03	1.0352	5.18213953480694	11.2736913881412	474	0.078762204798986	0.078762204798986	53.1348308659032	3
1475	250.07	457.77	1.019	5.10337733000795	11.3524535929402	475	-0.0145855934812946	0.0145855934812946	53.1494164593845	3
1476	251.11	456.4	1.022	5.11796292348925	11.3378679994589	476	-0.0544528823301622	0.0544528823301622	53.2038693417146	3
1477	253.11	450.93	1.0332	5.17241580581941	11.2834151171287	477	0.0690384758114568	0.0690384758114568	53.2729078175261	3
1478	244.78	458.17	1.019	5.10337733000795	11.3524535929402	478	0.0092375425381519	0.0092375425381519	53.2821453600642	3
1479	252.7	455.5	1.0171	5.0941397874698	11.3616911354783	479	-0.0092375425381519	0.0092375425381519	53.2913829026024	3
1480	262.25	470.86	1.019	5.10337733000795	11.3524535929402	480	-0.0121546612344119	0.0121546612344119	53.3035375638368	3
1481	277.81	494.45	1.0215	5.11553199124236	11.3402989317058	481	0	0	53.3035375638368	3
1482	279.18	481.31	1.0215	5.11553199124236	11.3402989317058	482	0.00972372898752738	0.00972372898752738	53.3132612928243	3
1483	274.56	481.34	1.0195	5.10580826225484	11.3500226606933	483	-0.00486186449376191	0.00486186449376191	53.3181231573181	3
1484	273.33	490.17	1.0205	5.1106701267486	11.3451607961995	484	0.00729279674064642	0.00729279674064642	53.3254159540587	3
1485	271.77	484.21	1.019	5.10337733000795	11.3524535929402	485	-0.00486186449376547	0.00486186449376547	53.3302778185525	3
1486	263.24	484.22	1.02	5.10823919450172	11.3475917284464	486	-0.00486186449376369	0.00486186449376369	53.3351396830463	3
1487	270.97	455.29	1.021	5.11310105899548	11.3427298639527	487	-0.00243093224688273	0.00243093224688273	53.3375706152931	3
1488	272.02	450.61	1.0215	5.11553199124236	11.3402989317058	488	-0.0782760183496087	0.0782760183496087	53.4158466336428	3
1489	262.2	442.17	1.0376	5.19380800959197	11.2620229133562	489	0.0140994070319174	0.0140994070319174	53.4299460406747	3
1490	253.09	446.14	1.0347	5.17970860256006	11.2761223203881	490	0.0666075435645741	0.0666075435645741	53.4965535842392	3
1491	248.4	449.89	1.021	5.11310105899548	11.3427298639527	491	-0.0855688150902569	0.0855688150902569	53.5821223993295	3
1492	242.16	452.65	1.0386	5.19866987408574	11.2571610488624	492	0.0831378828433742	0.0831378828433742	53.6652602821729	3
1493	240.35	461.16	1.0215	5.11553199124236	11.3402989317058	493	-0.00486186449376547	0.00486186449376547	53.6701221466666	3
1494	239.85	458.56	1.0225	5.12039385573613	11.335437067212	494	-0.00680661029127094	0.00680661029127094	53.6769287569579	3
1495	267.62	452.1	1.0239	5.1272004660274	11.3286304569207	495	0.0140994070319191	0.0140994070319191	53.6910281639898	3
1496	249.64	445.18	1.021	5.11310105899548	11.3427298639527	496	-0.142452629667302	0.142452629667302	53.8334807936571	3
1497	238.05	438.4	1.0503	5.25555368866278	11.2002772342853	497	-0.0306297463107157	0.0306297463107157	53.8641105399679	3
1498	235.42	439.29	1.0566	5.2861834349735	11.1696474879746	498	-0.0593147468239277	0.0593147468239277	53.9234252867918	3
1499	239.53	436.93	1.0688	5.34549818179743	11.1103327411507	499	-0.028685000513212	0.028685000513212	53.952110287305	3
1500	259.01	427.16	1.0747	5.37418318231064	11.0816477406375	500	NA	NA	NA	3
