# Supplementary material for: Assessment of crusting effects on interrill erosion by laser scanning
Source: PeerJ. 2020 Jan 31;8:e8487. doi: 10.7717/peerj.8487 (PMC6996510; doi:10.7717/peerj.8487)
Supplement: Data S1 — Each has two transects and four subplots. [file peerj-08-8487-s001.zip › raw data for uploading/os7transectaleft.txt]

x	y	z	cal	h	h2	h0mm	code	deltah	absh	cumsumh	number
92	255	91	1.0762	5.38147597905128	11.0743549438968	1.41966443217924	3.29664432179243	1	-0.468838145770449	0.468838145770449	0.468838145770449	1
93	255	92	1.0879	5.43835979362833	11.0174711293198	1.3627806176022	2.82780617602198	2	-0.0166847478503462	0.0166847478503462	0.485522893620796	1
94	255	93	1.0903	5.45002826841336	11.0058026545348	1.35111214281716	2.81112142817163	3	0.35767881816952	0.35767881816952	0.843201711790316	1
95	255	94	1.085	5.42426038659641	11.0315705363517	1.37688002463412	3.16880024634115	4	0.221546612344119	0.221546612344119	1.06474832413443	1
96	255	95	1.0825	5.412105725362	11.0437251975861	1.38903468586853	3.39034685868527	5	-0.162540682663292	0.162540682663292	1.22728900679773	1
97	255	96	1.0879	5.43835979362833	11.0174711293198	1.3627806176022	3.22780617602198	6	-0.230606785575984	0.230606785575984	1.45789579237371	1
98	255	97	1.0947	5.47142047218593	10.9844104507622	1.3297199390446	2.99719939044599	7	-1.30021697420417	1.30021697420417	2.75811276657788	1
99	255	98	1.1235	5.61144216960635	10.8443887533418	1.18969824162418	1.69698241624182	8	-0.731378828433742	0.731378828433742	3.48949159501163	1
100	255	99	1.1406	5.69458005244972	10.7612508704984	1.10656035878081	0.965603587808077	9	0.552153397920103	0.552153397920103	4.04164499293173	1
101	255	100	1.1313	5.64936471265771	10.8064662102904	1.15177569857282	1.51775698572818	10	1.35436103939125	1.35436103939125	5.39600603232298	1
102	255	101	1.1055	5.52392860871858	10.9319023142295	1.27721180251194	2.87211802511943	11	0.197237289875292	0.197237289875292	5.59324332219827	1
103	255	102	1.1035	5.51420487973106	10.9416260432171	1.28693553149947	3.06935531499472	12	-0.0896127152568105	0.0896127152568105	5.68285603745508	1
104	255	103	1.1074	5.53316615125674	10.9226647716914	1.26797425997379	2.97974259973791	13	-0.425081365326585	0.425081365326585	6.10793740278166	1
105	255	104	1.1182	5.58567428778939	10.8701566351587	1.21546612344113	2.55466123441132	14	-0.989057646603245	0.989057646603245	7.09699504938491	1
106	255	105	1.1406	5.69458005244972	10.7612508704984	1.10656035878081	1.56560358780808	15	-0.517456790708104	0.517456790708104	7.61445184009301	1
107	255	106	1.1533	5.75632573152053	10.6995051914276	1.04481467971	1.04814679709997	16	-0.541766113176914	0.541766113176914	8.15621795326993	1
108	255	107	1.1665	5.82050234283822	10.6353285801099	0.980638068392306	0.506380683923059	17	-0.0166847478503462	0.0166847478503462	8.17290270112027	1
109	255	108	1.1689	5.83217081762326	10.6236601053249	0.968969593607271	0.489695936072713	18	0.882760183496087	0.882760183496087	9.05566288461636	1
110	255	109	1.1528	5.75389479927365	10.7019361236745	1.04724561195688	1.3724561195688	19	1.18905764660326	1.18905764660326	10.2447205312196	1
111	255	110	1.1304	5.64498903461332	10.8108418883348	1.15615137661721	2.56151376617206	20	0.57646272038893	0.57646272038893	10.8211832516086	1
112	255	111	1.1206	5.59734276257443	10.8584881603737	1.2037976486561	3.13797648656099	21	0.406297463107157	0.406297463107157	11.2274807147157	1
113	255	112	1.1143	5.56671301626371	10.8891179066844	1.23442739496681	3.54427394966815	22	0.649390687795394	0.649390687795394	11.8768714025111	1
114	255	113	1.103	5.51177394748417	10.944056975464	1.28936646374635	4.19366463746354	23	0.12430932246881	0.12430932246881	12.0011807249799	1
115	255	114	1.1025	5.50934301523729	10.9464879077108	1.29179739599324	4.31797395993235	24	-0.303534752982449	0.303534752982449	12.3047154779624	1
116	255	115	1.1108	5.54969649053554	10.9061344324126	1.25144392069499	4.01443920694991	25	-0.541766113176931	0.541766113176931	12.8464815911393	1
117	255	116	1.124	5.61387310185323	10.8419578210949	1.1872673093773	3.47267309377297	26	-1.6113763018051	1.6113763018051	14.4578578929444	1
118	255	117	1.1592	5.78501073203374	10.6708201909144	1.01612967919679	1.86129679196787	27	-0.493147468239259	0.493147468239259	14.9510053611837	1
119	255	118	1.1714	5.84432547885767	10.6115054440905	0.956814932372861	1.36814932372861	28	1.8113763018051	1.8113763018051	16.7623816629888	1
120	255	119	1.1362	5.67318784867716	10.782643074271	1.12795256255337	3.17952562553371	29	0.503534752982466	0.503534752982466	17.2659164159712	1
121	255	120	1.1279	5.63283437337891	10.8229965495692	1.16830603785162	3.68306037851618	30	0.075690677531155	0.075690677531155	17.3416070935024	1
122	255	121	1.1284	5.63526530562579	10.8205656173223	1.16587510560473	3.75875105604734	31	0.192375425381537	0.192375425381537	17.5339825188839	1
123	255	122	1.1265	5.62602776308764	10.8298031598605	1.17511264814289	3.95112648142887	32	-0.420219500832812	0.420219500832812	17.9542020197167	1
124	255	123	1.1372	5.67804971317092	10.7777812097772	1.12309069805961	3.53090698059606	33	-0.828616118309016	0.828616118309016	18.7828181380257	1
125	255	124	1.1563	5.77091132500182	10.6849195979463	1.0302290862287	2.70229086228704	34	-1.27590765173536	1.27590765173536	20.0587257897611	1
126	255	125	1.1846	5.90850209017536	10.5473288327728	0.892638321055168	1.42638321055168	35	-0.303534752982448	0.303534752982448	20.3622605427436	1
127	255	126	1.1929	5.9488555654736	10.5069753574745	0.852284845756923	1.12284845756923	36	0.527844075451276	0.527844075451276	20.8901046181948	1
128	255	127	1.1841	5.90607115792848	10.5497597650197	0.895069253302051	1.65069253302051	37	2.21491105478757	2.21491105478757	23.1050156729824	1
129	255	128	1.1406	5.69458005244972	10.7612508704984	1.10656035878081	3.86560358780808	38	0.216684747850346	0.216684747850346	23.3217004208327	1
130	255	129	1.1382	5.68291157766468	10.7729193452834	1.11822883356584	4.08228833565842	39	0.0756906775311714	0.0756906775311714	23.3973910983639	1
131	255	130	1.1387	5.68534250991157	10.7704884130366	1.11579790131896	4.1579790131896	40	0.0562432195561362	0.0562432195561362	23.4536343179201	1
132	255	131	1.1396	5.68971818795595	10.7661127349922	1.11142222327457	4.21422223274573	41	-0.352153397920121	0.352153397920121	23.8057877158402	1
133	255	132	1.1489	5.73493352774797	10.7208973952002	1.06620688348256	3.86206883482561	42	-0.352153397920085	0.352153397920085	24.1579411137603	1
134	255	133	1.1582	5.78014886753997	10.6756820554082	1.02099154369055	3.50991543690553	43	0.124309322468809	0.124309322468809	24.2822504362291	1
135	255	134	1.1577	5.77771793529309	10.678112987655	1.02342247593743	3.63422475937433	44	0.381988140638348	0.381988140638348	24.6642385768674	1
136	255	135	1.1519	5.74951912122926	10.7063118017189	1.05162129000127	4.01621290001268	45	-0.133369495700693	0.133369495700693	24.7976080725681	1
137	255	136	1.1567	5.77285607079933	10.6829748521488	1.0282843404312	3.88284340431199	46	-0.517456790708104	0.517456790708104	25.3150648632762	1
138	255	137	1.1694	5.83460174987014	10.621229173078	0.966538661360389	3.36538661360389	47	-1.89336444244345	1.89336444244345	27.2084293057197	1
139	255	138	1.2104	6.03393819411448	10.4218927288336	0.767202217116044	1.47202217116044	48	-0.352153397920103	0.352153397920103	27.5605827036398	1
140	255	139	1.2197	6.07915353390649	10.3766773890416	0.721986877324033	1.11986877324033	49	0.479225430513639	0.479225430513639	28.0398081341534	1
141	255	140	1.2119	6.04123099085513	10.414599932093	0.759909420375397	1.59909420375397	50	0.00276271012470852	0.00276271012470852	28.0425708442781	1
142	255	141	1.2139	6.05095471984266	10.4048762031055	0.750185691387868	1.60185691387868	51	-0.444528823301622	0.444528823301622	28.4870996675797	1
143	255	142	1.2251	6.10540760217282	10.3504233207753	0.695732809057706	1.15732809057706	52	-1.20784154882267	1.20784154882267	29.6949412164024	1
144	255	143	1.252	6.23619175705509	10.219639165893	0.564948654175438	-0.0505134582456157	53	0.955688150902569	0.955688150902569	30.650629367305	1
145	255	144	1.2344	6.15062294196483	10.3052079809833	0.650517469265695	0.905174692656954	54	0.649390687795377	0.649390687795377	31.3000200551004	1
146	255	145	1.2231	6.09568387318529	10.3601470497628	0.705456538045233	1.55456538045233	55	-0.541766113176914	0.541766113176914	31.8417861682773	1
147	255	146	1.2363	6.15986048450298	10.2959704384451	0.641279926727542	1.01279926727542	56	-0.425081365326567	0.425081365326567	32.2668675336038	1
148	255	147	1.2471	6.21236862103564	10.2434623019125	0.588771790194885	0.58771790194885	57	-0.181988140638329	0.181988140638329	32.4488556742422	1
149	255	148	1.2529	6.24056743509948	10.2152634878487	0.560572976131052	0.40572976131052	58	0.931378828433724	0.931378828433724	33.3802345026759	1
150	255	149	1.2358	6.1574295522561	10.298401370692	0.643710858974424	1.33710858974424	59	1.83082375978018	1.83082375978018	35.2110582624561	1
151	255	150	1.2002	5.98434717627809	10.47148374667	0.816793234952442	3.16793234952442	60	0.362540682663275	0.362540682663275	35.5735989451193	1
152	255	151	1.1948	5.95809310801176	10.4977378149364	0.84304730321877	3.5304730321877	61	-0.425081365326567	0.425081365326567	35.9986803104459	1
153	255	152	1.2056	6.01060124454441	10.4452296784037	0.790539166686113	3.10539166686113	62	-0.133369495700693	0.133369495700693	36.1320498061466	1
154	255	153	1.2104	6.03393819411448	10.4218927288336	0.767202217116044	2.97202217116044	63	-1.25646019376029	1.25646019376029	37.3885099999069	1
155	255	154	1.2383	6.16958421349051	10.2862467094576	0.631556197740014	1.71556197740014	64	-1.2029796843289	1.2029796843289	38.5914896842358	1
156	255	155	1.2651	6.2998821819234	10.1559487410247	0.501258229307124	0.512582293071244	65	0.503534752982449	0.503534752982449	39.0950244372182	1
157	255	156	1.2568	6.25952870662516	10.196302216323	0.541611704605369	1.01611704605369	66	0.406297463107157	0.406297463107157	39.5013219003254	1
158	255	157	1.2505	6.22889896031444	10.2269319626337	0.572241450916085	1.42241450916085	67	-0.162540682663275	0.162540682663275	39.6638625829887	1
159	255	158	1.2559	6.25515302858077	10.2006778943674	0.545987382649757	1.25987382649757	68	-1.60651443731135	1.60651443731135	41.2703770203	1
160	255	159	1.291	6.4258044723119	10.0300264506362	0.375335938918623	-0.346640610813774	69	-0.517456790708104	0.517456790708104	41.7878338110081	1
161	255	160	1.3037	6.48755015138271	9.96828077156542	0.313590259847812	-0.864097401521878	70	1.80651443731137	1.80651443731137	43.5943482483195	1
162	255	161	1.2686	6.31689870765158	10.1389322152966	0.484241703578949	0.942417035789488	71	1.64607290901712	1.64607290901712	45.2404211573366	1
163	255	162	1.2368	6.16229141674987	10.2935395061983	0.638848994480661	2.58848994480661	72	-0.400772042857758	0.400772042857758	45.6411932001944	1
164	255	163	1.2471	6.21236862103564	10.2434623019125	0.588771790194885	2.18771790194885	73	-0.444528823301622	0.444528823301622	46.085722023496	1
165	255	164	1.2583	6.2668215033658	10.1890094195823	0.534318907864723	1.74318907864723	74	-0.138231360194484	0.138231360194484	46.2239533836905	1
166	255	165	1.2632	6.29064463938525	10.1651862835629	0.510495771845275	1.60495771845274	75	0.0319338970873262	0.0319338970873262	46.2558872807778	1
167	255	166	1.2646	6.29745124967652	10.1583796732716	0.503689161554007	1.63689161554007	76	0.357678818169502	0.357678818169502	46.6135660989473	1
168	255	167	1.2593	6.27168336785957	10.1841475550886	0.529457043370957	1.99457043370957	77	-0.0896127152568282	0.0896127152568282	46.7031788142041	1
169	255	168	1.2632	6.29064463938525	10.1651862835629	0.510495771845275	1.90495771845274	78	0.051381355062381	0.051381355062381	46.7545601692665	1
170	255	169	1.2642	6.29550650387902	10.1603244190691	0.505633907351513	1.95633907351513	79	-0.609832216089623	0.609832216089623	47.3643923853561	1
171	255	170	1.2788	6.36648972548798	10.0893411974602	0.43465068574255	1.3465068574255	80	-0.493147468239277	0.493147468239277	47.8575398535954	1
172	255	171	1.291	6.4258044723119	10.0300264506362	0.375335938918623	0.853359389186226	81	1.31060425894736	1.31060425894736	49.1681441125428	1
173	255	172	1.2661	6.30474404641717	10.151086876531	0.496396364813359	2.16396364813359	82	1.18905764660326	1.18905764660326	50.357201759146	1
174	255	173	1.2437	6.19583828175684	10.2599926411913	0.605302129473685	3.35302129473685	83	0.741766113176914	0.741766113176914	51.098967872323	1
175	255	174	1.2305	6.13166167043915	10.324169252509	0.669478740791376	4.09478740791377	84	0.00762457461848065	0.00762457461848065	51.1065924469414	1
176	255	175	1.2324	6.1408992129773	10.3149317099708	0.660241198253225	4.10241198253225	85	-0.138231360194483	0.138231360194483	51.2448238071359	1
177	255	176	1.2373	6.16472234899675	10.2911085739514	0.636418062233776	3.96418062233776	86	-0.634141538558433	0.634141538558433	51.8789653456944	1
178	255	177	1.2524	6.23813650285259	10.2176944200955	0.563003908377933	3.33003908377933	87	-0.852925440777843	0.852925440777843	52.7318907864722	1
179	255	178	1.272	6.33342904693038	10.1224018760178	0.467711364300149	2.47711364300149	88	-0.279225430513639	0.279225430513639	53.0111162169858	1
180	255	179	1.2798	6.37135158998174	10.0844793329664	0.429788821248785	2.19788821248785	89	0.313922037725638	0.313922037725638	53.3250382547115	1
181	255	180	1.2754	6.34995938620918	10.105871536739	0.451181025021349	2.51181025021349	90	-0.162540682663275	0.162540682663275	53.4875789373747	1
182	255	181	1.2808	6.37621345447551	10.0796174684726	0.424926956755021	2.34926956755021	91	-0.561213571151986	0.561213571151986	54.0487925085267	1
183	255	182	1.2944	6.4423348115907	10.0134961113574	0.358805599639823	1.78805599639823	92	-0.993919511097017	0.993919511097017	55.0427120196237	1
184	255	183	1.3169	6.55172676270041	9.90410416024772	0.249413648530121	0.794136485301208	93	0.00762457461848109	0.00762457461848109	55.0503365942422	1
185	255	184	1.3188	6.56096430523856	9.89486661770957	0.240176105991969	0.801761059919689	94	0.143756780443882	0.143756780443882	55.1940933746861	1
186	255	185	1.3179	6.55658862719417	9.89924229575396	0.244551784036357	0.945517840363571	95	0.0562432195561178	0.0562432195561178	55.2503365942422	1
187	255	186	1.3188	6.56096430523856	9.89486661770957	0.240176105991969	1.00176105991969	96	-1.44607290901714	1.44607290901714	56.6964095032594	1
188	255	187	1.3506	6.71557159614027	9.74025932680786	0.0855688150902552	-0.444311849097448	97	-0.755688150902551	0.755688150902551	57.4520976541619	1
189	255	188	1.3682	6.80114041123053	9.6546905117176	0	-1.2	98	1.28629493647855	1.28629493647855	58.7383925906405	1
190	255	189	1.3438	6.68251091758267	9.77332000536546	0.118629493647855	0.0862949364785535	99	1.92806104965547	1.92806104965547	60.6664536402959	1
191	255	190	1.3062	6.49970481261713	9.95612611033101	0.301435598613402	2.01435598613402	100	0.600772042857741	0.600772042857741	61.2672256831537	1
192	255	191	1.2959	6.44962760833135	10.0062033146168	0.351512802899176	2.61512802899176	101	0.148618644937654	0.148618644937654	61.4158443280913	1
193	255	192	1.2949	6.44476574383759	10.0110651791105	0.356374667392942	2.76374667392942	102	-0.211159327600929	0.211159327600929	61.6270036556923	1
194	255	193	1.3013	6.47588167659768	9.97994924635045	0.325258734632849	2.55258734632849	103	-1.22728900679773	1.22728900679773	62.85429266249	1
195	255	194	1.3286	6.60861057727745	9.84722034567068	0.192529833953076	1.32529833953076	104	-0.872372898752898	0.872372898752898	63.7266655612429	1
196	255	195	1.3486	6.70584786715274	9.74998305579539	0.0952925440777861	0.452925440777861	105	0.595910178363985	0.595910178363985	64.3225757396069	1
197	255	196	1.3384	6.65625684931634	9.79957407363179	0.144883561914185	1.04883561914185	106	1.97667969459309	1.97667969459309	66.2992554342	1
198	255	197	1.2998	6.46858887985703	9.9872420430911	0.332551531373493	3.02551531373493	107	0.240994070319174	0.240994070319174	66.5402495045191	1
199	255	198	1.2969	6.45448947282512	10.001341450123	0.346650938405411	3.26650938405411	108	0.172927967406464	0.172927967406464	66.7131774719256	1
200	255	199	1.2954	6.44719667608447	10.0086342468637	0.353943735146057	3.43943735146057	109	-0.021546612344101	0.021546612344101	66.7347240842697	1
201	255	200	1.2979	6.45935133731888	9.99647958562925	0.341789073911647	3.41789073911647	110	NA	NA	NA	1
921	255	91	1.063	5.31729936773359	10.9508635857552	1.33409561708899	2.44095617088987	1	0.289612715256811	0.289612715256811	0.289612715256811	2
931	255	92	1.0591	5.29833809620791	10.9698248572809	1.35305688861467	2.73056888614668	2	-0.138231360194465	0.138231360194465	0.427844075451276	2
941	255	93	1.064	5.32216123222736	10.9460017212615	1.32923375259522	2.59233752595222	3	0.221546612344101	0.221546612344101	0.649390687795377	2
951	255	94	1.0615	5.31000657099295	10.9581563824959	1.34138841382963	2.81388413829632	4	0.216684747850364	0.216684747850364	0.866075435645741	2
961	255	95	1.0591	5.29833809620791	10.9698248572809	1.35305688861467	3.03056888614669	5	-0.113922037725638	0.113922037725638	0.979997473371379	2
971	255	96	1.0635	5.31973029998047	10.9484326535083	1.3316646848421	2.91664684842105	6	-0.303534752982466	0.303534752982466	1.28353222635385	2
981	255	97	1.0718	5.36008377527872	10.9080791782101	1.29131120954386	2.61311209543858	7	-1.0376762915409	1.0376762915409	2.32120851789474	2
991	255	98	1.0952	5.47385140443281	10.794311549056	1.17754358038977	1.57543580389768	8	-0.468838145770449	0.468838145770449	2.79004666366519	2
1001	255	99	1.1069	5.53073521900985	10.737427734479	1.12065976581272	1.10659765812723	9	0.143756780443882	0.143756780443882	2.93380344410908	2
1011	255	100	1.106	5.52635954096547	10.7418034125234	1.12503544385711	1.25035443857112	10	0.313922037725656	0.313922037725656	3.24772548183473	2
1021	255	101	1.1016	5.5049673371929	10.7631956162959	1.14642764762968	1.56427647629677	11	-0.0409940703191736	0.0409940703191736	3.2887195521539	2
1031	255	102	1.1045	5.51906674422482	10.749096209264	1.13232824059776	1.5232824059776	12	-0.230606785576002	0.230606785576002	3.51932633772991	2
1041	255	103	1.1113	5.55212742278242	10.7160355307064	1.09926756204016	1.2926756204016	13	0.35767881816952	0.35767881816952	3.87700515589943	2
1051	255	104	1.106	5.52635954096547	10.7418034125234	1.12503544385711	1.65035443857112	14	-0.420219500832814	0.420219500832814	4.29722465673224	2
1061	255	105	1.1167	5.57838149104875	10.6897814624401	1.07301349377383	1.2301349377383	15	-1.159222903885	1.159222903885	5.45644756061724	2
1071	255	106	1.1426	5.70430378143725	10.5638591720516	0.94709120338533	0.070912033853302	16	-0.493147468239277	0.493147468239277	5.94959502885652	2
1081	255	107	1.1548	5.76361852826118	10.5045444252276	0.887776456561403	-0.422235434385975	17	0.386850005132102	0.386850005132102	6.33644503398862	2
1091	255	108	1.1489	5.73493352774797	10.5332294257409	0.916461457074613	-0.0353854292538724	18	0.955688150902569	0.955688150902569	7.29213318489119	2
1101	255	109	1.1313	5.64936471265771	10.6187982408311	1.00203027216487	0.920302721648697	19	1.35436103939125	1.35436103939125	8.64649422428243	2
1111	255	110	1.1055	5.52392860871858	10.7442343447702	1.12746637610399	2.27466376103994	20	0.693147468239276	0.693147468239276	9.33964169252171	2
1121	255	111	1.0933	5.46461386189466	10.8035490915942	1.18678112292792	2.96781122927922	21	0.270165257281756	0.270165257281756	9.60980694980347	2
1131	255	112	1.0898	5.44759733616648	10.8205656173223	1.2037976486561	3.23797648656098	22	0.454916108044811	0.454916108044811	10.0647230578483	2
1141	255	113	1.0825	5.412105725362	10.8560572281268	1.23928925946058	3.69289259460579	23	-0.37646272038893	0.37646272038893	10.4411857782372	2
1151	255	114	1.0923	5.45975199740089	10.8084109560879	1.19164298742169	3.31642987421686	24	-0.138231360194448	0.138231360194448	10.5794171384317	2
1161	255	115	1.0972	5.48357513342034	10.7845878200685	1.16781985140224	3.17819851402241	25	-0.0166847478503636	0.0166847478503636	10.596101886282	2
1171	255	116	1.0996	5.49524360820537	10.7729193452834	1.1561513766172	3.16151376617205	26	-0.468838145770451	0.468838145770451	11.0649400320525	2
1181	255	117	1.1113	5.55212742278242	10.7160355307064	1.09926756204016	2.69267562040159	27	0.338231360194465	0.338231360194465	11.4031713922469	2
1191	255	118	1.1064	5.52830428676297	10.7398586667258	1.12309069805961	3.03090698059606	28	0.216684747850346	0.216684747850346	11.6198561400973	2
1201	255	119	1.104	5.51663581197794	10.7515271415109	1.13475917284464	3.24759172844641	29	0.192375425381519	0.192375425381519	11.8122315654788	2
1211	255	120	1.1021	5.50739826943979	10.760764684049	1.14399671538279	3.43996715382793	30	-0.181988140638347	0.181988140638347	11.9942197061171	2
1221	255	121	1.1079	5.53559708350362	10.7325658699852	1.11579790131896	3.25797901318958	31	-0.0896127152567927	0.0896127152567927	12.0838324213739	2
1231	255	122	1.1118	5.5545583550293	10.7136045984595	1.09683662979328	3.16836629793279	32	-0.162540682663292	0.162540682663292	12.2463731040372	2
1241	255	123	1.1172	5.58081242329563	10.6873505301932	1.07058256152695	3.00582561526949	33	-0.872372898752916	0.872372898752916	13.1187460027901	2
1251	255	124	1.1372	5.67804971317092	10.5901132403179	0.973345271651658	2.13345271651658	34	-0.420219500832795	0.420219500832795	13.5389655036229	2
1261	255	125	1.1479	5.7300716632542	10.5380912902346	0.921323321568378	1.71323321568378	35	0.119447457975055	0.119447457975055	13.658412961598	2
1271	255	126	1.1475	5.72812691745669	10.5400360360321	0.923268067365884	1.83268067365884	36	0.362540682663293	0.362540682663293	14.0209536442613	2
1281	255	127	1.1421	5.70187284919037	10.5662901042985	0.949522135632213	2.19522135632213	37	1.00430679584021	1.00430679584021	15.0252604401015	2
1291	255	128	1.1235	5.61144216960635	10.6567207838825	1.03995281521623	3.19952815216234	38	0.907069505964897	0.907069505964897	15.9323299460664	2
1301	255	129	1.1069	5.53073521900985	10.737427734479	1.12065976581272	4.10659765812723	39	0.0999999999999988	0.0999999999999988	16.0323299460664	2
1311	255	130	1.1069	5.53073521900985	10.737427734479	1.12065976581272	4.20659765812723	40	-0.541766113176913	0.541766113176913	16.5740960592433	2
1321	255	131	1.1201	5.59491183032755	10.6732511231613	1.05648315449503	3.66483154495032	41	0.265303392787983	0.265303392787983	16.8393994520313	2
1331	255	132	1.1167	5.57838149104875	10.6897814624401	1.07301349377383	3.9301349377383	42	0.0513813550623814	0.0513813550623814	16.8907808070937	2
1341	255	133	1.1177	5.58324335554251	10.6849195979463	1.06815162928007	3.98151629280068	43	-0.823754253815279	0.823754253815279	17.714535060909	2
1351	255	134	1.1367	5.67561878092404	10.5925441725648	0.97577620389854	3.1577620389854	44	-0.08961271525681	0.08961271525681	17.8041477761658	2
1361	255	135	1.1406	5.69458005244972	10.5735829010391	0.956814932372859	3.06814932372859	45	0.192375425381519	0.192375425381519	17.9965232015473	2
1371	255	136	1.1387	5.68534250991157	10.5828204435773	0.966052474911011	3.26052474911011	46	-0.181988140638347	0.181988140638347	18.1785113421856	2
1381	255	137	1.1445	5.7135413239754	10.5546216295134	0.937853660847177	3.07853660847177	47	-1.51413901192981	1.51413901192981	19.6926503541154	2
1391	255	138	1.1777	5.87495522516838	10.3932077283204	0.776439759654195	1.56439759654195	48	-0.731378828433742	0.731378828433742	20.4240291825492	2
1401	255	139	1.1948	5.95809310801176	10.3100698454771	0.693301876810821	0.833018768108212	49	0.0756906775311728	0.0756906775311728	20.4997198600804	2
1411	255	140	1.1953	5.96052404025864	10.3076389132302	0.690870944563938	0.908709445639385	50	0.0756906775311905	0.0756906775311905	20.5754105376115	2
1421	255	141	1.1958	5.96295497250552	10.3052079809833	0.688440012317058	0.984400123170576	51	0.172927967406464	0.172927967406464	20.748338505018	2
1431	255	142	1.1943	5.95566217576487	10.3125007777239	0.695732809057704	1.15732809057704	52	0.0756906775311716	0.0756906775311716	20.8240291825492	2
1441	255	143	1.1948	5.95809310801176	10.3100698454771	0.693301876810821	1.23301876810821	53	0.1	0.1	20.9240291825492	2
1451	255	144	1.1948	5.95809310801176	10.3100698454771	0.693301876810821	1.33301876810821	54	-0.755688150902551	0.755688150902551	21.6797173334517	2
1461	255	145	1.2124	6.04366192310201	10.2245010303868	0.607733061720566	0.57733061720566	55	-0.162540682663275	0.162540682663275	21.842258016115	2
1471	255	146	1.2178	6.06991599136834	10.1982469621205	0.581478993454239	0.414789934542386	56	0.576462720388913	0.576462720388913	22.4187207365039	2
1481	255	147	1.208	6.02226971932945	10.2458932341594	0.62912526549313	0.991252654931298	57	-0.113922037725638	0.113922037725638	22.5326427742296	2
1491	255	148	1.2124	6.04366192310201	10.2245010303868	0.607733061720566	0.877330617205661	58	0.1	0.1	22.6326427742296	2
1501	255	149	1.2124	6.04366192310201	10.2245010303868	0.607733061720566	0.977330617205661	59	0.66883814577045	0.66883814577045	23.30148092	2
1511	255	150	1.2007	5.98677810852497	10.2813848449639	0.664616876297611	1.64616876297611	60	0.338231360194465	0.338231360194465	23.6397122801945	2
1521	255	151	1.1958	5.96295497250552	10.3052079809833	0.688440012317058	1.98440012317058	61	0.338231360194448	0.338231360194448	23.9779436403889	2
1531	255	152	1.1909	5.93913183648608	10.3290311170027	0.712263148336502	2.32263148336502	62	-0.235468650069739	0.235468650069739	24.2134122904587	2
1541	255	153	1.1978	5.97267870149305	10.2954842519958	0.678716283329528	2.08716283329528	63	-1.17867036186007	1.17867036186007	25.3920826523187	2
1551	255	154	1.2241	6.10054573767906	10.1676172158098	0.550849247143521	0.908492471435211	64	-0.517456790708086	0.517456790708086	25.9095394430268	2
1561	255	155	1.2368	6.16229141674987	10.105871536739	0.489103568072712	0.391035680727125	65	0.216684747850346	0.216684747850346	26.1262241908772	2
1571	255	156	1.2344	6.15062294196483	10.117540011524	0.500772042857747	0.607720428577471	66	0.221546612344101	0.221546612344101	26.3477708032213	2
1581	255	157	1.2319	6.13846828073042	10.1296946727584	0.512926704092157	0.829267040921572	67	-0.639003403052205	0.639003403052205	26.9867742062735	2
1591	255	158	1.2471	6.21236862103564	10.0557943324532	0.439026363786937	0.190263637869367	68	-1.01336696907207	1.01336696907207	28.0001411753455	2
1601	255	159	1.27	6.32370531794285	9.94445763554597	0.32768966687973	-0.823103331202705	69	-0.279225430513639	0.279225430513639	28.2793666058592	2
1611	255	160	1.2778	6.36162786099421	9.90653509249461	0.289767123828366	-1.10232876171634	70	1.35436103939125	1.35436103939125	29.6337276452504	2
1621	255	161	1.252	6.23619175705509	10.0319711964337	0.41520322776749	0.252032277674902	71	1.2668474785035	1.2668474785035	30.9005751237539	2
1631	255	162	1.228	6.11950700920474	10.1486559442841	0.53188797561784	1.5188797561784	72	-0.0896127152568282	0.0896127152568282	30.9901878390108	2
1641	255	163	1.2319	6.13846828073042	10.1296946727584	0.512926704092157	1.42926704092157	73	-0.0896127152568105	0.0896127152568105	31.0798005542676	2
1651	255	164	1.2358	6.1574295522561	10.1107334012327	0.493965432566476	1.33965432566476	74	0.454916108044811	0.454916108044811	31.5347166623124	2
1661	255	165	1.2285	6.12193794145162	10.1462250120372	0.529457043370957	1.79457043370957	75	-0.235468650069757	0.235468650069757	31.7701853123821	2
1671	255	166	1.2354	6.1554848064586	10.1126781470302	0.495910178363982	1.55910178363982	76	-0.322982210957503	0.322982210957503	32.0931675233396	2
1681	255	167	1.2441	6.19778302755435	10.0703799259345	0.453611957268231	1.23611957268231	77	0.289612715256811	0.289612715256811	32.3827802385964	2
1691	255	168	1.2402	6.17882175602867	10.0893411974602	0.472573228793912	1.52573228793912	78	-0.0701652572817557	0.0701652572817557	32.4529454958782	2
1701	255	169	1.2437	6.19583828175684	10.072324671732	0.455556703065737	1.45556703065737	79	-0.0653033927880009	0.0653033927880009	32.5182488886662	2
1711	255	170	1.2471	6.21236862103564	10.0557943324532	0.439026363786937	1.39026363786937	80	0.197237289875292	0.197237289875292	32.7154861785415	2
1721	255	171	1.2451	6.20264489204811	10.0655180614407	0.448750092774466	1.58750092774466	81	-0.0215466123441193	0.0215466123441193	32.7370327908856	2
1731	255	172	1.2476	6.21479955328252	10.0533634002063	0.436595431540054	1.56595431540054	82	1.09668222122173	1.09668222122173	33.8337150121073	2
1741	255	173	1.2271	6.11513133116035	10.1530316223285	0.536263653662227	2.66263653662226	83	1.12099154369057	1.12099154369057	34.9547065557979	2
1751	255	174	1.2061	6.0130321767913	10.2551307766975	0.638362808031284	3.78362808031284	84	0.0319338970872907	0.0319338970872907	34.9866404528852	2
1761	255	175	1.2075	6.01983878708257	10.2483241664063	0.631556197740013	3.81556197740013	85	-0.566075435645759	0.566075435645759	35.552715888531	2
1771	255	176	1.2212	6.08644633064714	10.1817166228417	0.564948654175437	3.24948654175437	86	-0.707069505964897	0.707069505964897	36.2597853944959	2
1781	255	177	1.2378	6.16715328124363	10.1010096722452	0.484241703578947	2.54241703578947	87	-0.395910178363986	0.395910178363986	36.6556955728598	2
1791	255	178	1.248	6.21674429908003	10.0514186544088	0.434650685742549	2.14650685742548	88	-0.40077204285774	0.40077204285774	37.0564676157176	2
1801	255	179	1.2583	6.2668215033658	10.001341450123	0.384573481456775	1.74573481456775	89	0.0513813550623452	0.0513813550623452	37.1078489707799	2
1811	255	180	1.2593	6.27168336785957	9.99647958562925	0.379711616963009	1.79711616963009	90	-0.37160085589514	0.37160085589514	37.4794498266751	2
1821	255	181	1.269	6.31884345344908	9.94931950003973	0.332551531373495	1.42551531373495	91	-0.425081365326585	0.425081365326585	37.9045311920016	2
1831	255	182	1.2798	6.37135158998174	9.89681136350708	0.280043394840837	1.00043394840837	92	-0.755688150902552	0.755688150902552	38.6602193429042	2
1841	255	183	1.2974	6.456920405072	9.81124254841682	0.194474579750581	0.244745797505813	93	-0.016684747850364	0.016684747850364	38.6769040907546	2
1851	255	184	1.2998	6.46858887985703	9.79957407363178	0.182806104965545	0.228061049655449	94	-0.113922037725638	0.113922037725638	38.7908261284802	2
1861	255	185	1.3042	6.4899810836296	9.77818186985922	0.161413901192981	0.114139011929812	95	0.00276271012472601	0.00276271012472601	38.7935888386049	2
1871	255	186	1.3062	6.49970481261713	9.76845814087169	0.151690172205454	0.116901722054538	96	-0.707069505964915	0.707069505964915	39.5006583445698	2
1881	255	187	1.3228	6.58041176321362	9.6877511902752	0.0709832216089623	-0.590167783910377	97	-0.609832216089623	0.609832216089623	40.1104905606595	2
1891	255	188	1.3374	6.65139498482258	9.61676796866624	0	-1.2	98	0.430606785575984	0.430606785575984	40.5410973462354	2
1901	255	189	1.3306	6.61833430626498	9.64982864722384	0.0330606785575984	-0.769393214424016	99	0.979997473371379	0.979997473371379	41.5210948196068	2
1911	255	190	1.3125	6.53033455892784	9.73782839456098	0.121060425894736	0.210604258947363	100	0.790384758114568	0.790384758114568	42.3114795777214	2
1921	255	191	1.2983	6.46129608311639	9.80686687037243	0.190098901706193	1.00098901706193	101	-0.517456790708086	0.517456790708086	42.8289363684295	2
1931	255	192	1.311	6.5230417621872	9.74512119130162	0.128353222635385	0.483532226353845	102	-0.473700010264222	0.473700010264222	43.3026363786937	2
1941	255	193	1.3228	6.58041176321362	9.6877511902752	0.0709832216089623	0.00983221608962304	103	0.124309322468827	0.124309322468827	43.4269457011625	2
1951	255	194	1.3223	6.57798083096673	9.69018212252208	0.073414153855845	0.13414153855845	104	-0.517456790708104	0.517456790708104	43.9444024918706	2
1961	255	195	1.335	6.63972651003754	9.62843644345127	0.0116684747850346	-0.383315252149654	105	1.33491358141619	1.33491358141619	45.2793160732868	2
1971	255	196	1.3096	6.51623515189593	9.75192780159289	0.135159832926654	0.951598329266537	106	0.527844075451294	0.527844075451294	45.8071601487381	2
1981	255	197	1.3008	6.4734507443508	9.79471220913802	0.177944240471783	1.47944240471783	107	0.0319338970872907	0.0319338970872907	45.8390940458254	2
1991	255	198	1.3022	6.48025735464207	9.78790559884675	0.171137630180512	1.51137630180512	108	0.0999999999999999	0.0999999999999999	45.9390940458254	2
2001	255	199	1.3022	6.48025735464207	9.78790559884675	0.171137630180512	1.61137630180512	109	0.119447457975055	0.119447457975055	46.0585415038005	2
2011	255	200	1.3018	6.47831260884456	9.78985034464426	0.173082375978018	1.73082375978018	110	NA	NA	NA	2
922	255	91	1.0854	5.42620513239392	10.8609190926206	1.49599570473135	4.05995704731346	1	0.0756906775311723	0.0756906775311723	0.0756906775311723	3
932	255	92	1.0859	5.4286360646408	10.8584881603737	1.49356477248446	4.13564772484463	2	-0.663312725521015	0.663312725521015	0.739003403052187	3
942	255	93	1.1016	5.5049673371929	10.7821568878216	1.41723349993236	3.47233499932362	3	-0.493147468239277	0.493147468239277	1.23215087129146	3
952	255	94	1.1138	5.56428208401683	10.7228421409977	1.35791875310843	2.97918753108434	4	0.124309322468827	0.124309322468827	1.35646019376029	3
962	255	95	1.1133	5.56185115176995	10.7252730732446	1.36034968535532	3.10349685355317	5	1.04806357628407	1.04806357628407	2.40452377004436	3
972	255	96	1.0938	5.46704479414154	10.820079430873	1.45515604298372	4.15156042983724	6	-0.254916108044811	0.254916108044811	2.65943987808917	3
982	255	97	1.1011	5.50253640494602	10.7845878200685	1.41966443217924	3.89664432179243	7	0.148618644937655	0.148618644937655	2.80805852302683	3
992	255	98	1.1001	5.49767454045226	10.7894496845622	1.42452629667301	4.04526296673008	8	0.148618644937637	0.148618644937637	2.95667716796447	3
1002	255	99	1.0991	5.49281267595849	10.794311549056	1.42938816116677	4.19388161166772	9	-0.113922037725638	0.113922037725638	3.0705992056901	3
1012	255	100	1.1035	5.51420487973106	10.7729193452834	1.40799595739421	4.07995957394208	10	0.00276271012470808	0.00276271012470808	3.07336191581481	3
1022	255	101	1.1055	5.52392860871858	10.7631956162959	1.39827222840668	4.08272228406679	11	0.338231360194466	0.338231360194466	3.41159327600928	3
1032	255	102	1.1006	5.50010547269914	10.7870187523154	1.42209536442613	4.42095364426125	12	-1.08629493647854	1.08629493647854	4.49788821248781	3
1042	255	103	1.125	5.61873496634699	10.6683892586675	1.30346587077827	3.33465870778272	13	-0.352153397920121	0.352153397920121	4.85004161040793	3
1052	255	104	1.1343	5.663950306139	10.6231739188755	1.25825053098626	2.9825053098626	14	-0.30353475298245	0.30353475298245	5.15357636339038	3
1062	255	105	1.1426	5.70430378143725	10.5828204435773	1.21789705568801	2.67897055688015	15	0.172927967406483	0.172927967406483	5.32650433079687	3
1072	255	106	1.1411	5.6970109846966	10.5901132403179	1.22518985242866	2.85189852428663	16	-0.138231360194483	0.138231360194483	5.46473569099135	3
1082	255	107	1.146	5.72083412071605	10.5662901042985	1.20136671640921	2.71366716409215	17	0.124309322468846	0.124309322468846	5.5890450134602	3
1092	255	108	1.1455	5.71840318846917	10.5687210365453	1.2037976486561	2.83797648656099	18	0.240994070319156	0.240994070319156	5.83003908377935	3
1102	255	109	1.1426	5.70430378143725	10.5828204435773	1.21789705568801	3.07897055688015	19	-0.206297463107174	0.206297463107174	6.03633654688652	3
1112	255	110	1.1489	5.73493352774797	10.5521906972665	1.1872673093773	2.87267309377297	20	0.999444931346451	0.999444931346451	7.03578147823298	3
1122	255	111	1.1304	5.64498903461332	10.6421351904012	1.27721180251194	3.87211802511943	21	0.148618644937655	0.148618644937655	7.18440012317063	3
1132	255	112	1.1294	5.64012717011956	10.6469970548949	1.28207366700571	4.02073667005708	22	0.172927967406464	0.172927967406464	7.3573280905771	3
1142	255	113	1.1279	5.63283437337891	10.6542898516356	1.28936646374635	4.19366463746354	23	0.100000000000001	0.100000000000001	7.4573280905771	3
1152	255	114	1.1279	5.63283437337891	10.6542898516356	1.28936646374635	4.29366463746354	24	-0.493147468239277	0.493147468239277	7.95047555881637	3
1162	255	115	1.1401	5.69214912020284	10.5949751048117	1.23005171692243	3.80051716922427	25	-0.0458559348129457	0.0458559348129457	7.99633149362932	3
1172	255	116	1.1431	5.70673471368413	10.5803895113304	1.21546612344113	3.75466123441132	26	-0.750826286408798	0.750826286408798	8.74715778003812	3
1182	255	117	1.1606	5.79181734232501	10.4953068826895	1.13038349480025	3.00383494800252	27	0.216684747850364	0.216684747850364	8.96384252788848	3
1192	255	118	1.1582	5.78014886753997	10.5069753574745	1.14205196958529	3.22051969585289	28	0.216684747850346	0.216684747850346	9.18052727573883	3
1202	255	119	1.1558	5.76848039275494	10.5186438322596	1.15372044437032	3.43720444370323	29	0.245855934812929	0.245855934812929	9.42638321055176	3
1212	255	120	1.1528	5.75389479927365	10.5332294257409	1.16830603785162	3.68306037851616	30	0.289612715256811	0.289612715256811	9.71599592580857	3
1222	255	121	1.1489	5.73493352774797	10.5521906972665	1.1872673093773	3.97267309377297	31	-0.113922037725638	0.113922037725638	9.8299179635342	3
1232	255	122	1.1533	5.75632573152053	10.530798493494	1.16587510560473	3.85875105604734	32	-0.0458559348129284	0.0458559348129284	9.87577389834713	3
1242	255	123	1.1563	5.77091132500182	10.5162129000127	1.15128951212344	3.81289512123441	33	-0.420219500832795	0.420219500832795	10.2959933991799	3
1252	255	124	1.167	5.8229332750851	10.4641909499294	1.09926756204016	3.39267562040161	34	0.12430932246881	0.12430932246881	10.4203027216487	3
1262	255	125	1.1665	5.82050234283822	10.4666218821763	1.10169849428704	3.51698494287042	35	-0.230606785575984	0.230606785575984	10.6509095072247	3
1272	255	126	1.1733	5.85356302139582	10.4335612036187	1.06863781572944	3.28637815729444	36	0.571600855895158	0.571600855895158	11.2225103631199	3
1282	255	127	1.1636	5.8064029358063	10.4807212892082	1.11579790131896	3.8579790131896	37	0.124309322468827	0.124309322468827	11.3468196855887	3
1292	255	128	1.1631	5.80397200355942	10.4831522214551	1.11822883356584	3.98228833565842	38	1.02861611830903	1.02861611830903	12.3754358038977	3
1302	255	129	1.144	5.71111039172852	10.576013833286	1.21109044539675	5.01090445396746	39	0.240994070319172	0.240994070319172	12.6164298742169	3
1312	255	130	1.1411	5.6970109846966	10.5901132403179	1.22518985242866	5.25189852428663	40	-0.755688150902569	0.755688150902569	13.3721180251195	3
1322	255	131	1.1587	5.78257979978686	10.5045444252276	1.13962103733841	4.49621037338406	41	-0.279225430513639	0.279225430513639	13.6513434556331	3
1332	255	132	1.1665	5.82050234283822	10.4666218821763	1.10169849428704	4.21698494287042	42	0.313922037725638	0.313922037725638	13.9652654933588	3
1342	255	133	1.1621	5.79911013906566	10.4880140859488	1.12309069805961	4.53090698059606	43	-0.352153397920086	0.352153397920086	14.3174188912788	3
1352	255	134	1.1714	5.84432547885767	10.4427987461568	1.0778753582676	4.17875358267597	44	0.313922037725638	0.313922037725638	14.6313409290045	3
1362	255	135	1.167	5.8229332750851	10.4641909499294	1.09926756204016	4.49267562040161	45	-0.0166847478503644	0.0166847478503644	14.6480256768548	3
1372	255	136	1.1694	5.83460174987014	10.4525224751444	1.08759908725512	4.47599087255125	46	-0.920991543690534	0.920991543690534	15.5690172205454	3
1382	255	137	1.1904	5.93670090423919	10.3504233207753	0.985499932886071	3.55499932886071	47	-1.15922290388502	1.15922290388502	16.7282401244304	3
1392	255	138	1.2163	6.06262319462769	10.2245010303868	0.85957764249757	2.3957764249757	48	-0.113922037725637	0.113922037725637	16.842162162156	3
1402	255	139	1.2207	6.08401539840026	10.2031088266142	0.838185438725006	2.28185438725006	49	0.0756906775311545	0.0756906775311545	16.9178528396872	3
1412	255	140	1.2212	6.08644633064714	10.2006778943674	0.835754506478121	2.35754506478121	50	-0.0409940703191554	0.0409940703191554	16.9588469100063	3
1422	255	141	1.2241	6.10054573767906	10.1865784873354	0.821655099446206	2.31655099446206	51	0.381988140638347	0.381988140638347	17.3408350506447	3
1432	255	142	1.2183	6.07234692361522	10.2147773013993	0.84985391351004	2.6985391351004	52	-0.347291533426349	0.347291533426349	17.688126584071	3
1442	255	143	1.2275	6.11707607695786	10.1700481480566	0.805124760167406	2.35124760167406	53	-0.113922037725638	0.113922037725638	17.8020486217967	3
1452	255	144	1.2319	6.13846828073042	10.1486559442841	0.783732556394842	2.23732556394842	54	-0.425081365326549	0.425081365326549	18.2271299871232	3
1462	255	145	1.2427	6.19097641726308	10.0961478077514	0.731224419862187	1.81224419862187	55	-0.0653033927880187	0.0653033927880187	18.2924333799112	3
1472	255	146	1.2461	6.20750675654188	10.0796174684726	0.714694080583385	1.74694080583385	56	0.0756906775311905	0.0756906775311905	18.3681240574424	3
1482	255	147	1.2466	6.20993768878876	10.0771865362257	0.712263148336504	1.82263148336504	57	0.12430932246881	0.12430932246881	18.4924333799112	3
1492	255	148	1.2461	6.20750675654188	10.0796174684726	0.714694080583385	1.94694080583385	58	0.124309322468827	0.124309322468827	18.6167427023801	3
1502	255	149	1.2456	6.205075824295	10.0820484007195	0.717125012830268	2.07125012830268	59	0.216684747850346	0.216684747850346	18.8334274502304	3
1512	255	150	1.2432	6.19340734950996	10.0937168755045	0.728793487615302	2.28793487615302	60	0.411159327600947	0.411159327600947	19.2445867778314	3
1522	255	151	1.2368	6.16229141674987	10.1248328082646	0.759909420375397	2.69909420375397	61	0.503534752982449	0.503534752982449	19.7481215308138	3
1532	255	152	1.2285	6.12193794145162	10.1651862835629	0.800262895673642	3.20262895673642	62	-0.444528823301622	0.444528823301622	20.1926503541154	3
1542	255	153	1.2397	6.17639082378178	10.1107334012327	0.74581001334348	2.7581001334348	63	-0.094474579750583	0.094474579750583	20.287124933866	3
1552	255	154	1.2437	6.19583828175684	10.0912859432577	0.726362555368421	2.66362555368421	64	-0.254916108044811	0.254916108044811	20.5420410419108	3
1562	255	155	1.251	6.23132989256132	10.0557943324532	0.69087094456394	2.4087094456394	65	0.265303392787983	0.265303392787983	20.8073444346988	3
1572	255	156	1.2476	6.21479955328252	10.072324671732	0.707401283842739	2.67401283842739	66	0.197237289875292	0.197237289875292	21.0045817245741	3
1582	255	157	1.2456	6.205075824295	10.0820484007195	0.717125012830268	2.87125012830268	67	0.0513813550623632	0.0513813550623632	21.0559630796365	3
1592	255	158	1.2466	6.20993768878876	10.0771865362257	0.712263148336504	2.92263148336504	68	-0.46883814577045	0.46883814577045	21.5248012254069	3
1602	255	159	1.2583	6.2668215033658	10.0203027216487	0.655379333759459	2.45379333759459	69	-0.303534752982466	0.303534752982466	21.8283359783894	3
1612	255	160	1.2666	6.30717497866405	9.97994924635045	0.615025858461212	2.15025858461212	70	-0.0166847478503289	0.0166847478503289	21.8450207262397	3
1622	255	161	1.269	6.31884345344908	9.96828077156542	0.60335738367618	2.1335738367618	71	0.143756780443865	0.143756780443865	21.9887775066836	3
1632	255	162	1.2681	6.3144677754047	9.9726564496098	0.607733061720566	2.27733061720566	72	-0.15767881816952	0.15767881816952	22.1464563248531	3
1642	255	163	1.2734	6.34023565722165	9.94688856779285	0.581965179903614	2.11965179903614	73	0.333369495700711	0.333369495700711	22.4798258205538	3
1652	255	164	1.2686	6.31689870765158	9.97022551736292	0.605302129473685	2.45302129473685	74	-0.230606785576003	0.230606785576003	22.7104326061298	3
1662	255	165	1.2754	6.34995938620918	9.93716483880532	0.572241450916085	2.22241450916085	75	0.0756906775311905	0.0756906775311905	22.786123283661	3
1672	255	166	1.2759	6.35239031845606	9.93473390655844	0.569810518669204	2.29810518669204	76	-0.352153397920103	0.352153397920103	23.1382766815811	3
1682	255	167	1.2852	6.39760565824807	9.88951856676643	0.524595178877194	1.94595178877194	77	-0.113922037725656	0.113922037725656	23.2521987193068	3
1692	255	168	1.2896	6.41899786202063	9.86812636299387	0.503202975104628	1.83202975104628	78	0.148618644937655	0.148618644937655	23.4008173642444	3
1702	255	169	1.2886	6.41413599752687	9.87298822748763	0.508064839598394	1.98064839598394	79	0.172927967406464	0.172927967406464	23.5737453316509	3
1712	255	170	1.2871	6.40684320078622	9.88028102422828	0.51535763633904	2.1535763633904	80	0.338231360194465	0.338231360194465	23.9119766918454	3
1722	255	171	1.2822	6.38302006476678	9.90410416024772	0.539180772358486	2.49180772358487	81	-0.138231360194466	0.138231360194466	24.0502080520398	3
1732	255	172	1.2871	6.40684320078622	9.88028102422828	0.51535763633904	2.3535763633904	82	0.313922037725638	0.313922037725638	24.3641300897655	3
1742	255	173	1.2827	6.38545099701366	9.90167322800084	0.536749840111604	2.66749840111604	83	1.16961018862821	1.16961018862821	25.5337402783937	3
1752	255	174	1.2607	6.27848997815084	10.0086342468637	0.643710858974424	3.83710858974424	84	0.454916108044794	0.454916108044794	25.9886563864385	3
1762	255	175	1.2534	6.24299836734636	10.0441258576681	0.679202469778904	4.29202469778904	85	-0.444528823301604	0.444528823301604	26.4331852097401	3
1772	255	176	1.2646	6.29745124967652	9.98967297533798	0.624749587448743	3.84749587448743	86	-0.566075435645759	0.566075435645759	26.9992606453858	3
1782	255	177	1.2783	6.3640587932411	9.92306543177341	0.558142043884168	3.28142043884168	87	-0.682760183496087	0.682760183496087	27.6820208288819	3
1792	255	178	1.2944	6.4423348115907	9.8447894134238	0.479866025534559	2.59866025534559	88	-0.40077204285774	0.40077204285774	28.0827928717396	3
1802	255	179	1.3047	6.49241201587648	9.79471220913802	0.429788821248785	2.19788821248785	89	0.1	0.1	28.1827928717396	3
1812	255	180	1.3047	6.49241201587648	9.79471220913802	0.429788821248785	2.29788821248785	90	-0.44452882330164	0.44452882330164	28.6273216950413	3
1822	255	181	1.3159	6.54686489820664	9.74025932680786	0.375335938918621	1.85335938918621	91	-0.211159327600912	0.211159327600912	28.8384810226422	3
1832	255	182	1.3223	6.57798083096673	9.70914339404777	0.34422000615853	1.6422000615853	92	-0.0653033927880191	0.0653033927880191	28.9037844154302	3
1842	255	183	1.3257	6.59451117024553	9.69261305476897	0.327689666879728	1.57689666879728	93	0.051381355062381	0.051381355062381	28.9551657704926	3
1852	255	184	1.3267	6.5993730347393	9.6877511902752	0.322827802385966	1.62827802385966	94	0.62508136532655	0.62508136532655	29.5802471358191	3
1862	255	185	1.3159	6.54686489820664	9.74025932680786	0.375335938918621	2.25335938918621	95	-0.303534752982449	0.303534752982449	29.8837818888016	3
1872	255	186	1.3242	6.58721837350489	9.69990585150961	0.334982463620376	1.94982463620376	96	-0.639003403052205	0.639003403052205	30.5227852918538	3
1882	255	187	1.3394	6.66111871381011	9.62600551120439	0.261082123315155	1.31082123315155	97	-0.113922037725638	0.113922037725638	30.6367073295794	3
1892	255	188	1.3438	6.68251091758267	9.60461330743183	0.239689919542592	1.19689919542592	98	-0.279225430513621	0.279225430513621	30.9159327600931	3
1902	255	189	1.3516	6.72043346063403	9.56669076438047	0.20176737649123	0.917673764912296	99	0.172927967406446	0.172927967406446	31.0888607274995	3
1912	255	190	1.3501	6.71314066389339	9.57398356112111	0.209060173231874	1.09060173231874	100	-0.230606785575984	0.230606785575984	31.3194675130755	3
1922	255	191	1.3569	6.74620134245099	9.54092288256351	0.175999494674276	0.859994946742758	101	-0.138231360194448	0.138231360194448	31.4576988732699	3
1932	255	192	1.3618	6.77002447847043	9.51709974654407	0.152176358654831	0.72176358654831	102	-0.0896127152568283	0.0896127152568283	31.5473115885268	3
1942	255	193	1.3657	6.78898574999611	9.49813847501839	0.133215087129148	0.632150871291482	103	-0.0896127152568105	0.0896127152568105	31.6369243037836	3
1952	255	194	1.3696	6.8079470215218	9.47917720349271	0.114253815603467	0.542538156034671	104	-0.113922037725656	0.113922037725656	31.7508463415092	3
1962	255	195	1.374	6.82933922529436	9.45778499972014	0.0928616118309016	0.428616118309016	105	-0.493147468239259	0.493147468239259	32.2439938097485	3
1972	255	196	1.3862	6.88865397211829	9.39847025289621	0.0335468650069757	-0.0645313499302432	106	-0.235468650069757	0.235468650069757	32.4794624598183	3
1982	255	197	1.3931	6.92220083712526	9.36492338788924	0	-0.3	107	0.270165257281774	0.270165257281774	32.7496277171	3
1992	255	198	1.3896	6.90518431139709	9.38193991361742	0.0170165257281774	-0.0298347427182264	108	-0.0215466123441189	0.0215466123441189	32.7711743294441	3
2002	255	199	1.3921	6.9173389726315	9.369785252383	0.00486186449376547	-0.0513813550623453	109	0.148618644937637	0.148618644937637	32.9197929743818	3
2012	255	200	1.3911	6.91247710813773	9.37464711687677	0.00972372898752916	0.0972372898752916	110	NA	NA	NA	3
