# Supplementary material for: Assessment of crusting effects on interrill erosion by laser scanning
Source: PeerJ. 2020 Jan 31;8:e8487. doi: 10.7717/peerj.8487 (PMC6996510; doi:10.7717/peerj.8487)
Supplement: Data S1 — Each has two transects and four subplots. [file peerj-08-8487-s001.zip › raw data for uploading/os7transectaright.txt]

x	y	z	cal	h	h2	h0mm	code	deltah	absh	cumsumh	number
312	255	311	1.3315	6.62270998430937	9.83312093863876	0.29219805607525	2.9219805607525	1	0.84806357628407	0.84806357628407	0.84806357628407	1
313	255	312	1.312	6.52790362668096	9.92792729626717	0.387004413703657	3.77004413703657	2	-0.240994070319174	0.240994070319174	1.08905764660324	1
314	255	313	1.3149	6.54200303371288	9.91382788923525	0.37290500667174	3.5290500667174	3	-0.863312725521033	0.863312725521033	1.95237037212428	1
315	255	314	1.3306	6.61833430626498	9.83749661668315	0.296573734119637	2.66573734119637	4	-1.47590765173536	1.47590765173536	3.42827802385964	1
316	255	315	1.3589	6.75592507143852	9.69990585150961	0.1589829689461	1.189829689461	5	-1.689829689461	1.689829689461	5.11810771332064	1
317	255	316	1.3916	6.91490804038462	9.54092288256351	0	-0.5	6	0.94530086615938	0.94530086615938	6.06340857948002	1
318	255	317	1.3701	6.81037795376868	9.64545296917945	0.104530086615938	0.44530086615938	7	2.51082123315155	2.51082123315155	8.57422981263158	1
319	255	318	1.3164	6.54929583045352	9.90653509249461	0.365612209931093	2.95612209931093	8	1.13491358141619	1.13491358141619	9.70914339404777	1
320	255	319	1.291	6.4258044723119	10.0300264506362	0.489103568072712	4.09103568072713	9	0.254916108044794	0.254916108044794	9.96405950209256	1
321	255	320	1.2837	6.39031286150742	10.0655180614407	0.524595178877192	4.34595178877192	10	-0.0513813550623459	0.0513813550623459	10.0154408571549	1
322	255	321	1.2827	6.38545099701366	10.0703799259345	0.529457043370957	4.29457043370957	11	-0.0756906775311723	0.0756906775311723	10.0911315346861	1
323	255	322	1.2822	6.38302006476678	10.0728108581814	0.53188797561784	4.2188797561784	12	-0.124309322468828	0.124309322468828	10.2154408571549	1
324	255	323	1.2827	6.38545099701366	10.0703799259345	0.529457043370957	4.09457043370957	13	-0.28961271525681	0.28961271525681	10.5050535724117	1
325	255	324	1.2866	6.40441226853934	10.0514186544088	0.510495771845276	3.80495771845276	14	-1.35922290388502	1.35922290388502	11.8642764762967	1
326	255	325	1.3125	6.53033455892784	9.92549636402029	0.384573481456775	2.44573481456774	15	1.18353222635385	1.18353222635385	13.0478087026506	1
327	255	326	1.2861	6.40198133629246	10.0538495866557	0.512926704092159	3.62926704092159	16	0.585522893620795	0.585522893620795	13.6333315962714	1
328	255	327	1.272	6.33342904693038	10.1224018760178	0.581478993454239	4.21478993454239	17	-0.216684747850346	0.216684747850346	13.8500163441217	1
329	255	328	1.2744	6.34509752171541	10.1107334012327	0.569810518669204	3.99810518669204	18	-0.931378828433742	0.931378828433742	14.7813951725555	1
330	255	329	1.2915	6.42823540455879	10.0275955183893	0.48667263582583	3.0667263582583	19	-0.693147468239277	0.693147468239277	15.4745426407947	1
331	255	330	1.3037	6.48755015138271	9.96828077156542	0.427357889001902	2.37357889001902	20	-0.338231360194465	0.338231360194465	15.8127740009892	1
332	255	331	1.3086	6.51137328740216	9.94445763554597	0.403534752982456	2.03534752982456	21	-0.00276271012469076	0.00276271012469076	15.8155367111139	1
333	255	332	1.3066	6.50164955841463	9.9541813645335	0.413258481969986	2.03258481969986	22	-0.0805525420249451	0.0805525420249451	15.8960892531388	1
334	255	333	1.3062	6.49970481261713	9.95612611033101	0.415203227767492	1.95203227767492	23	-0.0513813550623454	0.0513813550623454	15.9474706082012	1
335	255	334	1.3052	6.49484294812336	9.96098797482477	0.420065092261257	1.90065092261257	24	-0.527844075451293	0.527844075451293	16.4753146836525	1
336	255	335	1.314	6.53762735566849	9.91820356727964	0.377280684716128	1.37280684716128	25	-0.216684747850346	0.216684747850346	16.6919994315028	1
337	255	336	1.3164	6.54929583045352	9.90653509249461	0.365612209931093	1.15612209931093	26	-0.41115932760093	0.41115932760093	17.1031587591038	1
338	255	337	1.3228	6.58041176321362	9.87541915973451	0.334496277171001	0.744962771710005	27	-0.430606785575984	0.430606785575984	17.5337655446797	1
339	255	338	1.3296	6.61347244177121	9.84235848117692	0.301435598613402	0.314355986134021	28	1.324526296673	1.324526296673	18.8582918413527	1
340	255	339	1.3003	6.47101981210391	9.98481111084422	0.443888228280702	1.63888228280702	29	1.655133082249	1.655133082249	20.5134249236017	1
341	255	340	1.2642	6.29550650387902	10.1603244190691	0.619401536505602	3.29401536505602	30	0.663312725521032	0.663312725521032	21.1767376491228	1
342	255	341	1.2485	6.21917523132691	10.2366556916212	0.695732809057706	3.95732809057706	31	0.254916108044794	0.254916108044794	21.4316537571676	1
343	255	342	1.2412	6.18368362052243	10.2721473024257	0.731224419862185	4.21224419862185	32	-0.265303392787984	0.265303392787984	21.6969571499556	1
344	255	343	1.2446	6.20021395980123	10.2556169631469	0.714694080583387	3.94694080583387	33	-0.172927967406482	0.172927967406482	21.869885117362	1
345	255	344	1.2461	6.20750675654188	10.2483241664063	0.707401283842739	3.77401283842739	34	-0.172927967406464	0.172927967406464	22.0428130847685	1
346	255	345	1.2476	6.21479955328252	10.2410313696656	0.700108487102092	3.60108487102092	35	-0.240994070319174	0.240994070319174	22.2838071550877	1
347	255	346	1.2505	6.22889896031444	10.2269319626337	0.686009080070175	3.36009080070175	36	0.162540682663293	0.162540682663293	22.446347837751	1
348	255	347	1.2451	6.20264489204811	10.2531860309	0.712263148336504	3.52263148336504	37	0.254916108044811	0.254916108044811	22.7012639457958	1
349	255	348	1.2378	6.16715328124363	10.2886776417045	0.747754759140985	3.77754759140985	38	-0.265303392788001	0.265303392788001	22.9665673385838	1
350	255	349	1.2412	6.18368362052243	10.2721473024257	0.731224419862185	3.51224419862185	39	-0.289612715256811	0.289612715256811	23.2561800538406	1
351	255	350	1.2451	6.20264489204811	10.2531860309	0.712263148336504	3.22263148336504	40	-1.04806357628407	1.04806357628407	24.3042436301247	1
352	255	351	1.2646	6.29745124967652	10.1583796732716	0.617456790708097	2.17456790708097	41	-0.19723728987531	0.19723728987531	24.50148092	1
353	255	352	1.2666	6.30717497866405	10.1486559442841	0.607733061720566	1.97733061720566	42	1.56275765686748	1.56275765686748	26.0642385768675	1
354	255	353	1.2324	6.1408992129773	10.3149317099708	0.774008827407314	3.54008827407314	43	0.945300866159362	0.945300866159362	27.0095394430268	1
355	255	354	1.2109	6.03636912636137	10.4194617965868	0.878538914023251	4.48538914023251	44	0.181988140638347	0.181988140638347	27.1915275836652	1
356	255	355	1.2051	6.00817031229753	10.4476606106506	0.906737728087085	4.66737728087085	45	-0.00276271012470808	0.00276271012470808	27.1942902937899	1
357	255	356	1.2031	5.99844658331	10.4573843396381	0.916461457074615	4.66461457074615	46	-0.289612715256829	0.289612715256829	27.4839030090467	1
358	255	357	1.207	6.01740785483568	10.4384230681124	0.897500185548932	4.37500185548932	47	-0.673700010264204	0.673700010264204	28.1576030193109	1
359	255	358	1.2188	6.07477785586211	10.381053067086	0.840130184522511	3.70130184522511	48	-1.09668222122172	1.09668222122172	29.2542852405326	1
360	255	359	1.2393	6.17444607798428	10.2813848449639	0.740461962400339	2.60461962400339	49	-1.61690172205454	1.61690172205454	30.8711869625872	1
361	255	360	1.2705	6.32613625018973	10.1296946727584	0.588771790194885	0.98771790194885	50	-1.38353222635385	1.38353222635385	32.254719188941	1
362	255	361	1.2969	6.45448947282512	10.001341450123	0.460418567559501	-0.395814324404995	51	0.517456790708104	0.517456790708104	32.7721759796491	1
363	255	362	1.2842	6.39274379375431	10.0630871291938	0.522164246630311	0.121642466303109	52	0.755688150902551	0.755688150902551	33.5278641305517	1
364	255	363	1.2666	6.30717497866405	10.1486559442841	0.607733061720566	0.877330617205661	53	0.969610188628207	0.969610188628207	34.4974743191799	1
365	255	364	1.2446	6.20021395980123	10.2556169631469	0.714694080583387	1.84694080583387	54	1.79612715256816	1.79612715256816	36.293601471748	1
366	255	365	1.2056	6.01060124454441	10.4452296784037	0.904306795840203	3.64306795840203	55	0.40077204285774	0.40077204285774	36.6943735146058	1
367	255	366	1.1953	5.96052404025864	10.4953068826895	0.954384000125977	4.04384000125977	56	0.0409940703191909	0.0409940703191909	36.735367584925	1
368	255	367	1.1924	5.94642463322672	10.5094062897214	0.968483407157896	4.08483407157896	57	0.138231360194465	0.138231360194465	36.8735989451194	1
369	255	368	1.1875	5.92260149720728	10.5332294257409	0.992306543177342	4.22306543177342	58	-0.0270720325935345	0.0270720325935345	36.900670977713	1
370	255	369	1.186	5.91530870046663	10.5405222224815	0.999599339917989	4.19599339917989	59	-0.479225430513639	0.479225430513639	37.3798964082266	1
371	255	370	1.1938	5.95323124351799	10.5025996794301	0.961676796866625	3.71676796866625	60	-1.85999494674276	1.85999494674276	39.2398913549694	1
372	255	371	1.23	6.12923073819227	10.3266001847559	0.785677302192349	1.85677302192349	61	-0.148618644937655	0.148618644937655	39.388509999907	1
373	255	372	1.231	6.13409260268603	10.3217383202621	0.780815437698584	1.70815437698584	62	0.235468650069757	0.235468650069757	39.6239786499768	1
374	255	373	1.2241	6.10054573767906	10.3552851852691	0.814362302705559	1.94362302705559	63	-0.41115932760093	0.41115932760093	40.0351379775777	1
375	255	374	1.2305	6.13166167043915	10.324169252509	0.783246369945466	1.53246369945466	64	-0.35767881816952	0.35767881816952	40.3928167957472	1
376	255	375	1.2358	6.1574295522561	10.298401370692	0.757478488128514	1.17478488128514	65	-0.435468650069739	0.435468650069739	40.828285445817	1
377	255	376	1.2427	6.19097641726308	10.2648545056851	0.72393162312154	0.739316231215404	66	0.138231360194447	0.138231360194447	40.9665168060114	1
378	255	377	1.2378	6.16715328124363	10.2886776417045	0.747754759140985	0.877547591409852	67	1.42176358654831	1.42176358654831	42.3882803925597	1
379	255	378	1.2065	6.0149769225888	10.4408540003593	0.899931117795816	2.29931117795816	68	0.444528823301604	0.444528823301604	42.8328092158613	1
380	255	379	1.1953	5.96052404025864	10.4953068826895	0.954384000125977	2.74384000125977	69	0.138231360194483	0.138231360194483	42.9710405760558	1
381	255	380	1.1904	5.93670090423919	10.5191300187089	0.978207136145425	2.88207136145425	70	-1.40784154882267	1.40784154882267	44.3788821248785	1
382	255	381	1.2173	6.06748505912146	10.3883458638267	0.847422981263158	1.47422981263158	71	-2.1419830873811	2.1419830873811	46.5208652122596	1
383	255	382	1.2593	6.27168336785957	10.1841475550886	0.643224672525047	-0.667753274749527	72	0.425081365326585	0.425081365326585	46.9459465775862	1
384	255	383	1.2485	6.21917523132691	10.2366556916212	0.695732809057706	-0.242671909422942	73	1.60651443731135	1.60651443731135	48.5524610148975	1
385	255	384	1.2134	6.04852378759578	10.4073071353524	0.866384252788841	1.36384252788841	74	-0.362540682663293	0.362540682663293	48.9150016975608	1
386	255	385	1.2188	6.07477785586211	10.381053067086	0.840130184522511	1.00130184522511	75	-0.595910178363985	0.595910178363985	49.5109118759248	1
387	255	386	1.229	6.1243688736985	10.3314620492496	0.790539166686113	0.405391666861128	76	0.493147468239259	0.493147468239259	50.0040593441641	1
388	255	387	1.2168	6.06505412687458	10.3907767960736	0.849853913510039	0.898539135100387	77	-0.454916108044794	0.454916108044794	50.4589754522088	1
389	255	388	1.2241	6.10054573767906	10.3552851852691	0.814362302705559	0.443623027055593	78	-0.649390687795395	0.649390687795395	51.1083661400042	1
390	255	389	1.2354	6.1554848064586	10.3003461164895	0.75942323392602	-0.205767660739802	79	-0.168066102912692	0.168066102912692	51.2764322429169	1
391	255	390	1.2368	6.16229141674987	10.2935395061983	0.752616623634751	-0.373833763652494	80	1.25159832926654	1.25159832926654	52.5280305721835	1
392	255	391	1.209	6.02713158382321	10.4286993391249	0.887776456561404	0.877764565614043	81	1.42176358654829	1.42176358654829	53.9497941587318	1
393	255	392	1.1777	5.87495522516838	10.5808756977797	1.03995281521623	2.29952815216234	82	0.989057646603262	0.989057646603262	54.938851805335	1
394	255	393	1.1553	5.76604946050806	10.6897814624401	1.14885857987656	3.2885857987656	83	-0.0756906775311905	0.0756906775311905	55.0145424828662	1
395	255	394	1.1548	5.76361852826118	10.692212394687	1.15128951212344	3.21289512123441	84	-0.313922037725637	0.313922037725637	55.3284645205919	1
396	255	395	1.1592	5.78501073203374	10.6708201909144	1.12989730835088	2.89897308350877	85	-0.289612715256811	0.289612715256811	55.6180772358487	1
397	255	396	1.1631	5.80397200355942	10.6518589193887	1.1109360368252	2.60936036825196	86	-0.240994070319173	0.240994070319173	55.8590713061678	1
398	255	397	1.166	5.81807141059134	10.6377595123568	1.09683662979328	2.36836629793279	87	-1.26198561400973	1.26198561400973	57.1210569201776	1
399	255	398	1.1899	5.93426997199231	10.5215609509558	0.980638068392306	1.10638068392306	88	-0.527844075451276	0.527844075451276	57.6489009956288	1
400	255	399	1.1987	5.97705437953744	10.4787765434107	0.937853660847178	0.578536608471784	89	1.67944240471781	1.67944240471781	59.3283434003467	1
401	255	400	1.1621	5.79911013906566	10.6567207838825	1.11579790131896	2.2579790131896	90	2.58374920055802	2.58374920055802	61.9120926009047	1
402	255	401	1.1069	5.53073521900985	10.9250957039383	1.38417282137476	4.84172821374761	91	0.561213571151986	0.561213571151986	62.4733061720567	1
403	255	402	1.0933	5.46461386189466	10.9912170610535	1.45029417848996	5.4029417848996	92	-0.124309322468827	0.124309322468827	62.5976154945255	1
404	255	403	1.0938	5.46704479414154	10.9887861288066	1.44786324624308	5.27863246243077	93	-0.240994070319174	0.240994070319174	62.8386095648447	1
405	255	404	1.0967	5.48114420117346	10.9746867217747	1.43376383921116	5.0376383921116	94	-0.148618644937637	0.148618644937637	62.9872282097823	1
406	255	405	1.0977	5.48600606566722	10.9698248572809	1.4289019747174	4.88901974717396	95	-0.265303392788002	0.265303392788002	63.2525316025703	1
407	255	406	1.1011	5.50253640494602	10.9532945180021	1.4123716354386	4.62371635438596	96	0.186850005132103	0.186850005132103	63.4393816077024	1
408	255	407	1.0952	5.47385140443281	10.9819795185153	1.44105663595181	4.81056635951806	97	-0.148618644937637	0.148618644937637	63.58800025264	1
409	255	408	1.0962	5.47871326892657	10.9771176540216	1.43619477145804	4.66194771458043	98	-0.148618644937637	0.148618644937637	63.7366188975777	1
410	255	409	1.0972	5.48357513342034	10.9722557895278	1.43133290696428	4.51332906964279	99	-0.406297463107175	0.406297463107175	64.1429163606849	1
411	255	410	1.1035	5.51420487973106	10.9416260432171	1.40070316065356	4.10703160653562	100	-0.717456790708086	0.717456790708086	64.8603731513929	1
412	255	411	1.1162	5.57595055880186	10.8798803641463	1.33895748158275	3.38957481582753	101	-0.66883814577045	0.66883814577045	65.5292112971634	1
413	255	412	1.1279	5.63283437337891	10.8229965495692	1.28207366700571	2.72073667005708	102	-0.693147468239277	0.693147468239277	66.2223587654027	1
414	255	413	1.1401	5.69214912020284	10.7636818027453	1.22275892018178	2.0275892018178	103	1.15436103939125	1.15436103939125	67.3767198047939	1
415	255	414	1.1143	5.56671301626371	10.8891179066844	1.3481950241209	3.18195024120905	104	2.06352969972522	2.06352969972522	69.4402495045191	1
416	255	415	1.0698	5.35036004629119	11.1054708766569	1.56454799409343	5.24547994093427	105	0.799444931346434	0.799444931346434	70.2396944358656	1
417	255	416	1.0513	5.26041555315655	11.1954153697916	1.65449248722807	6.04492487228071	106	0.541766113176913	0.541766113176913	70.7814605490425	1
418	255	417	1.0381	5.19623894183886	11.2595919811093	1.71866909854576	6.58669098545762	107	0.08961271525681	0.08961271525681	70.8710732642993	1
419	255	418	1.0342	5.17727767031317	11.278553252635	1.73763037007144	6.67630370071443	108	-0.00276271012469032	0.00276271012469032	70.873835974424	1
420	255	419	1.0322	5.16755394132564	11.2882769816225	1.74735409905897	6.67354099058974	109	-0.031933897087308	0.031933897087308	70.9057698715113	1
421	255	420	1.0308	5.16074733103437	11.2950835919138	1.75416070935024	6.64160709350243	110	NA	NA	NA	1
3121	255	311	1.3135	6.53519642342161	9.73296653006721	0.0996682221221725	0.996682221221725	1	-0.192375425381519	0.192375425381519	0.192375425381519	2
3131	255	312	1.3154	6.54443396595976	9.72372898752906	0.0904306795840206	0.804306795840206	2	-0.411159327600947	0.411159327600947	0.603534752982466	2
3141	255	313	1.3218	6.57554989871985	9.69261305476897	0.0593147468239259	0.393147468239259	3	-0.479225430513621	0.479225430513621	1.08276018349609	2
3151	255	314	1.3296	6.61347244177121	9.6546905117176	0.0213922037725638	-0.0860779622743621	4	-0.313922037725638	0.313922037725638	1.39668222122173	2
3161	255	315	1.334	6.63486464554378	9.63329830794504	0	-0.4	5	0.920991543690535	0.920991543690535	2.31767376491226	2
3171	255	316	1.313	6.53276549117472	9.73539746231409	0.102099154369053	0.520991543690535	6	1.56275765686748	1.56275765686748	3.88043142177974	2
3181	255	317	1.2788	6.36648972548798	9.90167322800084	0.268374920055802	2.08374920055802	7	0.634141538558433	0.634141538558433	4.51457296033818	2
3191	255	318	1.2637	6.29307557163213	9.97508738185669	0.341789073911645	2.71789073911645	8	0.0896127152568282	0.0896127152568282	4.60418567559501	2
3201	255	319	1.2598	6.27411430010645	9.99404865338237	0.360750345437328	2.80750345437328	9	0.0896127152568114	0.0896127152568114	4.69379839085182	2
3211	255	320	1.2559	6.25515302858077	10.013009924908	0.379711616963009	2.89711616963009	10	-0.265303392788002	0.265303392788002	4.95910178363982	2
3221	255	321	1.2593	6.27168336785957	9.99647958562925	0.363181277684209	2.63181277684209	11	-0.381988140638329	0.381988140638329	5.34108992427815	2
3231	255	322	1.2651	6.2998821819234	9.96828077156542	0.334982463620376	2.24982463620376	12	-0.649390687795395	0.649390687795395	5.99048061207354	2
3241	255	323	1.2764	6.35482125070294	9.91334170278588	0.280043394840837	1.60043394840837	13	-0.00276271012470852	0.00276271012470852	5.99324332219825	2
3251	255	324	1.2744	6.34509752171541	9.92306543177341	0.289767123828366	1.59767123828366	14	0.0166847478503462	0.0166847478503462	6.0099280700486	2
3261	255	325	1.272	6.33342904693038	9.93473390655844	0.3014355986134	1.614355986134	15	0.303534752982449	0.303534752982449	6.31346282303105	2
3271	255	326	1.2637	6.29307557163213	9.97508738185669	0.341789073911645	1.91789073911645	16	-0.216684747850346	0.216684747850346	6.53014757088139	2
3281	255	327	1.2661	6.30474404641717	9.96341890707165	0.330120599126611	1.70120599126611	17	-0.430606785575984	0.430606785575984	6.96075435645738	2
3291	255	328	1.2729	6.33780472497477	9.93035822851405	0.297059920569012	1.27059920569012	18	-0.911931370458687	0.911931370458687	7.87268572691606	2
3301	255	329	1.2896	6.41899786202063	9.84916509146818	0.215866783523143	0.358667835231434	19	-0.265303392787983	0.265303392787983	8.13798911970405	2
3311	255	330	1.293	6.43552820129943	9.83263475218939	0.199336444244345	0.0933644424434504	20	0.186850005132102	0.186850005132102	8.32483912483615	2
3321	255	331	1.2871	6.40684320078622	9.8613197527026	0.228021444757555	0.280214447575552	21	-0.0999999999999998	0.0999999999999998	8.42483912483615	2
3331	255	332	1.2871	6.40684320078622	9.8613197527026	0.228021444757555	0.180214447575553	22	-0.454916108044812	0.454916108044812	8.87975523288096	2
3341	255	333	1.2944	6.4423348115907	9.82582814189811	0.192529833953074	-0.274701660469259	23	-0.338231360194447	0.338231360194447	9.21798659307541	2
3351	255	334	1.2993	6.46615794761015	9.80200500587867	0.168706697933629	-0.612933020663706	24	-0.57646272038893	0.57646272038893	9.79444931346434	2
3361	255	335	1.3091	6.51380421964904	9.75435873383978	0.121060425894736	-1.18939574105264	25	-0.717456790708104	0.717456790708104	10.5119061041724	2
3371	255	336	1.3218	6.57554989871985	9.69261305476897	0.0593147468239259	-1.90685253176074	26	-0.313922037725638	0.313922037725638	10.8258281418981	2
3381	255	337	1.3262	6.59694210249242	9.6712208509964	0.0379225430513621	-2.22077456948638	27	3.24982463620376	3.24982463620376	14.0756527781018	2
3391	255	338	1.2573	6.26195963887204	10.0062033146168	0.372905006671738	1.02905006671738	28	1.15922290388502	1.15922290388502	15.2348756819869	2
3401	255	339	1.2314	6.13603734848354	10.1321256050053	0.49882729706024	2.1882729706024	29	0.512594926214332	0.512594926214332	15.7474706082012	2
3411	255	340	1.2188	6.07477785586211	10.1933850976267	0.560086789681673	2.70086789681673	30	0.113922037725638	0.113922037725638	15.8613926459268	2
3421	255	341	1.2144	6.05338565208954	10.2147773013993	0.581478993454237	2.81478993454237	31	-0.693147468239259	0.693147468239259	16.5545401141661	2
3431	255	342	1.2266	6.11270039891347	10.1554625545754	0.522164246630311	2.12164246630311	32	-0.454916108044812	0.454916108044812	17.0094562222109	2
3441	255	343	1.2339	6.14819200971795	10.1199709437709	0.48667263582583	1.6667263582583	33	0.230606785575966	0.230606785575966	17.2400630077869	2
3451	255	344	1.2271	6.11513133116035	10.1530316223285	0.519733314383426	1.89733314383426	34	0.284087295007411	0.284087295007411	17.5241503027943	2
3461	255	345	1.2192	6.07672260165961	10.1914403518292	0.558142043884168	2.18142043884168	35	0.750826286408797	0.750826286408797	18.2749765892031	2
3471	255	346	1.2017	5.99163997301873	10.2765229804701	0.643224672525047	2.93224672525047	36	0.23546865006974	0.23546865006974	18.5104452392728	2
3481	255	347	1.1948	5.95809310801176	10.3100698454771	0.676771537532021	3.16771537532021	37	0.493147468239276	0.493147468239276	19.0035927075121	2
3491	255	348	1.1826	5.89877836118783	10.369384592301	0.736086284355949	3.66086284355949	38	0.206297463107175	0.206297463107175	19.2098901706193	2
3501	255	349	1.1763	5.86814861487711	10.4000143386117	0.766716030666666	3.86716030666666	39	-1.52452629667302	1.52452629667302	20.7344164672923	2
3511	255	350	1.2056	6.01060124454441	10.2575617089444	0.624263400999364	2.34263400999364	40	-1.92806104965547	1.92806104965547	22.6624775169477	2
3521	255	351	1.2432	6.19340734950996	10.0747556039789	0.441457296033818	0.414572960338176	41	0.138231360194483	0.138231360194483	22.8007088771422	2
3531	255	352	1.2383	6.16958421349051	10.0985787399983	0.465280432053266	0.552804320532659	42	2.27258987295707	2.27258987295707	25.0732987500993	2
3541	255	353	1.1895	5.9323252261948	10.335837727294	0.702539419348973	2.82539419348973	43	0.0701652572817735	0.0701652572817735	25.1434640073811	2
3551	255	354	1.186	5.91530870046663	10.3528542530222	0.71955594507715	2.89555945077151	44	-0.124309322468845	0.124309322468845	25.2677733298499	2
3561	255	355	1.1865	5.91773963271351	10.3504233207753	0.717125012830266	2.77125012830266	45	-0.245855934812929	0.245855934812929	25.5136292646629	2
3571	255	356	1.1895	5.9323252261948	10.335837727294	0.702539419348973	2.52539419348973	46	-0.430606785575967	0.430606785575967	25.9442360502388	2
3581	255	357	1.1963	5.9653859047524	10.3027770487364	0.669478740791376	2.09478740791376	47	-0.882760183496105	0.882760183496105	26.8269962337349	2
3591	255	358	1.2124	6.04366192310201	10.2245010303868	0.591202722441766	1.21202722441766	48	-1.0723728987529	1.0723728987529	27.8993691324878	2
3601	255	359	1.2324	6.1408992129773	10.1272637405115	0.493965432566476	0.139654325664762	49	-0.907069505964933	0.907069505964933	28.8064386384528	2
3611	255	360	1.249	6.22160616357379	10.046556789915	0.413258481969983	-0.767415180300171	50	-0.1	0.1	28.9064386384528	2
3621	255	361	1.249	6.22160616357379	10.046556789915	0.413258481969983	-0.867415180300171	51	0.634141538558468	0.634141538558468	29.5405801770112	2
3631	255	362	1.2339	6.14819200971795	10.1199709437709	0.48667263582583	-0.233273641741703	52	1.94198308738111	1.94198308738111	31.4825632643923	2
3641	255	363	1.1919	5.94399370097984	10.324169252509	0.69087094456394	1.7087094456394	53	0.541766113176914	0.541766113176914	32.0243293775692	2
3651	255	364	1.1787	5.87981708966215	10.3883458638267	0.755047555881632	2.25047555881632	54	0.254916108044811	0.254916108044811	32.2792454856141	2
3661	255	365	1.1714	5.84432547885767	10.4238374746312	0.790539166686113	2.50539166686113	55	0.352153397920085	0.352153397920085	32.6313988835341	2
3671	255	366	1.1621	5.79911013906566	10.4690528144232	0.835754506478121	2.85754506478121	56	0.37646272038893	0.37646272038893	33.0078616039231	2
3681	255	367	1.1523	5.75146386702677	10.5166990864621	0.883400778517014	3.23400778517014	57	-0.221546612344119	0.221546612344119	33.2294082162672	2
3691	255	368	1.1548	5.76361852826118	10.5045444252276	0.871246117282602	3.01246117282602	58	-0.76607543564574	0.76607543564574	33.9954836519129	2
3701	255	369	1.1685	5.83022607182575	10.4379368816631	0.804638573718028	2.24638573718028	59	-1.78220511484252	1.78220511484252	35.7776887667554	2
3711	255	370	1.2031	5.99844658331	10.2697163701788	0.636418062233776	0.464180622337763	60	-0.717456790708104	0.717456790708104	36.4951455574636	2
3721	255	371	1.2158	6.06019226238081	10.207970691108	0.574672383162966	-0.253276168370341	61	1.01336696907209	1.01336696907209	37.5085125265356	2
3731	255	372	1.1929	5.9488555654736	10.3193073880152	0.686009080070175	0.760090800701748	62	0.0653033927879831	0.0653033927879831	37.5738159193236	2
3741	255	373	1.1895	5.9323252261948	10.335837727294	0.702539419348973	0.825394193489731	63	-0.16806610291271	0.16806610291271	37.7418820222363	2
3751	255	374	1.1909	5.93913183648608	10.3290311170027	0.695732809057702	0.657328090577022	64	-0.741766113176914	0.741766113176914	38.4836481354132	2
3761	255	375	1.2041	6.00330844780377	10.2648545056851	0.631556197740011	-0.084438022599892	65	-0.931378828433742	0.931378828433742	39.415026963847	2
3771	255	376	1.2212	6.08644633064714	10.1817166228417	0.548418314896637	-1.01581685103363	66	0.468838145770467	0.468838145770467	39.8838651096175	2
3781	255	377	1.2095	6.0295625160701	10.2386004374187	0.605302129473683	-0.546978705263167	67	1.08629493647854	1.08629493647854	40.970160046096	2
3791	255	378	1.1851	5.91093302242224	10.3572299310666	0.723931623121537	0.539316231215369	68	0.639003403052223	0.639003403052223	41.6091634491482	2
3801	255	379	1.1699	5.83703268211702	10.4311302713718	0.797831963426759	1.17831963426759	69	-0.717456790708104	0.717456790708104	42.3266202398563	2
3811	255	380	1.1826	5.89877836118783	10.369384592301	0.736086284355949	0.460862843559487	70	-1.19391951109702	1.19391951109702	43.5205397509533	2
3821	255	381	1.2051	6.00817031229753	10.2599926411913	0.626694333246247	-0.733056667537529	71	0.065303392788002	0.065303392788002	43.5858431437413	2
3831	255	382	1.2017	5.99163997301873	10.2765229804701	0.643224672525047	-0.667753274749527	72	0.590384758114568	0.590384758114568	44.1762279018559	2
3841	255	383	1.1875	5.92260149720728	10.3455614562815	0.712263148336504	-0.0773685166349591	73	-0.479225430513657	0.479225430513657	44.6554533323696	2
3851	255	384	1.1953	5.96052404025864	10.3076389132302	0.674340605285138	-0.556593947148616	74	-0.527844075451276	0.527844075451276	45.1832974078208	2
3861	255	385	1.2041	6.00330844780377	10.2648545056851	0.631556197740011	-1.08443802259989	75	-0.289612715256811	0.289612715256811	45.4729101230776	2
3871	255	386	1.208	6.02226971932945	10.2458932341594	0.61259492621433	-1.3740507378567	76	0.279225430513639	0.279225430513639	45.7521355535913	2
3881	255	387	1.2002	5.98434717627809	10.2838157772107	0.650517469265694	-1.09482530734306	77	-0.338231360194465	0.338231360194465	46.0903669137858	2
3891	255	388	1.2051	6.00817031229753	10.2599926411913	0.626694333246247	-1.43305666753753	78	-0.717456790708086	0.717456790708086	46.8078237044938	2
3901	255	389	1.2178	6.06991599136834	10.1982469621205	0.564948654175438	-2.15051345824562	79	0.468838145770449	0.468838145770449	47.2766618502643	2
3911	255	390	1.2061	6.0130321767913	10.2551307766975	0.621832468752483	-1.68167531247517	80	1.89822630693721	1.89822630693721	49.1748881572015	2
3921	255	391	1.165	5.81320954609757	10.4549534073912	0.821655099446204	0.216550994462039	81	0.347291533426348	0.347291533426348	49.5221796906278	2
3931	255	392	1.1558	5.76848039275494	10.4996825607339	0.866384252788839	0.563842527888387	82	-0.143756780443882	0.143756780443882	49.6659364710717	2
3941	255	393	1.1567	5.77285607079933	10.4953068826895	0.862008574744451	0.420085747444505	83	-0.00762457461848109	0.00762457461848109	49.6735610456902	2
3951	255	394	1.1548	5.76361852826118	10.5045444252276	0.871246117282602	0.412461172826024	84	-1.02375425381526	1.02375425381526	50.6973152995055	2
3961	255	395	1.1738	5.8559939536427	10.4121689998461	0.778870691901076	-0.611293080989236	85	0.371600855895176	0.371600855895176	51.0689161554006	2
3971	255	396	1.1641	5.80883386805319	10.4593290854356	0.826030777490594	-0.23969222509406	86	0.852925440777825	0.852925440777825	51.9218415961785	2
3981	255	397	1.1445	5.7135413239754	10.5546216295134	0.921323321568376	0.613233215683765	87	1.79612715256818	1.79612715256818	53.7179687487466	2
3991	255	398	1.1055	5.52392860871858	10.7442343447702	1.11093603682519	2.40936036825194	88	1.18353222635383	1.18353222635383	54.9015009751005	2
4001	255	399	1.0791	5.3955753860832	10.8725875674056	1.23928925946058	3.59289259460577	89	-0.100000000000001	0.100000000000001	55.0015009751005	2
4011	255	400	1.0791	5.3955753860832	10.8725875674056	1.23928925946058	3.49289259460577	90	-0.289612715256792	0.289612715256792	55.2911136903573	2
4021	255	401	1.083	5.41453665760888	10.8536262958799	1.2203279879349	3.20327987934898	91	0.279225430513621	0.279225430513621	55.5703391208709	2
4031	255	402	1.0752	5.37661411455752	10.8915488389313	1.25825053098626	3.4825053098626	92	0.352153397920086	0.352153397920086	55.922492518791	2
4041	255	403	1.0659	5.33139877476551	10.9367641787233	1.30346587077827	3.83465870778268	93	-0.338231360194448	0.338231360194448	56.2607238789854	2
4051	255	404	1.0708	5.35522191078496	10.9129410427039	1.27964273475882	3.49642734758823	94	-0.362540682663292	0.362540682663292	56.6232645616487	2
4061	255	405	1.0762	5.38147597905128	10.8866869744375	1.25338866649249	3.13388666492494	95	-0.0270720325935363	0.0270720325935363	56.6503365942422	2
4071	255	406	1.0747	5.37418318231064	10.8939797711782	1.26068146323314	3.10681463233141	96	0.162540682663294	0.162540682663294	56.8128772769055	2
4081	255	407	1.0693	5.34792911404431	10.9202338394445	1.28693553149947	3.2693553149947	97	-0.270165257281756	0.270165257281756	57.0830425341873	2
4091	255	408	1.0728	5.36494563977248	10.9032173137163	1.26991900577129	2.99919005771294	98	-0.693147468239277	0.693147468239277	57.7761900024266	2
4101	255	409	1.085	5.42426038659641	10.8439025668924	1.21060425894737	2.30604258947367	99	-0.717456790708086	0.717456790708086	58.4936467931347	2
4111	255	410	1.0977	5.48600606566722	10.7821568878216	1.14885857987656	1.58858579876558	100	-0.35767881816952	0.35767881816952	58.8513256113042	2
4121	255	411	1.103	5.51177394748417	10.7563890060046	1.12309069805961	1.23090698059606	101	-0.503534752982466	0.503534752982466	59.3548603642866	2
4131	255	412	1.1113	5.55212742278242	10.7160355307064	1.08273722276136	0.727372227613594	102	-0.1	0.1	59.4548603642866	2
4141	255	413	1.1113	5.55212742278242	10.7160355307064	1.08273722276136	0.627372227613594	103	2.29689919542592	2.29689919542592	61.7517595597126	2
4151	255	414	1.062	5.31243750323983	10.955725450249	1.32242714230395	2.92427142303951	104	0.989057646603244	0.989057646603244	62.7408172063158	2
4161	255	415	1.0396	5.2035317385795	11.0646312149093	1.43133290696428	3.91332906964275	105	0.920991543690571	0.920991543690571	63.6618087500064	2
4171	255	416	1.0186	5.10143258421045	11.1667303692784	1.53343206133333	4.83432061333333	106	-0.357678818169538	0.357678818169538	64.0194875681759	2
4181	255	417	1.0239	5.1272004660274	11.1409624874614	1.50766417951638	4.47664179516379	107	0.0896127152568278	0.0896127152568278	64.1091002834327	2
4191	255	418	1.02	5.10823919450172	11.1599237589871	1.52662545104206	4.56625451042061	108	0.0653033927880013	0.0653033927880013	64.1744036762207	2
4201	255	419	1.0166	5.09170885522292	11.1764540982659	1.54315579032086	4.63155790320862	109	-0.57646272038893	0.57646272038893	64.7508663966097	2
4211	255	420	1.0264	5.13935512726181	11.128807826227	1.49550951828197	4.05509518281969	110	NA	NA	NA	2
3122	255	311	1.3765	6.84149388652877	9.44563033848573	0	0	1	0.40077204285774	0.40077204285774	0.40077204285774	3
3132	255	312	1.3662	6.791416682243	9.4957075427715	0.050077204285774	0.40077204285774	2	0.138231360194465	0.138231360194465	0.539003403052205	3
3142	255	313	1.3613	6.76759354622355	9.51953067879095	0.0739003403052205	0.539003403052205	3	-0.0999999999999999	0.0999999999999999	0.639003403052205	3
3152	255	314	1.3613	6.76759354622355	9.51953067879095	0.0739003403052205	0.439003403052205	4	-0.172927967406464	0.172927967406464	0.811931370458669	3
3162	255	315	1.3628	6.7748863429642	9.5122378820503	0.0666075435645741	0.266075435645741	5	0.40077204285774	0.40077204285774	1.21270341331641	3
3172	255	316	1.3525	6.72480913867842	9.56231508633608	0.116684747850348	0.666847478503481	6	1.34397375464807	1.34397375464807	2.55667716796448	3
3182	255	317	1.3228	6.58041176321362	9.70671246180089	0.261082123315155	2.01082123315155	7	1.61137630180512	1.61137630180512	4.1680534697696	3
3192	255	318	1.2876	6.40927413303311	9.8778500919814	0.432219753495668	3.62219753495668	8	0.444528823301622	0.444528823301622	4.61258229307123	3
3202	255	319	1.2764	6.35482125070294	9.93230297431156	0.48667263582583	4.0667263582583	9	-0.00276271012470808	0.00276271012470808	4.61534500319593	3
3212	255	320	1.2744	6.34509752171541	9.94202670329909	0.496396364813359	4.06396364813359	10	-0.600772042857741	0.600772042857741	5.21611704605368	3
3222	255	321	1.2847	6.39517472600119	9.89194949901331	0.446319160527585	3.46319160527585	11	-1.54883561914185	1.54883561914185	6.76495266519552	3
3232	255	322	1.3145	6.54005828791537	9.74706593709913	0.3014355986134	1.914355986134	12	-0.333369495700693	0.333369495700693	7.09832216089621	3
3242	255	323	1.3193	6.56339523748544	9.72372898752906	0.278098649043331	1.58098649043331	13	-0.270165257281756	0.270165257281756	7.36848741817797	3
3252	255	324	1.3228	6.58041176321362	9.70671246180089	0.261082123315155	1.31082123315155	14	0.211159327600929	0.211159327600929	7.5796467457789	3
3262	255	325	1.3164	6.54929583045352	9.73782839456098	0.292198056075248	1.52198056075248	15	0.0896127152568107	0.0896127152568107	7.66925946103571	3
3272	255	326	1.3125	6.53033455892784	9.75678966608666	0.311159327600929	1.61159327600929	16	0.0409940703191736	0.0409940703191736	7.71025353135488	3
3282	255	327	1.3096	6.51623515189593	9.77088907311858	0.325258734632847	1.65258734632847	17	-0.1	0.1	7.81025353135488	3
3292	255	328	1.3096	6.51623515189593	9.77088907311858	0.325258734632847	1.55258734632847	18	-0.0999999999999996	0.0999999999999996	7.91025353135488	3
3302	255	329	1.3096	6.51623515189593	9.77088907311858	0.325258734632847	1.45258734632847	19	-0.240994070319174	0.240994070319174	8.15124760167406	3
3312	255	330	1.3125	6.53033455892784	9.75678966608666	0.311159327600929	1.21159327600929	20	-0.386850005132102	0.386850005132102	8.53809760680616	3
3322	255	331	1.3184	6.55901955944105	9.72810466557345	0.282474327087719	0.824743270877192	21	-0.28961271525681	0.28961271525681	8.82771032206297	3
3332	255	332	1.3223	6.57798083096673	9.70914339404777	0.263513055562038	0.535130555620382	22	-0.143756780443882	0.143756780443882	8.97146710250685	3
3342	255	333	1.3232	6.58235650901112	9.70476771600338	0.25913737751765	0.3913737751765	23	-0.0805525420249453	0.0805525420249453	9.0520196445318	3
3352	255	334	1.3228	6.58041176321362	9.70671246180089	0.261082123315155	0.310821233151554	24	-0.00276271012470825	0.00276271012470825	9.0547823546565	3
3362	255	335	1.3208	6.57068803422609	9.71643619078841	0.270805852302685	0.308058523026846	25	-0.313922037725638	0.313922037725638	9.36870439238214	3
3372	255	336	1.3252	6.59208023799865	9.69504398701585	0.249413648530121	-0.00586351469879176	26	-0.1	0.1	9.46870439238214	3
3382	255	337	1.3252	6.59208023799865	9.69504398701585	0.249413648530121	-0.105863514698792	27	0.303534752982448	0.303534752982448	9.77223914536459	3
3392	255	338	1.3169	6.55172676270041	9.7353974623141	0.289767123828366	0.197671238283657	28	0.493147468239277	0.493147468239277	10.2653866136039	3
3402	255	339	1.3047	6.49241201587648	9.79471220913802	0.349081870652293	0.690818706522933	29	0.279225430513622	0.279225430513622	10.5446120441175	3
3412	255	340	1.2969	6.45448947282512	9.83263475218939	0.387004413703655	0.970044137036555	30	-0.00276271012469076	0.00276271012469076	10.5473747542422	3
3422	255	341	1.2949	6.44476574383759	9.84235848117692	0.396728142691186	0.967281426911864	31	0.561213571151968	0.561213571151968	11.1085883253941	3
3432	255	342	1.2813	6.37864438672239	9.90847983829211	0.462849499806383	1.52849499806383	32	0.541766113176914	0.541766113176914	11.6503544385711	3
3442	255	343	1.2681	6.3144677754047	9.9726564496098	0.527026111124075	2.07026111124075	33	-0.143756780443864	0.143756780443864	11.7941112190149	3
3452	255	344	1.269	6.31884345344908	9.96828077156542	0.522650433079688	1.92650433079688	34	0.0166847478503285	0.0166847478503285	11.8107959668653	3
3462	255	345	1.2666	6.30717497866405	9.97994924635045	0.534318907864721	1.94318907864721	35	-0.338231360194448	0.338231360194448	12.1490273270597	3
3472	255	346	1.2715	6.3309981146835	9.95612611033101	0.510495771845276	1.60495771845276	36	-0.192375425381536	0.192375425381536	12.3414027524412	3
3482	255	347	1.2734	6.34023565722165	9.94688856779285	0.501258229307123	1.41258229307123	37	0.775135608877624	0.775135608877624	13.1165383613189	3
3492	255	348	1.2554	6.25272209633389	10.0344021286806	0.588771790194885	2.18771790194885	38	1.25646019376029	1.25646019376029	14.3729985550792	3
3502	255	349	1.2275	6.11707607695786	10.1700481480566	0.724417809570914	3.44417809570914	39	-0.270165257281756	0.270165257281756	14.6431638123609	3
3512	255	350	1.231	6.13409260268603	10.1530316223285	0.707401283842739	3.17401283842739	40	-0.907069505964914	0.907069505964914	15.5502333183258	3
3522	255	351	1.2476	6.21479955328252	10.072324671732	0.626694333246247	2.26694333246247	41	-0.216684747850329	0.216684747850329	15.7669180661762	3
3532	255	352	1.25	6.22646802806756	10.0606561969469	0.615025858461214	2.05025858461214	42	0.138231360194448	0.138231360194448	15.9051494263706	3
3542	255	353	1.2451	6.20264489204811	10.0844793329664	0.638848994480659	2.18848994480659	43	0.352153397920103	0.352153397920103	16.2573028242907	3
3552	255	354	1.2358	6.1574295522561	10.1296946727584	0.684064334272669	2.54064334272669	44	0.0409940703191558	0.0409940703191558	16.2982968946099	3
3562	255	355	1.2329	6.14333014522419	10.1437940797903	0.698163741304585	2.58163741304585	45	-0.313922037725638	0.313922037725638	16.6122189323355	3
3572	255	356	1.2373	6.16472234899675	10.1224018760178	0.676771537532021	2.26771537532021	46	-0.172927967406447	0.172927967406447	16.7851468997419	3
3582	255	357	1.2388	6.1720151457374	10.1151090792771	0.669478740791376	2.09478740791376	47	-0.479225430513639	0.479225430513639	17.2643723302556	3
3592	255	358	1.2466	6.20993768878876	10.0771865362257	0.631556197740013	1.61556197740013	48	-0.571600855895158	0.571600855895158	17.8359731861507	3
3602	255	359	1.2563	6.25709777437828	10.0300264506362	0.584396112150497	1.04396112150497	49	-0.172927967406482	0.172927967406482	18.0089011535572	3
3612	255	360	1.2578	6.26439057111892	10.0227336538956	0.577103315409849	0.871033154098486	50	-0.479225430513621	0.479225430513621	18.4881265840708	3
3622	255	361	1.2656	6.30231311417029	9.98481111084422	0.539180772358486	0.391807723584865	51	0.303534752982448	0.303534752982448	18.7916613370533	3
3632	255	362	1.2573	6.26195963887204	10.0251645861425	0.579534247656731	0.695342476567313	52	0.327844075451293	0.327844075451293	19.1195054125046	3
3642	255	363	1.2485	6.21917523132691	10.0679489936876	0.622318655201861	1.02318655201861	53	1.11060425894736	1.11060425894736	20.2301096714519	3
3652	255	364	1.2236	6.09811480543218	10.1890094195823	0.743379081096597	2.13379081096597	54	0.517456790708086	0.517456790708086	20.74756646216	3
3662	255	365	1.2109	6.03636912636137	10.2507550986531	0.805124760167406	2.65124760167406	55	0.0166847478503462	0.0166847478503462	20.7642512100104	3
3672	255	366	1.2085	6.02470065157633	10.2624235734382	0.81679323495244	2.6679323495244	56	0.138231360194465	0.138231360194465	20.9024825702048	3
3682	255	367	1.2036	6.00087751555689	10.2862467094576	0.840616370971887	2.80616370971887	57	-0.0513813550623454	0.0513813550623454	20.9538639252672	3
3692	255	368	1.2026	5.99601565106312	10.2911085739514	0.845478235465652	2.75478235465652	58	-0.411159327600929	0.411159327600929	21.3650232528681	3
3702	255	369	1.209	6.02713158382321	10.2599926411913	0.814362302705559	2.34362302705559	59	-0.668838145770449	0.668838145770449	22.0338613986386	3
3712	255	370	1.2207	6.08401539840026	10.2031088266142	0.757478488128514	1.67478488128514	60	-0.552153397920103	0.552153397920103	22.5860147965587	3
3722	255	371	1.23	6.12923073819227	10.1578934868222	0.712263148336504	1.12263148336504	61	-0.265303392788001	0.265303392788001	22.8513181893467	3
3732	255	372	1.2334	6.14576107747107	10.1413631475434	0.695732809057704	0.85732809057704	62	0.0166847478503462	0.0166847478503462	22.868002937197	3
3742	255	373	1.231	6.13409260268603	10.1530316223285	0.707401283842739	0.874012838427386	63	-0.0756906775311728	0.0756906775311728	22.9436936147282	3
3752	255	374	1.2305	6.13166167043915	10.1554625545754	0.709832216089621	0.798322160896213	64	-0.16806610291271	0.16806610291271	23.1117597176409	3
3762	255	375	1.2319	6.13846828073042	10.1486559442841	0.70302560579835	0.630256057983504	65	0.254916108044811	0.254916108044811	23.3666758256857	3
3772	255	376	1.2246	6.10297666992594	10.1841475550886	0.738517216602832	0.885172166028315	66	0.279225430513621	0.279225430513621	23.6459012561993	3
3782	255	377	1.2168	6.06505412687458	10.2220700981399	0.776439759654194	1.16439759654194	67	-0.503534752982431	0.503534752982431	24.1494360091818	3
3792	255	378	1.2251	6.10540760217282	10.1817166228417	0.736086284355951	0.660862843559505	68	-0.0756906775311905	0.0756906775311905	24.225126686713	3
3802	255	379	1.2246	6.10297666992594	10.1841475550886	0.738517216602832	0.585172166028315	69	-0.148618644937655	0.148618644937655	24.3737453316506	3
3812	255	380	1.2256	6.10783853441971	10.1792856905948	0.733655352109066	0.43655352109066	70	-0.289612715256793	0.289612715256793	24.6633580469074	3
3822	255	381	1.2295	6.12679980594539	10.1603244190691	0.714694080583387	0.146940805833867	71	-0.148618644937654	0.148618644937654	24.8119766918451	3
3832	255	382	1.2305	6.13166167043915	10.1554625545754	0.709832216089621	-0.00167783910378638	72	0.0896127152568282	0.0896127152568282	24.9015894071019	3
3842	255	383	1.2266	6.11270039891347	10.174423826101	0.728793487615304	0.0879348761530419	73	-0.00276271012472629	0.00276271012472629	24.9043521172266	3
3852	255	384	1.2246	6.10297666992594	10.1841475550886	0.738517216602832	0.0851721660283156	74	0.162540682663292	0.162540682663292	25.0668927998899	3
3862	255	385	1.2192	6.07672260165961	10.2104016233549	0.764771284869161	0.247712848691608	75	0.444528823301622	0.444528823301622	25.5114216231915	3
3872	255	386	1.208	6.02226971932945	10.2648545056851	0.819224167199323	0.69224167199323	76	0.468838145770467	0.468838145770467	25.980259768962	3
3882	255	387	1.1963	5.9653859047524	10.3217383202621	0.87610798177637	1.1610798177637	77	-0.240994070319192	0.240994070319192	26.2212538392812	3
3892	255	388	1.1992	5.97948531178432	10.3076389132302	0.862008574744451	0.920085747444506	78	-0.41115932760093	0.41115932760093	26.6324131668821	3
3902	255	389	1.2056	6.01060124454441	10.2765229804701	0.830892641984358	0.508926419843576	79	0.0215466123441188	0.0215466123441188	26.6539597792262	3
3912	255	390	1.2031	5.99844658331	10.2886776417045	0.84304730321877	0.530473032187695	80	-0.172927967406464	0.172927967406464	26.8268877466327	3
3922	255	391	1.2046	6.00573938005065	10.2813848449639	0.835754506478123	0.357545064781231	81	-0.216684747850364	0.216684747850364	27.0435724944831	3
3932	255	392	1.207	6.01740785483568	10.2697163701788	0.824086031693087	0.140860316930866	82	0.561213571151986	0.561213571151986	27.6047860656351	3
3942	255	393	1.1934	5.95128649772049	10.335837727294	0.890207388808285	0.702073888082853	83	0.0701652572817557	0.0701652572817557	27.6749513229168	3
3952	255	394	1.1899	5.93426997199231	10.3528542530222	0.907223914536461	0.772239145364608	84	-0.0805525420249442	0.0805525420249442	27.7555038649418	3
3962	255	395	1.1895	5.9323252261948	10.3547989988197	0.909168660333966	0.691686603339664	85	-0.119447457975055	0.119447457975055	27.8749513229168	3
3972	255	396	1.1899	5.93426997199231	10.3528542530222	0.907223914536461	0.572239145364609	86	0.658450861027278	0.658450861027278	28.5334021839441	3
3982	255	397	1.1743	5.85842488588958	10.4286993391249	0.983069000639189	1.23069000639189	87	1.20297968432888	1.20297968432888	29.736381868273	3
3992	255	398	1.1475	5.72812691745669	10.5589973075578	1.11336696907208	2.43366969072077	88	-0.051381355062345	0.051381355062345	29.7877632233353	3
4002	255	399	1.1465	5.72326505296293	10.5638591720516	1.11822883356584	2.38228833565842	89	-0.64452882330164	0.64452882330164	30.4322920466369	3
4012	255	400	1.1577	5.77771793529309	10.5094062897214	1.06377595123568	1.73775951235678	90	1.06198561400974	1.06198561400974	31.4942776606467	3
4022	255	401	1.1338	5.66151937389212	10.6256048511224	1.17997451263665	2.79974512636653	91	1.15922290388498	1.15922290388498	32.6535005645317	3
4032	255	402	1.1079	5.53559708350362	10.7515271415109	1.30589680302515	3.95896803025151	92	-0.0270720325935176	0.0270720325935176	32.6805725971252	3
4042	255	403	1.1064	5.52830428676297	10.7588199382515	1.3131895997658	3.93189599765799	93	-0.43546865006974	0.43546865006974	33.1160412471949	3
4052	255	404	1.1133	5.56185115176995	10.7252730732446	1.27964273475883	3.49642734758825	94	-0.265303392788018	0.265303392788018	33.3813446399829	3
4062	255	405	1.1167	5.57838149104875	10.7087427339658	1.26311239548002	3.23112395480023	95	0.230606785576001	0.230606785576001	33.6119514255589	3
4072	255	406	1.1099	5.54532081249115	10.7418034125234	1.29617307403762	3.46173074037624	96	0.425081365326569	0.425081365326569	34.0370327908855	3
4082	255	407	1.0991	5.49281267595849	10.794311549056	1.34868121057028	3.8868121057028	97	-0.362540682663275	0.362540682663275	34.3995734735488	3
4092	255	408	1.1045	5.51906674422482	10.7680574807897	1.32242714230395	3.52427142303953	98	-0.552153397920103	0.552153397920103	34.9517268714689	3
4102	255	409	1.1138	5.56428208401683	10.7228421409977	1.27721180251194	2.97211802511943	99	-0.809832216089641	0.809832216089641	35.7615590875585	3
4112	255	410	1.1284	5.63526530562579	10.6518589193887	1.20622858090298	2.16228580902978	100	-0.362540682663257	0.362540682663257	36.1240997702218	3
4122	255	411	1.1338	5.66151937389212	10.6256048511224	1.17997451263665	1.79974512636653	101	-0.124309322468845	0.124309322468845	36.2484090926906	3
4132	255	412	1.1343	5.663950306139	10.6231739188755	1.17754358038977	1.67543580389768	102	-0.148618644937637	0.148618644937637	36.3970277376283	3
4142	255	413	1.1353	5.66881217063277	10.6183120543817	1.172681715896	1.52681715896005	103	0.235468650069739	0.235468650069739	36.632496387698	3
4152	255	414	1.1284	5.63526530562579	10.6518589193887	1.20622858090298	1.76228580902978	104	0.755688150902569	0.755688150902569	37.3881845386006	3
4162	255	415	1.1108	5.54969649053554	10.737427734479	1.29179739599324	2.51797395993235	105	0.920991543690552	0.920991543690552	38.3091760822911	3
4172	255	416	1.0898	5.44759733616648	10.839526888848	1.39389655036229	3.43896550362291	106	0.726516963939969	0.726516963939969	39.0356930462311	3
4182	255	417	1.0728	5.36494563977248	10.922178585242	1.47654824675629	4.16548246756288	107	0.400772042857757	0.400772042857757	39.4364650890889	3
4192	255	418	1.0625	5.31486843548671	10.9722557895278	1.52662545104206	4.56625451042063	108	0.65845086102726	0.65845086102726	40.0949159501161	3
4202	255	419	1.0469	5.23902334938398	11.0481008756305	1.60247053714479	5.22470537144789	109	-0.192375425381536	0.192375425381536	40.2872913754977	3
4212	255	420	1.0488	5.24826089192214	11.0388633330924	1.59323299460664	5.03232994606636	110	NA	NA	NA	3
