# Supplementary material for: Assessment of crusting effects on interrill erosion by laser scanning
Source: PeerJ. 2020 Jan 31;8:e8487. doi: 10.7717/peerj.8487 (PMC6996510; doi:10.7717/peerj.8487)
Supplement: Data S1 — Each has two transects and four subplots. [file peerj-08-8487-s001.zip › raw data for uploading/os7transectbleft.txt]

x	y	z	cal	h	h2	h0mm	code	deltah	absh	cumsumh	number
92	91	255	1.1216	5.60220462706819	10.8536262958799	1.12260451161023	0.326045116102305	1	-0.395910178363985	0.395910178363985	0.395910178363985	1
93	92	255	1.1318	5.65179564490459	10.8040352780435	1.07301349377383	-0.0698650622616803	2	0.0513813550623454	0.0513813550623454	0.447291533426331	1
94	93	255	1.1328	5.65665750939836	10.7991734135498	1.06815162928007	-0.0184837071993349	3	0.313922037725638	0.313922037725638	0.761213571151969	1
95	94	255	1.1284	5.63526530562579	10.8205656173223	1.08954383305263	0.295438330526303	4	-0.517456790708068	0.517456790708068	1.27867036186004	1
96	95	255	1.1411	5.6970109846966	10.7588199382515	1.02779815398182	-0.222018460181765	5	0.0513813550623454	0.0513813550623454	1.33005171692238	1
97	96	255	1.1421	5.70187284919037	10.7539580737578	1.02293628948806	-0.17063710511942	6	0.0756906775311728	0.0756906775311728	1.40574239445356	1
98	97	255	1.1426	5.70430378143725	10.7515271415109	1.02050535724118	-0.0949464275882472	7	0.66883814577045	0.66883814577045	2.074580540224	1
99	98	255	1.1309	5.6474199668602	10.8084109560879	1.07738917181822	0.573891718182202	8	0.766075435645741	0.766075435645741	2.84065597586975	1
100	99	255	1.1172	5.58081242329563	10.8750184996525	1.14399671538279	1.33996715382794	9	-0.395910178363985	0.395910178363985	3.23656615423373	1
101	100	255	1.1274	5.63040344113203	10.8254274818161	1.0944056975464	0.944056975463958	10	0.66883814577045	0.66883814577045	3.90540430000418	1
102	101	255	1.1157	5.57351962655498	10.8823112963931	1.15128951212344	1.61289512123441	11	-0.0653033927879831	0.0653033927879831	3.97070769279216	1
103	102	255	1.1191	5.59004996583378	10.8657809571143	1.13475917284464	1.54759172844642	12	-0.896682221221725	0.896682221221725	4.86738991401389	1
104	103	255	1.1396	5.68971818795595	10.7661127349922	1.03509095072247	0.6509095072247	13	0.333369495700693	0.333369495700693	5.20075940971458	1
105	104	255	1.1348	5.66638123838589	10.7894496845622	1.05842790029254	0.984279002925392	14	0.839003403052204	0.839003403052204	6.03976281276679	1
106	105	255	1.1196	5.59248089808066	10.8633500248675	1.13232824059776	1.8232824059776	15	1.21336696907207	1.21336696907207	7.25312978183886	1
107	106	255	1.0967	5.48114420117346	10.9746867217747	1.24366493750497	3.03664937504967	16	0.240994070319173	0.240994070319173	7.49412385215803	1
108	107	255	1.0938	5.46704479414154	10.9887861288066	1.25776434453688	3.27764344536884	17	0.270165257281756	0.270165257281756	7.76428910943979	1
109	108	255	1.0903	5.45002826841336	11.0058026545348	1.27478087026506	3.5478087026506	18	-0.0701652572817562	0.0701652572817562	7.83445436672154	1
110	109	255	1.0938	5.46704479414154	10.9887861288066	1.25776434453688	3.47764344536884	19	-0.512594926214331	0.512594926214331	8.34704929293587	1
111	110	255	1.1064	5.52830428676297	10.9275266361852	1.19650485191545	2.96504851915451	20	-1.04253815603465	1.04253815603465	9.38958744897053	1
112	111	255	1.1299	5.64255810236644	10.8132728205817	1.08225103631199	1.92251036311986	21	-2.53513055562038	2.53513055562038	11.9247180045909	1
113	112	255	1.1841	5.90607115792848	10.5497597650197	0.818737980749948	-0.612620192500525	22	-0.016684747850364	0.016684747850364	11.9414027524413	1
114	113	255	1.1865	5.91773963271351	10.5380912902346	0.807069505964911	-0.629304940350889	23	0.552153397920121	0.552153397920121	12.4935561503614	1
115	114	255	1.1772	5.8725242929215	10.5833066300266	0.852284845756923	-0.0771515424307678	24	1.16474832413443	1.16474832413443	13.6583044744958	1
116	115	255	1.1553	5.76604946050806	10.6897814624401	0.958759678170367	1.08759678170367	25	0.503534752982449	0.503534752982449	14.1618392274783	1
117	116	255	1.147	5.72569598520981	10.7301349377383	0.999113153468612	1.59113153468612	26	0.479225430513638	0.479225430513638	14.6410646579919	1
118	117	255	1.1392	5.68777344215845	10.7680574807897	1.03703569651998	2.07035696519975	27	-1.53844833439866	1.53844833439866	16.1795129923906	1
119	118	255	1.1729	5.85161827559831	10.6042126473498	0.87319086308011	0.531908630801097	28	-1.55789579237371	1.55789579237371	17.7374087847643	1
120	119	255	1.207	6.01740785483568	10.4384230681124	0.707401283842739	-1.02598716157261	29	0.741766113176932	0.741766113176932	18.4791748979412	1
121	120	255	1.1938	5.95323124351799	10.5025996794301	0.771577895160432	-0.284221048395683	30	0.644528823301622	0.644528823301622	19.1237037212428	1
122	121	255	1.1826	5.89877836118783	10.5570525617603	0.826030777490594	0.360307774905939	31	1.09668222122173	1.09668222122173	20.2203859424646	1
123	122	255	1.1621	5.79911013906566	10.6567207838825	0.925698999612766	1.45698999612766	32	0.717456790708104	0.717456790708104	20.9378427331727	1
124	123	255	1.1494	5.73736445999485	10.7184664629533	0.987444678683577	2.17444678683577	33	-0.517456790708104	0.517456790708104	21.4552995238808	1
125	124	255	1.1621	5.79911013906566	10.6567207838825	0.925698999612766	1.65698999612766	34	-0.493147468239259	0.493147468239259	21.94844699212	1
126	125	255	1.1743	5.85842488588958	10.5974060370585	0.866384252788841	1.16384252788841	35	0.240994070319174	0.240994070319174	22.1894410624392	1
127	126	255	1.1714	5.84432547885767	10.6115054440905	0.880483659820758	1.40483659820758	36	0.576462720388913	0.576462720388913	22.7659037828281	1
128	127	255	1.1616	5.79667920681877	10.6591517161294	0.928129931859649	1.98129931859649	37	0.785522893620796	0.785522893620796	23.5514266764489	1
129	128	255	1.1475	5.72812691745669	10.7277040054914	0.996682221221729	2.76682221221729	38	0.124309322468827	0.124309322468827	23.6757359989177	1
130	129	255	1.147	5.72569598520981	10.7301349377383	0.999113153468612	2.89113153468612	39	-0.444528823301623	0.444528823301623	24.1202648222194	1
131	130	255	1.1582	5.78014886753997	10.6756820554082	0.944660271138449	2.44660271138449	40	-0.444528823301639	0.444528823301639	24.564793645521	1
132	131	255	1.1694	5.83460174987014	10.621229173078	0.890207388808285	2.00207388808285	41	-0.614694080583378	0.614694080583378	25.1794877261044	1
133	132	255	1.1841	5.90607115792848	10.5497597650197	0.818737980749948	1.38737980749947	42	-1.75237037212428	1.75237037212428	26.9318580982287	1
134	133	255	1.2222	6.0913081951409	10.3645227278072	0.63350094353752	-0.364990564624802	43	0.979997473371361	0.979997473371361	27.9118555716	1
135	134	255	1.2041	6.00330844780377	10.4525224751444	0.721500690874656	0.615006908746559	44	1.00430679584021	1.00430679584021	28.9161623674402	1
136	135	255	1.1855	5.91287776821975	10.5429531547284	0.811931370458677	1.61931370458677	45	0.858450861027278	0.858450861027278	29.7746132284675	1
137	136	255	1.1699	5.83703268211702	10.6187982408311	0.887776456561404	2.47776456561404	46	0.552153397920086	0.552153397920086	30.3267666263876	1
138	137	255	1.1606	5.79181734232501	10.6640135806231	0.932991796353413	3.02991796353413	47	-0.0701652572817384	0.0701652572817384	30.3969318836693	1
139	138	255	1.1641	5.80883386805319	10.6469970548949	0.915975270625239	2.95975270625239	48	-0.0896127152568278	0.0896127152568278	30.4865445989262	1
140	139	255	1.168	5.82779513957887	10.6280357833693	0.897013999099556	2.87013999099556	49	-0.395910178363986	0.395910178363986	30.8824547772901	1
141	140	255	1.1782	5.87738615741527	10.5784447655329	0.847422981263158	2.47422981263158	50	-0.303534752982466	0.303534752982466	31.1859895302726	1
142	141	255	1.1865	5.91773963271351	10.5380912902346	0.807069505964911	2.17069505964911	51	-1.04253815603465	1.04253815603465	32.2285276863073	1
143	142	255	1.21	6.03199344831698	10.4238374746312	0.692815690361446	1.12815690361446	52	0.197237289875291	0.197237289875291	32.4257649761825	1
144	143	255	1.208	6.02226971932945	10.4335612036187	0.702539419348975	1.32539419348975	53	0.216684747850346	0.216684747850346	32.6424497240329	1
145	144	255	1.2056	6.01060124454441	10.4452296784037	0.71420789413401	1.54207894134009	54	-0.0653033927879831	0.0653033927879831	32.7077531168209	1
146	145	255	1.209	6.02713158382321	10.4286993391249	0.697677554855211	1.47677554855211	55	-0.493147468239294	0.493147468239294	33.2009005850602	1
147	146	255	1.2212	6.08644633064714	10.369384592301	0.638362808031282	0.983628080312817	56	0.00762457461848109	0.00762457461848109	33.2085251596787	1
148	147	255	1.2231	6.09568387318529	10.3601470497628	0.62912526549313	0.991252654931298	57	0.16806610291271	0.16806610291271	33.3765912625914	1
149	148	255	1.2217	6.08887726289402	10.3669536600541	0.635931875784401	1.15931875784401	58	-0.113922037725638	0.113922037725638	33.490513300317	1
150	149	255	1.2261	6.11026946666659	10.3455614562815	0.614539672011837	1.04539672011837	59	0.931378828433742	0.931378828433742	34.4218921287507	1
151	150	255	1.209	6.02713158382321	10.4286993391249	0.697677554855211	1.97677554855211	60	0.1	0.1	34.5218921287507	1
152	151	255	1.209	6.02713158382321	10.4286993391249	0.697677554855211	2.07677554855211	61	1.02861611830902	1.02861611830902	35.5505082470598	1
153	152	255	1.1899	5.93426997199231	10.5215609509558	0.790539166686113	3.10539166686113	62	-0.211159327600912	0.211159327600912	35.7616675746607	1
154	153	255	1.1963	5.9653859047524	10.4904450181957	0.759423233926022	2.89423233926022	63	-1.46552036699219	1.46552036699219	37.2271879416529	1
155	154	255	1.2285	6.12193794145162	10.3338929814965	0.602871197226802	1.42871197226802	64	-0.425081365326567	0.425081365326567	37.6522693069794	1
156	155	255	1.2393	6.17444607798428	10.2813848449639	0.550363060694146	1.00363060694146	65	0.60077204285774	0.60077204285774	38.2530413498372	1
157	156	255	1.229	6.1243688736985	10.3314620492496	0.60044026497992	1.6044026497992	66	0.313922037725638	0.313922037725638	38.5669633875628	1
158	157	255	1.2246	6.10297666992594	10.3528542530222	0.621832468752483	1.91832468752483	67	-0.279225430513621	0.279225430513621	38.8461888180764	1
159	158	255	1.2324	6.1408992129773	10.3149317099708	0.583909925701121	1.63909925701121	68	-0.376462720388931	0.376462720388931	39.2226515384654	1
160	159	255	1.2422	6.1885454850162	10.2672854379319	0.536263653662228	1.26263653662228	69	-0.327844075451276	0.327844075451276	39.5504956139166	1
161	160	255	1.251	6.23132989256132	10.2245010303868	0.493479246117101	0.934792461171007	70	-0.94530086615938	0.94530086615938	40.495796480076	1
162	161	255	1.2725	6.33585997917726	10.1199709437709	0.388949159501163	-0.010508404988373	71	-0.823754253815261	0.823754253815261	41.3195507338913	1
163	162	255	1.2915	6.42823540455879	10.0275955183893	0.296573734119637	-0.834262658803634	72	-0.230606785575984	0.230606785575984	41.5501575194673	1
164	163	255	1.2983	6.46129608311639	9.99453483983175	0.263513055562038	-1.06486944437962	73	0.265303392788001	0.265303392788001	41.8154609122553	1
165	164	255	1.2949	6.44476574383759	10.0110651791105	0.280043394840838	-0.799566051591617	74	0.527844075451275	0.527844075451275	42.3433049877065	1
166	165	255	1.2861	6.40198133629246	10.0538495866557	0.322827802385966	-0.271721976140342	75	0.265303392787983	0.265303392787983	42.6086083804945	1
167	166	255	1.2827	6.38545099701366	10.0703799259345	0.339358141664764	-0.00641858335235834	76	0.124309322468827	0.124309322468827	42.7329177029633	1
168	167	255	1.2822	6.38302006476678	10.0728108581814	0.341789073911647	0.117890739116469	77	0.381988140638347	0.381988140638347	43.1149058436017	1
169	168	255	1.2764	6.35482125070294	10.1010096722452	0.369987887975482	0.499878879754816	78	0.0756906775311728	0.0756906775311728	43.1905965211329	1
170	169	255	1.2769	6.35725218294982	10.0985787399983	0.367556955728599	0.575569557285989	79	1.48076951622914	1.48076951622914	44.671366037362	1
171	170	255	1.2485	6.21917523132691	10.2366556916212	0.505633907351513	2.05633907351513	80	0.168066102912692	0.168066102912692	44.8394321402747	1
172	171	255	1.2471	6.21236862103564	10.2434623019125	0.512440517642782	2.22440517642782	81	-0.0896127152568109	0.0896127152568109	44.9290448555315	1
173	172	255	1.251	6.23132989256132	10.2245010303868	0.493479246117101	2.13479246117101	82	0.148618644937655	0.148618644937655	45.0776635004692	1
174	173	255	1.25	6.22646802806756	10.2293628948806	0.498341110610866	2.28341110610866	83	0.00276271012469076	0.00276271012469076	45.0804262105939	1
175	174	255	1.252	6.23619175705509	10.219639165893	0.488617381623335	2.28617381623335	84	-0.0896127152568105	0.0896127152568105	45.1700389258507	1
176	175	255	1.2559	6.25515302858077	10.2006778943674	0.469656110097654	2.19656110097654	85	0.338231360194465	0.338231360194465	45.5082702860451	1
177	176	255	1.251	6.23132989256132	10.2245010303868	0.493479246117101	2.53479246117101	86	0.41115932760093	0.41115932760093	45.9194296136461	1
178	177	255	1.2446	6.20021395980123	10.2556169631469	0.524595178877194	2.94595178877194	87	0.1	0.1	46.0194296136461	1
179	178	255	1.2446	6.20021395980123	10.2556169631469	0.524595178877194	3.04595178877194	88	-0.0458559348129461	0.0458559348129461	46.065285548459	1
180	179	255	1.2476	6.21479955328252	10.2410313696656	0.510009585395899	3.00009585395899	89	-0.561213571151969	0.561213571151969	46.626499119611	1
181	180	255	1.2612	6.28092091039772	10.1749100125504	0.443888228280702	2.43888228280702	90	0.406297463107157	0.406297463107157	47.0327965827181	1
182	181	255	1.2549	6.25029116408701	10.2055397588611	0.474517974591418	2.84517974591418	91	0.503534752982466	0.503534752982466	47.5363313357006	1
183	182	255	1.2466	6.20993768878876	10.2458932341594	0.514871449889664	3.34871449889665	92	0.172927967406464	0.172927967406464	47.7092593031071	1
184	183	255	1.2451	6.20264489204811	10.2531860309	0.522164246630311	3.52164246630311	93	-0.040994070319174	0.040994070319174	47.7502533734262	1
185	184	255	1.248	6.21674429908003	10.2390866238681	0.508064839598394	3.48064839598393	94	-0.731378828433724	0.731378828433724	48.48163220186	1
186	185	255	1.2651	6.2998821819234	10.1559487410247	0.424926956755021	2.74926956755021	95	-0.804306795840224	0.804306795840224	49.2859389977002	1
187	186	255	1.2837	6.39031286150742	10.0655180614407	0.334496277170999	1.94496277170999	96	-1.27590765173535	1.27590765173535	50.5618466494355	1
188	187	255	1.312	6.52790362668096	9.92792729626717	0.196905511997464	0.669055119974641	97	0.240994070319174	0.240994070319174	50.8028407197547	1
189	188	255	1.3091	6.51380421964904	9.94202670329909	0.211004919029381	0.910049190293815	98	-0.279225430513639	0.279225430513639	51.0820661502683	1
190	189	255	1.3169	6.55172676270041	9.90410416024772	0.173082375978018	0.630823759780176	99	-0.444528823301622	0.444528823301622	51.52659497357	1
191	190	255	1.3281	6.60617964503057	9.84965127791756	0.118629493647855	0.186294936478553	100	0.289612715256811	0.289612715256811	51.8162076888268	1
192	191	255	1.3242	6.58721837350489	9.86861254944324	0.137590765173536	0.475907651735364	101	-0.18685000513212	0.18685000513212	52.0030576939589	1
193	192	255	1.3301	6.6159033740181	9.83992754893003	0.108905764660324	0.289057646603244	102	-0.113922037725638	0.113922037725638	52.1169797316845	1
194	193	255	1.3345	6.63729557779066	9.81853534515747	0.0875135608877606	0.175135608877606	103	0.0319338970873084	0.0319338970873084	52.1489136287718	1
195	194	255	1.3359	6.64410218808193	9.8117287348662	0.0807069505964915	0.207069505964915	104	-0.707069505964915	0.707069505964915	52.8559831347368	1
196	195	255	1.3525	6.72480913867842	9.73102178426971	0	-0.5	105	0.907069505964915	0.907069505964915	53.7630526407017	1
197	196	255	1.3359	6.64410218808193	9.8117287348662	0.0807069505964915	0.407069505964915	106	0.503534752982466	0.503534752982466	54.2665873936841	1
198	197	255	1.3276	6.60374871278369	9.85208221016445	0.121060425894738	0.910604258947381	107	0.931378828433724	0.931378828433724	55.1979662221179	1
199	198	255	1.3105	6.52061082994031	9.93522009300782	0.204198308738111	1.84198308738111	108	0.289612715256828	0.289612715256828	55.4875789373747	1
200	199	255	1.3066	6.50164955841463	9.9541813645335	0.223159580263793	2.13159580263793	109	0.0756906775311728	0.0756906775311728	55.5632696149059	1
201	200	255	1.3071	6.50408049066151	9.95175043228662	0.220728648016911	2.20728648016911	110	NA	NA	NA	1
921	91	255	1.0898	5.44759733616648	10.8205656173223	1.22275892018178	1.32758920181778	1	-0.498009332733049	0.498009332733049	0.498009332733049	2
931	92	255	1.1021	5.50739826943979	10.760764684049	1.16295798690847	0.829579869084736	2	0.172927967406482	0.172927967406482	0.670937300139531	2
941	93	255	1.1006	5.50010547269914	10.7680574807897	1.17025078364912	1.00250783649122	3	0.148618644937637	0.148618644937637	0.819555945077168	2
951	94	255	1.0996	5.49524360820537	10.7729193452834	1.17511264814289	1.15112648142885	4	-0.993919511097017	0.993919511097017	1.81347545617419	2
961	95	255	1.1221	5.60463555931508	10.6635273941737	1.06572069703318	0.157206970331838	5	-0.371600855895158	0.371600855895158	2.18507631206934	2
971	96	255	1.1318	5.65179564490459	10.6163673085842	1.01856061144367	-0.21439388556332	6	-0.138231360194465	0.138231360194465	2.32330767226381	2
981	97	255	1.1367	5.67561878092404	10.5925441725648	0.994737475424222	-0.352625245757785	7	0.430606785576002	0.430606785576002	2.75391445783981	2
991	98	255	1.1299	5.64255810236644	10.6256048511224	1.02779815398182	0.0779815398182171	8	0.240994070319156	0.240994070319156	2.99490852815897	2
1001	99	255	1.127	5.62845869533452	10.6397042581543	1.04189756101374	0.318975610137373	9	0.148618644937655	0.148618644937655	3.14352717309662	2
1011	100	255	1.126	5.62359683084076	10.6445661226481	1.0467594255075	0.467594255075028	10	0.289612715256811	0.289612715256811	3.43313988835343	2
1021	101	255	1.1221	5.60463555931508	10.6635273941737	1.06572069703318	0.757206970331838	11	-0.0166847478503462	0.0166847478503462	3.44982463620378	2
1031	102	255	1.1245	5.61630403410011	10.6518589193887	1.05405222224815	0.740522222481492	12	0.00276271012470852	0.00276271012470852	3.45258734632849	2
1041	103	255	1.1265	5.62602776308764	10.6421351904012	1.04432849326062	0.743284932606201	13	0.197237289875292	0.197237289875292	3.64982463620378	2
1051	104	255	1.1245	5.61630403410011	10.6518589193887	1.05405222224815	0.940522222481492	14	0.668838145770448	0.668838145770448	4.31866278197423	2
1061	105	255	1.1128	5.55942021952307	10.7087427339658	1.11093603682519	1.60936036825194	15	0.955688150902552	0.955688150902552	5.27435093287678	2
1071	106	255	1.0952	5.47385140443281	10.794311549056	1.19650485191545	2.56504851915449	16	0.313922037725638	0.313922037725638	5.58827297060242	2
1081	107	255	1.0908	5.45245920066025	10.8157037528286	1.21789705568801	2.87897055688013	17	0.381988140638348	0.381988140638348	5.97026111124076	2
1091	108	255	1.085	5.42426038659641	10.8439025668924	1.24609586975185	3.26095869751848	18	0.197237289875309	0.197237289875309	6.16749840111607	2
1101	109	255	1.083	5.41453665760888	10.8536262958799	1.25581959873938	3.45819598739379	19	0.240994070319156	0.240994070319156	6.40849247143523	2
1111	110	255	1.0801	5.40043725057697	10.8677257029119	1.26991900577129	3.69919005771294	20	-1.0376762915409	1.0376762915409	7.44616876297613	2
1121	111	255	1.1035	5.51420487973106	10.7539580737578	1.1561513766172	2.66151376617204	21	-2.10728648016911	2.10728648016911	9.55345524314523	2
1131	112	255	1.1489	5.73493352774797	10.5332294257409	0.935422728600294	0.554227286002938	22	-0.663312725521032	0.663312725521032	10.2167679686663	2
1141	113	255	1.1646	5.81126480030007	10.4568981531887	0.859091456048191	-0.109085439518094	23	-0.0653033927879831	0.0653033927879831	10.2820713614542	2
1151	114	255	1.168	5.82779513957887	10.44036781391	0.842561116769392	-0.174388832306077	24	0.435468650069757	0.435468650069757	10.717540011524	2
1161	115	255	1.1611	5.79424827457189	10.4739146789169	0.876107981776368	0.26107981776368	25	0.595910178363985	0.595910178363985	11.313450189888	2
1171	116	255	1.1509	5.74465725673549	10.5235056967533	0.925698999612766	0.856989996127665	26	1.12099154369055	1.12099154369055	12.4344417335785	2
1181	117	255	1.1299	5.64255810236644	10.6256048511224	1.02779815398182	1.97798153981822	27	-0.0896127152568105	0.0896127152568105	12.5240544488354	2
1191	118	255	1.1338	5.66151937389212	10.6066435795967	1.00883688245614	1.88836882456141	28	-1.53844833439866	1.53844833439866	14.062502783234	2
1201	119	255	1.1675	5.82536420733198	10.4427987461568	0.844992049016275	0.34992049016275	29	-0.848063576284088	0.848063576284088	14.9105663595181	2
1211	120	255	1.187	5.92017056496039	10.3479923885284	0.750185691387866	-0.498143086121339	30	0.192375425381519	0.192375425381519	15.1029417848996	2
1221	121	255	1.1851	5.91093302242224	10.3572299310666	0.759423233926018	-0.30576766073982	31	0.649390687795395	0.649390687795395	15.752332472695	2
1231	122	255	1.1738	5.8559939536427	10.4121689998461	0.814362302705558	0.343623027055575	32	1.31060425894736	1.31060425894736	17.0629367316424	2
1241	123	255	1.1489	5.73493352774797	10.5332294257409	0.935422728600294	1.65422728600294	33	0.430606785576002	0.430606785576002	17.4935435172184	2
1251	124	255	1.1421	5.70187284919037	10.5662901042985	0.968483407157894	2.08483407157894	34	0.0513813550623454	0.0513813550623454	17.5449248722807	2
1261	125	255	1.1431	5.70673471368413	10.5614282398047	0.963621542664129	2.13621542664129	35	-0.65845086102726	0.65845086102726	18.203375733308	2
1271	126	255	1.1587	5.78257979978686	10.485583153702	0.887776456561403	1.47776456561403	36	0.216684747850346	0.216684747850346	18.4200604811583	2
1281	127	255	1.1563	5.77091132500182	10.497251628487	0.899444931346437	1.69444931346437	37	0.790384758114568	0.790384758114568	19.2104452392729	2
1291	128	255	1.1421	5.70187284919037	10.5662901042985	0.968483407157894	2.48483407157894	38	0.386850005132102	0.386850005132102	19.597295244405	2
1301	129	255	1.1362	5.67318784867716	10.5949751048117	0.997168407671104	2.87168407671104	39	0.406297463107173	0.406297463107173	20.0035927075122	2
1311	130	255	1.1299	5.64255810236644	10.6256048511224	1.02779815398182	3.27798153981822	40	-0.585522893620795	0.585522893620795	20.589115601133	2
1321	131	255	1.144	5.71111039172852	10.5570525617603	0.959245864619742	2.69245864619742	41	-0.449390687795395	0.449390687795395	21.0385062889284	2
1331	132	255	1.1553	5.76604946050806	10.5021134929808	0.904306795840203	2.24306795840203	42	-0.799444931346451	0.799444931346451	21.8379512202748	2
1341	133	255	1.1738	5.8559939536427	10.4121689998461	0.814362302705558	1.44362302705557	43	-0.663312725521032	0.663312725521032	22.5012639457958	2
1351	134	255	1.1895	5.9323252261948	10.335837727294	0.738031030153454	0.780310301534543	44	0.197237289875309	0.197237289875309	22.6985012356712	2
1361	135	255	1.1875	5.92260149720728	10.3455614562815	0.747754759140985	0.977547591409852	45	1.38353222635383	1.38353222635383	24.082033462025	2
1371	136	255	1.1611	5.79424827457189	10.4739146789169	0.876107981776368	2.36107981776368	46	0.809832216089624	0.809832216089624	24.8918656781146	2
1381	137	255	1.1465	5.72326505296293	10.5448979005259	0.94709120338533	3.1709120338533	47	0.0999999999999996	0.0999999999999996	24.9918656781146	2
1391	138	255	1.1465	5.72326505296293	10.5448979005259	0.94709120338533	3.2709120338533	48	-0.0166847478503636	0.0166847478503636	25.008550425965	2
1401	139	255	1.1489	5.73493352774797	10.5332294257409	0.935422728600294	3.25422728600294	49	-0.352153397920086	0.352153397920086	25.3607038238851	2
1411	140	255	1.1582	5.78014886753997	10.4880140859488	0.890207388808285	2.90207388808285	50	-0.658450861027277	0.658450861027277	26.0191546849123	2
1421	141	255	1.1738	5.8559939536427	10.4121689998461	0.814362302705558	2.24362302705558	51	-0.279225430513621	0.279225430513621	26.298380115426	2
1431	142	255	1.1816	5.89391649669407	10.3742464567948	0.776439759654195	1.96439759654195	52	-0.186850005132103	0.186850005132103	26.4852301205581	2
1441	143	255	1.1875	5.92260149720728	10.3455614562815	0.747754759140985	1.77754759140985	53	-0.138231360194465	0.138231360194465	26.6234614807525	2
1451	144	255	1.1924	5.94642463322672	10.3217383202621	0.723931623121539	1.63931623121539	54	0.338231360194465	0.338231360194465	26.961692840947	2
1461	145	255	1.1875	5.92260149720728	10.3455614562815	0.747754759140985	1.97754759140985	55	0.289612715256793	0.289612715256793	27.2513055562038	2
1471	146	255	1.1836	5.90364022568159	10.3645227278072	0.766716030666664	2.26716030666664	56	-0.65845086102726	0.65845086102726	27.909756417231	2
1481	147	255	1.1992	5.97948531178432	10.2886776417045	0.690870944563938	1.60870944563938	57	0.148618644937655	0.148618644937655	28.0583750621687	2
1491	148	255	1.1982	5.97462344729056	10.2935395061983	0.695732809057704	1.75732809057704	58	-0.755688150902569	0.755688150902569	28.8140632130713	2
1501	149	255	1.2158	6.06019226238081	10.207970691108	0.610163993967447	1.00163993967447	59	-0.235468650069739	0.235468650069739	29.049531863141	2
1511	150	255	1.2227	6.09373912738779	10.174423826101	0.576617128960473	0.766171289604731	60	0.197237289875292	0.197237289875292	29.2467691530163	2
1521	151	255	1.2207	6.08401539840026	10.1841475550886	0.586340857948002	0.963408579480023	61	0.907069505964897	0.907069505964897	30.1538386589812	2
1531	152	255	1.2041	6.00330844780377	10.2648545056851	0.667047808544492	1.87047808544492	62	0.600772042857757	0.600772042857757	30.7546107018389	2
1541	153	255	1.1938	5.95323124351799	10.3149317099708	0.717125012830268	2.47125012830268	63	-0.0701652572817557	0.0701652572817557	30.8247759591207	2
1551	154	255	1.1973	5.97024776924617	10.2979151842427	0.700108487102092	2.40108487102092	64	-1.17867036186007	1.17867036186007	32.0034463209808	2
1561	155	255	1.2236	6.09811480543218	10.1700481480566	0.572241450916085	1.22241450916085	65	0.216684747850329	0.216684747850329	32.2201310688311	2
1571	156	255	1.2212	6.08644633064714	10.1817166228417	0.583909925701118	1.43909925701118	66	0.051381355062381	0.051381355062381	32.2715124238935	2
1581	157	255	1.2222	6.0913081951409	10.1768547583479	0.579048061207356	1.49048061207356	67	0.338231360194448	0.338231360194448	32.6097437840879	2
1591	158	255	1.2173	6.06748505912146	10.2006778943674	0.602871197226801	1.82871197226801	68	-0.0166847478503469	0.0166847478503469	32.6264285319383	2
1601	159	255	1.2197	6.07915353390649	10.1890094195823	0.591202722441766	1.81202722441766	69	0.0756906775311728	0.0756906775311728	32.7021192094695	2
1611	160	255	1.2202	6.08158446615338	10.1865784873354	0.588771790194883	1.88771790194883	70	-0.566075435645723	0.566075435645723	33.2681946451152	2
1621	161	255	1.2339	6.14819200971795	10.1199709437709	0.522164246630311	1.32164246630311	71	-0.731378828433742	0.731378828433742	33.9995734735489	2
1631	162	255	1.251	6.23132989256132	10.0368330609275	0.439026363786937	0.590263637869367	72	-0.44452882330164	0.44452882330164	34.4441022968506	2
1641	163	255	1.2622	6.28578277489149	9.98238017859733	0.384573481456773	0.145734814567727	73	0.595910178363985	0.595910178363985	35.0400124752145	2
1651	164	255	1.252	6.23619175705509	10.0319711964337	0.434164499293171	0.741644992931713	74	-0.254916108044812	0.254916108044812	35.2949285832594	2
1661	165	255	1.2593	6.27168336785957	9.99647958562925	0.39867288848869	0.486728884886901	75	0.0319338970873084	0.0319338970873084	35.3268624803467	2
1671	166	255	1.2607	6.27848997815084	9.98967297533798	0.391866278197421	0.518662781974209	76	-0.0215466123441366	0.0215466123441366	35.3484090926908	2
1681	167	255	1.2632	6.29064463938525	9.97751831410357	0.379711616963007	0.497116169630072	77	0.197237289875309	0.197237289875309	35.5456463825661	2
1691	168	255	1.2612	6.28092091039772	9.9872420430911	0.389435345950538	0.694353459505382	78	0.35767881816952	0.35767881816952	35.9033252007356	2
1701	169	255	1.2559	6.25515302858077	10.013009924908	0.41520322776749	1.0520322776749	79	0.38685000513212	0.38685000513212	36.2901752058678	2
1711	170	255	1.25	6.22646802806756	10.0416949254213	0.443888228280702	1.43888228280702	80	0.31392203772562	0.31392203772562	36.6040972435934	2
1721	171	255	1.2456	6.205075824295	10.0630871291938	0.465280432053264	1.75280432053264	81	0.454916108044829	0.454916108044829	37.0590133516382	2
1731	172	255	1.2383	6.16958421349051	10.0985787399983	0.500772042857747	2.20772042857747	82	-0.279225430513657	0.279225430513657	37.3382387821519	2
1741	173	255	1.2461	6.20750675654188	10.0606561969469	0.462849499806381	1.92849499806381	83	0.1	0.1	37.4382387821519	2
1751	174	255	1.2461	6.20750675654188	10.0606561969469	0.462849499806381	2.02849499806381	84	0.479225430513657	0.479225430513657	37.9174642126655	2
1761	175	255	1.2383	6.16958421349051	10.0985787399983	0.500772042857747	2.50772042857747	85	0.362540682663257	0.362540682663257	38.2800048953288	2
1771	176	255	1.2329	6.14333014522419	10.1248328082646	0.527026111124073	2.87026111124073	86	0.406297463107193	0.406297463107193	38.686302358436	2
1781	177	255	1.2266	6.11270039891347	10.1554625545754	0.557655857434792	3.27655857434792	87	0.221546612344101	0.221546612344101	38.9078489707801	2
1791	178	255	1.2241	6.10054573767906	10.1676172158098	0.569810518669202	3.49810518669202	88	0.00276271012470852	0.00276271012470852	38.9106116809048	2
1801	179	255	1.2261	6.11026946666659	10.1578934868222	0.560086789681673	3.50086789681673	89	-0.352153397920103	0.352153397920103	39.2627650788249	2
1811	180	255	1.2354	6.1554848064586	10.1126781470302	0.514871449889663	3.14871449889663	90	-0.65845086102726	0.65845086102726	39.9212159398521	2
1821	181	255	1.251	6.23132989256132	10.0368330609275	0.439026363786937	2.49026363786937	91	0.12430932246881	0.12430932246881	40.045525262321	2
1831	182	255	1.2505	6.22889896031444	10.0392639931744	0.441457296033818	2.61457296033818	92	0.600772042857757	0.600772042857757	40.6462973051787	2
1841	183	255	1.2402	6.17882175602867	10.0893411974602	0.491534500319593	3.21534500319593	93	0.503534752982448	0.503534752982448	41.1498320581612	2
1851	184	255	1.2319	6.13846828073042	10.1296946727584	0.531887975617838	3.71887975617838	94	-0.0701652572817553	0.0701652572817553	41.2199973154429	2
1861	185	255	1.2354	6.1554848064586	10.1126781470302	0.514871449889663	3.64871449889663	95	-0.585522893620796	0.585522893620796	41.8055202090637	2
1871	186	255	1.2495	6.22403709582068	10.0441258576681	0.446319160527583	3.06319160527583	96	-1.324526296673	1.324526296673	43.1300465057367	2
1881	187	255	1.2788	6.36648972548798	9.90167322800084	0.303866530860283	1.73866530860283	97	-0.352153397920121	0.352153397920121	43.4821999036568	2
1891	188	255	1.2881	6.41170506527999	9.85645788820883	0.258651191068271	1.38651191068271	98	-0.352153397920085	0.352153397920085	43.8343533015769	2
1901	189	255	1.2974	6.456920405072	9.81124254841682	0.213435851276262	1.03435851276262	99	-0.561213571151968	0.561213571151968	44.3955668727289	2
1911	190	255	1.311	6.5230417621872	9.74512119130162	0.147314494161066	0.473144941610656	100	-0.113922037725638	0.113922037725638	44.5094889104545	2
1921	191	255	1.3154	6.54443396595976	9.72372898752906	0.125922290388502	0.359222903885018	101	-0.804306795840206	0.804306795840206	45.3137957062947	2
1931	192	255	1.334	6.63486464554378	9.63329830794504	0.0354916108044812	-0.445083891955188	102	0.576462720388913	0.576462720388913	45.8902584266836	2
1941	193	255	1.3242	6.58721837350489	9.68094457998393	0.0831378828433724	0.131378828433724	103	-0.235468650069739	0.235468650069739	46.1257270767534	2
1951	194	255	1.3311	6.62076523851186	9.64739771497696	0.0495910178363985	-0.104089821636015	104	-0.109060173231883	0.109060173231883	46.2347872499853	2
1961	195	255	1.3354	6.64167125583505	9.62649169765377	0.0286850005132102	-0.213149994867898	105	-0.186850005132102	0.186850005132102	46.4216372551174	2
1971	196	255	1.3413	6.67035625634826	9.59780669714056	0	-0.4	106	0.503534752982449	0.503534752982449	46.9251720080998	2
1981	197	255	1.333	6.63000278105002	9.6381601724388	0.0403534752982448	0.103534752982448	107	0.85845086102726	0.85845086102726	47.7836228691271	2
1991	198	255	1.3174	6.55415769494729	9.71400525854153	0.116198561400971	0.961985614009708	108	0.411159327600947	0.411159327600947	48.194782196728	2
2001	199	255	1.311	6.5230417621872	9.74512119130162	0.147314494161066	1.37314494161066	109	0.192375425381519	0.192375425381519	48.3871576221095	2
2011	200	255	1.3091	6.51380421964904	9.75435873383978	0.156552036699217	1.56552036699217	110	NA	NA	NA	2
922	91	255	1.1196	5.59248089808066	10.6946433269338	1.29374214179074	2.03742141790741	1	-0.113922037725656	0.113922037725656	0.113922037725656	3
932	92	255	1.124	5.61387310185323	10.6732511231613	1.27234993801818	1.92349938018175	2	-0.211159327600912	0.211159327600912	0.325081365326567	3
942	93	255	1.1304	5.64498903461332	10.6421351904012	1.24123400525808	1.71234005258084	3	-0.113922037725638	0.113922037725638	0.439003403052205	3
952	94	255	1.1348	5.66638123838589	10.6207429866286	1.21984180148552	1.5984180148552	4	0.313922037725638	0.313922037725638	0.752925440777843	3
962	95	255	1.1304	5.64498903461332	10.6421351904012	1.24123400525808	1.91234005258084	5	-0.420219500832795	0.420219500832795	1.17314494161064	3
972	96	255	1.1411	5.6970109846966	10.5901132403179	1.1892120551748	1.49212055174805	6	0.172927967406464	0.172927967406464	1.3460729090171	3
982	97	255	1.1396	5.68971818795595	10.5974060370585	1.19650485191545	1.66504851915451	7	0.0513813550623454	0.0513813550623454	1.39745426407945	3
992	98	255	1.1406	5.69458005244972	10.5925441725648	1.19164298742169	1.71642987421686	8	0.571600855895158	0.571600855895158	1.96905511997461	3
1002	99	255	1.1309	5.6474199668602	10.6397042581543	1.2388030730112	2.28803073011201	9	0.245855934812946	0.245855934812946	2.21491105478755	3
1012	100	255	1.1279	5.63283437337891	10.6542898516356	1.2533886664925	2.53388666492496	10	0.075690677531155	0.075690677531155	2.29060173231871	3
1022	101	255	1.1284	5.63526530562579	10.6518589193887	1.25095773424561	2.60957734245612	11	-0.945300866159344	0.945300866159344	3.23590259847805	3
1032	102	255	1.1499	5.73979539224173	10.5473288327728	1.14642764762968	1.66427647629677	12	-0.493147468239294	0.493147468239294	3.72905006671735	3
1042	103	255	1.1621	5.79911013906566	10.4880140859488	1.08711290080575	1.17112900805748	13	0.717456790708104	0.717456790708104	4.44650685742545	3
1052	104	255	1.1494	5.73736445999485	10.5497597650197	1.14885857987656	1.88858579876558	14	0.576462720388929	0.576462720388929	5.02296957781438	3
1062	105	255	1.1396	5.68971818795595	10.5974060370585	1.19650485191545	2.46504851915451	15	0.736904248683142	0.736904248683142	5.75987382649752	3
1072	106	255	1.1265	5.62602776308764	10.6610964619269	1.26019527678377	3.20195276783765	16	0.955688150902569	0.955688150902569	6.71556197740009	3
1082	107	255	1.1089	5.54045894799738	10.7466652770171	1.34576409187402	4.15764091874022	17	0.790384758114551	0.790384758114551	7.50594673551464	3
1092	108	255	1.0947	5.47142047218593	10.8157037528286	1.41480256768548	4.94802567685477	18	0.0999999999999996	0.0999999999999996	7.60594673551464	3
1102	109	255	1.0947	5.47142047218593	10.8157037528286	1.41480256768548	5.04802567685477	19	0.338231360194466	0.338231360194466	7.94417809570911	3
1112	110	255	1.0898	5.44759733616648	10.839526888848	1.43862570370492	5.38625703704924	20	-3.67766871165504	3.67766871165504	11.6218468073641	3
1122	111	255	1.1675	5.82536420733198	10.4617600176825	1.06085883253942	1.7085883253942	21	-0.181988140638347	0.181988140638347	11.8038349480025	3
1132	112	255	1.1733	5.85356302139582	10.4335612036187	1.03266001847559	1.52660018475585	22	-0.113922037725638	0.113922037725638	11.9177569857281	3
1142	113	255	1.1777	5.87495522516838	10.4121689998461	1.01126781470302	1.41267814703022	23	0.313922037725638	0.313922037725638	12.2316790234538	3
1152	114	255	1.1733	5.85356302139582	10.4335612036187	1.03266001847559	1.72660018475585	24	0.430606785575984	0.430606785575984	12.6622858090297	3
1162	115	255	1.1665	5.82050234283822	10.4666218821763	1.06572069703318	2.15720697033184	25	0.620219500832813	0.620219500832813	13.2825053098626	3
1172	116	255	1.1558	5.76848039275494	10.5186438322596	1.11774264711647	2.77742647116465	26	0.741766113176912	0.741766113176912	14.0242714230395	3
1182	117	255	1.1426	5.70430378143725	10.5828204435773	1.18191925843416	3.51919258434156	27	-0.541766113176914	0.541766113176914	14.5660375362164	3
1192	118	255	1.1558	5.76848039275494	10.5186438322596	1.11774264711647	2.97742647116465	28	-0.585522893620796	0.585522893620796	15.1515604298372	3
1202	119	255	1.1699	5.83703268211702	10.4500915428975	1.04919035775439	2.39190357754385	29	-0.186850005132102	0.186850005132102	15.3384104349693	3
1212	120	255	1.1758	5.86571768263023	10.4214065423843	1.02050535724118	2.20505357241175	30	-0.016684747850364	0.016684747850364	15.3550951828196	3
1222	121	255	1.1782	5.87738615741527	10.4097380675992	1.00883688245614	2.18836882456139	31	0.216684747850364	0.216684747850364	15.57177993067	3
1232	122	255	1.1758	5.86571768263023	10.4214065423843	1.02050535724118	2.40505357241175	32	0.289612715256811	0.289612715256811	15.8613926459268	3
1242	123	255	1.1719	5.84675641110455	10.44036781391	1.03946662876686	2.69466628766856	33	0.0319338970872907	0.0319338970872907	15.8933265430141	3
1252	124	255	1.1733	5.85356302139582	10.4335612036187	1.03266001847559	2.72660018475585	34	0.0270720325935181	0.0270720325935181	15.9203985756076	3
1262	125	255	1.1748	5.86085581813647	10.426268406878	1.02536722173494	2.75367221734937	35	0.265303392788019	0.265303392788019	16.1857019683957	3
1272	126	255	1.1714	5.84432547885767	10.4427987461568	1.04189756101374	3.01897561013739	36	0.1	0.1	16.2857019683957	3
1282	127	255	1.1714	5.84432547885767	10.4427987461568	1.04189756101374	3.11897561013739	37	0.454916108044812	0.454916108044812	16.7406180764405	3
1292	128	255	1.1641	5.80883386805319	10.4782903569613	1.07738917181822	3.5738917181822	38	0.221546612344101	0.221546612344101	16.9621646887846	3
1302	129	255	1.1616	5.79667920681877	10.4904450181957	1.08954383305263	3.7954383305263	39	0.0270720325935345	0.0270720325935345	16.9892367213781	3
1312	130	255	1.1631	5.80397200355942	10.4831522214551	1.08225103631198	3.82251036311984	40	-0.113922037725637	0.113922037725637	17.1031587591037	3
1322	131	255	1.1675	5.82536420733198	10.4617600176825	1.06085883253942	3.7085883253942	41	-0.279225430513639	0.279225430513639	17.3823841896174	3
1332	132	255	1.1753	5.86328675038335	10.4238374746312	1.02293628948806	3.42936289488056	42	0.172927967406465	0.172927967406465	17.5553121570238	3
1342	133	255	1.1738	5.8559939536427	10.4311302713718	1.0302290862287	3.60229086228703	43	0.240994070319173	0.240994070319173	17.796306227343	3
1352	134	255	1.1709	5.84189454661078	10.4452296784037	1.04432849326062	3.8432849326062	44	0.172927967406465	0.172927967406465	17.9692341947495	3
1362	135	255	1.1694	5.83460174987014	10.4525224751444	1.05162129000127	4.01621290001266	45	0.192375425381536	0.192375425381536	18.161609620131	3
1372	136	255	1.1675	5.82536420733198	10.4617600176825	1.06085883253942	4.2085883253942	46	0.552153397920104	0.552153397920104	18.7137630180511	3
1382	137	255	1.1582	5.78014886753997	10.5069753574745	1.10607417233143	4.7607417233143	47	-0.0166847478503644	0.0166847478503644	18.7304477659015	3
1392	138	255	1.1606	5.79181734232501	10.4953068826895	1.09440569754639	4.74405697546394	48	-0.541766113176913	0.541766113176913	19.2722138790784	3
1402	139	255	1.1738	5.8559939536427	10.4311302713718	1.0302290862287	4.20229086228703	49	-0.828616118309016	0.828616118309016	20.1008299973874	3
1412	140	255	1.1929	5.9488555654736	10.3382686595409	0.937367474397801	3.37367474397801	50	-1.08629493647855	1.08629493647855	21.187124933866	3
1422	141	255	1.2173	6.06748505912146	10.219639165893	0.818737980749946	2.28737980749946	51	0.00762457461848065	0.00762457461848065	21.1947495084844	3
1432	142	255	1.2192	6.07672260165961	10.2104016233549	0.809500438211794	2.29500438211794	52	0.027072032593535	0.027072032593535	21.221821541078	3
1442	143	255	1.2207	6.08401539840026	10.2031088266142	0.802207641471147	2.32207641471147	53	0.1	0.1	21.321821541078	3
1452	144	255	1.2207	6.08401539840026	10.2031088266142	0.802207641471147	2.42207641471147	54	0.0513813550623454	0.0513813550623454	21.3732028961403	3
1462	145	255	1.2217	6.08887726289402	10.1982469621205	0.797345776977382	2.47345776977382	55	0.362540682663293	0.362540682663293	21.7357435788036	3
1472	146	255	1.2163	6.06262319462769	10.2245010303868	0.823599845243711	2.83599845243711	56	0.0513813550623454	0.0513813550623454	21.787124933866	3
1482	147	255	1.2173	6.06748505912146	10.219639165893	0.818737980749946	2.88737980749946	57	-0.395910178363985	0.395910178363985	22.18303511223	3
1492	148	255	1.2275	6.11707607695786	10.1700481480566	0.769146962913547	2.49146962913547	58	-0.162540682663292	0.162540682663292	22.3455757948932	3
1502	149	255	1.2329	6.14333014522419	10.1437940797903	0.742892894647218	2.32892894647218	59	0.0270720325935536	0.0270720325935536	22.3726478274868	3
1512	150	255	1.2344	6.15062294196483	10.1365012830497	0.735600097906573	2.35600097906573	60	0.362540682663275	0.362540682663275	22.7351885101501	3
1522	151	255	1.229	6.1243688736985	10.162755351316	0.761854166172901	2.71854166172901	61	-0.186850005132102	0.186850005132102	22.9220385152822	3
1532	152	255	1.2349	6.15305387421172	10.1340703508028	0.733169165659691	2.53169165659691	62	-0.279225430513621	0.279225430513621	23.2012639457958	3
1542	153	255	1.2427	6.19097641726308	10.0961478077514	0.695246622608328	2.25246622608328	63	0.075690677531155	0.075690677531155	23.276954623327	3
1552	154	255	1.2432	6.19340734950996	10.0937168755045	0.692815690361444	2.32815690361444	64	0.0756906775311905	0.0756906775311905	23.3526453008581	3
1562	155	255	1.2437	6.19583828175684	10.0912859432577	0.690384758114563	2.40384758114563	65	-0.0409940703191736	0.0409940703191736	23.3936393711773	3
1572	156	255	1.2466	6.20993768878876	10.0771865362257	0.676285351082646	2.36285351082646	66	0.479225430513639	0.479225430513639	23.872864801691	3
1582	157	255	1.2388	6.1720151457374	10.1151090792771	0.71420789413401	2.8420789413401	67	0.0756906775311728	0.0756906775311728	23.9485554792221	3
1592	158	255	1.2393	6.17444607798428	10.1126781470302	0.711776961887127	2.91776961887127	68	-0.206297463107175	0.206297463107175	24.1548529423293	3
1602	159	255	1.2456	6.205075824295	10.0820484007195	0.681147215576409	2.71147215576409	69	-0.0653033927880005	0.0653033927880005	24.2201563351173	3
1612	160	255	1.249	6.22160616357379	10.0655180614407	0.664616876297609	2.64616876297609	70	0.00276271012472584	0.00276271012472584	24.222919045242	3
1622	161	255	1.251	6.23132989256132	10.0557943324532	0.654893147310082	2.64893147310082	71	0.00762457461848154	0.00762457461848154	24.2305436198605	3
1632	162	255	1.2529	6.24056743509948	10.046556789915	0.64565560477193	2.6565560477193	72	-0.517456790708104	0.517456790708104	24.7480004105686	3
1642	163	255	1.2656	6.30231311417029	9.98481111084422	0.58390992570112	2.1390992570112	73	0.381988140638348	0.381988140638348	25.129988551207	3
1652	164	255	1.2598	6.27411430010645	10.0130099249081	0.612108739764954	2.52108739764954	74	-0.0653033927880196	0.0653033927880196	25.195291943995	3
1662	165	255	1.2632	6.29064463938525	9.99647958562925	0.595578400486152	2.45578400486152	75	-0.138231360194447	0.138231360194447	25.3335233041894	3
1672	166	255	1.2681	6.3144677754047	9.9726564496098	0.571755264466708	2.31755264466708	76	-0.230606785575984	0.230606785575984	25.5641300897654	3
1682	167	255	1.2749	6.3475284539623	9.93959577105221	0.538694585909109	2.08694585909109	77	0.479225430513639	0.479225430513639	26.0433555202791	3
1692	168	255	1.2671	6.30960591091093	9.97751831410357	0.576617128960473	2.56617128960473	78	0.221546612344119	0.221546612344119	26.2649021326232	3
1702	169	255	1.2646	6.29745124967652	9.98967297533798	0.588771790194885	2.78771790194885	79	0.454916108044794	0.454916108044794	26.719818240668	3
1712	170	255	1.2573	6.26195963887204	10.0251645861425	0.624263400999364	3.24263400999364	80	0.16806610291271	0.16806610291271	26.8878843435807	3
1722	171	255	1.2559	6.25515302858077	10.0319711964337	0.631070011290635	3.41070011290635	81	-0.181988140638348	0.181988140638348	27.069872484219	3
1732	172	255	1.2617	6.2833518426446	10.0037723823699	0.602871197226801	3.22871197226801	82	-0.804306795840188	0.804306795840188	27.8741792800592	3
1742	173	255	1.2803	6.37378252222862	9.91334170278588	0.512440517642782	2.42440517642782	83	-0.352153397920121	0.352153397920121	28.2263326779793	3
1752	174	255	1.2896	6.41899786202063	9.86812636299387	0.46722517785077	2.0722517785077	84	-0.0166847478503285	0.0166847478503285	28.2430174258297	3
1762	175	255	1.292	6.43066633680567	9.85645788820883	0.455556703065737	2.05556703065737	85	0.479225430513621	0.479225430513621	28.7222428563433	3
1772	176	255	1.2842	6.39274379375431	9.8943804312602	0.493479246117099	2.53479246117099	86	-0.44452882330164	0.44452882330164	29.1667716796449	3
1782	177	255	1.2954	6.44719667608447	9.83992754893003	0.439026363786935	2.09026363786935	87	-0.162540682663257	0.162540682663257	29.3293123623082	3
1792	178	255	1.3008	6.4734507443508	9.81367348066371	0.412772295520609	1.92772295520609	88	-0.327844075451293	0.327844075451293	29.6571564377595	3
1802	179	255	1.3096	6.51623515189593	9.77088907311858	0.36998788797548	1.5998788797548	89	0.313922037725656	0.313922037725656	29.9710784754851	3
1812	180	255	1.3052	6.49484294812336	9.79228127689114	0.391380091748045	1.91380091748045	90	0.245855934812929	0.245855934812929	30.2169344102981	3
1822	181	255	1.3022	6.48025735464207	9.80686687037243	0.405965685229338	2.15965685229338	91	0.522982210957503	0.522982210957503	30.7399166212556	3
1832	182	255	1.2935	6.43795913354632	9.84916509146819	0.448263906325089	2.68263906325089	92	0.484087295007393	0.484087295007393	31.224003916263	3
1842	183	255	1.2856	6.39955040404558	9.88757382096892	0.486672635825828	3.16672635825828	93	0.0270720325935354	0.0270720325935354	31.2510759488565	3
1852	184	255	1.2871	6.40684320078622	9.88028102422828	0.479379839085182	3.19379839085182	94	0.313922037725638	0.313922037725638	31.5649979865821	3
1862	185	255	1.2827	6.38545099701366	9.90167322800084	0.500772042857745	3.50772042857745	95	-1.08629493647854	1.08629493647854	32.6512929230607	3
1872	186	255	1.3071	6.50408049066151	9.78304373435299	0.382142549209892	2.42142549209892	96	-0.920991543690552	0.920991543690552	33.5722844667512	3
1882	187	255	1.3281	6.60617964503057	9.68094457998393	0.280043394840837	1.50043394840837	97	-0.639003403052205	0.639003403052205	34.2112878698034	3
1892	188	255	1.3433	6.68007998533579	9.60704423967871	0.206143054535616	0.86143054535616	98	0.124309322468827	0.124309322468827	34.3355971922722	3
1902	189	255	1.3428	6.67764905308891	9.6094751719256	0.208573986782499	0.985739867824987	99	-0.0896127152568283	0.0896127152568283	34.4252099075291	3
1912	190	255	1.3467	6.69661032461459	9.59051390039991	0.189612715256816	0.896127152568159	100	-0.206297463107157	0.206297463107157	34.6315073706362	3
1922	191	255	1.353	6.72724007092531	9.5598841540892	0.1589829689461	0.689829689461002	101	0.313922037725638	0.313922037725638	34.9454294083619	3
1932	192	255	1.3486	6.70584786715274	9.58127635786176	0.180375172718664	1.00375172718664	102	-0.0701652572817736	0.0701652572817736	35.0155946656436	3
1942	193	255	1.3521	6.72286439288092	9.56425983213358	0.163358646990487	0.933586469904866	103	-0.206297463107157	0.206297463107157	35.2218921287508	3
1952	194	255	1.3584	6.75349413919163	9.53363008582287	0.132728900679771	0.727289006797709	104	-0.138231360194447	0.138231360194447	35.3601234889452	3
1962	195	255	1.3633	6.77731727521108	9.50980694980342	0.108905764660326	0.589057646603262	105	-0.468838145770467	0.468838145770467	35.8289616347157	3
1972	196	255	1.375	6.83420108978813	9.45292313522638	0.0520219500832795	0.120219500832795	106	-0.065303392788001	0.065303392788001	35.8942650275037	3
1982	197	255	1.3784	6.85073142906692	9.43639279594758	0.0354916108044794	0.0549161080447938	107	0.362540682663292	0.362540682663292	36.256805710167	3
1992	198	255	1.373	6.8244773608006	9.46264686421391	0.0617456790708086	0.417456790708086	108	-0.186850005132102	0.186850005132102	36.4436557152991	3
2002	199	255	1.3789	6.85316236131381	9.4339618637007	0.0330606785575984	0.230606785575984	109	-0.230606785575984	0.230606785575984	36.6742625008751	3
2012	200	255	1.3857	6.88622303987141	9.4009011851431	0	0	110	NA	NA	NA	3
