# Supplementary material for: Assessment of crusting effects on interrill erosion by laser scanning
Source: PeerJ. 2020 Jan 31;8:e8487. doi: 10.7717/peerj.8487 (PMC6996510; doi:10.7717/peerj.8487)
Supplement: Data S1 — Each has two transects and four subplots. [file peerj-08-8487-s001.zip › raw data for uploading/os7transectbright.txt]

x	y	z	cal	h	h2	h0mm	code	deltah	absh	cumsumh	number
312	311	255	1.355	6.73696379991283	9.7188671230353	0	0	1	0.303534752982466	0.303534752982466	0.303534752982466	1
313	312	255	1.3467	6.69661032461459	9.75922059833354	0.0403534752982466	0.303534752982466	2	0.896682221221725	0.896682221221725	1.20021697420419	1
314	313	255	1.3262	6.59694210249242	9.85888882045571	0.140021697420419	1.20021697420419	3	-0.357678818169502	0.357678818169502	1.55789579237369	1
315	314	255	1.3315	6.62270998430937	9.83312093863876	0.114253815603469	0.842538156034689	4	0.799444931346416	0.799444931346416	2.35734072372011	1
316	315	255	1.313	6.53276549117472	9.92306543177341	0.204198308738111	1.6419830873811	5	0.162540682663293	0.162540682663293	2.5198814063834	1
317	316	255	1.3076	6.5065114229084	9.94931950003973	0.23045237700444	1.8045237700444	6	0.181988140638347	0.181988140638347	2.70186954702175	1
318	317	255	1.3018	6.47831260884456	9.97751831410357	0.258651191068274	1.98651191068274	7	0.284087295007394	0.284087295007394	2.98595684202914	1
319	318	255	1.2939	6.43990387934382	10.0159270436043	0.297059920569014	2.27059920569014	8	-0.197237289875292	0.197237289875292	3.18319413190443	1
320	319	255	1.2959	6.44962760833135	10.0062033146168	0.287336191581485	2.07336191581485	9	0.823754253815262	0.823754253815262	4.0069483857197	1
321	320	255	1.2769	6.35725218294982	10.0985787399983	0.379711616963011	2.89711616963011	10	0.639003403052205	0.639003403052205	4.6459517887719	1
322	321	255	1.2617	6.2833518426446	10.1724790803035	0.453611957268231	3.53611957268231	11	0.493147468239277	0.493147468239277	5.13909925701118	1
323	322	255	1.2495	6.22403709582068	10.2317938271275	0.512926704092159	4.02926704092159	12	0.682760183496087	0.682760183496087	5.82185944050727	1
324	323	255	1.2334	6.14576107747107	10.3100698454771	0.591202722441768	4.71202722441768	13	-0.216684747850346	0.216684747850346	6.03854418835761	1
325	324	255	1.2358	6.1574295522561	10.298401370692	0.579534247656733	4.49534247656733	14	-1.14530086615938	1.14530086615938	7.18384505451699	1
326	325	255	1.2573	6.26195963887204	10.1938712840761	0.475004161040795	3.35004161040795	15	-1.09668222122172	1.09668222122172	8.28052727573872	1
327	326	255	1.2778	6.36162786099421	10.0942030619539	0.375335938918623	2.25335938918623	16	-1.689829689461	1.689829689461	9.97035696519972	1
328	327	255	1.3105	6.52061082994031	9.93522009300782	0.216352969972522	0.563529699725224	17	0.420219500832795	0.420219500832795	10.3905764660325	1
329	328	255	1.2998	6.46858887985703	9.9872420430911	0.268374920055802	0.983749200558019	18	0.162540682663293	0.162540682663293	10.5531171486958	1
330	329	255	1.2944	6.4423348115907	10.0134961113574	0.294628988322131	1.14628988322131	19	0.254916108044811	0.254916108044811	10.8080332567406	1
331	330	255	1.2871	6.40684320078622	10.0489877221619	0.330120599126612	1.40120599126612	20	-0.148618644937655	0.148618644937655	10.9566519016783	1
332	331	255	1.2881	6.41170506527999	10.0441258576681	0.325258734632847	1.25258734632847	21	0.254916108044829	0.254916108044829	11.2115680097231	1
333	332	255	1.2808	6.37621345447551	10.0796174684726	0.36075034543733	1.5075034543733	22	0.138231360194465	0.138231360194465	11.3497993699176	1
334	333	255	1.2759	6.35239031845606	10.1034406044921	0.384573481456776	1.64573481456776	23	1.53844833439864	1.53844833439864	12.8882477043162	1
335	334	255	1.2422	6.1885454850162	10.2672854379319	0.54841831489664	3.1841831489664	24	1.25159832926654	1.25159832926654	14.1398460335827	1
336	335	255	1.2144	6.05338565208954	10.4024452708586	0.683578147823294	4.43578147823294	25	0.68762204798986	0.68762204798986	14.8274680815726	1
337	336	255	1.1982	5.97462344729056	10.4812074756576	0.76234035262228	5.1234035262228	26	0.420219500832813	0.420219500832813	15.2476875824054	1
338	337	255	1.1875	5.92260149720728	10.5332294257409	0.814362302705561	5.54362302705561	27	-0.124309322468846	0.124309322468846	15.3719969048743	1
339	338	255	1.188	5.92503242945416	10.530798493494	0.811931370458677	5.41931370458677	28	-0.38198814063833	0.38198814063833	15.7539850455126	1
340	339	255	1.1938	5.95323124351799	10.5025996794301	0.783732556394844	5.03732556394844	29	0.0896127152568109	0.0896127152568109	15.8435977607694	1
341	340	255	1.1899	5.93426997199231	10.5215609509558	0.802693827920525	5.12693827920525	30	-0.362540682663292	0.362540682663292	16.2061384434327	1
342	341	255	1.1953	5.96052404025864	10.4953068826895	0.776439759654195	4.76439759654195	31	-0.148618644937619	0.148618644937619	16.3547570883703	1
343	342	255	1.1963	5.9653859047524	10.4904450181957	0.771577895160434	4.61577895160434	32	-0.265303392788019	0.265303392788019	16.6200604811583	1
344	343	255	1.1997	5.9819162440312	10.4739146789169	0.755047555881632	4.35047555881632	33	0.206297463107175	0.206297463107175	16.8263579442655	1
345	344	255	1.1934	5.95128649772049	10.5045444252276	0.785677302192349	4.55677302192349	34	-0.0513813550623459	0.0513813550623459	16.8777392993279	1
346	345	255	1.1924	5.94642463322672	10.5094062897214	0.790539166686115	4.50539166686115	35	-0.0513813550623627	0.0513813550623627	16.9291206543902	1
347	346	255	1.1914	5.94156276873296	10.5142681542152	0.795401031179878	4.45401031179878	36	0.040994070319174	0.040994070319174	16.9701147247094	1
348	347	255	1.1885	5.92746336170104	10.5283675612471	0.809500438211796	4.49500438211796	37	-0.216684747850365	0.216684747850365	17.1867994725598	1
349	348	255	1.1909	5.93913183648608	10.5166990864621	0.797831963426759	4.27831963426759	38	-0.60077204285774	0.60077204285774	17.7875715154175	1
350	349	255	1.2012	5.98920904077185	10.4666218821763	0.747754759140985	3.67754759140985	39	-0.430606785575985	0.430606785575985	18.2181783009935	1
351	350	255	1.208	6.02226971932945	10.4335612036187	0.714694080583387	3.24694080583387	40	0.566075435645741	0.566075435645741	18.7842537366392	1
352	351	255	1.1943	5.95566217576487	10.5001687471833	0.781301624147961	3.81301624147961	41	0.493147468239276	0.493147468239276	19.2774012048785	1
353	352	255	1.1821	5.89634742894095	10.5594834940072	0.840616370971889	4.30616370971889	42	1.17867036186007	1.17867036186007	20.4560715667386	1
354	353	255	1.1558	5.76848039275494	10.6873505301932	0.968483407157896	5.48483407157896	43	0.0701652572817562	0.0701652572817562	20.5262368240203	1
355	354	255	1.1523	5.75146386702677	10.7043670559214	0.985499932886071	5.55499932886072	44	-0.0805525420249458	0.0805525420249458	20.6067893660453	1
356	355	255	1.1519	5.74951912122926	10.7063118017189	0.987444678683577	5.47444678683577	45	-0.313922037725638	0.313922037725638	20.9207114037709	1
357	356	255	1.1563	5.77091132500182	10.6849195979463	0.966052474911013	5.16052474911013	46	-1.61690172205452	1.61690172205452	22.5376131258254	1
358	357	255	1.1875	5.92260149720728	10.5332294257409	0.814362302705561	3.54362302705561	47	-1.66552036699219	1.66552036699219	24.2031334928176	1
359	358	255	1.2197	6.07915353390649	10.3766773890416	0.657810266006342	1.87810266006342	48	0.206297463107175	0.206297463107175	24.4094309559248	1
360	359	255	1.2134	6.04852378759578	10.4073071353524	0.688440012317059	2.08440012317059	49	0.0458559348129284	0.0458559348129284	24.4552868907377	1
361	360	255	1.2104	6.03393819411448	10.4218927288336	0.703025605798352	2.13025605798352	50	0.0409940703191736	0.0409940703191736	24.4962809610569	1
362	361	255	1.2075	6.01983878708257	10.4359921358656	0.71712501283027	2.1712501283027	51	0.823754253815261	0.823754253815261	25.3200352148722	1
363	362	255	1.1885	5.92746336170104	10.5283675612471	0.809500438211796	2.99500438211796	52	0.468838145770449	0.468838145770449	25.7888733606426	1
364	363	255	1.1768	5.870579547124	10.5852513758241	0.866384252788841	3.46384252788841	53	0.0458559348129284	0.0458559348129284	25.8347292954555	1
365	364	255	1.1738	5.8559939536427	10.5998369693054	0.880969846270133	3.50969846270133	54	-0.625081365326567	0.625081365326567	26.4598106607821	1
366	365	255	1.1846	5.90850209017536	10.5473288327728	0.828461709737477	2.88461709737477	55	-0.430606785575984	0.430606785575984	26.8904174463581	1
367	366	255	1.1914	5.94156276873296	10.5142681542152	0.795401031179878	2.45401031179878	56	0.0896127152568282	0.0896127152568282	26.9800301616149	1
368	367	255	1.1875	5.92260149720728	10.5332294257409	0.814362302705561	2.54362302705561	57	-0.1	0.1	27.0800301616149	1
369	368	255	1.1875	5.92260149720728	10.5332294257409	0.814362302705561	2.44362302705561	58	0.541766113176914	0.541766113176914	27.6217962747918	1
370	369	255	1.1743	5.85842488588958	10.5974060370585	0.878538914023252	2.98538914023252	59	-0.197237289875291	0.197237289875291	27.8190335646671	1
371	370	255	1.1763	5.86814861487711	10.587682308071	0.868815185035723	2.78815185035723	60	-0.741766113176932	0.741766113176932	28.5607996778441	1
372	371	255	1.1895	5.9323252261948	10.5235056967533	0.80463857371803	2.0463857371803	61	-0.693147468239259	0.693147468239259	29.2539471460833	1
373	372	255	1.2017	5.99163997301873	10.4641909499294	0.745323826894104	1.35323826894104	62	0.235468650069739	0.235468650069739	29.4894157961531	1
374	373	255	1.1948	5.95809310801176	10.4977378149364	0.778870691901078	1.58870691901078	63	-0.60077204285774	0.60077204285774	30.0901878390108	1
375	374	255	1.2051	6.00817031229753	10.4476606106506	0.728793487615304	0.987934876153042	64	0.327844075451293	0.327844075451293	30.4180319144621	1
376	375	255	1.1963	5.9653859047524	10.4904450181957	0.771577895160434	1.31577895160434	65	0.303534752982431	0.303534752982431	30.7215666674445	1
377	376	255	1.188	5.92503242945416	10.530798493494	0.811931370458677	1.61931370458677	66	0.327844075451276	0.327844075451276	31.0494107428958	1
378	377	255	1.1792	5.88224802190903	10.5735829010391	0.854715778003804	1.94715778003804	67	-0.362540682663275	0.362540682663275	31.4119514255591	1
379	378	255	1.1846	5.90850209017536	10.5473288327728	0.828461709737477	1.58461709737477	68	-0.168066102912692	0.168066102912692	31.5800175284718	1
380	379	255	1.186	5.91530870046663	10.5405222224815	0.821655099446208	1.41655099446207	69	0.0409940703191736	0.0409940703191736	31.6210115987909	1
381	380	255	1.1831	5.90120929343471	10.5546216295134	0.835754506478125	1.45754506478125	70	0.327844075451276	0.327844075451276	31.9488556742422	1
382	381	255	1.1743	5.85842488588958	10.5974060370585	0.878538914023252	1.78538914023252	71	-0.124309322468844	0.124309322468844	32.0731649967111	1
383	382	255	1.1748	5.86085581813647	10.5949751048117	0.876107981776368	1.66107981776368	72	-0.741766113176914	0.741766113176914	32.814931109888	1
384	383	255	1.188	5.92503242945416	10.530798493494	0.811931370458677	0.919313704586766	73	0.0409940703191736	0.0409940703191736	32.8559251802071	1
385	384	255	1.1851	5.91093302242224	10.5448979005259	0.826030777490594	0.96030777490594	74	0.284087295007411	0.284087295007411	33.1400124752146	1
386	385	255	1.1772	5.8725242929215	10.5833066300266	0.864439506991335	1.24439506991335	75	0.726516963939969	0.726516963939969	33.8665294391545	1
387	386	255	1.1602	5.7898725965275	10.6659583264206	0.947091203385332	1.97091203385332	76	1.49469155395476	1.49469155395476	35.3612209931093	1
388	387	255	1.1274	5.63040344113203	10.8254274818161	1.10656035878081	3.46560358780808	77	0.658450861027278	0.658450861027278	36.0196718541366	1
389	388	255	1.1118	5.5545583550293	10.9012725679188	1.18240544488354	4.12405444883535	78	0.634141538558432	0.634141538558432	36.653813392695	1
390	389	255	1.0967	5.48114420117346	10.9746867217747	1.25581959873938	4.75819598739379	79	0.040994070319174	0.040994070319174	36.6948074630142	1
391	390	255	1.0938	5.46704479414154	10.9887861288066	1.2699190057713	4.79919005771296	80	-0.35767881816952	0.35767881816952	37.0524862811837	1
392	391	255	1.0991	5.49281267595849	10.9630182469896	1.24415112395434	4.44151123954344	81	-0.693147468239277	0.693147468239277	37.745633749423	1
393	392	255	1.1113	5.55212742278242	10.9037035001657	1.18483637713042	3.74836377130416	82	-1.02861611830902	1.02861611830902	38.774249867732	1
394	393	255	1.1304	5.64498903461332	10.8108418883348	1.09197476529951	2.71974765299515	83	-0.595910178363985	0.595910178363985	39.370160046096	1
395	394	255	1.1406	5.69458005244972	10.7612508704984	1.04238374746312	2.12383747463116	84	0.371600855895159	0.371600855895159	39.7417609019911	1
396	395	255	1.1309	5.6474199668602	10.8084109560879	1.08954383305263	2.49543833052632	85	1.53844833439866	1.53844833439866	41.2802092363898	1
397	396	255	1.0972	5.48357513342034	10.9722557895278	1.2533886664925	4.03388666492498	86	0.211159327600912	0.211159327600912	41.4913685639907	1
398	397	255	1.0908	5.45245920066025	11.0033717222879	1.28450459925259	4.24504599252589	87	0.181988140638347	0.181988140638347	41.673356704629	1
399	398	255	1.085	5.42426038659641	11.0315705363517	1.31270341331642	4.42703413316424	88	-0.644528823301622	0.644528823301622	42.3178855279307	1
400	399	255	1.0962	5.47871326892657	10.9771176540216	1.25825053098626	3.78250530986262	89	-1.02375425381526	1.02375425381526	43.3416397817459	1
401	400	255	1.1152	5.5710886943081	10.88474222864	1.16587510560474	2.75875105604735	90	-0.270165257281755	0.270165257281755	43.6118050390277	1
402	401	255	1.1187	5.58810522003628	10.8677257029119	1.14885857987656	2.4885857987656	91	-0.16806610291271	0.16806610291271	43.7798711419404	1
403	402	255	1.1201	5.59491183032755	10.8609190926206	1.14205196958529	2.32051969585289	92	0.162540682663293	0.162540682663293	43.9424118246037	1
404	403	255	1.1147	5.56865776206122	10.8871731608869	1.16830603785162	2.48306037851618	93	-0.503534752982467	0.503534752982467	44.4459465775861	1
405	404	255	1.123	5.60901123735946	10.8468196855887	1.12795256255337	1.97952562553371	94	0.964748324134435	0.964748324134435	45.4106949017206	1
406	405	255	1.1011	5.50253640494602	10.9532945180021	1.23442739496681	2.94427394966815	95	0.590384758114568	0.590384758114568	46.0010796598351	1
407	406	255	1.0869	5.43349792913456	11.0223329938136	1.30346587077827	3.53465870778272	96	1.58706697933629	1.58706697933629	47.5881466391714	1
408	407	255	1.0522	5.26479123120094	11.1910396917472	1.4721725687119	5.12172568711901	97	0.395910178363986	0.395910178363986	47.9840568175354	1
409	408	255	1.042	5.21520021336454	11.2406307095836	1.5217635865483	5.517635865483	98	0.016684747850328	0.016684747850328	48.0007415653858	1
410	409	255	1.0396	5.2035317385795	11.2522991843686	1.53343206133333	5.53432061333333	99	0.0215466123441184	0.0215466123441184	48.0222881777299	1
411	410	255	1.0371	5.19137707734509	11.264453845603	1.54558672256774	5.55586722567744	100	-0.221546612344119	0.221546612344119	48.243834790074	1
412	411	255	1.0396	5.2035317385795	11.2522991843686	1.53343206133333	5.33432061333333	101	-0.381988140638347	0.381988140638347	48.6258229307123	1
413	412	255	1.0454	5.23173055264334	11.2241003703048	1.5052332472695	4.95233247269498	102	-0.62508136532655	0.62508136532655	49.2509042960389	1
414	413	255	1.0562	5.28423868917599	11.1715922337721	1.45272511073684	4.32725110736843	103	-0.430606785575984	0.430606785575984	49.6815110816149	1
415	414	255	1.063	5.31729936773359	11.1385315552145	1.41966443217924	3.89664432179244	104	-0.907069505964915	0.907069505964915	50.5885805875798	1
416	415	255	1.0796	5.39800631833008	11.057824604618	1.33895748158275	2.98957481582753	105	-0.503534752982466	0.503534752982466	51.0921153405623	1
417	416	255	1.0879	5.43835979362833	11.0174711293198	1.29860400628451	2.48604006284506	106	0.425081365326585	0.425081365326585	51.5171967058888	1
418	417	255	1.0771	5.38585165709567	11.0699792658525	1.35111214281716	2.91112142817165	107	-0.0805525420249453	0.0805525420249453	51.5977492479138	1
419	418	255	1.0767	5.38390691129817	11.07192401165	1.35305688861467	2.8305688861467	108	-0.809832216089623	0.809832216089623	52.4075814640034	1
420	419	255	1.0913	5.45489013290713	11.000940790041	1.28207366700571	2.02073667005708	109	-0.386850005132102	0.386850005132102	52.7944314691355	1
421	420	255	1.0972	5.48357513342034	10.9722557895278	1.2533886664925	1.63388666492498	110	NA	NA	NA	1
3121	311	255	1.3003	6.47101981210391	9.7971431413849	0.0879997473371379	0.879997473371379	1	-0.882760183496087	0.882760183496087	0.882760183496087	2
3131	312	255	1.3164	6.54929583045352	9.7188671230353	0.00972372898752916	-0.00276271012470844	2	-0.172927967406464	0.172927967406464	1.05568815090255	2
3141	313	255	1.3179	6.55658862719417	9.71157432629465	0.00243093224688273	-0.175690677531173	3	-0.00276271012472618	0.00276271012472618	1.05845086102728	2
3151	314	255	1.3159	6.54686489820664	9.72129805528218	0.0121546612344101	-0.178453387655899	4	-0.221546612344101	0.221546612344101	1.27999747337138	2
3161	315	255	1.3184	6.55901955944105	9.70914339404777	0	-0.4	5	0.259777972538584	0.259777972538584	1.53977544590996	2
3171	316	255	1.311	6.5230417621872	9.74512119130162	0.0359777972538584	-0.140222027461416	6	0.395910178363985	0.395910178363985	1.93568562427395	2
3181	317	255	1.3008	6.4734507443508	9.79471220913802	0.0855688150902569	0.255688150902569	7	1.06198561400971	1.06198561400971	2.99767123828366	2
3191	318	255	1.2769	6.35725218294982	9.91091077053899	0.201767376491228	1.31767376491228	8	0.113922037725638	0.113922037725638	3.11159327600929	2
3201	319	255	1.2725	6.33585997917726	9.93230297431156	0.223159580263792	1.43159580263792	9	0.186850005132102	0.186850005132102	3.2984432811414	2
3211	320	255	1.2666	6.30717497866405	9.96098797482477	0.251844580777002	1.61844580777002	10	0.682760183496087	0.682760183496087	3.98120346463748	2
3221	321	255	1.2505	6.22889896031444	10.0392639931744	0.330120599126611	2.30120599126611	11	0.0215466123441193	0.0215466123441193	4.0027500769816	2
3231	322	255	1.248	6.21674429908003	10.0514186544088	0.342275260361022	2.32275260361022	12	1.22728900679773	1.22728900679773	5.23003908377933	2
3241	323	255	1.2207	6.08401539840026	10.1841475550886	0.475004161040795	3.55004161040795	13	-0.454916108044811	0.454916108044811	5.68495519182414	2
3251	324	255	1.228	6.11950700920474	10.1486559442841	0.439512550236314	3.09512550236314	14	-1.2668474785035	1.2668474785035	6.95180267032764	2
3261	325	255	1.252	6.23619175705509	10.0319711964337	0.322827802385964	1.82827802385964	15	-1.524526296673	1.524526296673	8.47632896700064	2
3271	326	255	1.2813	6.37864438672239	9.88951856676643	0.180375172718664	0.30375172718664	16	-0.975135608877606	0.975135608877606	9.45146457587825	2
3281	327	255	1.2993	6.46615794761015	9.80200500587867	0.0928616118309034	-0.671383881690967	17	-0.0756906775311905	0.0756906775311905	9.52715525340944	2
3291	328	255	1.2988	6.46372701536327	9.80443593812555	0.0952925440777843	-0.747074559222157	18	0.707069505964915	0.707069505964915	10.2342247593744	2
3301	329	255	1.2822	6.38302006476678	9.88514288872204	0.175999494674276	-0.0400050532572421	19	0.371600855895158	0.371600855895158	10.6058256152695	2
3311	330	255	1.2725	6.33585997917726	9.93230297431156	0.223159580263792	0.331595802637916	20	0.0701652572817735	0.0701652572817735	10.6759908725513	2
3321	331	255	1.269	6.31884345344908	9.94931950003973	0.240176105991969	0.401761059919689	21	-0.552153397920121	0.552153397920121	11.2281442704714	2
3331	332	255	1.2783	6.3640587932411	9.90410416024772	0.194960766199957	-0.150392338000432	22	1.15922290388502	1.15922290388502	12.3873671743564	2
3341	333	255	1.2524	6.23813650285259	10.0300264506362	0.320883056588459	1.00883056588459	23	1.94198308738111	1.94198308738111	14.3293502617375	2
3351	334	255	1.2104	6.03393819411448	10.2342247593743	0.525081365326569	2.95081365326569	24	0.726516963939969	0.726516963939969	15.0558672256775	2
3361	335	255	1.1934	5.95128649772049	10.3168764557683	0.607733061720566	3.67733061720566	25	0.94530086615938	0.94530086615938	16.0011680918369	2
3371	336	255	1.1719	5.84675641110455	10.4214065423843	0.712263148336504	4.62263148336504	26	-0.0513813550623627	0.0513813550623627	16.0525494468992	2
3381	337	255	1.1709	5.84189454661078	10.426268406878	0.717125012830268	4.57125012830268	27	0.138231360194465	0.138231360194465	16.1907808070937	2
3391	338	255	1.166	5.81807141059134	10.4500915428975	0.740948148849714	4.70948148849714	28	-0.100000000000001	0.100000000000001	16.2907808070937	2
3401	339	255	1.166	5.81807141059134	10.4500915428975	0.740948148849714	4.60948148849714	29	-0.0513813550623619	0.0513813550623619	16.3421621621561	2
3411	340	255	1.165	5.81320954609757	10.4549534073912	0.745810013343478	4.55810013343478	30	-0.386850005132103	0.386850005132103	16.7290121672882	2
3421	341	255	1.1709	5.84189454661078	10.426268406878	0.717125012830268	4.17125012830268	31	0.0896127152568287	0.0896127152568287	16.818624882545	2
3431	342	255	1.167	5.8229332750851	10.4452296784037	0.736086284355951	4.26086284355951	32	-0.527844075451276	0.527844075451276	17.3464689579963	2
3441	343	255	1.1758	5.86571768263023	10.4024452708586	0.693301876810823	3.73301876810823	33	0.40077204285774	0.40077204285774	17.747241000854	2
3451	344	255	1.1655	5.81564047834446	10.4525224751444	0.743379081096597	4.13379081096597	34	-0.479225430513639	0.479225430513639	18.2264664313677	2
3461	345	255	1.1733	5.85356302139582	10.414599932093	0.705456538045233	3.65456538045233	35	-0.766075435645741	0.766075435645741	18.9925418670134	2
3471	346	255	1.187	5.92017056496039	10.3479923885284	0.638848994480659	2.88848994480659	36	0.420219500832813	0.420219500832813	19.4127613678462	2
3481	347	255	1.1763	5.86814861487711	10.4000143386117	0.69087094456394	3.3087094456394	37	-0.595910178364004	0.595910178364004	20.0086715462102	2
3491	348	255	1.1865	5.91773963271351	10.3504233207753	0.64127992672754	2.7127992672754	38	-0.576462720388895	0.576462720388895	20.5851342665991	2
3501	349	255	1.1963	5.9653859047524	10.3027770487364	0.59363365468865	2.1363365468865	39	-0.0513813550623814	0.0513813550623814	20.6365156216615	2
3511	350	255	1.1953	5.96052404025864	10.3076389132302	0.598495519182412	2.08495519182412	40	0.682760183496088	0.682760183496088	21.3192758051576	2
3521	351	255	1.1792	5.88224802190903	10.3859149315798	0.676771537532021	2.76771537532021	41	0.37646272038893	0.37646272038893	21.6957385255465	2
3531	352	255	1.1694	5.83460174987014	10.4335612036187	0.724417809570914	3.14417809570914	42	1.17867036186007	1.17867036186007	22.8744088874066	2
3541	353	255	1.1431	5.70673471368413	10.5614282398047	0.852284845756921	4.32284845756921	43	0.517456790708104	0.517456790708104	23.3918656781147	2
3551	354	255	1.1304	5.64498903461332	10.6231739188755	0.914030524827732	4.84030524827732	44	-0.143756780443883	0.143756780443883	23.5356224585586	2
3561	355	255	1.1313	5.64936471265771	10.6187982408311	0.909654846783344	4.69654846783344	45	-0.172927967406482	0.172927967406482	23.708550425965	2
3571	356	255	1.1328	5.65665750939836	10.6115054440905	0.902362050042695	4.52362050042695	46	-2.00098901706191	2.00098901706191	25.709539443027	2
3581	357	255	1.1719	5.84675641110455	10.4214065423843	0.712263148336504	2.52263148336504	47	-1.37867036186007	1.37867036186007	27.088209804887	2
3591	358	255	1.1982	5.97462344729056	10.2935395061983	0.584396112150497	1.14396112150497	48	-0.625081365326567	0.625081365326567	27.7132911702136	2
3601	359	255	1.209	6.02713158382321	10.2410313696656	0.53188797561784	0.518879756178401	49	0.517456790708104	0.517456790708104	28.2307479609217	2
3611	360	255	1.1963	5.9653859047524	10.3027770487364	0.59363365468865	1.0363365468865	50	0.804306795840188	0.804306795840188	29.0350547567619	2
3621	361	255	1.1777	5.87495522516838	10.3932077283204	0.684064334272669	1.84064334272669	51	0.327844075451276	0.327844075451276	29.3628988322132	2
3631	362	255	1.1689	5.83217081762326	10.4359921358656	0.726848741817797	2.16848741817797	52	0.775135608877624	0.775135608877624	30.1380344410908	2
3641	363	255	1.1509	5.74465725673549	10.5235056967533	0.814362302705559	2.94362302705559	53	-0.313922037725638	0.313922037725638	30.4519564788164	2
3651	364	255	1.1553	5.76604946050806	10.5021134929808	0.792970098932996	2.62970098932995	54	-0.381988140638347	0.381988140638347	30.8339446194548	2
3661	365	255	1.1611	5.79424827457189	10.4739146789169	0.764771284869161	2.24771284869161	55	-0.1	0.1	30.9339446194548	2
3671	366	255	1.1611	5.79424827457189	10.4739146789169	0.764771284869161	2.14771284869161	56	-0.503534752982466	0.503534752982466	31.4374793724372	2
3681	367	255	1.1694	5.83460174987014	10.4335612036187	0.724417809570914	1.64417809570914	57	-0.717456790708086	0.717456790708086	32.1549361631453	2
3691	368	255	1.1821	5.89634742894095	10.3718155245479	0.662672130500106	0.926721305001055	58	0.0409940703191569	0.0409940703191569	32.1959302334645	2
3701	369	255	1.1792	5.88224802190903	10.3859149315798	0.676771537532021	0.967715375320212	59	0.44452882330164	0.44452882330164	32.6404590567661	2
3711	370	255	1.168	5.82779513957887	10.44036781391	0.731224419862185	1.41224419862185	60	-0.00276271012470852	0.00276271012470852	32.6432217668908	2
3721	371	255	1.166	5.81807141059134	10.4500915428975	0.740948148849714	1.40948148849714	61	-0.576462720388913	0.576462720388913	33.2196844872797	2
3731	372	255	1.1758	5.86571768263023	10.4024452708586	0.693301876810823	0.83301876810823	62	-0.051381355062381	0.051381355062381	33.2710658423421	2
3741	373	255	1.1748	5.86085581813647	10.4073071353524	0.698163741304585	0.781637413045849	63	-0.411159327600912	0.411159327600912	33.682225169943	2
3751	374	255	1.1812	5.89197175089656	10.3761912025923	0.667047808544494	0.370478085444937	64	-0.192375425381519	0.192375425381519	33.8746005953246	2
3761	375	255	1.1831	5.90120929343471	10.3669536600541	0.657810266006342	0.178102660063418	65	0.0166847478503285	0.0166847478503285	33.8912853431749	2
3771	376	255	1.1807	5.88954081864968	10.3786221348391	0.669478740791375	0.194787407913747	66	0.162540682663292	0.162540682663292	34.0538260258382	2
3781	377	255	1.1753	5.86328675038335	10.4048762031055	0.695732809057704	0.357328090577039	67	0.590384758114568	0.590384758114568	34.6442107839528	2
3791	378	255	1.1611	5.79424827457189	10.4739146789169	0.764771284869161	0.947712848691608	68	0.206297463107157	0.206297463107157	34.8505082470599	2
3801	379	255	1.1548	5.76361852826118	10.5045444252276	0.795401031179876	1.15401031179876	69	0.0215466123441188	0.0215466123441188	34.872054859404	2
3811	380	255	1.1523	5.75146386702677	10.5166990864621	0.807555692414288	1.17555692414288	70	-0.148618644937655	0.148618644937655	35.0206735043417	2
3821	381	255	1.1533	5.75632573152053	10.5118372219683	0.802693827920523	1.02693827920523	71	0.254916108044813	0.254916108044813	35.2755896123865	2
3831	382	255	1.146	5.72083412071605	10.5473288327728	0.838185438725004	1.28185438725004	72	-0.479225430513621	0.479225430513621	35.7548150429001	2
3841	383	255	1.1538	5.75875666376741	10.5094062897214	0.800262895673642	0.80262895673642	73	0.0653033927879831	0.0653033927879831	35.8201184356881	2
3851	384	255	1.1504	5.74222632448861	10.5259366290002	0.81679323495244	0.867932349524403	74	-0.0513813550623454	0.0513813550623454	35.8714997907504	2
3861	385	255	1.1494	5.73736445999485	10.530798493494	0.821655099446206	0.816550994462057	75	0.823754253815261	0.823754253815261	36.6952540445657	2
3871	386	255	1.1304	5.64498903461332	10.6231739188755	0.914030524827732	1.64030524827732	76	0.639003403052205	0.639003403052205	37.3342574476179	2
3881	387	255	1.1152	5.5710886943081	10.6970742591807	0.987930865132952	2.27930865132952	77	1.01336696907207	1.01336696907207	38.34762441669	2
3891	388	255	1.0923	5.45975199740089	10.8084109560879	1.09926756204016	3.2926756204016	78	0.945300866159379	0.945300866159379	39.2929252828494	2
3901	389	255	1.0708	5.35522191078496	10.9129410427039	1.2037976486561	4.23797648656097	79	0.352153397920086	0.352153397920086	39.6450786807694	2
3911	390	255	1.0615	5.31000657099295	10.9581563824959	1.24901298844811	4.59012988448106	80	-0.289612715256792	0.289612715256792	39.9346913960262	2
3921	391	255	1.0654	5.32896784251863	10.9391951109702	1.23005171692243	4.30051716922427	81	-1.33491358141621	1.33491358141621	41.2696049774424	2
3931	392	255	1.0908	5.45245920066025	10.8157037528286	1.10656035878081	2.96560358780806	82	-0.576462720388913	0.576462720388913	41.8460676978314	2
3941	393	255	1.1006	5.50010547269914	10.7680574807897	1.05891408674191	2.38914086741915	83	-0.693147468239277	0.693147468239277	42.5392151660706	2
3951	394	255	1.1128	5.55942021952307	10.7087427339658	0.999599339917987	1.69599339917987	84	0.230606785575985	0.230606785575985	42.7698219516466	2
3961	395	255	1.106	5.52635954096547	10.7418034125234	1.03266001847559	1.92660018475585	85	0.94530086615938	0.94530086615938	43.715122817806	2
3971	396	255	1.0845	5.42182945434953	10.8463334991393	1.13719010509152	2.87190105091523	86	0.259777972538584	0.259777972538584	43.9749007903446	2
3981	397	255	1.0771	5.38585165709567	10.8823112963931	1.17316790234538	3.13167902345382	87	0.609832216089623	0.609832216089623	44.5847330064342	2
3991	398	255	1.0625	5.31486843548671	10.9532945180021	1.24415112395434	3.74151123954344	88	-0.955688150902569	0.955688150902569	45.5404211573368	2
4001	399	255	1.0801	5.40043725057697	10.8677257029119	1.15858230886409	2.78582308864087	89	-0.882760183496088	0.882760183496088	46.4231813408329	2
4011	400	255	1.0962	5.47871326892657	10.7894496845622	1.08030629051448	1.90306290514478	90	-0.124309322468827	0.124309322468827	46.5474906633017	2
4021	401	255	1.0967	5.48114420117346	10.7870187523154	1.0778753582676	1.77875358267596	91	-0.454916108044812	0.454916108044812	47.0024067713465	2
4031	402	255	1.104	5.51663581197794	10.7515271415109	1.04238374746311	1.32383747463115	92	-0.362540682663275	0.362540682663275	47.3649474540098	2
4041	403	255	1.1094	5.54288988024427	10.7252730732446	1.01612967919679	0.961296791967871	93	0.279225430513639	0.279225430513639	47.6441728845234	2
4051	404	255	1.1016	5.5049673371929	10.7631956162959	1.05405222224815	1.24052222248151	94	1.01822883356584	1.01822883356584	48.6624017180893	2
4061	405	255	1.0786	5.39314445383632	10.8750184996525	1.16587510560474	2.25875105604735	95	1.13491358141617	1.13491358141617	49.7973152995054	2
4071	406	255	1.0532	5.2696530956947	10.9985098577941	1.28936646374635	3.39366463746353	96	0.989057646603263	0.989057646603263	50.7863729461087	2
4081	407	255	1.0308	5.16074733103437	11.1074156224544	1.39827222840668	4.38272228406679	97	-0.0999999999999996	0.0999999999999996	50.8863729461087	2
4091	408	255	1.0308	5.16074733103437	11.1074156224544	1.39827222840668	4.28272228406679	98	0.517456790708086	0.517456790708086	51.4038297368168	2
4101	409	255	1.0181	5.09900165196356	11.1691613015253	1.46001790747749	4.80017907477488	99	-0.289612715256811	0.289612715256811	51.6934424520736	2
4111	410	255	1.022	5.11796292348925	11.1502000299996	1.44105663595181	4.51056635951806	100	-0.381988140638347	0.381988140638347	52.0754305927119	2
4121	411	255	1.0278	5.14616173755308	11.1220012159357	1.41285782188797	4.12857821887972	101	-0.221546612344101	0.221546612344101	52.296977205056	2
4131	412	255	1.0303	5.15831639878749	11.1098465547013	1.40070316065356	3.90703160653562	102	-0.406297463107157	0.406297463107157	52.7032746681632	2
4141	413	255	1.0366	5.18894614509821	11.0792168083906	1.37007341434285	3.50073414342846	103	-0.790384758114568	0.790384758114568	53.4936594262778	2
4151	414	255	1.0508	5.25798462090966	11.0101783325792	1.30103493853139	2.71034938531389	104	-1.07237289875292	1.07237289875292	54.5660323250307	2
4161	415	255	1.0708	5.35522191078496	10.9129410427039	1.2037976486561	1.63797648656097	105	-0.265303392787983	0.265303392787983	54.8313357178187	2
4171	416	255	1.0742	5.37175225006375	10.8964107034251	1.1872673093773	1.37267309377299	106	0.420219500832795	0.420219500832795	55.2515552186515	2
4181	417	255	1.0635	5.31973029998047	10.9484326535083	1.23928925946058	1.79289259460579	107	0.279225430513621	0.279225430513621	55.5307806491651	2
4191	418	255	1.0557	5.28180775692911	10.9863551965597	1.27721180251194	2.07211802511941	108	-0.168066102912692	0.168066102912692	55.6988467520778	2
4201	419	255	1.0571	5.28861436722038	10.9795485862684	1.27040519222067	1.90405192220672	109	-0.459777972538584	0.459777972538584	56.1586247246164	2
4211	420	255	1.0645	5.32459216447424	10.9435707890146	1.23442739496681	1.44427394966813	110	NA	NA	NA	2
3122	311	255	1.3579	6.75106320694475	9.53606101806975	0	0	1	0.254916108044812	0.254916108044812	0.254916108044812	3
3132	312	255	1.3506	6.71557159614027	9.57155262887423	0.0354916108044812	0.254916108044812	2	0.279225430513657	0.279225430513657	0.534141538558468	3
3142	313	255	1.3428	6.67764905308891	9.6094751719256	0.0734141538558468	0.534141538558468	3	0.162540682663275	0.162540682663275	0.696682221221743	3
3152	314	255	1.3374	6.65139498482258	9.63572924019192	0.0996682221221743	0.696682221221743	4	0.162540682663275	0.162540682663275	0.859222903885018	3
3162	315	255	1.332	6.62514091655625	9.66198330845825	0.125922290388502	0.859222903885018	5	0.113922037725656	0.113922037725656	0.973144941610673	3
3172	316	255	1.3276	6.60374871278369	9.68337551223082	0.147314494161067	0.973144941610673	6	0.0653033927879831	0.0653033927879831	1.03844833439866	3
3182	317	255	1.3242	6.58721837350489	9.69990585150961	0.163844833439866	1.03844833439866	7	0.0896127152568105	0.0896127152568105	1.12806104965547	3
3192	318	255	1.3203	6.56825710197921	9.7188671230353	0.182806104965547	1.12806104965547	8	-0.00762457461846311	0.00762457461846311	1.13568562427393	3
3202	319	255	1.3184	6.55901955944105	9.72810466557345	0.1920436475037	1.120436475037	9	0.473700010264222	0.473700010264222	1.60938563453815	3
3212	320	255	1.3066	6.50164955841463	9.78547466659987	0.249413648530123	1.59413648530123	10	0.609832216089623	0.609832216089623	2.21921785062778	3
3222	321	255	1.292	6.43066633680567	9.85645788820883	0.320396870139085	2.20396870139085	11	0.138231360194448	0.138231360194448	2.35744921082222	3
3232	322	255	1.2871	6.40684320078622	9.88028102422828	0.34422000615853	2.3422000615853	12	0.181988140638347	0.181988140638347	2.53943735146057	3
3242	323	255	1.2813	6.37864438672239	9.90847983829211	0.372418820222364	2.52418820222364	13	-0.240994070319173	0.240994070319173	2.78043142177974	3
3252	324	255	1.2842	6.39274379375431	9.8943804312602	0.358319413190447	2.28319413190447	14	-0.148618644937637	0.148618644937637	2.92905006671738	3
3262	325	255	1.2852	6.39760565824807	9.88951856676643	0.353457548696683	2.13457548696683	15	-0.0270720325935532	0.0270720325935532	2.95612209931093	3
3272	326	255	1.2837	6.39031286150742	9.89681136350708	0.360750345437328	2.10750345437328	16	-0.338231360194448	0.338231360194448	3.29435345950538	3
3282	327	255	1.2886	6.41413599752687	9.87298822748763	0.336927209417883	1.76927209417883	17	-0.0270720325935359	0.0270720325935359	3.32142549209892	3
3292	328	255	1.2871	6.40684320078622	9.88028102422828	0.34422000615853	1.7422000615853	18	-0.00762457461846289	0.00762457461846289	3.32905006671738	3
3302	329	255	1.2852	6.39760565824807	9.88951856676643	0.353457548696683	1.73457548696683	19	0.0701652572817557	0.0701652572817557	3.39921532399914	3
3312	330	255	1.2817	6.3805891325199	9.90653509249461	0.370474074424859	1.80474074424859	20	-0.289612715256828	0.289612715256828	3.68882803925596	3
3322	331	255	1.2856	6.39955040404558	9.88757382096892	0.351512802899176	1.51512802899176	21	0.254916108044812	0.254916108044812	3.94374414730078	3
3332	332	255	1.2783	6.3640587932411	9.92306543177341	0.387004413703657	1.77004413703657	22	0.181988140638347	0.181988140638347	4.12573228793912	3
3342	333	255	1.2725	6.33585997917726	9.95126424583724	0.415203227767492	1.95203227767492	23	0.920991543690553	0.920991543690553	5.04672383162968	3
3352	334	255	1.2515	6.23376082480821	10.0533634002063	0.517302382136547	2.87302382136547	24	0.279225430513639	0.279225430513639	5.32594926214331	3
3362	335	255	1.2437	6.19583828175684	10.0912859432577	0.555224925187911	3.15224925187911	25	1.11060425894736	1.11060425894736	6.43655352109068	3
3372	336	255	1.2188	6.07477785586211	10.2123463691524	0.676285351082647	4.26285351082647	26	0.755688150902552	0.755688150902552	7.19224167199323	3
3382	337	255	1.2012	5.98920904077185	10.2979151842427	0.761854166172903	5.01854166172903	27	0.186850005132102	0.186850005132102	7.37909167712533	3
3392	338	255	1.1953	5.96052404025864	10.3266001847559	0.790539166686113	5.20539166686113	28	-0.62508136532655	0.62508136532655	8.00417304245188	3
3402	339	255	1.2061	6.0130321767913	10.2740920482232	0.738031030153458	4.58031030153458	29	-0.357678818169537	0.357678818169537	8.36185186062142	3
3412	340	255	1.2114	6.03880005860825	10.2483241664063	0.712263148336504	4.22263148336504	30	-0.148618644937637	0.148618644937637	8.51047050555906	3
3422	341	255	1.2124	6.04366192310201	10.2434623019125	0.70740128384274	4.0740128384274	31	-0.265303392788001	0.265303392788001	8.77577389834706	3
3432	342	255	1.2158	6.06019226238081	10.2269319626337	0.69087094456394	3.8087094456394	32	0.44452882330164	0.44452882330164	9.2203027216487	3
3442	343	255	1.2046	6.00573938005065	10.2813848449639	0.745323826894104	4.25323826894104	33	-0.0999999999999996	0.0999999999999996	9.3203027216487	3
3452	344	255	1.2046	6.00573938005065	10.2813848449639	0.745323826894104	4.15323826894104	34	-0.19237542538152	0.19237542538152	9.51267814703021	3
3462	345	255	1.2065	6.0149769225888	10.2721473024257	0.736086284355952	3.96086284355952	35	-0.484087295007412	0.484087295007412	9.99676544203763	3
3472	346	255	1.2144	6.05338565208954	10.233738572925	0.697677554855211	3.47677554855211	36	-0.240994070319173	0.240994070319173	10.2377595123568	3
3482	347	255	1.2173	6.06748505912146	10.219639165893	0.683578147823294	3.23578147823294	37	-0.0270720325935363	0.0270720325935363	10.2648315449503	3
3492	348	255	1.2158	6.06019226238081	10.2269319626337	0.69087094456394	3.2087094456394	38	-0.28961271525681	0.28961271525681	10.5544442602071	3
3502	349	255	1.2197	6.07915353390649	10.207970691108	0.671909673038259	2.91909673038259	39	-0.100000000000001	0.100000000000001	10.6544442602071	3
3512	350	255	1.2197	6.07915353390649	10.207970691108	0.671909673038259	2.81909673038259	40	-0.0562432195561176	0.0562432195561176	10.7106874797633	3
3522	351	255	1.2188	6.07477785586211	10.2123463691524	0.676285351082647	2.76285351082647	41	0.235468650069756	0.235468650069756	10.946156129833	3
3532	352	255	1.2119	6.04123099085513	10.2458932341594	0.709832216089623	2.99832216089623	42	0.872372898752916	0.872372898752916	11.8185290285859	3
3542	353	255	1.1919	5.94399370097984	10.3431305240347	0.807069505964915	3.87069505964915	43	1.159222903885	1.159222903885	12.9777519324709	3
3552	354	255	1.166	5.81807141059134	10.4690528144232	0.932991796353415	5.02991796353415	44	0.609832216089623	0.609832216089623	13.5875841485606	3
3562	355	255	1.1514	5.74708818898238	10.5400360360321	1.00397501796238	5.63975017962377	45	-0.931378828433743	0.931378828433743	14.5189629769943	3
3572	356	255	1.1685	5.83022607182575	10.4568981531888	0.920837135119003	4.70837135119003	46	-2.18573986782499	2.18573986782499	16.7047028448193	3
3582	357	255	1.2114	6.03880005860825	10.2483241664063	0.712263148336504	2.52263148336504	47	-0.197237289875274	0.197237289875274	16.9019401346946	3
3592	358	255	1.2134	6.04852378759578	10.2386004374187	0.702539419348977	2.32539419348977	48	0.113922037725638	0.113922037725638	17.0158621724202	3
3602	359	255	1.209	6.02713158382321	10.2599926411913	0.72393162312154	2.4393162312154	49	0.0653033927879831	0.0653033927879831	17.0811655652082	3
3612	360	255	1.2056	6.01060124454441	10.2765229804701	0.740461962400339	2.50461962400339	50	-0.16806610291271	0.16806610291271	17.2492316681209	3
3622	361	255	1.207	6.01740785483568	10.2697163701788	0.733655352109068	2.33655352109068	51	0.44452882330164	0.44452882330164	17.6937604914225	3
3632	362	255	1.1958	5.96295497250552	10.324169252509	0.788108234439232	2.78108234439232	52	-0.00276271012470852	0.00276271012470852	17.6965232015472	3
3642	363	255	1.1938	5.95323124351799	10.3338929814965	0.797831963426761	2.77831963426761	53	0.181988140638329	0.181988140638329	17.8785113421856	3
3652	364	255	1.188	5.92503242945416	10.3620917955603	0.826030777490594	2.96030777490594	54	0.0215466123441188	0.0215466123441188	17.9000579545297	3
3662	365	255	1.1855	5.91287776821975	10.3742464567948	0.838185438725006	2.98185438725006	55	0.206297463107157	0.206297463107157	18.1063554176368	3
3672	366	255	1.1792	5.88224802190903	10.4048762031055	0.868815185035722	3.18815185035721	56	-0.289612715256793	0.289612715256793	18.3959681328936	3
3682	367	255	1.1831	5.90120929343471	10.3859149315798	0.849853913510042	2.89853913510042	57	-0.124309322468845	0.124309322468845	18.5202774553625	3
3692	368	255	1.1836	5.90364022568159	10.3834839993329	0.847422981263158	2.77422981263158	58	0.0409940703191745	0.0409940703191745	18.5612715256817	3
3702	369	255	1.1807	5.88954081864968	10.3975834063648	0.861522388295075	2.81522388295075	59	-0.051381355062345	0.051381355062345	18.612652880744	3
3712	370	255	1.1797	5.88467895415591	10.4024452708586	0.866384252788841	2.76384252788841	60	0.162540682663292	0.162540682663292	18.7751935634073	3
3722	371	255	1.1743	5.85842488588958	10.4286993391249	0.89263832105517	2.9263832105517	61	-0.435468650069756	0.435468650069756	19.2106622134771	3
3732	372	255	1.1812	5.89197175089656	10.3951524741179	0.859091456048194	2.49091456048194	62	0.0215466123441184	0.0215466123441184	19.2322088258212	3
3742	373	255	1.1787	5.87981708966215	10.4073071353524	0.871246117282606	2.51246117282606	63	-0.265303392788001	0.265303392788001	19.4975122186092	3
3752	374	255	1.1821	5.89634742894095	10.3907767960736	0.854715778003806	2.24715778003806	64	-0.289612715256811	0.289612715256811	19.787124933866	3
3762	375	255	1.186	5.91530870046663	10.3718155245479	0.835754506478125	1.95754506478125	65	0.327844075451276	0.327844075451276	20.1149690093173	3
3772	376	255	1.1772	5.8725242929215	10.414599932093	0.878538914023252	2.28538914023252	66	0.0653033927879827	0.0653033927879827	20.1802724021052	3
3782	377	255	1.1738	5.8559939536427	10.4311302713718	0.895069253302051	2.35069253302051	67	-0.148618644937654	0.148618644937654	20.3288910470429	3
3792	378	255	1.1748	5.86085581813647	10.426268406878	0.890207388808285	2.20207388808285	68	0.138231360194482	0.138231360194482	20.4671224072374	3
3802	379	255	1.1699	5.83703268211702	10.4500915428975	0.914030524827734	2.34030524827734	69	-0.031933897087308	0.031933897087308	20.4990563043247	3
3812	380	255	1.1685	5.83022607182575	10.4568981531888	0.920837135119003	2.30837135119003	70	-0.0270720325935185	0.0270720325935185	20.5261283369182	3
3822	381	255	1.167	5.8229332750851	10.4641909499294	0.928129931859651	2.28129931859651	71	-0.00276271012472495	0.00276271012472495	20.5288910470429	3
3832	382	255	1.165	5.81320954609757	10.4739146789169	0.937853660847178	2.27853660847178	72	-0.197237289875274	0.197237289875274	20.7261283369182	3
3842	383	255	1.167	5.8229332750851	10.4641909499294	0.928129931859651	2.08129931859651	73	-0.0756906775311905	0.0756906775311905	20.8018190144494	3
3852	384	255	1.1665	5.82050234283822	10.4666218821763	0.930560864106532	2.00560864106532	74	-0.0756906775311728	0.0756906775311728	20.8775096919806	3
3862	385	255	1.166	5.81807141059134	10.4690528144232	0.932991796353415	1.92991796353415	75	0.181988140638347	0.181988140638347	21.0594978326189	3
3872	386	255	1.1602	5.7898725965275	10.497251628487	0.961190610417249	2.11190610417249	76	1.96629240984993	1.96629240984993	23.0257902424688	3
3882	387	255	1.1177	5.58324335554251	10.703880869472	1.16781985140224	4.07819851402243	77	1.18353222635383	1.18353222635383	24.2093224688227	3
3892	388	255	1.0913	5.45489013290713	10.8322340921074	1.29617307403763	5.26173074037625	78	-0.075690677531191	0.075690677531191	24.2850131463539	3
3902	389	255	1.0908	5.45245920066025	10.8346650243543	1.29860400628451	5.18604006284506	79	0.040994070319174	0.040994070319174	24.326007216673	3
3912	390	255	1.0879	5.43835979362833	10.8487644313862	1.31270341331642	5.22703413316424	80	-0.552153397920085	0.552153397920085	24.8781606145931	3
3922	391	255	1.0972	5.48357513342034	10.8035490915942	1.26748807352442	4.67488073524415	81	-0.741766113176932	0.741766113176932	25.6199267277701	3
3932	392	255	1.1104	5.54775174473803	10.7393724802765	1.20331146220672	3.93311462206722	82	-1.18905764660326	1.18905764660326	26.8089843743733	3
3942	393	255	1.1328	5.65665750939836	10.6304667156161	1.0944056975464	2.74405697546396	83	-0.430606785575967	0.430606785575967	27.2395911599493	3
3952	394	255	1.1396	5.68971818795595	10.5974060370585	1.0613450189888	2.31345018988799	84	0.30353475298245	0.30353475298245	27.5431259129317	3
3962	395	255	1.1313	5.64936471265771	10.6377595123568	1.10169849428704	2.61698494287044	85	0.585522893620795	0.585522893620795	28.1286488065525	3
3972	396	255	1.1172	5.58081242329563	10.7063118017189	1.17025078364912	3.20250783649124	86	-0.216684747850346	0.216684747850346	28.3453335544029	3
3982	397	255	1.1196	5.59248089808066	10.6946433269338	1.15858230886409	2.98582308864089	87	0.254916108044793	0.254916108044793	28.6002496624477	3
3992	398	255	1.1123	5.55698928727618	10.7301349377383	1.19407391966857	3.24073919668568	88	-0.430606785575966	0.430606785575966	29.0308564480236	3
4002	399	255	1.1191	5.59004996583378	10.6970742591807	1.16101324111097	2.81013241110972	89	0.157678818169519	0.157678818169519	29.1885352661932	3
4012	400	255	1.1138	5.56428208401683	10.7228421409977	1.18678112292792	2.96781122927924	90	-0.430606785575984	0.430606785575984	29.6191420517691	3
4022	401	255	1.1206	5.59734276257443	10.6897814624401	1.15372044437033	2.53720444370325	91	-0.834141538558451	0.834141538558451	30.4532835903276	3
4032	402	255	1.1357	5.67075691643027	10.6163673085842	1.08030629051448	1.7030629051448	92	0.517456790708086	0.517456790708086	30.9707403810357	3
4042	403	255	1.123	5.60901123735946	10.678112987655	1.14205196958529	2.22051969585289	93	0.420219500832794	0.420219500832794	31.3909598818685	3
4052	404	255	1.1123	5.55698928727618	10.7301349377383	1.19407391966857	2.64073919668568	94	1.25159832926655	1.25159832926655	32.642558211135	3
4062	405	255	1.0845	5.42182945434953	10.865294770665	1.32923375259522	3.89233752595224	95	1.18353222635384	1.18353222635384	33.8260904374889	3
4072	406	255	1.0581	5.29347623171415	10.9936479933004	1.45758697523061	5.07586975230608	96	0.0896127152568118	0.0896127152568118	33.9157031527457	3
4082	407	255	1.0542	5.27451496018846	11.012609264826	1.47654824675629	5.16548246756289	97	-0.406297463107174	0.406297463107174	34.3220006158529	3
4092	408	255	1.0605	5.30514470649918	10.9819795185153	1.44591850044557	4.75918500445572	98	0.0409940703191731	0.0409940703191731	34.362994686172	3
4102	409	255	1.0576	5.29104529946726	10.9960789255472	1.46001790747749	4.80017907477489	99	0.113922037725637	0.113922037725637	34.4769167238977	3
4112	410	255	1.0532	5.2696530956947	11.0174711293198	1.48141011125005	4.91410111250053	100	0.561213571151969	0.561213571151969	35.0381302950496	3
4122	411	255	1.0396	5.2035317385795	11.083592486435	1.54753146836525	5.4753146836525	101	-0.0270720325935176	0.0270720325935176	35.0652023276432	3
4132	412	255	1.0381	5.19623894183886	11.0908852831756	1.5548242651059	5.44824265105898	102	-0.693147468239277	0.693147468239277	35.7583497958824	3
4142	413	255	1.0503	5.25555368866278	11.0315705363517	1.49550951828197	4.7550951828197	103	-1.28629493647855	1.28629493647855	37.044644732361	3
4152	414	255	1.0747	5.37418318231064	10.9129410427039	1.37688002463412	3.46880024634115	104	-0.386850005132102	0.386850005132102	37.4314947374931	3
4162	415	255	1.0806	5.40286818282385	10.8842560421907	1.3481950241209	3.08195024120905	105	-0.12430932246881	0.12430932246881	37.5558040599619	3
4172	416	255	1.0811	5.40529911507073	10.8818251099438	1.34576409187402	2.95764091874024	106	-0.357678818169538	0.357678818169538	37.9134828781314	3
4182	417	255	1.0864	5.43106699688768	10.8560572281268	1.31999621005707	2.5999621005707	107	-0.00762457461846333	0.00762457461846333	37.9211074527499	3
4192	418	255	1.0845	5.42182945434953	10.865294770665	1.32923375259522	2.59233752595224	108	-0.124309322468827	0.124309322468827	38.0454167752187	3
4202	419	255	1.085	5.42426038659641	10.8628638384181	1.32680282034834	2.46802820348341	109	-0.216684747850329	0.216684747850329	38.2621015230691	3
4212	420	255	1.0874	5.43592886138145	10.8511953636331	1.31513434556331	2.25134345563308	110	NA	NA	NA	3
