# Supplementary material for: Assessment of crusting effects on interrill erosion by laser scanning
Source: PeerJ. 2020 Jan 31;8:e8487. doi: 10.7717/peerj.8487 (PMC6996510; doi:10.7717/peerj.8487)
Supplement: Data S1 — Each has two transects and four subplots. [file peerj-08-8487-s001.zip › raw data for uploading/os8plota.txt]

x	y	z	cal	h	code	deltah	absh	cumsumh	number
1	117.72	250.17	1.1108	5.54969649053554	10.7140907849089	1	0.229966190555063	0.229966190555063	0.229966190555063	1
2	115.52	255.12	1.0635	5.31973029998047	10.944056975464	2	-0.401103820735575	0.401103820735575	0.631070011290637	1
3	130.19	255.41	1.146	5.72083412071605	10.5429531547284	3	0.0116684747850364	0.0116684747850364	0.642738486075674	1
4	125.8	250.53	1.1436	5.70916564593101	10.5546216295134	4	0.050077204285774	0.050077204285774	0.692815690361448	1
5	122.44	250.98	1.1333	5.65908844164524	10.6046988337992	5	0.156552036699217	0.156552036699217	0.849367727060665	1
6	125.13	256.2	1.1011	5.50253640494602	10.7612508704984	6	-0.125922290388502	0.125922290388502	0.975290017449167	1
7	122.68	255.41	1.127	5.62845869533452	10.6353285801099	7	0.0952925440777861	0.0952925440777861	1.07058256152695	1
8	121.67	243.87	1.1074	5.53316615125674	10.7306211241877	8	-0.308728395354049	0.308728395354049	1.379310956881	1
9	147.99	245.98	1.1709	5.84189454661078	10.4218927288336	9	-0.0855688150902552	0.0855688150902552	1.46487977197126	1
10	156.21	243.88	1.1885	5.92746336170104	10.3363239137434	10	0.135646019376029	0.135646019376029	1.60052579134729	1
11	145.2	231.12	1.1606	5.79181734232501	10.4719699331194	11	-0.204198308738109	0.204198308738109	1.80472410008539	1
12	159.12	237.15	1.2026	5.99601565106312	10.2677716243813	12	-0.116684747850348	0.116684747850348	1.92140884793574	1
13	163.29	237.68	1.2266	6.11270039891347	10.151086876531	13	-0.151690172205456	0.151690172205456	2.0730990201412	1
14	170.03	237.13	1.2578	6.26439057111892	9.99939670432551	14	0.121060425894736	0.121060425894736	2.19415944603593	1
15	166.49	230.37	1.2329	6.14333014522419	10.1204571302202	15	0.118629493647855	0.118629493647855	2.31278893968379	1
16	161.13	236.11	1.2085	6.02470065157633	10.2390866238681	16	0.125922290388502	0.125922290388502	2.43871123007229	1
17	158.71	241.16	1.1826	5.89877836118783	10.3650089142566	17	0	0	2.43871123007229	1
18	156.24	245.96	1.1826	5.89877836118783	10.3650089142566	18	-0.0165303392787983	0.0165303392787983	2.45524156935109	1
19	151.55	248.83	1.186	5.91530870046663	10.3484785749778	19	-0.311159327600929	0.311159327600929	2.76640089695202	1
20	163.46	234.37	1.25	6.22646802806756	10.0373192473769	20	-0.0452153397920121	0.0452153397920121	2.81161623674403	1
21	169.03	241.92	1.2593	6.27168336785957	9.99210390758486	21	0.353943735146057	0.353943735146057	3.16555997189009	1
22	160.59	248	1.1865	5.91773963271351	10.3460476427309	22	-0.365612209931092	0.365612209931092	3.53117218182118	1
23	162.27	239.78	1.2617	6.2833518426446	9.98043543279983	23	0.472087042344535	0.472087042344535	4.00325922416572	1
24	159.1	243.89	1.1646	5.81126480030007	10.4525224751444	24	-0.358319413190443	0.358319413190443	4.36157863735616	1
25	166.16	243.74	1.2383	6.16958421349051	10.0942030619539	25	0.052508136532655	0.052508136532655	4.41408677388881	1
26	168.84	243.54	1.2275	6.11707607695786	10.1467111984866	26	-0.0904306795840206	0.0904306795840206	4.50451745347283	1
27	168.07	259.56	1.2461	6.20750675654188	10.0562805189026	27	0.106961018862821	0.106961018862821	4.61147847233565	1
28	170.26	260	1.2241	6.10054573767906	10.1632415377654	28	-0.0831378828433742	0.0831378828433742	4.69461635517903	1
29	174.39	272.58	1.2412	6.18368362052243	10.080103654922	29	-0.0855688150902534	0.0855688150902534	4.78018517026928	1
30	187.03	269.35	1.2588	6.26925243561269	9.99453483983175	30	-0.220728648016912	0.220728648016912	5.00091381828619	1
31	191.6	263.95	1.3042	6.4899810836296	9.77380619181483	31	0.496396364813361	0.496396364813361	5.49731018309956	1
32	182.64	256.45	1.2021	5.99358471881624	10.2702025566282	32	-0.287336191581485	0.287336191581485	5.78464637468104	1
33	187.54	244.49	1.2612	6.28092091039772	9.98286636504671	33	0.237258987295709	0.237258987295709	6.02190536197675	1
34	194.94	234.71	1.2124	6.04366192310201	10.2201253523424	34	-0.0904306795840206	0.0904306795840206	6.11233604156077	1
35	191.47	230.11	1.231	6.13409260268603	10.1296946727584	35	-0.0233369495700693	0.0233369495700693	6.13567299113084	1
36	179.81	232.92	1.2358	6.1574295522561	10.1063577231883	36	-0.244551784036355	0.244551784036355	6.38022477516719	1
37	189.07	230.57	1.2861	6.40198133629246	9.86180593915197	37	0.0116684747850329	0.0116684747850329	6.39189324995223	1
38	186.47	239.92	1.2837	6.39031286150742	9.87347441393701	38	0.144883561914185	0.144883561914185	6.53677681186641	1
39	182.8	238.07	1.2539	6.24542929959324	10.0183579758512	39	-0.180375172718664	0.180375172718664	6.71715198458508	1
40	189.87	250.31	1.291	6.4258044723119	9.83798280313253	40	0.306297463107166	0.306297463107166	7.02344944769224	1
41	180.78	247.8	1.228	6.11950700920474	10.1442802662397	41	-0.228021444757557	0.228021444757557	7.2514708924498	1
42	173.93	244.59	1.2749	6.3475284539623	9.91625882148214	42	0.363181277684211	0.363181277684211	7.61465217013401	1
43	167.68	247.33	1.2002	5.98434717627809	10.2794400991663	43	-0.334496277170999	0.334496277170999	7.94914844730501	1
44	175.77	247.38	1.269	6.31884345344908	9.94494382199535	44	0.0140994070319156	0.0140994070319156	7.96324785433692	1
45	182.33	240.31	1.2661	6.30474404641717	9.95904322902726	45	0.0948063576284088	0.0948063576284088	8.05805421196533	1
46	169.82	230.41	1.2466	6.20993768878876	10.0538495866557	46	-0.32768966687973	0.32768966687973	8.38574387884506	1
47	184.47	233.05	1.314	6.53762735566849	9.72615991977594	47	0.128353222635385	0.128353222635385	8.51409710148045	1
48	194.61	247.11	1.2876	6.40927413303311	9.85451314241133	48	-0.0213922037725638	0.0213922037725638	8.53548930525301	1
49	193.21	247.14	1.292	6.43066633680567	9.83312093863876	49	-0.00486186449376547	0.00486186449376547	8.54035116974678	1
50	190.11	258.21	1.293	6.43552820129943	9.828259074145	50	-0.13029796843289	0.13029796843289	8.67064913817967	1
51	193.29	250.56	1.3198	6.56582616973232	9.69796110571211	51	0.125922290388502	0.125922290388502	8.79657142856817	1
52	188.45	241.12	1.2939	6.43990387934382	9.82388339610061	52	0.229966190555063	0.229966190555063	9.02653761912323	1
53	175.75	260.43	1.2466	6.20993768878876	10.0538495866557	53	-0.151690172205454	0.151690172205454	9.17822779132868	1
54	175.81	267.7	1.2778	6.36162786099421	9.90215941445022	54	0.00437567804438821	0.00437567804438821	9.18260346937307	1
55	177.54	276.5	1.2769	6.35725218294982	9.90653509249461	55	0.19739169844684	0.19739169844684	9.37999516781991	1
56	165.25	278.58	1.2363	6.15986048450298	10.1039267909414	56	-0.0666075435645723	0.0666075435645723	9.44660271138448	1
57	161.85	274.63	1.25	6.22646802806756	10.0373192473769	57	0.204198308738109	0.204198308738109	9.65080102012259	1
58	162.7	271.06	1.208	6.02226971932945	10.241517556115	58	-0.109391951109702	0.109391951109702	9.76019297123229	1
59	159.11	273.79	1.2305	6.13166167043915	10.1321256050053	59	-0.0116684747850364	0.0116684747850364	9.77186144601733	1
60	153.31	278.05	1.2329	6.14333014522419	10.1204571302202	60	-0.00972372898752738	0.00972372898752738	9.78158517500486	1
61	154.78	278.45	1.2349	6.15305387421172	10.1107334012327	61	0.0690384758114568	0.0690384758114568	9.85062365081632	1
62	153.44	268.26	1.2207	6.08401539840026	10.1797718770442	62	0.0306297463107157	0.0306297463107157	9.88125339712703	1
63	150.18	264.35	1.2144	6.05338565208954	10.2104016233549	63	0.211491105478757	0.211491105478757	10.0927445026058	1
64	145.81	262.58	1.1709	5.84189454661078	10.4218927288336	64	-0.0879997473371379	0.0879997473371379	10.1807442499429	1
65	149.28	260.87	1.189	5.92989429394792	10.3338929814965	65	0.0855688150902569	0.0855688150902569	10.2663130650332	1
66	143.45	266.92	1.1714	5.84432547885767	10.4194617965868	66	-0.218297715770028	0.218297715770028	10.4846107808032	1
67	152.36	275.83	1.2163	6.06262319462769	10.2011640808167	67	-0.0948063576284088	0.0948063576284088	10.5794171384316	1
68	159.88	274.34	1.2358	6.1574295522561	10.1063577231883	68	-0.0525081365326567	0.0525081365326567	10.6319252749643	1
69	164.2	274.31	1.2466	6.20993768878876	10.0538495866557	69	-0.106961018862819	0.106961018862819	10.7388862938271	1
70	187.25	267.83	1.2686	6.31689870765158	9.94688856779285	70	-0.0209060173231883	0.0209060173231883	10.7597923111503	1
71	187.37	270.22	1.2729	6.33780472497477	9.92598255046967	71	-0.140507883869795	0.140507883869795	10.9003001950201	1
72	192.25	274.87	1.3018	6.47831260884456	9.78547466659987	72	0.0996682221221725	0.0996682221221725	10.9999684171423	1
73	185.63	273.53	1.2813	6.37864438672239	9.88514288872204	73	0.180861359168041	0.180861359168041	11.1808297763103	1
74	194.08	260.26	1.2441	6.19778302755435	10.0660042478901	74	-0.187667969459312	0.187667969459312	11.3684977457696	1
75	188.18	260.08	1.2827	6.38545099701366	9.87833627843077	75	0.0213922037725638	0.0213922037725638	11.3898899495422	1
76	187.79	257.31	1.2783	6.3640587932411	9.89972848220334	76	-0.130784154882264	0.130784154882264	11.5206741044244	1
77	191.93	264.18	1.3052	6.49484294812336	9.76894432732107	77	0.273236784549564	0.273236784549564	11.793910888974	1
78	193.79	261.91	1.249	6.22160616357379	10.0421811118706	78	-0.265943987808919	0.265943987808919	12.0598548767829	1
79	193.31	256.13	1.3037	6.48755015138271	9.77623712406172	79	0.296573734119638	0.296573734119638	12.3564286109026	1
80	174.43	250.53	1.2427	6.19097641726308	10.0728108581814	80	-0.132728900679773	0.132728900679773	12.4891575115823	1
81	172.03	276.39	1.27	6.32370531794285	9.94008195750158	81	0.248927462080744	0.248927462080744	12.7380849736631	1
82	167.66	257.85	1.2188	6.07477785586211	10.1890094195823	82	0.209060173231876	0.209060173231876	12.9471451468949	1
83	156.33	255.28	1.1758	5.86571768263023	10.3980695928142	83	-0.0452153397920121	0.0452153397920121	12.992360486687	1
84	155.66	256.23	1.1851	5.91093302242224	10.3528542530222	84	0.0739003403052223	0.0739003403052223	13.0662608269922	1
85	159.02	252.14	1.1699	5.83703268211702	10.4267545933274	85	-0.0641766113176914	0.0641766113176914	13.1304374383099	1
86	142.23	242.74	1.1831	5.90120929343471	10.3625779820097	86	-0.142452629667302	0.142452629667302	13.2728900679772	1
87	145.48	236.14	1.2124	6.04366192310201	10.2201253523424	87	-0.00486186449376369	0.00486186449376369	13.2777519324709	1
88	148.24	253.76	1.2134	6.04852378759578	10.2152634878487	88	0.130784154882264	0.130784154882264	13.4085360873532	1
89	146.98	258.49	1.1865	5.91773963271351	10.3460476427309	89	0.123491358141621	0.123491358141621	13.5320274454948	1
90	142.72	260.8	1.1611	5.79424827457189	10.4695390008725	90	-0.34422000615853	0.34422000615853	13.8762474516534	1
91	150.27	266.03	1.2319	6.13846828073042	10.125318994714	91	0.0403534752982466	0.0403534752982466	13.9166009269516	1
92	155.96	273.48	1.2236	6.09811480543218	10.1656724700123	92	0.450694838571971	0.450694838571971	14.3672957655236	1
93	132.42	276.79	1.1309	5.6474199668602	10.6163673085842	93	0.0855688150902569	0.0855688150902569	14.4528645806138	1
94	128.53	272.72	1.1133	5.56185115176995	10.7019361236745	94	-0.0831378828433742	0.0831378828433742	14.5360024634572	1
95	131.83	279.77	1.1304	5.64498903461332	10.6187982408311	95	-0.137590765173536	0.137590765173536	14.6735932286307	1
96	140.52	277.54	1.1587	5.78257979978686	10.4812074756576	96	0.166275765686747	0.166275765686747	14.8398689943175	1
97	138.77	276.97	1.1245	5.61630403410011	10.6474832413443	97	-0.273236784549567	0.273236784549567	15.113105778867	1
98	134.44	266.23	1.1807	5.88954081864968	10.3742464567948	98	0.157038223148595	0.157038223148595	15.2701440020156	1
99	126.34	258.61	1.1484	5.73250259550108	10.5312846799433	99	0.1589829689461	0.1589829689461	15.4291269709617	1
100	130.4	261.52	1.1157	5.57351962655498	10.6902676488894	100	-0.121060425894736	0.121060425894736	15.5501873968565	1
101	124.13	268.94	1.1406	5.69458005244972	10.5692072229947	101	-0.0452153397920085	0.0452153397920085	15.5954027366485	1
102	128.22	270.1	1.1499	5.73979539224173	10.5239918832027	102	0.0544528823301604	0.0544528823301604	15.6498556189787	1
103	118.99	251.54	1.1387	5.68534250991157	10.5784447655329	103	0.0904306795840206	0.0904306795840206	15.7402862985627	1
104	120.52	260.84	1.1201	5.59491183032755	10.6688754451169	104	-0.161413901192983	0.161413901192983	15.9017001997557	1
105	123.62	272.96	1.1533	5.75632573152053	10.5074615439239	105	0.0875135608877624	0.0875135608877624	15.9892137606434	1
106	120.96	264.98	1.1353	5.66881217063277	10.5949751048117	106	-0.0116684747850346	0.0116684747850346	16.0008822354284	1
107	124.92	264.51	1.1377	5.6804806454178	10.5833066300266	107	0.0452153397920085	0.0452153397920085	16.0460975752205	1
108	119.75	266.03	1.1284	5.63526530562579	10.6285219698186	108	0.052021950083283	0.052021950083283	16.0981195253037	1
109	117.62	265.73	1.1177	5.58324335554251	10.6805439199019	109	0.337413395867257	0.337413395867257	16.435532921171	1
110	92.424	264.17	1.0483	5.24582995967525	11.0179573157692	110	0.0213922037725638	0.0213922037725638	16.4569251249436	1
111	89.001	276.5	1.0439	5.22443775590269	11.0393495195417	111	-0.228021444757557	0.228021444757557	16.6849465697011	1
112	102.08	278.84	1.0908	5.45245920066025	10.8113280747842	112	0.116198561400974	0.116198561400974	16.8011451311021	1
113	104.11	274.4	1.0669	5.33626063925927	10.9275266361852	113	-0.0782760183496087	0.0782760183496087	16.8794211494517	1
114	101.32	270.07	1.083	5.41453665760888	10.8492506178356	114	0.315535005645316	0.315535005645316	17.194956155097	1
115	72.979	271.02	1.0181	5.09900165196356	11.1647856234809	115	-0.00243093224688096	0.00243093224688096	17.1973870873439	1
116	79.334	256.34	1.0186	5.10143258421045	11.162354691234	116	-0.0685522893620814	0.0685522893620814	17.265939376706	1
117	88.803	250.99	1.0327	5.16998487357253	11.0938024018719	117	-0.0262540682663275	0.0262540682663275	17.2921934449723	1
118	87.382	255.15	1.0381	5.19623894183886	11.0675483336056	118	-0.047646272038893	0.047646272038893	17.3398397170112	1
119	87.285	251.9	1.0479	5.24388521387775	11.0199020615667	119	0.0194474579750583	0.0194474579750583	17.3592871749863	1
120	83.658	241.59	1.0439	5.22443775590269	11.0393495195417	120	-0.140507883869795	0.140507883869795	17.4997950588561	1
121	85.361	241.19	1.0728	5.36494563977248	10.8988416356719	121	0.24260703823885	0.24260703823885	17.7424020970949	1
122	73.101	245.53	1.0229	5.12233860153363	11.1414486739108	122	-0.102099154369055	0.102099154369055	17.844501251464	1
123	76.481	232.64	1.0439	5.22443775590269	11.0393495195417	123	-0.116684747850348	0.116684747850348	17.9611859993143	1
124	77.875	234.21	1.0679	5.34112250375304	10.9226647716914	124	0.254275513023885	0.254275513023885	18.2154615123382	1
125	75.774	251.34	1.0156	5.08684699072915	11.1769402847153	125	-0.0666075435645741	0.0666075435645741	18.2820690559028	1
126	76.413	255.13	1.0293	5.15345453429373	11.1103327411507	126	0.0238231360194465	0.0238231360194465	18.3058921919222	1
127	72.516	249.88	1.0244	5.12963139827428	11.1341558771702	127	0.0140994070319174	0.0140994070319174	18.3199915989541	1
128	57.453	249	1.0215	5.11553199124236	11.1482552842021	128	0.0165303392787983	0.0165303392787983	18.3365219382329	1
129	51.306	248.92	1.0181	5.09900165196356	11.1647856234809	129	-0.0734141538558433	0.0734141538558433	18.4099360920888	1
130	56.631	256.18	1.0332	5.17241580581941	11.091371469625	130	0.0734141538558433	0.0734141538558433	18.4833502459446	1
131	56.306	269.84	1.0181	5.09900165196356	11.1647856234809	131	0.0238231360194465	0.0238231360194465	18.5071733819641	1
132	61.215	275.3	1.0132	5.07517851594412	11.1886087595003	132	-0.0855688150902552	0.0855688150902552	18.5927421970543	1
133	69.091	265.84	1.0308	5.16074733103437	11.1030399444101	133	0.0359777972538566	0.0359777972538566	18.6287199943082	1
134	64.328	268.18	1.0234	5.12476953378052	11.1390177416639	134	0.054452882330164	0.054452882330164	18.6831728766383	1
135	63.917	270.95	1.0122	5.07031665145035	11.1934706239941	135	-0.0904306795840206	0.0904306795840206	18.7736035562224	1
136	63.26	263.12	1.0308	5.16074733103437	11.1030399444101	136	-0.023336949570071	0.023336949570071	18.7969405057924	1
137	73.672	260	1.0356	5.18408428060444	11.07970299484	137	-0.0213922037725638	0.0213922037725638	18.818332709565	1
138	69.681	269.45	1.04	5.20547648437701	11.0583107910674	138	0.0972372898752916	0.0972372898752916	18.9155699994403	1
139	54.198	279.12	1.02	5.10823919450172	11.1555480809427	139	0.00243093224688096	0.00243093224688096	18.9180009316872	1
140	61.623	279.79	1.0195	5.10580826225484	11.1579790131896	140	-0.00243093224688096	0.00243093224688096	18.920431863934	1
141	61.11	279.38	1.02	5.10823919450172	11.1555480809427	141	-0.0165303392788001	0.0165303392788001	18.9369622032128	1
142	74.023	258.79	1.0234	5.12476953378052	11.1390177416639	142	0.0403534752982466	0.0403534752982466	18.9773156785111	1
143	67.463	259.69	1.0151	5.08441605848227	11.1793712169622	143	-0.0666075435645741	0.0666075435645741	19.0439232220757	1
144	79.63	260.43	1.0288	5.15102360204684	11.1127636733976	144	-0.0904306795840206	0.0904306795840206	19.1343539016597	1
145	75.516	267.44	1.0474	5.24145428163087	11.0223329938136	145	0.097723476324667	0.097723476324667	19.2320773779844	1
146	68.395	276.33	1.0273	5.1437308053062	11.1200564701382	146	-0.0286850005132102	0.0286850005132102	19.2607623784976	1
147	71.739	276.23	1.0332	5.17241580581941	11.091371469625	147	0	0	19.2607623784976	1
148	73.303	270.19	1.0332	5.17241580581941	11.091371469625	148	0.0734141538558433	0.0734141538558433	19.3341765323534	1
149	80.307	278.59	1.0181	5.09900165196356	11.1647856234809	149	-0.125436103939125	0.125436103939125	19.4596126362925	1
150	69.62	268.8	1.0439	5.22443775590269	11.0393495195417	150	0.102099154369055	0.102099154369055	19.5617117906616	1
151	60.626	258.75	1.0229	5.12233860153363	11.1414486739108	151	0.0189612715256828	0.0189612715256828	19.5806730621873	1
152	53.156	274.99	1.019	5.10337733000795	11.1604099454365	152	-0.0145855934812946	0.0145855934812946	19.5952586556686	1
153	51.539	274.02	1.022	5.11796292348925	11.1458243519552	153	-0.0116684747850346	0.0116684747850346	19.6069271304536	1
154	33.614	272.79	1.0244	5.12963139827428	11.1341558771702	154	0.0306297463107157	0.0306297463107157	19.6375568767643	1
155	18.389	267.05	1.0181	5.09900165196356	11.1647856234809	155	-0.0116684747850329	0.0116684747850329	19.6492253515493	1
156	27.64	271.65	1.0205	5.1106701267486	11.1531171486958	156	-0.00243093224688273	0.00243093224688273	19.6516562837962	1
157	33.342	267.28	1.021	5.11310105899548	11.150686216449	157	-0.00486186449376547	0.00486186449376547	19.65651814829	1
158	37.093	268.73	1.022	5.11796292348925	11.1458243519552	158	0.0072927967406482	0.0072927967406482	19.6638109450306	1
159	36.291	267.32	1.0205	5.1106701267486	11.1531171486958	159	-0.0262540682663293	0.0262540682663293	19.690065013297	1
160	36.703	267.92	1.0259	5.13692419501493	11.1268630804295	160	0.0311159327600912	0.0311159327600912	19.7211809460571	1
161	34.775	262.05	1.0195	5.10580826225484	11.1579790131896	161	0	0	19.7211809460571	1
162	36.112	249.43	1.0195	5.10580826225484	11.1579790131896	162	-0.0165303392787983	0.0165303392787983	19.7377112853359	1
163	49.245	254.26	1.0229	5.12233860153363	11.1414486739108	163	0.0189612715256828	0.0189612715256828	19.7566725568615	1
164	43.462	250.32	1.019	5.10337733000795	11.1604099454365	164	-0.0286850005132102	0.0286850005132102	19.7853575573748	1
165	48.787	254.12	1.0249	5.13206233052116	11.1317249449233	165	0.00486186449376191	0.00486186449376191	19.7902194218685	1
166	62.258	252.7	1.0239	5.1272004660274	11.136586809417	166	0.0189612715256828	0.0189612715256828	19.8091806933942	1
167	55.899	253.29	1.02	5.10823919450172	11.1555480809427	167	0.00243093224688096	0.00243093224688096	19.8116116256411	1
168	56.759	251.96	1.0195	5.10580826225484	11.1579790131896	168	-0.0213922037725638	0.0213922037725638	19.8330038294136	1
169	60.611	247.35	1.0239	5.1272004660274	11.136586809417	169	0.0165303392788019	0.0165303392788019	19.8495341686925	1
170	66.523	241.41	1.0205	5.1106701267486	11.1531171486958	170	-0.00486186449376547	0.00486186449376547	19.8543960331862	1
171	53.59	230.62	1.0215	5.11553199124236	11.1482552842021	171	0.00486186449376547	0.00486186449376547	19.85925789768	1
172	49.062	236.34	1.0205	5.1106701267486	11.1531171486958	172	0.00243093224688096	0.00243093224688096	19.8616888299269	1
173	42.433	238.64	1.02	5.10823919450172	11.1555480809427	173	0.00486186449376547	0.00486186449376547	19.8665506944206	1
174	44.423	239.29	1.019	5.10337733000795	11.1604099454365	174	-0.0335468650069757	0.0335468650069757	19.9000975594276	1
175	33.923	240.41	1.0259	5.13692419501493	11.1268630804295	175	0.0335468650069757	0.0335468650069757	19.9336444244346	1
176	40.603	237.03	1.019	5.10337733000795	11.1604099454365	176	-0.00972372898752916	0.00972372898752916	19.9433681534221	1
177	24.514	230.57	1.021	5.11310105899548	11.150686216449	177	0.0116684747850346	0.0116684747850346	19.9550366282071	1
178	25.837	231.99	1.0186	5.10143258421045	11.162354691234	178	-0.0209060173231883	0.0209060173231883	19.9759426455303	1
179	26.153	231.65	1.0229	5.12233860153363	11.1414486739108	179	0.0116684747850364	0.0116684747850364	19.9876111203154	1
180	24.079	231.02	1.0205	5.1106701267486	11.1531171486958	180	0.0213922037725638	0.0213922037725638	20.0090033240879	1
181	23.554	234.92	1.0161	5.08927792297604	11.1745093524684	181	-0.028685000513212	0.028685000513212	20.0376883246011	1
182	16.603	233.54	1.022	5.11796292348925	11.1458243519552	182	0.00486186449376547	0.00486186449376547	20.0425501890949	1
183	17.653	235.87	1.021	5.11310105899548	11.150686216449	183	-0.00486186449376547	0.00486186449376547	20.0474120535887	1
184	17.795	234.95	1.022	5.11796292348925	11.1458243519552	184	0.0213922037725638	0.0213922037725638	20.0688042573612	1
185	10.729	234.92	1.0176	5.09657071971668	11.1672165557277	185	-0.0189612715256811	0.0189612715256811	20.0877655288869	1
186	12.391	245.93	1.0215	5.11553199124236	11.1482552842021	186	0.00243093224688273	0.00243093224688273	20.0901964611338	1
187	15.991	247.67	1.021	5.11310105899548	11.150686216449	187	0.00243093224688273	0.00243093224688273	20.0926273933807	1
188	20.574	254.97	1.0205	5.1106701267486	11.1531171486958	188	-0.0116684747850364	0.0116684747850364	20.1042958681657	1
189	14.081	258.4	1.0229	5.12233860153363	11.1414486739108	189	-0.00486186449376547	0.00486186449376547	20.1091577326595	1
190	17.92	251.17	1.0239	5.1272004660274	11.136586809417	190	0.0189612715256828	0.0189612715256828	20.1281190041852	1
191	12.184	240.5	1.02	5.10823919450172	11.1555480809427	191	0	0	20.1281190041852	1
192	17.742	231.55	1.02	5.10823919450172	11.1555480809427	192	-0.00486186449376369	0.00486186449376369	20.1329808686789	1
193	43.334	235.2	1.021	5.11310105899548	11.150686216449	193	0.00486186449376369	0.00486186449376369	20.1378427331727	1
194	42.715	236.55	1.02	5.10823919450172	11.1555480809427	194	-0.0140994070319174	0.0140994070319174	20.1519421402046	1
195	44.699	236.72	1.0229	5.12233860153363	11.1414486739108	195	0.0189612715256828	0.0189612715256828	20.1709034117303	1
196	37.533	250.77	1.019	5.10337733000795	11.1604099454365	196	0.00437567804438643	0.00437567804438643	20.1752790897747	1
197	31.243	251.73	1.0181	5.09900165196356	11.1647856234809	197	-0.0140994070319156	0.0140994070319156	20.1893784968066	1
198	26.795	258.72	1.021	5.11310105899548	11.150686216449	198	0.00243093224688273	0.00243093224688273	20.1918094290535	1
199	39.415	259.97	1.0205	5.1106701267486	11.1531171486958	199	0.0330606785575966	0.0330606785575966	20.2248701076111	1
200	39.83	268.38	1.0137	5.077609448191	11.1861778272534	200	-0.0306297463107157	0.0306297463107157	20.2554998539218	1
201	43.033	269.09	1.02	5.10823919450172	11.1555480809427	201	-0.00972372898752916	0.00972372898752916	20.2652235829093	1
202	43.409	275.76	1.022	5.11796292348925	11.1458243519552	202	0.00486186449376547	0.00486186449376547	20.2700854474031	1
203	45.541	275.21	1.021	5.11310105899548	11.150686216449	203	-0.0072927967406482	0.0072927967406482	20.2773782441437	1
204	35.139	271.92	1.0225	5.12039385573613	11.1433934197083	204	0.0262540682663293	0.0262540682663293	20.3036323124101	1
205	38.107	271.89	1.0171	5.0941397874698	11.1696474879746	205	-0.0238231360194465	0.0238231360194465	20.3274554484295	1
206	32.872	264.52	1.022	5.11796292348925	11.1458243519552	206	0.0121546612344101	0.0121546612344101	20.3396101096639	1
207	37.505	263.08	1.0195	5.10580826225484	11.1579790131896	207	0.0165303392788019	0.0165303392788019	20.3561404489427	1
208	30.368	269.85	1.0161	5.08927792297604	11.1745093524684	208	-0.0213922037725638	0.0213922037725638	20.3775326527153	1
209	17.725	277.54	1.0205	5.1106701267486	11.1531171486958	209	-0.0116684747850364	0.0116684747850364	20.3892011275003	1
210	23.15	264.89	1.0229	5.12233860153363	11.1414486739108	210	0.0189612715256828	0.0189612715256828	20.408162399026	1
211	26.808	269.48	1.019	5.10337733000795	11.1604099454365	211	-0.00729279674064642	0.00729279674064642	20.4154551957667	1
212	11.711	259.77	1.0205	5.1106701267486	11.1531171486958	212	-0.0072927967406482	0.0072927967406482	20.4227479925073	1
213	10.877	259.09	1.022	5.11796292348925	11.1458243519552	213	0.00486186449376547	0.00486186449376547	20.4276098570011	1
214	11.251	262.9	1.021	5.11310105899548	11.150686216449	214	0	0	20.4276098570011	1
215	30.414	260.65	1.021	5.11310105899548	11.150686216449	215	0.00486186449376369	0.00486186449376369	20.4324717214948	1
216	22.262	244.83	1.02	5.10823919450172	11.1555480809427	216	-0.0121546612344119	0.0121546612344119	20.4446263827292	1
217	33.74	234.95	1.0225	5.12039385573613	11.1433934197083	217	0	0	20.4446263827292	1
218	41.869	245.25	1.0225	5.12039385573613	11.1433934197083	218	0.0170165257281774	0.0170165257281774	20.4616429084574	1
219	49.33	232.7	1.019	5.10337733000795	11.1604099454365	219	-0.00486186449376547	0.00486186449376547	20.4665047729512	1
220	49.705	238.02	1.02	5.10823919450172	11.1555480809427	220	-0.0121546612344119	0.0121546612344119	20.4786594341856	1
221	43.614	239.81	1.0225	5.12039385573613	11.1433934197083	221	0.0121546612344119	0.0121546612344119	20.49081409542	1
222	53.432	244.7	1.02	5.10823919450172	11.1555480809427	222	0.00243093224688096	0.00243093224688096	20.4932450276669	1
223	45.768	247.03	1.0195	5.10580826225484	11.1579790131896	223	-0.0165303392787983	0.0165303392787983	20.5097753669457	1
224	52.854	231.44	1.0229	5.12233860153363	11.1414486739108	224	0	0	20.5097753669457	1
225	61.288	231.48	1.0229	5.12233860153363	11.1414486739108	225	0.00923754253815368	0.00923754253815368	20.5190129094838	1
226	61.9	230.5	1.021	5.11310105899548	11.150686216449	226	0	0	20.5190129094838	1
227	82.027	230.93	1.021	5.11310105899548	11.150686216449	227	-0.0072927967406482	0.0072927967406482	20.5263057062245	1
228	63.927	231.96	1.0225	5.12039385573613	11.1433934197083	228	0.00243093224688273	0.00243093224688273	20.5287366384714	1
229	63.399	231.53	1.022	5.11796292348925	11.1458243519552	229	0	0	20.5287366384714	1
230	64.261	231.87	1.022	5.11796292348925	11.1458243519552	230	0	0	20.5287366384714	1
231	69.293	233.94	1.022	5.11796292348925	11.1458243519552	231	0.0072927967406482	0.0072927967406482	20.536029435212	1
232	69.356	239.34	1.0205	5.1106701267486	11.1531171486958	232	-0.0072927967406482	0.0072927967406482	20.5433222319527	1
233	64.892	250.86	1.022	5.11796292348925	11.1458243519552	233	-0.0140994070319156	0.0140994070319156	20.5574216389846	1
234	67.802	244.7	1.0249	5.13206233052116	11.1317249449233	234	-0.0923754253815279	0.0923754253815279	20.6497970643661	1
235	70.485	247.43	1.0439	5.22443775590269	11.0393495195417	235	0.0495910178363985	0.0495910178363985	20.6993880822025	1
236	71.848	260.07	1.0337	5.17484673806629	11.0889405373781	236	0.0544528823301622	0.0544528823301622	20.7538409645327	1
237	59.556	274.14	1.0225	5.12039385573613	11.1433934197083	237	-0.0116684747850329	0.0116684747850329	20.7655094393177	1
238	63.256	267.9	1.0249	5.13206233052116	11.1317249449233	238	0.0306297463107157	0.0306297463107157	20.7961391856284	1
239	51.059	269.59	1.0186	5.10143258421045	11.162354691234	239	-0.00194474579750548	0.00194474579750548	20.7980839314259	1
240	53.716	271.25	1.019	5.10337733000795	11.1604099454365	240	0	0	20.7980839314259	1
241	44.403	266.23	1.019	5.10337733000795	11.1604099454365	241	-0.0286850005132102	0.0286850005132102	20.8267689319391	1
242	46.828	255.48	1.0249	5.13206233052116	11.1317249449233	242	-0.0354916108044812	0.0354916108044812	20.8622605427436	1
243	50.822	244.83	1.0322	5.16755394132564	11.0962333341188	243	0.0617456790708069	0.0617456790708069	20.9240062218144	1
244	50.32	249.08	1.0195	5.10580826225484	11.1579790131896	244	0.00680661029127094	0.00680661029127094	20.9308128321057	1
245	48.48	240.2	1.0181	5.09900165196356	11.1647856234809	245	-0.025767881816952	0.025767881816952	20.9565807139226	1
246	51.284	247.37	1.0234	5.12476953378052	11.1390177416639	246	0	0	20.9565807139226	1
247	61.555	240.74	1.0234	5.12476953378052	11.1390177416639	247	0.0213922037725656	0.0213922037725656	20.9779729176952	1
248	59.117	241.3	1.019	5.10337733000795	11.1604099454365	248	-0.0286850005132102	0.0286850005132102	21.0066579182084	1
249	49.407	232.92	1.0249	5.13206233052116	11.1317249449233	249	-0.00486186449376547	0.00486186449376547	21.0115197827022	1
250	26.174	247.24	1.0259	5.13692419501493	11.1268630804295	250	0.0121546612344101	0.0121546612344101	21.0236744439366	1
251	26.732	234.18	1.0234	5.12476953378052	11.1390177416639	251	-0.00729279674064465	0.00729279674064465	21.0309672406772	1
252	10.028	238.99	1.0249	5.13206233052116	11.1317249449233	252	0.00486186449376191	0.00486186449376191	21.035829105171	1
253	16.963	248.06	1.0239	5.1272004660274	11.136586809417	253	0.0238231360194483	0.0238231360194483	21.0596522411905	1
254	23.552	250.96	1.019	5.10337733000795	11.1604099454365	254	0	0	21.0596522411905	1
255	21.405	250.74	1.019	5.10337733000795	11.1604099454365	255	-0.0286850005132102	0.0286850005132102	21.0883372417037	1
256	38.387	260.63	1.0249	5.13206233052116	11.1317249449233	256	0.0306297463107157	0.0306297463107157	21.1189669880144	1
257	39.107	256.11	1.0186	5.10143258421045	11.162354691234	257	-0.0257678818169538	0.0257678818169538	21.1447348698313	1
258	41.772	253.69	1.0239	5.1272004660274	11.136586809417	258	0.0213922037725638	0.0213922037725638	21.1661270736039	1
259	33.189	255.06	1.0195	5.10580826225484	11.1579790131896	259	-0.00243093224688096	0.00243093224688096	21.1685580058508	1
260	27.377	262.97	1.02	5.10823919450172	11.1555480809427	260	-0.00972372898752916	0.00972372898752916	21.1782817348383	1
261	30.354	265.02	1.022	5.11796292348925	11.1458243519552	261	0.00243093224688273	0.00243093224688273	21.1807126670852	1
262	24.358	266.92	1.0215	5.11553199124236	11.1482552842021	262	0.00486186449376547	0.00486186449376547	21.185574531579	1
263	18.223	271.63	1.0205	5.1106701267486	11.1531171486958	263	0.0165303392787983	0.0165303392787983	21.2021048708578	1
264	32.411	264.67	1.0171	5.0941397874698	11.1696474879746	264	-0.0140994070319174	0.0140994070319174	21.2162042778897	1
265	35.452	270.06	1.02	5.10823919450172	11.1555480809427	265	-0.0213922037725638	0.0213922037725638	21.2375964816622	1
266	39.937	273.09	1.0244	5.12963139827428	11.1341558771702	266	0.0165303392788001	0.0165303392788001	21.254126820941	1
267	46.817	276	1.021	5.11310105899548	11.150686216449	267	-0.0072927967406482	0.0072927967406482	21.2614196176817	1
268	52.428	267.14	1.0225	5.12039385573613	11.1433934197083	268	0.0238231360194465	0.0238231360194465	21.2852427537011	1
269	58.292	261.09	1.0176	5.09657071971668	11.1672165557277	269	-0.0213922037725638	0.0213922037725638	21.3066349574737	1
270	57.583	270.31	1.022	5.11796292348925	11.1458243519552	270	0.00486186449376547	0.00486186449376547	21.3114968219675	1
271	52.989	269.22	1.021	5.11310105899548	11.150686216449	271	0	0	21.3114968219675	1
272	41.328	277.08	1.021	5.11310105899548	11.150686216449	272	0.00486186449376369	0.00486186449376369	21.3163586864612	1
273	34.301	269.64	1.02	5.10823919450172	11.1555480809427	273	0.00680661029127094	0.00680661029127094	21.3231652967525	1
274	20.597	276.36	1.0186	5.10143258421045	11.162354691234	274	-0.0092375425381519	0.0092375425381519	21.3324028392906	1
275	19.606	279.5	1.0205	5.1106701267486	11.1531171486958	275	-0.00243093224688273	0.00243093224688273	21.3348337715375	1
276	17.577	276.72	1.021	5.11310105899548	11.150686216449	276	0	0	21.3348337715375	1
277	20.889	265.44	1.021	5.11310105899548	11.150686216449	277	0.0189612715256811	0.0189612715256811	21.3537950430632	1
278	17.157	255.31	1.0171	5.0941397874698	11.1696474879746	278	-0.0452153397920103	0.0452153397920103	21.3990103828552	1
279	14.7	249.2	1.0264	5.13935512726181	11.1244321481826	279	0.00972372898752916	0.00972372898752916	21.4087341118427	1
280	14.625	244.02	1.0244	5.12963139827428	11.1341558771702	280	0.0116684747850346	0.0116684747850346	21.4204025866278	1
281	15.241	250.25	1.022	5.11796292348925	11.1458243519552	281	0.00486186449376547	0.00486186449376547	21.4252644511215	1
282	10.649	248.24	1.021	5.11310105899548	11.150686216449	282	-0.00486186449376547	0.00486186449376547	21.4301263156153	1
283	17.949	240.33	1.022	5.11796292348925	11.1458243519552	283	0.00972372898752916	0.00972372898752916	21.4398500446028	1
284	27.91	245.85	1.02	5.10823919450172	11.1555480809427	284	-0.00486186449376369	0.00486186449376369	21.4447119090966	1
285	25.974	234.51	1.021	5.11310105899548	11.150686216449	285	-0.00486186449376547	0.00486186449376547	21.4495737735904	1
286	23.368	236.33	1.022	5.11796292348925	11.1458243519552	286	0.00486186449376547	0.00486186449376547	21.4544356380841	1
287	29.325	238.97	1.021	5.11310105899548	11.150686216449	287	-0.00923754253815368	0.00923754253815368	21.4636731806223	1
288	12.607	235.69	1.0229	5.12233860153363	11.1414486739108	288	0.0165303392787983	0.0165303392787983	21.4802035199011	1
289	15.204	235.1	1.0195	5.10580826225484	11.1579790131896	289	-0.0121546612344101	0.0121546612344101	21.4923581811355	1
290	15.766	230.26	1.022	5.11796292348925	11.1458243519552	290	0.00243093224688273	0.00243093224688273	21.4947891133824	1
291	12.978	257.18	1.0215	5.11553199124236	11.1482552842021	291	-0.00243093224688273	0.00243093224688273	21.4972200456293	1
292	10.523	258.39	1.022	5.11796292348925	11.1458243519552	292	-0.0165303392788001	0.0165303392788001	21.5137503849081	1
293	12.72	263.85	1.0254	5.13449326276805	11.1292940126764	293	0.0238231360194483	0.0238231360194483	21.5375735209275	1
294	12.692	255.69	1.0205	5.1106701267486	11.1531171486958	294	-0.00243093224688273	0.00243093224688273	21.5400044531744	1
295	22.292	259.93	1.021	5.11310105899548	11.150686216449	295	0.00243093224688273	0.00243093224688273	21.5424353854213	1
296	38.524	256.23	1.0205	5.1106701267486	11.1531171486958	296	-0.0072927967406482	0.0072927967406482	21.5497281821619	1
297	36.021	262.02	1.022	5.11796292348925	11.1458243519552	297	-0.00243093224688273	0.00243093224688273	21.5521591144088	1
298	40.427	261.68	1.0225	5.12039385573613	11.1433934197083	298	-0.0116684747850329	0.0116684747850329	21.5638275891938	1
299	43.746	271.75	1.0249	5.13206233052116	11.1317249449233	299	0.00972372898752738	0.00972372898752738	21.5735513181814	1
300	54.957	276.6	1.0229	5.12233860153363	11.1414486739108	300	-0.0145855934812928	0.0145855934812928	21.5881369116627	1
301	68.807	275.94	1.0259	5.13692419501493	11.1268630804295	301	-0.1589829689461	0.1589829689461	21.7471198806088	1
302	79.863	276.02	1.0586	5.29590716396103	10.9678801114834	302	0.0116684747850346	0.0116684747850346	21.7587883553938	1
303	87.336	275.53	1.0562	5.28423868917599	10.9795485862684	303	-0.108905764660324	0.108905764660324	21.8676941200541	1
304	107.78	269.17	1.0786	5.39314445383632	10.8706428216081	304	0.0262540682663275	0.0262540682663275	21.8939481883205	1
305	100.95	246.68	1.0732	5.36689038556999	10.8968968898744	305	0.118629493647854	0.118629493647854	22.0125776819683	1
306	91.824	246.18	1.0488	5.24826089192214	11.0155263835223	306	0.00437567804438821	0.00437567804438821	22.0169533600127	1
307	86.649	252.42	1.0479	5.24388521387775	11.0199020615667	307	0.109391951109702	0.109391951109702	22.1263453111224	1
308	94.694	254.99	1.0254	5.13449326276805	11.1292940126764	308	-0.396241956241809	0.396241956241809	22.5225872673642	1
309	103.67	258.18	1.1069	5.53073521900985	10.7330520564346	309	0.246496529833863	0.246496529833863	22.7690837971981	1
310	110.15	258.64	1.0562	5.28423868917599	10.9795485862684	310	-0.0544528823301622	0.0544528823301622	22.8235366795282	1
311	103.14	274.03	1.0674	5.33869157150616	10.9250957039383	311	-0.0899444931346451	0.0899444931346451	22.9134811726629	1
312	106.87	273.55	1.0859	5.4286360646408	10.8351512108036	312	-0.128353222635385	0.128353222635385	23.0418343952983	1
313	109.71	272.76	1.1123	5.55698928727618	10.7067979881682	313	0.052021950083283	0.052021950083283	23.0938563453815	1
314	115.71	270.78	1.1016	5.5049673371929	10.7588199382515	314	0.0335468650069739	0.0335468650069739	23.1274032103885	1
315	116.77	264.23	1.0947	5.47142047218593	10.7923668032585	315	-0.0739003403052205	0.0739003403052205	23.2013035506937	1
316	117.02	263.36	1.1099	5.54532081249115	10.7184664629533	316	0.047646272038893	0.047646272038893	23.2489498227326	1
317	109.28	252.38	1.1001	5.49767454045226	10.7661127349922	317	0.0262540682663275	0.0262540682663275	23.275203890999	1
318	112.9	244.85	1.0947	5.47142047218593	10.7923668032585	318	0.182806104965545	0.182806104965545	23.4580099959645	1
319	101.01	234.41	0.12012	0.733144573852891	10.975172908224	319	0.182806104965547	0.182806104965547	23.64081610093	1
320	99.538	236.34	1.0195	5.10580826225484	11.1579790131896	320	-0.190098901706191	0.190098901706191	23.8309150026362	1
321	92.695	237.75	1.0586	5.29590716396103	10.9678801114834	321	0.0189612715256811	0.0189612715256811	23.8498762741619	1
322	88.968	231.54	1.0547	5.27694589243535	10.9868413830091	322	0.0238231360194465	0.0238231360194465	23.8736994101814	1
323	84.772	239.74	1.0498	5.2531227564159	11.0106645190285	323	-0.137590765173536	0.137590765173536	24.0112901753549	1
324	86.585	240.65	1.0781	5.39071352158944	10.873073753855	324	0.0855688150902552	0.0855688150902552	24.0968589904452	1
325	107.47	238.49	1.0605	5.30514470649918	10.9586425689453	325	0.0403534752982466	0.0403534752982466	24.1372124657434	1
326	103.95	240.45	1.0522	5.26479123120094	10.9989960442435	326	-0.00243093224688273	0.00243093224688273	24.1396433979903	1
327	102.58	241.21	1.0527	5.26722216344782	10.9965651119966	327	0.0427844075451276	0.0427844075451276	24.1824278055354	1
328	86.992	246.44	1.0439	5.22443775590269	11.0393495195417	328	0.0568838145770467	0.0568838145770467	24.2393116201125	1
329	84.108	246.18	1.0322	5.16755394132564	11.0962333341188	329	-0.109391951109703	0.109391951109703	24.3487035712222	1
330	91.746	244.06	1.0547	5.27694589243535	10.9868413830091	330	0.0403534752982466	0.0403534752982466	24.3890570465204	1
331	87.251	236.07	1.0464	5.2365924171371	11.0271948583073	331	0.0354916108044812	0.0354916108044812	24.4245486573249	1
332	88.936	233.86	1.0391	5.20110080633262	11.0626864691118	332	-0.643224672525047	0.643224672525047	25.0677733298499	1
333	138.63	252.43	1.1714	5.84432547885767	10.4194617965868	333	0.0734141538558433	0.0734141538558433	25.1411874837058	1
334	146.1	250.03	1.1563	5.77091132500182	10.4928759504426	334	-0.189612715256818	0.189612715256818	25.3308001989626	1
335	144.19	240.76	1.1953	5.96052404025864	10.3032632351858	335	0.0641766113176931	0.0641766113176931	25.3949768102803	1
336	138.13	241.99	1.1821	5.89634742894095	10.3674398465035	336	0.137590765173536	0.137590765173536	25.5325675754538	1
337	135.26	243.92	1.1538	5.75875666376741	10.505030611677	337	0.1589829689461	0.1589829689461	25.6915505443999	1
338	122.95	241.99	1.1211	5.59977369482131	10.6640135806231	338	-0.199336444244347	0.199336444244347	25.8908869886443	1
339	124.91	236.01	1.1621	5.79911013906566	10.4646771363788	339	0.182806104965547	0.182806104965547	26.0736930936098	1
340	117.68	237.15	1.1245	5.61630403410011	10.6474832413443	340	-0.0330606785575984	0.0330606785575984	26.1067537721674	1
341	121.98	238.13	1.1313	5.64936471265771	10.6144225627867	341	-0.223159580263792	0.223159580263792	26.3299133524312	1
342	129.76	244.25	1.1772	5.8725242929215	10.3912629825229	342	0.108905764660324	0.108905764660324	26.4388191170915	1
343	139.32	236.35	1.1548	5.76361852826118	10.5001687471833	343	-0.0330606785575984	0.0330606785575984	26.4718797956491	1
344	137.15	237.67	1.1616	5.79667920681877	10.4671080686257	344	-0.0617456790708086	0.0617456790708086	26.5336254747199	1
345	139.69	248.76	1.1743	5.85842488588958	10.4053623895548	345	0.154121104452335	0.154121104452335	26.6877465791723	1
346	129.99	254.4	1.1426	5.70430378143725	10.5594834940072	346	-0.140021697420417	0.140021697420417	26.8277682765927	1
347	140.44	234.86	1.1714	5.84432547885767	10.4194617965868	347	0.0189612715256811	0.0189612715256811	26.8467295481184	1
348	141.42	242.51	1.1675	5.82536420733198	10.4384230681124	348	-0.0520219500832813	0.0520219500832813	26.8987514982017	1
349	137.26	235.08	1.1782	5.87738615741527	10.3864011180292	349	-0.104530086615938	0.104530086615938	27.0032815848176	1
350	145.17	241.8	1.1997	5.9819162440312	10.2818710314132	350	-0.0330606785575966	0.0330606785575966	27.0363422633752	1
351	154.59	245.11	1.2065	6.0149769225888	10.2488103528556	351	0.0685522893620796	0.0685522893620796	27.1048945527373	1
352	158.07	247.74	1.1924	5.94642463322672	10.3173626422177	352	0.021392203772562	0.021392203772562	27.1262867565098	1
353	155.81	242.88	1.188	5.92503242945416	10.3387548459903	353	-0.0165303392787983	0.0165303392787983	27.1428170957886	1
354	162.35	247.35	1.1914	5.94156276873296	10.3222245067115	354	-0.0116684747850346	0.0116684747850346	27.1544855705737	1
355	167.44	253.34	1.1938	5.95323124351799	10.3105560319264	355	-0.135646019376031	0.135646019376031	27.2901315899497	1
356	162.67	249.94	1.2217	6.08887726289402	10.1749100125504	356	-0.102099154369053	0.102099154369053	27.3922307443188	1
357	159.57	266.06	1.2427	6.19097641726308	10.0728108581814	357	-0.0996682221221761	0.0996682221221761	27.4918989664409	1
358	162.3	265.2	1.2632	6.29064463938525	9.97314263605918	358	0.196905511997466	0.196905511997466	27.6888044784384	1
359	161.96	269.65	1.2227	6.09373912738779	10.1700481480566	359	-0.0593147468239277	0.0593147468239277	27.7481192252623	1
360	161.09	279.44	1.2349	6.15305387421172	10.1107334012327	360	0.261082123315155	0.261082123315155	28.0092013485775	1
361	149.76	272.98	1.1812	5.89197175089656	10.3718155245479	361	-0.121060425894736	0.121060425894736	28.1302617744722	1
362	149.32	270.46	1.2061	6.0130321767913	10.2507550986531	362	-0.412772295520609	0.412772295520609	28.5430340699928	1
363	157.13	278.01	1.291	6.4258044723119	9.83798280313253	363	0.294142801872754	0.294142801872754	28.8371768718656	1
364	156.83	275.85	1.2305	6.13166167043915	10.1321256050053	364	-0.106474832413443	0.106474832413443	28.943651704279	1
365	166.69	272.34	1.2524	6.23813650285259	10.0256507725918	365	-0.149745426407947	0.149745426407947	29.093397130687	1
366	176.39	276.89	1.2832	6.38788192926054	9.87590534618389	366	-0.0758450861027278	0.0758450861027278	29.1692422167897	1
367	193.15	279.27	1.2988	6.46372701536327	9.80006026008116	367	-0.0262540682663293	0.0262540682663293	29.195496285056	1
368	186.38	276.37	1.3042	6.4899810836296	9.77380619181483	368	0.102099154369057	0.102099154369057	29.2975954394251	1
369	192.11	273.36	1.2832	6.38788192926054	9.87590534618389	369	-0.0831378828433742	0.0831378828433742	29.3807333222685	1
370	191.51	277.33	1.3003	6.47101981210391	9.79276746334052	370	-0.0666075435645741	0.0666075435645741	29.447340865833	1
371	193.02	278.49	1.314	6.53762735566849	9.72615991977594	371	0.0996682221221725	0.0996682221221725	29.5470090879552	1
372	167.92	269.71	1.2935	6.43795913354632	9.82582814189812	372	0.0641766113176931	0.0641766113176931	29.6111856992729	1
373	183.67	278.02	1.2803	6.37378252222862	9.89000475321581	373	-0.0875135608877624	0.0875135608877624	29.6986992601607	1
374	184.1	270.58	1.2983	6.46129608311639	9.80249119232805	374	0.0140994070319156	0.0140994070319156	29.7127986671926	1
375	194.57	277.14	1.2954	6.44719667608447	9.81659059935996	375	0.0213922037725656	0.0213922037725656	29.7341908709651	1
376	191.25	272	1.291	6.4258044723119	9.83798280313253	376	-0.0189612715256811	0.0189612715256811	29.7531521424908	1
377	190.77	271.78	1.2949	6.44476574383759	9.81902153160685	377	-0.0617456790708104	0.0617456790708104	29.8148978215616	1
378	187.74	263.31	1.3076	6.5065114229084	9.75727585253604	378	0.0758450861027278	0.0758450861027278	29.8907429076644	1
379	186.36	255.42	1.292	6.43066633680567	9.83312093863876	379	0.147314494161064	0.147314494161064	30.0380574018254	1
380	183.73	247.62	1.2617	6.2833518426446	9.98043543279983	380	-0.104530086615936	0.104530086615936	30.1425874884414	1
381	183.42	241.85	1.2832	6.38788192926054	9.87590534618389	381	0.0641766113176914	0.0641766113176914	30.206764099759	1
382	180.83	240.23	1.27	6.32370531794285	9.94008195750158	382	-0.180375172718664	0.180375172718664	30.3871392724777	1
383	184.37	232.51	1.3071	6.50408049066151	9.75970678478292	383	0.23968991954259	0.23968991954259	30.6268291920203	1
384	176.38	243.1	1.2578	6.26439057111892	9.99939670432551	384	0.0306297463107175	0.0306297463107175	30.657458938331	1
385	174.39	239.03	1.2515	6.23376082480821	10.0300264506362	385	0.289767123828367	0.289767123828367	30.9472260621594	1
386	175.17	232.87	1.1919	5.94399370097984	10.3197935744646	386	0.0379225430513621	0.0379225430513621	30.9851486052108	1
387	176.89	232.81	1.1841	5.90607115792848	10.357716117516	387	-0.0972372898752916	0.0972372898752916	31.082385895086	1
388	177.7	235.34	1.2041	6.00330844780377	10.2604788276407	388	-0.403534752982456	0.403534752982456	31.4859206480685	1
389	181.05	235.65	1.2871	6.40684320078622	9.85694407465821	389	-0.0165303392787983	0.0165303392787983	31.5024509873473	1
390	183.91	231.59	1.2905	6.42337354006502	9.84041373537941	390	-0.047646272038893	0.047646272038893	31.5500972593862	1
391	186.64	231.46	1.3003	6.47101981210391	9.79276746334052	391	0.0452153397920103	0.0452153397920103	31.5953125991782	1
392	183.18	230.32	1.291	6.4258044723119	9.83798280313253	392	-0.00972372898752916	0.00972372898752916	31.6050363281657	1
393	180.95	241.23	1.293	6.43552820129943	9.828259074145	393	0.190098901706193	0.190098901706193	31.7951352298719	1
394	189.86	232.74	1.2539	6.24542929959324	10.0183579758512	394	0.109391951109702	0.109391951109702	31.9045271809816	1
395	194.78	232.35	1.2314	6.13603734848354	10.1277499269609	395	-0.154607290901714	0.154607290901714	32.0591344718833	1
396	189.77	233.68	1.2632	6.29064463938525	9.97314263605918	396	-0.00486186449376191	0.00486186449376191	32.0639963363771	1
397	180.35	236.09	1.2642	6.29550650387902	9.96828077156542	397	0.201767376491228	0.201767376491228	32.2657637128683	1
398	168.55	244.65	1.2227	6.09373912738779	10.1700481480566	398	-0.156552036699219	0.156552036699219	32.4223157495675	1
399	169.78	243.03	1.2549	6.25029116408701	10.0134961113574	399	0.325258734632847	0.325258734632847	32.7475744842004	1
400	149	258.85	1.188	5.92503242945416	10.3387548459903	400	-0.158982968946098	0.158982968946098	32.9065574531465	1
401	148.87	265.25	1.2207	6.08401539840026	10.1797718770442	401	0.163844833439864	0.163844833439864	33.0704022865864	1
402	149.3	262	1.187	5.92017056496039	10.343616710484	402	0.0593147468239259	0.0593147468239259	33.1297170334103	1
403	157.32	251.72	1.1748	5.86085581813647	10.402931457308	403	-0.0782760183496087	0.0782760183496087	33.2079930517599	1
404	155.49	256.08	1.1909	5.93913183648608	10.3246554389584	404	-0.0928616118309016	0.0928616118309016	33.3008546635908	1
405	160.68	261.51	1.21	6.03199344831698	10.2317938271275	405	-0.0471600855895158	0.0471600855895158	33.3480147491803	1
406	148.9	252.55	1.2197	6.07915353390649	10.1846337415379	406	0.3014355986134	0.3014355986134	33.6494503477937	1
407	140.26	256.28	1.1577	5.77771793529309	10.4860693401513	407	-0.0831378828433742	0.0831378828433742	33.7325882306371	1
408	140.45	262.84	1.1748	5.86085581813647	10.402931457308	408	0.0306297463107175	0.0306297463107175	33.7632179769478	1
409	143.51	255.9	1.1685	5.83022607182575	10.4335612036187	409	-0.00680661029126917	0.00680661029126917	33.7700245872391	1
410	139.03	248.58	1.1699	5.83703268211702	10.4267545933274	410	0.163844833439864	0.163844833439864	33.9338694206789	1
411	134.23	237.58	1.1362	5.67318784867716	10.5905994267673	411	-0.19739169844684	0.19739169844684	34.1312611191258	1
412	128.38	247.97	1.1768	5.870579547124	10.3932077283204	412	-0.0140994070319174	0.0140994070319174	34.1453605261577	1
413	132.58	247.27	1.1797	5.88467895415591	10.3791083212885	413	0.140021697420419	0.140021697420419	34.2853822235781	1
414	129.8	250.37	1.1509	5.74465725673549	10.5191300187089	414	-0.073414153855845	0.073414153855845	34.358796377434	1
415	137.29	269.44	1.166	5.81807141059134	10.4457158648531	415	-0.0666075435645741	0.0666075435645741	34.4254039209985	1
416	140.62	263.11	1.1797	5.88467895415591	10.3791083212885	416	-0.0165303392787983	0.0165303392787983	34.4419342602773	1
417	134.85	265.58	1.1831	5.90120929343471	10.3625779820097	417	0.292198056075247	0.292198056075247	34.7341323163526	1
418	137.8	277.88	1.123	5.60901123735946	10.654776038085	418	-0.114253815603465	0.114253815603465	34.848386131956	1
419	133.78	276.29	1.1465	5.72326505296293	10.5405222224815	419	0.140021697420419	0.140021697420419	34.9884078293765	1
420	135.95	277.95	1.1177	5.58324335554251	10.6805439199019	420	-0.439026363786938	0.439026363786938	35.4274341931634	1
421	145.57	266.57	1.208	6.02226971932945	10.241517556115	421	0.374849752469245	0.374849752469245	35.8022839456326	1
422	128.49	254.68	1.1309	5.6474199668602	10.6163673085842	422	0.173568562427393	0.173568562427393	35.97585250806	1
423	122.82	247.97	1.0952	5.47385140443281	10.7899358710116	423	-0.446319160527583	0.446319160527583	36.4221716685876	1
424	126.19	248.14	1.187	5.92017056496039	10.343616710484	424	0.268374920055802	0.268374920055802	36.6905465886434	1
425	134.42	239.31	1.1318	5.65179564490459	10.6119916305398	425	-0.138076951622912	0.138076951622912	36.8286235402663	1
426	141.98	232.15	1.1602	5.7898725965275	10.4739146789169	426	-0.0495910178364003	0.0495910178364003	36.8782145581027	1
427	149.68	237.02	1.1704	5.8394636143639	10.4243236610805	427	0.0330606785576002	0.0330606785576002	36.9112752366603	1
428	130.6	232.03	1.1636	5.8064029358063	10.4573843396381	428	0.339358141664764	0.339358141664764	37.2506333783251	1
429	105.88	231.39	1.0938	5.46704479414154	10.7967424813029	429	0.278098649043333	0.278098649043333	37.5287320273684	1
430	96.142	235.92	1.0366	5.18894614509821	11.0748411303462	430	0.0855688150902552	0.0855688150902552	37.6143008424587	1
431	83.205	249.1	1.019	5.10337733000795	11.1604099454365	431	-0.0286850005132102	0.0286850005132102	37.6429858429719	1
432	85.755	250.19	1.0249	5.13206233052116	11.1317249449233	432	0.0262540682663257	0.0262540682663257	37.6692399112382	1
433	77.391	253.64	1.0195	5.10580826225484	11.1579790131896	433	-0.0879997473371361	0.0879997473371361	37.7572396585754	1
434	80.264	261.8	1.0376	5.19380800959197	11.0699792658525	434	0.0666075435645723	0.0666075435645723	37.8238472021399	1
435	71.598	259.71	1.0239	5.1272004660274	11.136586809417	435	0	0	37.8238472021399	1
436	65.375	263.82	1.0239	5.1272004660274	11.136586809417	436	0.0189612715256828	0.0189612715256828	37.8428084736656	1
437	71.431	271.39	1.02	5.10823919450172	11.1555480809427	437	-0.147314494161066	0.147314494161066	37.9901229678267	1
438	84.729	274.2	1.0503	5.25555368866278	11.0082335867816	438	-0.0923754253815261	0.0923754253815261	38.0824983932082	1
439	111	258.97	1.0693	5.34792911404431	10.9158581614001	439	0.111336696907209	0.111336696907209	38.1938350901154	1
440	109.66	258.09	1.0464	5.2365924171371	11.0271948583073	440	-0.239689919542592	0.239689919542592	38.433525009658	1
441	106.46	262.45	1.0957	5.47628233667969	10.7875049387647	441	0.325258734632847	0.325258734632847	38.7587837442909	1
442	100.49	254.38	1.0288	5.15102360204684	11.1127636733976	442	-0.106961018862819	0.106961018862819	38.8657447631537	1
443	88.284	230.92	1.0508	5.25798462090966	11.0058026545348	443	-0.0306297463107175	0.0306297463107175	38.8963745094644	1
444	88.976	235.96	1.0571	5.28861436722038	10.9751729082241	444	0.1755133082249	0.1755133082249	39.0718878176893	1
445	68.067	246.98	1.021	5.11310105899548	11.150686216449	445	0.00729279674064465	0.00729279674064465	39.0791806144299	1
446	63.05	246.28	1.0195	5.10580826225484	11.1579790131896	446	0.0116684747850364	0.0116684747850364	39.090849089215	1
447	62.667	252.01	1.0171	5.0941397874698	11.1696474879746	447	-0.0140994070319174	0.0140994070319174	39.1049484962469	1
448	55.806	241.18	1.02	5.10823919450172	11.1555480809427	448	-0.00972372898752916	0.00972372898752916	39.1146722252344	1
449	51.099	240.21	1.022	5.11796292348925	11.1458243519552	449	0.0145855934812946	0.0145855934812946	39.1292578187157	1
450	44.063	244.24	1.019	5.10337733000795	11.1604099454365	450	-0.0359777972538584	0.0359777972538584	39.1652356159696	1
451	29.717	253.22	1.0264	5.13935512726181	11.1244321481826	451	0.0238231360194465	0.0238231360194465	39.189058751989	1
452	33.873	259.43	1.0215	5.11553199124236	11.1482552842021	452	0.00486186449376547	0.00486186449376547	39.1939206164828	1
453	51.883	262.41	1.0205	5.1106701267486	11.1531171486958	453	-0.00243093224688273	0.00243093224688273	39.1963515487297	1
454	42.989	277.54	1.021	5.11310105899548	11.150686216449	454	0.00972372898752916	0.00972372898752916	39.2060752777172	1
455	52.979	263.96	1.019	5.10337733000795	11.1604099454365	455	-0.0170165257281774	0.0170165257281774	39.2230918034454	1
456	67.905	257.95	1.0225	5.12039385573613	11.1433934197083	456	-0.0734141538558433	0.0734141538558433	39.2965059573012	1
457	63.655	261.91	1.0376	5.19380800959197	11.0699792658525	457	0.0714694080583378	0.0714694080583378	39.3679753653595	1
458	60.399	260.01	1.0229	5.12233860153363	11.1414486739108	458	-0.0452153397920085	0.0452153397920085	39.4131907051516	1
459	72.243	255.82	1.0322	5.16755394132564	11.0962333341188	459	-0.0427844075451276	0.0427844075451276	39.4559751126967	1
460	83.732	262.62	1.041	5.21033834887077	11.0534489265737	460	0.102099154369053	0.102099154369053	39.5580742670657	1
461	91.287	252.03	1.02	5.10823919450172	11.1555480809427	461	-0.00729279674064642	0.00729279674064642	39.5653670638064	1
462	84.204	249.23	1.0215	5.11553199124236	11.1482552842021	462	-0.149259239958571	0.149259239958571	39.714626303765	1
463	85.242	263.31	1.0522	5.26479123120094	10.9989960442435	463	0.0422982210957503	0.0422982210957503	39.7569245248607	1
464	89.094	233.79	1.0435	5.22249301010518	11.0412942653392	464	-0.104043900166561	0.104043900166561	39.8609684250273	1
465	109.47	267.74	1.0649	5.32653691027174	10.9372503651727	465	-0.149745426407947	0.149745426407947	40.0107138514352	1
466	114.69	266.06	1.0957	5.47628233667969	10.7875049387647	466	0.00243093224688096	0.00243093224688096	40.0131447836821	1
467	106.45	267.98	1.0952	5.47385140443281	10.7899358710116	467	-0.190098901706193	0.190098901706193	40.2032436853883	1
468	128.26	277.1	1.1343	5.663950306139	10.5998369693054	468	-0.149259239958571	0.149259239958571	40.3525029253469	1
469	127.42	270.68	1.165	5.81320954609757	10.4505777293469	469	0.023336949570071	0.023336949570071	40.3758398749169	1
470	120.16	273.17	1.1602	5.7898725965275	10.4739146789169	470	0.422982210957514	0.422982210957514	40.7988220858744	1
471	101.35	271.29	1.0732	5.36689038556999	10.8968968898744	471	0.0422982210957503	0.0422982210957503	40.8411203069702	1
472	99.078	272.02	1.0645	5.32459216447424	10.9391951109702	472	0.157038223148597	0.157038223148597	40.9981585301188	1
473	94.526	267.95	1.0322	5.16755394132564	11.0962333341188	473	0.0257678818169502	0.0257678818169502	41.0239264119357	1
474	88.937	258.42	1.0269	5.14178605950869	11.1220012159357	474	-0.108905764660324	0.108905764660324	41.1328321765961	1
475	85.622	248.02	1.0493	5.25069182416902	11.0130954512754	475	0.147314494161066	0.147314494161066	41.2801466707571	1
476	98.324	235.14	1.019	5.10337733000795	11.1604099454365	476	-0.00729279674064642	0.00729279674064642	41.2874394674978	1
477	71.446	231.34	1.0205	5.1106701267486	11.1531171486958	477	-0.00243093224688273	0.00243093224688273	41.2898703997447	1
478	55.696	231.12	1.021	5.11310105899548	11.150686216449	478	-0.0238231360194465	0.0238231360194465	41.3136935357641	1
479	73.705	231.2	1.0259	5.13692419501493	11.1268630804295	479	0.0354916108044812	0.0354916108044812	41.3491851465686	1
480	77.658	236.99	1.0186	5.10143258421045	11.162354691234	480	-0.0422982210957521	0.0422982210957521	41.3914833676643	1
481	76.793	240.25	1.0273	5.1437308053062	11.1200564701382	481	0.0281988140638347	0.0281988140638347	41.4196821817282	1
482	75.116	247.83	1.0215	5.11553199124236	11.1482552842021	482	-0.0666075435645741	0.0666075435645741	41.4862897252927	1
483	79.934	243.79	1.0352	5.18213953480694	11.0816477406375	483	0.0427844075451276	0.0427844075451276	41.5290741328379	1
484	76.995	260.61	1.0264	5.13935512726181	11.1244321481826	484	-0.0641766113176931	0.0641766113176931	41.5932507441556	1
485	80.417	271.36	1.0396	5.2035317385795	11.0602555368649	485	-0.0850826286408779	0.0850826286408779	41.6783333727964	1
486	77	274.17	1.0571	5.28861436722038	10.9751729082241	486	0.121060425894738	0.121060425894738	41.7993937986912	1
487	91.43	265.15	1.0322	5.16755394132564	11.0962333341188	487	-0.337413395867259	0.337413395867259	42.1368071945584	1
488	109.48	262.99	1.1016	5.5049673371929	10.7588199382515	488	-0.108905764660328	0.108905764660328	42.2457129592188	1
489	117.33	260.55	1.124	5.61387310185323	10.6499141735912	489	0.0685522893620814	0.0685522893620814	42.3142652485809	1
490	123.66	260.49	1.1099	5.54532081249115	10.7184664629533	490	-0.123491358141619	0.123491358141619	42.4377566067225	1
491	127.51	257.73	1.1353	5.66881217063277	10.5949751048117	491	0.268374920055802	0.268374920055802	42.7061315267783	1
492	107.3	267.96	1.0801	5.40043725057697	10.8633500248675	492	0.0568838145770449	0.0568838145770449	42.7630153413553	1
493	100.28	270.09	1.0684	5.34355343599992	10.9202338394445	493	0.0928616118309034	0.0928616118309034	42.8558769531862	1
494	89.649	276.07	1.0493	5.25069182416902	11.0130954512754	494	0.0709832216089623	0.0709832216089623	42.9268601747952	1
495	82.632	272.13	1.0347	5.17970860256006	11.0840786728844	495	-0.0758450861027278	0.0758450861027278	43.0027052608979	1
496	90.813	271.78	1.0503	5.25555368866278	11.0082335867816	496	-0.0403534752982448	0.0403534752982448	43.0430587361962	1
497	106.45	249.31	1.0586	5.29590716396103	10.9678801114834	497	-0.0495910178363985	0.0495910178363985	43.0926497540326	1
498	115.97	256.26	1.0688	5.34549818179743	10.918289093647	498	-0.318452124341578	0.318452124341578	43.4111018783741	1
499	119.13	252.57	1.1343	5.663950306139	10.5998369693054	499	-0.11376762915409	0.11376762915409	43.5248695075282	1
500	123.68	249.47	1.1577	5.77771793529309	10.4860693401513	500	NA	NA	NA	1
501	117.72	250.17	1.0938	5.46704479414154	10.7967424813029	1	0.097723476324667	0.097723476324667	0.097723476324667	2
502	115.52	255.12	1.0737	5.36932131781687	10.8944659576276	2	-0.318452124341576	0.318452124341576	0.416175600666243	2
503	130.19	255.41	1.1392	5.68777344215845	10.576013833286	3	0.052508136532655	0.052508136532655	0.468683737198898	2
504	125.8	250.53	1.1284	5.63526530562579	10.6285219698186	4	-0.0452153397920085	0.0452153397920085	0.513899076990906	2
505	122.44	250.98	1.1377	5.6804806454178	10.5833066300266	5	0.137590765173536	0.137590765173536	0.651489842164443	2
506	125.13	256.2	1.1094	5.54288988024427	10.7208973952002	6	-0.0831378828433742	0.0831378828433742	0.734627725007817	2
507	122.68	255.41	1.1265	5.62602776308764	10.6377595123568	7	0.102099154369055	0.102099154369055	0.836726879376872	2
508	121.67	243.87	1.1055	5.52392860871858	10.7398586667258	8	-0.308242208904671	0.308242208904671	1.14496908828154	2
509	147.99	245.98	1.1689	5.83217081762326	10.4316164578212	9	-0.104530086615936	0.104530086615936	1.24949917489748	2
510	156.21	243.88	1.1904	5.93670090423919	10.3270863712052	10	0.132728900679771	0.132728900679771	1.38222807557725	2
511	145.2	231.12	1.1631	5.80397200355942	10.459815271885	11	-0.194474579750581	0.194474579750581	1.57670265532783	2
512	159.12	237.15	1.2031	5.99844658331	10.2653406921344	12	-0.163844833439864	0.163844833439864	1.7405474887677	2
513	163.29	237.68	1.2368	6.16229141674987	10.1014958586946	13	-0.161413901192983	0.161413901192983	1.90196138996068	2
514	170.03	237.13	1.27	6.32370531794285	9.94008195750158	14	0.149259239958571	0.149259239958571	2.05122062991925	2
515	166.49	230.37	1.2393	6.17444607798428	10.0893411974602	15	0.182806104965547	0.182806104965547	2.2340267348848	2
516	161.13	236.11	1.2017	5.99163997301873	10.2721473024257	16	0.138076951622912	0.138076951622912	2.37210368650771	2
517	158.71	241.16	1.1733	5.85356302139582	10.4102242540486	17	-0.078762204798986	0.078762204798986	2.45086589130669	2
518	156.24	245.96	1.1895	5.9323252261948	10.3314620492496	18	0.0617456790708104	0.0617456790708104	2.5126115703775	2
519	151.55	248.83	1.1768	5.870579547124	10.3932077283204	19	-0.111336696907209	0.111336696907209	2.62394826728471	2
520	163.46	234.37	1.1997	5.9819162440312	10.2818710314132	20	-0.19447457975058	0.19447457975058	2.81842284703529	2
521	169.03	241.92	1.2397	6.17639082378178	10.0873964516626	21	0.187181783009933	0.187181783009933	3.00560463004523	2
522	160.59	248	1.2012	5.98920904077185	10.2745782346726	22	-0.199336444244345	0.199336444244345	3.20494107428957	2
523	162.27	239.78	1.2422	6.1885454850162	10.0752417904282	23	0.358319413190445	0.358319413190445	3.56326048748002	2
524	159.1	243.89	1.1685	5.83022607182575	10.4335612036187	24	-0.320396870139081	0.320396870139081	3.8836573576191	2
525	166.16	243.74	1.2344	6.15062294196483	10.1131643334796	25	0.00972372898752916	0.00972372898752916	3.89338108660663	2
526	168.84	243.54	1.2324	6.1408992129773	10.1228880624671	26	-0.102099154369057	0.102099154369057	3.99548024097568	2
527	168.07	259.56	1.2534	6.24299836734636	10.0207889080981	27	0.130297968432892	0.130297968432892	4.12577820940858	2
528	170.26	260	1.2266	6.11270039891347	10.151086876531	28	-0.0875135608877624	0.0875135608877624	4.21329177029634	2
529	174.39	272.58	1.2446	6.20021395980123	10.0635733156432	29	-0.152176358654829	0.152176358654829	4.36546812895117	2
530	187.03	269.35	1.2759	6.35239031845606	9.91139695698837	30	-0.151690172205454	0.151690172205454	4.51715830115662	2
531	191.6	263.95	1.3071	6.50408049066151	9.75970678478292	31	0.439026363786935	0.439026363786935	4.95618466494356	2
532	182.64	256.45	1.2168	6.06505412687458	10.1987331485699	32	-0.168706697933628	0.168706697933628	5.12489136287718	2
533	187.54	244.49	1.2515	6.23376082480821	10.0300264506362	33	0.190098901706193	0.190098901706193	5.31499026458338	2
534	194.94	234.71	1.2124	6.04366192310201	10.2201253523424	34	-0.166275765686747	0.166275765686747	5.48126603027012	2
535	191.47	230.11	1.2466	6.20993768878876	10.0538495866557	35	0.133215087129148	0.133215087129148	5.61448111739927	2
536	179.81	232.92	1.2192	6.07672260165961	10.1870646737848	36	-0.377766871165505	0.377766871165505	5.99224798856478	2
537	189.07	230.57	1.2969	6.45448947282512	9.80929780261932	37	-0.0189612715256793	0.0189612715256793	6.01120926009046	2
538	186.47	239.92	1.3008	6.4734507443508	9.79033653109364	38	0.237258987295707	0.237258987295707	6.24846824738616	2
539	182.8	238.07	1.252	6.23619175705509	10.0275955183893	39	-0.206143054535616	0.206143054535616	6.45461130192178	2
540	189.87	250.31	1.2944	6.4423348115907	9.82145246385373	40	0.327203480430352	0.327203480430352	6.78181478235213	2
541	180.78	247.8	1.2271	6.11513133116035	10.1486559442841	41	-0.213435851276262	0.213435851276262	6.99525063362839	2
542	173.93	244.59	1.271	6.32856718243661	9.93522009300782	42	0.429788821248785	0.429788821248785	7.42503945487718	2
543	167.68	247.33	1.1826	5.89877836118783	10.3650089142566	43	-0.284905259334602	0.284905259334602	7.70994471421178	2
544	175.77	247.38	1.2412	6.18368362052243	10.080103654922	44	-0.258651191068273	0.258651191068273	7.96859590528005	2
545	182.33	240.31	1.2944	6.4423348115907	9.82145246385373	45	0.280043394840838	0.280043394840838	8.24863930012089	2
546	169.82	230.41	1.2368	6.16229141674987	10.1014958586946	46	-0.34422000615853	0.34422000615853	8.59285930627942	2
547	184.47	233.05	1.3076	6.5065114229084	9.75727585253604	47	0.0471600855895158	0.0471600855895158	8.64001939186894	2
548	194.61	247.11	1.2979	6.45935133731888	9.80443593812555	48	-0.00437567804438821	0.00437567804438821	8.64439506991333	2
549	193.21	247.14	1.2988	6.46372701536327	9.80006026008116	49	0.0996682221221725	0.0996682221221725	8.7440632920355	2
550	190.11	258.21	1.2783	6.3640587932411	9.89972848220334	50	-0.116198561400971	0.116198561400971	8.86026185343647	2
551	193.29	250.56	1.3022	6.48025735464207	9.78352992080237	51	0.0899444931346416	0.0899444931346416	8.95020634657111	2
552	188.45	241.12	1.2837	6.39031286150742	9.87347441393701	52	0.187667969459312	0.187667969459312	9.13787431603042	2
553	175.75	260.43	1.2451	6.20264489204811	10.0611423833963	53	-0.118629493647855	0.118629493647855	9.25650380967828	2
554	175.81	267.7	1.2695	6.32127438569597	9.94251288974846	54	-0.161413901192981	0.161413901192981	9.41791771087126	2
555	177.54	276.5	1.3027	6.48268828688895	9.78109898855548	55	0.327203480430352	0.327203480430352	9.74512119130161	2
556	165.25	278.58	1.2354	6.1554848064586	10.1083024689858	56	-0.0593147468239277	0.0593147468239277	9.80443593812554	2
557	161.85	274.63	1.2476	6.21479955328252	10.0489877221619	57	0.135646019376031	0.135646019376031	9.94008195750157	2
558	162.7	271.06	1.2197	6.07915353390649	10.1846337415379	58	-0.0121546612344101	0.0121546612344101	9.95223661873598	2
559	159.11	273.79	1.2222	6.0913081951409	10.1724790803035	59	-0.0568838145770449	0.0568838145770449	10.009120433313	2
560	153.31	278.05	1.2339	6.14819200971795	10.1155952657265	60	0.00972372898752738	0.00972372898752738	10.0188441623006	2
561	154.78	278.45	1.2319	6.13846828073042	10.125318994714	61	0.0427844075451276	0.0427844075451276	10.0616285698457	2
562	153.44	268.26	1.2231	6.09568387318529	10.1681034022591	62	0.0685522893620814	0.0685522893620814	10.1301808592078	2
563	150.18	264.35	1.209	6.02713158382321	10.2366556916212	63	0.0972372898752898	0.0972372898752898	10.2274181490831	2
564	145.81	262.58	1.189	5.92989429394792	10.3338929814965	64	-0.00680661029126917	0.00680661029126917	10.2342247593743	2
565	149.28	260.87	1.1904	5.93670090423919	10.3270863712052	65	0.102099154369053	0.102099154369053	10.3363239137434	2
566	143.45	266.92	1.1694	5.83460174987014	10.4291855255743	66	-0.166275765686747	0.166275765686747	10.5025996794301	2
567	152.36	275.83	1.2036	6.00087751555689	10.2629097598875	67	-0.130784154882265	0.130784154882265	10.6333838343124	2
568	159.88	274.34	1.2305	6.13166167043915	10.1321256050053	68	-0.0899444931346451	0.0899444931346451	10.723328327447	2
569	164.2	274.31	1.249	6.22160616357379	10.0421811118706	69	-0.097237289875288	0.097237289875288	10.8205656173223	2
570	187.25	267.83	1.269	6.31884345344908	9.94494382199535	70	-0.0573700010264222	0.0573700010264222	10.8779356183487	2
571	187.37	270.22	1.2808	6.37621345447551	9.88757382096893	71	-0.0807069505964915	0.0807069505964915	10.9586425689452	2
572	192.25	274.87	1.2974	6.456920405072	9.80686687037243	72	0.0213922037725638	0.0213922037725638	10.9800347727178	2
573	185.63	273.53	1.293	6.43552820129943	9.828259074145	73	0.0739003403052205	0.0739003403052205	11.053935113023	2
574	194.08	260.26	1.2778	6.36162786099421	9.90215941445022	74	0.0593147468239277	0.0593147468239277	11.1132498598469	2
575	188.18	260.08	1.2656	6.30231311417029	9.96147416127415	75	0	0	11.1132498598469	2
576	187.79	257.31	1.2656	6.30231311417029	9.96147416127415	76	-0.185237037212429	0.185237037212429	11.2984868970594	2
577	191.93	264.18	1.3037	6.48755015138271	9.77623712406172	77	0.108905764660326	0.108905764660326	11.4073926617197	2
578	193.79	261.91	1.2813	6.37864438672239	9.88514288872204	78	-0.0709832216089623	0.0709832216089623	11.4783758833287	2
579	193.31	256.13	1.2959	6.44962760833135	9.81415966711308	79	0.244551784036355	0.244551784036355	11.722927667365	2
580	174.43	250.53	1.2456	6.205075824295	10.0587114511494	80	-0.144883561914183	0.144883561914183	11.8678112292792	2
581	172.03	276.39	1.2754	6.34995938620918	9.91382788923525	81	0.275181530347073	0.275181530347073	12.1429927596263	2
582	167.66	257.85	1.2188	6.07477785586211	10.1890094195823	82	0.138076951622914	0.138076951622914	12.2810697112492	2
583	156.33	255.28	1.1904	5.93670090423919	10.3270863712052	83	-0.0165303392788001	0.0165303392788001	12.297600050528	2
584	155.66	256.23	1.1938	5.95323124351799	10.3105560319264	84	0.118629493647854	0.118629493647854	12.4162295441758	2
585	159.02	252.14	1.1694	5.83460174987014	10.4291855255743	85	0.0189612715256828	0.0189612715256828	12.4351908157015	2
586	142.23	242.74	1.1655	5.81564047834446	10.4481467971	86	-0.0568838145770449	0.0568838145770449	12.4920746302786	2
587	145.48	236.14	1.1772	5.8725242929215	10.3912629825229	87	-0.078762204798986	0.078762204798986	12.5708368350776	2
588	148.24	253.76	1.1934	5.95128649772049	10.3125007777239	88	0.125922290388502	0.125922290388502	12.6967591254661	2
589	146.98	258.49	1.1675	5.82536420733198	10.4384230681124	89	0	0	12.6967591254661	2
590	142.72	260.8	1.1675	5.82536420733198	10.4384230681124	90	-0.1920436475037	0.1920436475037	12.8888027729698	2
591	150.27	266.03	1.207	6.01740785483568	10.2463794206087	91	-0.0379225430513621	0.0379225430513621	12.9267253160211	2
592	155.96	273.48	1.2148	6.05533039788705	10.2084568775574	92	0.377280684716126	0.377280684716126	13.3040060007372	2
593	132.42	276.79	1.1372	5.67804971317092	10.5857375622735	93	0.0923754253815261	0.0923754253815261	13.3963814261188	2
594	128.53	272.72	1.1182	5.58567428778939	10.678112987655	94	-0.0593147468239259	0.0593147468239259	13.4556961729427	2
595	131.83	279.77	1.1304	5.64498903461332	10.6187982408311	95	0.00972372898752738	0.00972372898752738	13.4654199019302	2
596	140.52	277.54	1.1284	5.63526530562579	10.6285219698186	96	0.0709832216089641	0.0709832216089641	13.5364031235392	2
597	138.77	276.97	1.1138	5.56428208401683	10.6995051914276	97	-0.348595684202918	0.348595684202918	13.8849988077421	2
598	134.44	266.23	1.1855	5.91287776821975	10.3509095072247	98	0.267888733606426	0.267888733606426	14.1528875413485	2
599	126.34	258.61	1.1304	5.64498903461332	10.6187982408311	99	-0.0427844075451276	0.0427844075451276	14.1956719488937	2
600	130.4	261.52	1.1392	5.68777344215845	10.576013833286	100	-0.0422982210957521	0.0422982210957521	14.2379701699894	2
601	124.13	268.94	1.1479	5.7300716632542	10.5337156121902	101	0	0	14.2379701699894	2
602	128.22	270.1	1.1479	5.7300716632542	10.5337156121902	102	0.156552036699217	0.156552036699217	14.3945222066886	2
603	118.99	251.54	1.1157	5.57351962655498	10.6902676488894	103	-0.0452153397920085	0.0452153397920085	14.4397375464806	2
604	120.52	260.84	1.125	5.61873496634699	10.6450523090974	104	-0.128353222635385	0.128353222635385	14.568090769116	2
605	123.62	272.96	1.1514	5.74708818898238	10.5166990864621	105	0.180375172718664	0.180375172718664	14.7484659418347	2
606	120.96	264.98	1.1143	5.56671301626371	10.6970742591807	106	-0.135159832926654	0.135159832926654	14.8836257747613	2
607	124.92	264.51	1.1421	5.70187284919037	10.5619144262541	107	0.140021697420419	0.140021697420419	15.0236474721818	2
608	119.75	266.03	1.1133	5.56185115176995	10.7019361236745	108	0.0714694080583378	0.0714694080583378	15.0951168802401	2
609	117.62	265.73	1.0986	5.49038174371161	10.7734055317328	109	0.374849752469245	0.374849752469245	15.4699666327093	2
610	92.424	264.17	1.0215	5.11553199124236	11.1482552842021	110	-0.0116684747850364	0.0116684747850364	15.4816351074944	2
611	89.001	276.5	1.0239	5.1272004660274	11.136586809417	111	-0.351512802899174	0.351512802899174	15.8331479103936	2
612	102.08	278.84	1.0962	5.47871326892657	10.7850740065179	112	0.0948063576284088	0.0948063576284088	15.927954268022	2
613	104.11	274.4	1.0767	5.38390691129817	10.8798803641463	113	0.0996682221221725	0.0996682221221725	16.0276224901441	2
614	101.32	270.07	1.0562	5.28423868917599	10.9795485862684	114	0.166275765686747	0.166275765686747	16.1938982558309	2
615	72.979	271.02	1.022	5.11796292348925	11.1458243519552	115	0.0213922037725638	0.0213922037725638	16.2152904596034	2
616	79.334	256.34	1.0176	5.09657071971668	11.1672165557277	116	-0.00243093224688273	0.00243093224688273	16.2177213918503	2
617	88.803	250.99	1.0181	5.09900165196356	11.1647856234809	117	-0.00243093224688096	0.00243093224688096	16.2201523240972	2
618	87.382	255.15	1.0186	5.10143258421045	11.162354691234	118	-0.00437567804438999	0.00437567804438999	16.2245280021416	2
619	87.285	251.9	1.0195	5.10580826225484	11.1579790131896	119	0.00437567804438999	0.00437567804438999	16.228903680186	2
620	83.658	241.59	1.0186	5.10143258421045	11.162354691234	120	-0.0092375425381519	0.0092375425381519	16.2381412227241	2
621	85.361	241.19	1.0205	5.1106701267486	11.1531171486958	121	0.00243093224688096	0.00243093224688096	16.240572154971	2
622	73.101	245.53	1.02	5.10823919450172	11.1555480809427	122	0.00243093224688096	0.00243093224688096	16.2430030872179	2
623	76.481	232.64	1.0195	5.10580826225484	11.1579790131896	123	-0.244551784036354	0.244551784036354	16.4875548712543	2
624	77.875	234.21	1.0698	5.35036004629119	10.9134272291532	124	0.246982716283238	0.246982716283238	16.7345375875375	2
625	75.774	251.34	1.019	5.10337733000795	11.1604099454365	125	0	0	16.7345375875375	2
626	76.413	255.13	1.019	5.10337733000795	11.1604099454365	126	0.00437567804438643	0.00437567804438643	16.7389132655819	2
627	72.516	249.88	1.0181	5.09900165196356	11.1647856234809	127	-0.00680661029127094	0.00680661029127094	16.7457198758732	2
628	57.453	249	1.0195	5.10580826225484	11.1579790131896	128	0	0	16.7457198758732	2
629	51.306	248.92	1.0195	5.10580826225484	11.1579790131896	129	0.00243093224688451	0.00243093224688451	16.74815080812	2
630	56.631	256.18	1.019	5.10337733000795	11.1604099454365	130	-0.00486186449376547	0.00486186449376547	16.7530126726138	2
631	56.306	269.84	1.02	5.10823919450172	11.1555480809427	131	-0.00243093224688096	0.00243093224688096	16.7554436048607	2
632	61.215	275.3	1.0205	5.1106701267486	11.1531171486958	132	-0.0855688150902569	0.0855688150902569	16.8410124199509	2
633	69.091	265.84	1.0381	5.19623894183886	11.0675483336056	133	0.0879997473371379	0.0879997473371379	16.9290121672881	2
634	64.328	268.18	1.02	5.10823919450172	11.1555480809427	134	-0.0379225430513639	0.0379225430513639	16.9669347103394	2
635	63.917	270.95	1.0278	5.14616173755308	11.1176255378914	135	0.0238231360194465	0.0238231360194465	16.9907578463589	2
636	63.26	263.12	1.0229	5.12233860153363	11.1414486739108	136	0	0	16.9907578463589	2
637	73.672	260	1.0229	5.12233860153363	11.1414486739108	137	0.0116684747850364	0.0116684747850364	17.0024263211439	2
638	69.681	269.45	1.0205	5.1106701267486	11.1531171486958	138	0.00243093224688096	0.00243093224688096	17.0048572533908	2
639	54.198	279.12	1.02	5.10823919450172	11.1555480809427	139	-0.0140994070319174	0.0140994070319174	17.0189566604227	2
640	61.623	279.79	1.0229	5.12233860153363	11.1414486739108	140	0.0116684747850364	0.0116684747850364	17.0306251352078	2
641	61.11	279.38	1.0205	5.1106701267486	11.1531171486958	141	-0.0238231360194483	0.0238231360194483	17.0544482712272	2
642	74.023	258.79	1.0254	5.13449326276805	11.1292940126764	142	0.0525081365326585	0.0525081365326585	17.1069564077599	2
643	67.463	259.69	1.0146	5.08198512623539	11.181802149209	143	-0.0403534752982466	0.0403534752982466	17.1473098830581	2
644	79.63	260.43	1.0229	5.12233860153363	11.1414486739108	144	-0.0408396617476221	0.0408396617476221	17.1881495448057	2
645	75.516	267.44	1.0313	5.16317826328126	11.1006090121632	145	0.0549390687795395	0.0549390687795395	17.2430886135853	2
646	68.395	276.33	1.02	5.10823919450172	11.1555480809427	146	-0.00729279674064642	0.00729279674064642	17.2503814103259	2
647	71.739	276.23	1.0215	5.11553199124236	11.1482552842021	147	0.0140994070319174	0.0140994070319174	17.2644808173578	2
648	73.303	270.19	1.0186	5.10143258421045	11.162354691234	148	-0.0140994070319174	0.0140994070319174	17.2785802243898	2
649	80.307	278.59	1.0215	5.11553199124236	11.1482552842021	149	0.00972372898752738	0.00972372898752738	17.2883039533773	2
650	69.62	268.8	1.0195	5.10580826225484	11.1579790131896	150	-0.0189612715256811	0.0189612715256811	17.307265224903	2
651	60.626	258.75	1.0234	5.12476953378052	11.1390177416639	151	0.00923754253815368	0.00923754253815368	17.3165027674411	2
652	53.156	274.99	1.0215	5.11553199124236	11.1482552842021	152	0	0	17.3165027674411	2
653	51.539	274.02	1.0215	5.11553199124236	11.1482552842021	153	0.0121546612344119	0.0121546612344119	17.3286574286755	2
654	33.614	272.79	1.019	5.10337733000795	11.1604099454365	154	-0.00729279674064642	0.00729279674064642	17.3359502254162	2
655	18.389	267.05	1.0205	5.1106701267486	11.1531171486958	155	0	0	17.3359502254162	2
656	27.64	271.65	1.0205	5.1106701267486	11.1531171486958	156	0	0	17.3359502254162	2
657	33.342	267.28	1.0205	5.1106701267486	11.1531171486958	157	0.0092375425381519	0.0092375425381519	17.3451877679543	2
658	37.093	268.73	1.0186	5.10143258421045	11.162354691234	158	-0.00680661029127094	0.00680661029127094	17.3519943782456	2
659	36.291	267.32	1.02	5.10823919450172	11.1555480809427	159	0	0	17.3519943782456	2
660	36.703	267.92	1.02	5.10823919450172	11.1555480809427	160	-0.00243093224688096	0.00243093224688096	17.3544253104925	2
661	34.775	262.05	1.0205	5.1106701267486	11.1531171486958	161	0.00486186449376191	0.00486186449376191	17.3592871749862	2
662	36.112	249.43	1.0195	5.10580826225484	11.1579790131896	162	-0.00486186449376191	0.00486186449376191	17.36414903948	2
663	49.245	254.26	1.0205	5.1106701267486	11.1531171486958	163	0.00243093224688096	0.00243093224688096	17.3665799717269	2
664	43.462	250.32	1.02	5.10823919450172	11.1555480809427	164	0	0	17.3665799717269	2
665	48.787	254.12	1.02	5.10823919450172	11.1555480809427	165	0	0	17.3665799717269	2
666	62.258	252.7	1.02	5.10823919450172	11.1555480809427	166	0.00486186449376547	0.00486186449376547	17.3714418362207	2
667	55.899	253.29	1.019	5.10337733000795	11.1604099454365	167	-0.00729279674064642	0.00729279674064642	17.3787346329613	2
668	56.759	251.96	1.0205	5.1106701267486	11.1531171486958	168	0.00243093224688096	0.00243093224688096	17.3811655652082	2
669	60.611	247.35	1.02	5.10823919450172	11.1555480809427	169	0	0	17.3811655652082	2
670	66.523	241.41	1.02	5.10823919450172	11.1555480809427	170	-0.00243093224688096	0.00243093224688096	17.3835964974551	2
671	53.59	230.62	1.0205	5.1106701267486	11.1531171486958	171	0.0116684747850329	0.0116684747850329	17.3952649722401	2
672	49.062	236.34	1.0181	5.09900165196356	11.1647856234809	172	-0.00437567804438643	0.00437567804438643	17.3996406502845	2
673	42.433	238.64	1.019	5.10337733000795	11.1604099454365	173	0.0213922037725638	0.0213922037725638	17.421032854057	2
674	44.423	239.29	1.0146	5.08198512623539	11.181802149209	174	-0.0427844075451294	0.0427844075451294	17.4638172616022	2
675	33.923	240.41	1.0234	5.12476953378052	11.1390177416639	175	0.0140994070319191	0.0140994070319191	17.4779166686341	2
676	40.603	237.03	1.0205	5.1106701267486	11.1531171486958	176	-0.0072927967406482	0.0072927967406482	17.4852094653747	2
677	24.514	230.57	1.022	5.11796292348925	11.1458243519552	177	0.00972372898752916	0.00972372898752916	17.4949331943623	2
678	25.837	231.99	1.02	5.10823919450172	11.1555480809427	178	0	0	17.4949331943623	2
679	26.153	231.65	1.02	5.10823919450172	11.1555480809427	179	-0.00243093224688096	0.00243093224688096	17.4973641266091	2
680	24.079	231.02	1.0205	5.1106701267486	11.1531171486958	180	-0.00486186449376547	0.00486186449376547	17.5022259911029	2
681	23.554	234.92	1.0215	5.11553199124236	11.1482552842021	181	0.0140994070319174	0.0140994070319174	17.5163253981348	2
682	16.603	233.54	1.0186	5.10143258421045	11.162354691234	182	-0.00437567804438999	0.00437567804438999	17.5207010761792	2
683	17.653	235.87	1.0195	5.10580826225484	11.1579790131896	183	-0.0238231360194447	0.0238231360194447	17.5445242121987	2
684	17.795	234.95	1.0244	5.12963139827428	11.1341558771702	184	0.0330606785575984	0.0330606785575984	17.5775848907563	2
685	10.729	234.92	1.0176	5.09657071971668	11.1672165557277	185	-0.00486186449376369	0.00486186449376369	17.58244675525	2
686	12.391	245.93	1.0186	5.10143258421045	11.162354691234	186	-0.0165303392788001	0.0165303392788001	17.5989770945288	2
687	15.991	247.67	1.022	5.11796292348925	11.1458243519552	187	0.00972372898752916	0.00972372898752916	17.6087008235164	2
688	20.574	254.97	1.02	5.10823919450172	11.1555480809427	188	-0.0121546612344119	0.0121546612344119	17.6208554847508	2
689	14.081	258.4	1.0225	5.12039385573613	11.1433934197083	189	0.0213922037725638	0.0213922037725638	17.6422476885233	2
690	17.92	251.17	1.0181	5.09900165196356	11.1647856234809	190	-0.0140994070319156	0.0140994070319156	17.6563470955552	2
691	12.184	240.5	1.021	5.11310105899548	11.150686216449	191	-0.00243093224688273	0.00243093224688273	17.6587780278021	2
692	17.742	231.55	1.0215	5.11553199124236	11.1482552842021	192	0	0	17.6587780278021	2
693	43.334	235.2	1.0215	5.11553199124236	11.1482552842021	193	0.0140994070319174	0.0140994070319174	17.672877434834	2
694	42.715	236.55	1.0186	5.10143258421045	11.162354691234	194	-0.00680661029127094	0.00680661029127094	17.6796840451253	2
695	44.699	236.72	1.02	5.10823919450172	11.1555480809427	195	0.00486186449376547	0.00486186449376547	17.6845459096191	2
696	37.533	250.77	1.019	5.10337733000795	11.1604099454365	196	0.0092375425381519	0.0092375425381519	17.6937834521572	2
697	31.243	251.73	1.0171	5.0941397874698	11.1696474879746	197	-0.0262540682663293	0.0262540682663293	17.7200375204236	2
698	26.795	258.72	1.0225	5.12039385573613	11.1433934197083	198	0	0	17.7200375204236	2
699	39.415	259.97	1.0225	5.12039385573613	11.1433934197083	199	-0.0140994070319174	0.0140994070319174	17.7341369274555	2
700	39.83	268.38	1.0254	5.13449326276805	11.1292940126764	200	-0.00243093224688096	0.00243093224688096	17.7365678597024	2
701	43.033	269.09	1.0259	5.13692419501493	11.1268630804295	201	0.0213922037725638	0.0213922037725638	17.7579600634749	2
702	43.409	275.76	1.0215	5.11553199124236	11.1482552842021	202	-0.00243093224688273	0.00243093224688273	17.7603909957218	2
703	45.541	275.21	1.022	5.11796292348925	11.1458243519552	203	-0.00437567804438821	0.00437567804438821	17.7647666737662	2
704	35.139	271.92	1.0229	5.12233860153363	11.1414486739108	204	0.0209060173231883	0.0209060173231883	17.7856726910894	2
705	38.107	271.89	1.0186	5.10143258421045	11.162354691234	205	-0.0165303392788001	0.0165303392788001	17.8022030303682	2
706	32.872	264.52	1.022	5.11796292348925	11.1458243519552	206	0.00972372898752916	0.00972372898752916	17.8119267593557	2
707	37.505	263.08	1.02	5.10823919450172	11.1555480809427	207	0.00486186449376547	0.00486186449376547	17.8167886238495	2
708	30.368	269.85	1.019	5.10337733000795	11.1604099454365	208	0.0116684747850346	0.0116684747850346	17.8284570986345	2
709	17.725	277.54	1.0166	5.09170885522292	11.1720784202215	209	-0.0262540682663293	0.0262540682663293	17.8547111669008	2
710	23.15	264.89	1.022	5.11796292348925	11.1458243519552	210	0.0072927967406482	0.0072927967406482	17.8620039636415	2
711	26.808	269.48	1.0205	5.1106701267486	11.1531171486958	211	0.00486186449376191	0.00486186449376191	17.8668658281353	2
712	11.711	259.77	1.0195	5.10580826225484	11.1579790131896	212	-0.0213922037725638	0.0213922037725638	17.8882580319078	2
713	10.877	259.09	1.0239	5.1272004660274	11.136586809417	213	0.0354916108044829	0.0354916108044829	17.9237496427123	2
714	11.251	262.9	1.0166	5.09170885522292	11.1720784202215	214	-0.0189612715256811	0.0189612715256811	17.942710914238	2
715	30.414	260.65	1.0205	5.1106701267486	11.1531171486958	215	0.0116684747850329	0.0116684747850329	17.954379389023	2
716	22.262	244.83	1.0181	5.09900165196356	11.1647856234809	216	-0.00437567804438643	0.00437567804438643	17.9587550670674	2
717	33.74	234.95	1.019	5.10337733000795	11.1604099454365	217	-0.0213922037725656	0.0213922037725656	17.98014727084	2
718	41.869	245.25	1.0234	5.12476953378052	11.1390177416639	218	0.0189612715256811	0.0189612715256811	17.9991085423657	2
719	49.33	232.7	1.0195	5.10580826225484	11.1579790131896	219	0.00680661029127094	0.00680661029127094	18.0059151526569	2
720	49.705	238.02	1.0181	5.09900165196356	11.1647856234809	220	0	0	18.0059151526569	2
721	43.614	239.81	1.0181	5.09900165196356	11.1647856234809	221	-0.0140994070319156	0.0140994070319156	18.0200145596888	2
722	53.432	244.7	1.021	5.11310105899548	11.150686216449	222	-0.0213922037725656	0.0213922037725656	18.0414067634614	2
723	45.768	247.03	1.0254	5.13449326276805	11.1292940126764	223	0.047646272038893	0.047646272038893	18.0890530355003	2
724	52.854	231.44	1.0156	5.08684699072915	11.1769402847153	224	-0.0189612715256828	0.0189612715256828	18.108014307026	2
725	61.288	231.48	1.0195	5.10580826225484	11.1579790131896	225	-0.0165303392787983	0.0165303392787983	18.1245446463048	2
726	61.9	230.5	1.0229	5.12233860153363	11.1414486739108	226	0.00923754253815368	0.00923754253815368	18.1337821888429	2
727	82.027	230.93	1.021	5.11310105899548	11.150686216449	227	-0.0140994070319191	0.0140994070319191	18.1478815958748	2
728	63.927	231.96	1.0239	5.1272004660274	11.136586809417	228	0.0452153397920121	0.0452153397920121	18.1930969356669	2
729	63.399	231.53	1.0146	5.08198512623539	11.181802149209	229	-0.0311159327600929	0.0311159327600929	18.224212868427	2
730	64.261	231.87	1.021	5.11310105899548	11.150686216449	230	0.00486186449376369	0.00486186449376369	18.2290747329207	2
731	69.293	233.94	1.02	5.10823919450172	11.1555480809427	231	0.0116684747850346	0.0116684747850346	18.2407432077058	2
732	69.356	239.34	1.0176	5.09657071971668	11.1672165557277	232	-0.0189612715256811	0.0189612715256811	18.2597044792314	2
733	64.892	250.86	1.0215	5.11553199124236	11.1482552842021	233	-0.00486186449376547	0.00486186449376547	18.2645663437252	2
734	67.802	244.7	1.0225	5.12039385573613	11.1433934197083	234	0.00243093224688273	0.00243093224688273	18.2669972759721	2
735	70.485	247.43	1.022	5.11796292348925	11.1458243519552	235	-0.0165303392788001	0.0165303392788001	18.2835276152509	2
736	71.848	260.07	1.0254	5.13449326276805	11.1292940126764	236	0.0311159327600947	0.0311159327600947	18.314643548011	2
737	59.556	274.14	1.019	5.10337733000795	11.1604099454365	237	-0.0335468650069757	0.0335468650069757	18.348190413018	2
738	63.256	267.9	1.0259	5.13692419501493	11.1268630804295	238	0.00972372898752738	0.00972372898752738	18.3579141420055	2
739	51.059	269.59	1.0239	5.1272004660274	11.136586809417	239	0.0116684747850364	0.0116684747850364	18.3695826167905	2
740	53.716	271.25	1.0215	5.11553199124236	11.1482552842021	240	-0.00243093224688273	0.00243093224688273	18.3720135490374	2
741	44.403	266.23	1.022	5.11796292348925	11.1458243519552	241	0.0121546612344101	0.0121546612344101	18.3841682102718	2
742	46.828	255.48	1.0195	5.10580826225484	11.1579790131896	242	-0.00486186449376191	0.00486186449376191	18.3890300747656	2
743	50.822	244.83	1.0205	5.1106701267486	11.1531171486958	243	-0.0072927967406482	0.0072927967406482	18.3963228715062	2
744	50.32	249.08	1.022	5.11796292348925	11.1458243519552	244	0.0189612715256811	0.0189612715256811	18.4152841430319	2
745	48.48	240.2	1.0181	5.09900165196356	11.1647856234809	245	0.00243093224688273	0.00243093224688273	18.4177150752788	2
746	51.284	247.37	1.0176	5.09657071971668	11.1672165557277	246	-0.0213922037725638	0.0213922037725638	18.4391072790513	2
747	61.555	240.74	1.022	5.11796292348925	11.1458243519552	247	-0.0330606785575984	0.0330606785575984	18.4721679576089	2
748	59.117	241.3	1.0288	5.15102360204684	11.1127636733976	248	0.0427844075451276	0.0427844075451276	18.5149523651541	2
749	49.407	232.92	1.02	5.10823919450172	11.1555480809427	249	-0.00486186449376369	0.00486186449376369	18.5198142296478	2
750	26.174	247.24	1.021	5.11310105899548	11.150686216449	250	0.00243093224688273	0.00243093224688273	18.5222451618947	2
751	26.732	234.18	1.0205	5.1106701267486	11.1531171486958	251	0.00243093224688096	0.00243093224688096	18.5246760941416	2
752	10.028	238.99	1.02	5.10823919450172	11.1555480809427	252	-0.00486186449376369	0.00486186449376369	18.5295379586354	2
753	16.963	248.06	1.021	5.11310105899548	11.150686216449	253	0.00243093224688273	0.00243093224688273	18.5319688908822	2
754	23.552	250.96	1.0205	5.1106701267486	11.1531171486958	254	0.00486186449376191	0.00486186449376191	18.536830755376	2
755	21.405	250.74	1.0195	5.10580826225484	11.1579790131896	255	-0.0121546612344101	0.0121546612344101	18.5489854166104	2
756	38.387	260.63	1.022	5.11796292348925	11.1458243519552	256	0.00972372898752916	0.00972372898752916	18.5587091455979	2
757	39.107	256.11	1.02	5.10823919450172	11.1555480809427	257	-0.00243093224688096	0.00243093224688096	18.5611400778448	2
758	41.772	253.69	1.0205	5.1106701267486	11.1531171486958	258	-0.00243093224688273	0.00243093224688273	18.5635710100917	2
759	33.189	255.06	1.021	5.11310105899548	11.150686216449	259	-0.00486186449376547	0.00486186449376547	18.5684328745855	2
760	27.377	262.97	1.022	5.11796292348925	11.1458243519552	260	0.0072927967406482	0.0072927967406482	18.5757256713261	2
761	30.354	265.02	1.0205	5.1106701267486	11.1531171486958	261	-0.00972372898753093	0.00972372898753093	18.5854494003137	2
762	24.358	266.92	1.0225	5.12039385573613	11.1433934197083	262	0.0072927967406482	0.0072927967406482	18.5927421970543	2
763	18.223	271.63	1.021	5.11310105899548	11.150686216449	263	0.00486186449376369	0.00486186449376369	18.5976040615481	2
764	32.411	264.67	1.02	5.10823919450172	11.1555480809427	264	-0.00486186449376369	0.00486186449376369	18.6024659260418	2
765	35.452	270.06	1.021	5.11310105899548	11.150686216449	265	0.00243093224688273	0.00243093224688273	18.6048968582887	2
766	39.937	273.09	1.0205	5.1106701267486	11.1531171486958	266	0.00243093224688096	0.00243093224688096	18.6073277905356	2
767	46.817	276	1.02	5.10823919450172	11.1555480809427	267	0	0	18.6073277905356	2
768	52.428	267.14	1.02	5.10823919450172	11.1555480809427	268	-0.0140994070319174	0.0140994070319174	18.6214271975675	2
769	58.292	261.09	1.0229	5.12233860153363	11.1414486739108	269	0.00194474579750548	0.00194474579750548	18.623371943365	2
770	57.583	270.31	1.0225	5.12039385573613	11.1433934197083	270	0.028685000513212	0.028685000513212	18.6520569438782	2
771	52.989	269.22	1.0166	5.09170885522292	11.1720784202215	271	-0.0140994070319191	0.0140994070319191	18.6661563509101	2
772	41.328	277.08	1.0195	5.10580826225484	11.1579790131896	272	-0.00486186449376191	0.00486186449376191	18.6710182154039	2
773	34.301	269.64	1.0205	5.1106701267486	11.1531171486958	273	0	0	18.6710182154039	2
774	20.597	276.36	1.0205	5.1106701267486	11.1531171486958	274	-0.00243093224688273	0.00243093224688273	18.6734491476508	2
775	19.606	279.5	1.021	5.11310105899548	11.150686216449	275	0.00729279674064465	0.00729279674064465	18.6807419443914	2
776	17.577	276.72	1.0195	5.10580826225484	11.1579790131896	276	-0.00243093224688096	0.00243093224688096	18.6831728766383	2
777	20.889	265.44	1.02	5.10823919450172	11.1555480809427	277	-0.00729279674064642	0.00729279674064642	18.690465673379	2
778	17.157	255.31	1.0215	5.11553199124236	11.1482552842021	278	-0.00923754253815368	0.00923754253815368	18.6997032159171	2
779	14.7	249.2	1.0234	5.12476953378052	11.1390177416639	279	0.0213922037725656	0.0213922037725656	18.7210954196897	2
780	14.625	244.02	1.019	5.10337733000795	11.1604099454365	280	-0.00486186449376547	0.00486186449376547	18.7259572841835	2
781	15.241	250.25	1.02	5.10823919450172	11.1555480809427	281	-0.00729279674064642	0.00729279674064642	18.7332500809241	2
782	10.649	248.24	1.0215	5.11553199124236	11.1482552842021	282	-0.00486186449376547	0.00486186449376547	18.7381119454179	2
783	17.949	240.33	1.0225	5.12039385573613	11.1433934197083	283	0.0072927967406482	0.0072927967406482	18.7454047421585	2
784	27.91	245.85	1.021	5.11310105899548	11.150686216449	284	-0.00243093224688273	0.00243093224688273	18.7478356744054	2
785	25.974	234.51	1.0215	5.11553199124236	11.1482552842021	285	-0.00243093224688273	0.00243093224688273	18.7502666066523	2
786	23.368	236.33	1.022	5.11796292348925	11.1458243519552	286	-0.0116684747850346	0.0116684747850346	18.7619350814373	2
787	29.325	238.97	1.0244	5.12963139827428	11.1341558771702	287	0.0140994070319174	0.0140994070319174	18.7760344884692	2
788	12.607	235.69	1.0215	5.11553199124236	11.1482552842021	288	0.00243093224688273	0.00243093224688273	18.7784654207161	2
789	15.204	235.1	1.021	5.11310105899548	11.150686216449	289	-0.0140994070319191	0.0140994070319191	18.792564827748	2
790	15.766	230.26	1.0239	5.1272004660274	11.136586809417	290	0.0189612715256828	0.0189612715256828	18.8115260992737	2
791	12.978	257.18	1.02	5.10823919450172	11.1555480809427	291	-0.0140994070319174	0.0140994070319174	18.8256255063056	2
792	10.523	258.39	1.0229	5.12233860153363	11.1414486739108	292	0.00923754253815368	0.00923754253815368	18.8348630488438	2
793	12.72	263.85	1.021	5.11310105899548	11.150686216449	293	-0.0116684747850364	0.0116684747850364	18.8465315236288	2
794	12.692	255.69	1.0234	5.12476953378052	11.1390177416639	294	0.00923754253815368	0.00923754253815368	18.855769066167	2
795	22.292	259.93	1.0215	5.11553199124236	11.1482552842021	295	0	0	18.855769066167	2
796	38.524	256.23	1.0215	5.11553199124236	11.1482552842021	296	0	0	18.855769066167	2
797	36.021	262.02	1.0215	5.11553199124236	11.1482552842021	297	0	0	18.855769066167	2
798	40.427	261.68	1.0215	5.11553199124236	11.1482552842021	298	0.00243093224688273	0.00243093224688273	18.8581999984139	2
799	43.746	271.75	1.021	5.11310105899548	11.150686216449	299	0	0	18.8581999984139	2
800	54.957	276.6	1.021	5.11310105899548	11.150686216449	300	-0.00243093224688273	0.00243093224688273	18.8606309306607	2
801	68.807	275.94	1.0215	5.11553199124236	11.1482552842021	301	-0.0140994070319174	0.0140994070319174	18.8747303376927	2
802	79.863	276.02	1.0244	5.12963139827428	11.1341558771702	302	0.0116684747850346	0.0116684747850346	18.8863988124777	2
803	87.336	275.53	1.022	5.11796292348925	11.1458243519552	303	-0.275181530347071	0.275181530347071	19.1615803428248	2
804	107.78	269.17	1.0786	5.39314445383632	10.8706428216081	304	0.270805852302683	0.270805852302683	19.4323861951274	2
805	100.95	246.68	1.0229	5.12233860153363	11.1414486739108	305	0	0	19.4323861951274	2
806	91.824	246.18	1.0229	5.12233860153363	11.1414486739108	306	-0.0335468650069757	0.0335468650069757	19.4659330601344	2
807	86.649	252.42	1.0298	5.15588546654061	11.1079018089038	307	0.0452153397920121	0.0452153397920121	19.5111483999264	2
808	94.694	254.99	1.0205	5.1106701267486	11.1531171486958	308	-0.249413648530123	0.249413648530123	19.7605620484566	2
809	103.67	258.18	1.0718	5.36008377527872	10.9037035001657	309	0.109391951109703	0.109391951109703	19.8699539995663	2
810	110.15	258.64	1.0493	5.25069182416902	11.0130954512754	310	-0.104530086615938	0.104530086615938	19.9744840861822	2
811	103.14	274.03	1.0708	5.35522191078496	10.9085653646595	311	-0.0238231360194465	0.0238231360194465	19.9983072222016	2
812	106.87	273.55	1.0757	5.3790450468044	10.88474222864	312	-0.0899444931346434	0.0899444931346434	20.0882517153363	2
813	109.71	272.76	1.0942	5.46898953993905	10.7947977355054	313	-0.11668474785035	0.11668474785035	20.2049364631866	2
814	115.71	270.78	1.1182	5.58567428778939	10.678112987655	314	0.102099154369057	0.102099154369057	20.3070356175557	2
815	116.77	264.23	1.0972	5.48357513342034	10.7802121420241	315	-0.0354916108044812	0.0354916108044812	20.3425272283602	2
816	117.02	263.36	1.1045	5.51906674422482	10.7447205312196	316	-0.0379225430513657	0.0379225430513657	20.3804497714115	2
817	109.28	252.38	1.1123	5.55698928727618	10.7067979881682	317	0.142452629667304	0.142452629667304	20.5229024010788	2
818	112.9	244.85	1.083	5.41453665760888	10.8492506178356	318	0.3014355986134	0.3014355986134	20.8243379996922	2
819	101.01	234.41	1.021	5.11310105899548	11.150686216449	319	-0.00243093224688273	0.00243093224688273	20.8267689319391	2
820	99.538	236.34	1.0215	5.11553199124236	11.1482552842021	320	-0.00243093224688273	0.00243093224688273	20.829199864186	2
821	92.695	237.75	1.022	5.11796292348925	11.1458243519552	321	-0.0617456790708086	0.0617456790708086	20.8909455432568	2
822	88.968	231.54	1.0347	5.17970860256006	11.0840786728844	322	0.0641766113176914	0.0641766113176914	20.9551221545745	2
823	84.772	239.74	1.0215	5.11553199124236	11.1482552842021	323	-0.225590512510674	0.225590512510674	21.1807126670852	2
824	86.585	240.65	1.0679	5.34112250375304	10.9226647716914	324	0.0972372898752898	0.0972372898752898	21.2779499569605	2
825	107.47	238.49	1.0479	5.24388521387775	11.0199020615667	325	0.0641766113176931	0.0641766113176931	21.3421265682782	2
826	103.95	240.45	1.0347	5.17970860256006	11.0840786728844	326	-0.0948063576284088	0.0948063576284088	21.4369329259066	2
827	102.58	241.21	1.0542	5.27451496018846	10.989272315256	327	0.0923754253815261	0.0923754253815261	21.5293083512881	2
828	86.992	246.44	1.0352	5.18213953480694	11.0816477406375	328	0.0500772042857758	0.0500772042857758	21.5793855555739	2
829	84.108	246.18	1.0249	5.13206233052116	11.1317249449233	329	-0.0165303392788019	0.0165303392788019	21.5959158948527	2
830	91.746	244.06	1.0283	5.14859266979996	11.1151946056445	330	-0.104530086615936	0.104530086615936	21.7004459814686	2
831	87.251	236.07	1.0498	5.2531227564159	11.0106645190285	331	0.0262540682663275	0.0262540682663275	21.7267000497349	2
832	88.936	233.86	1.0444	5.22686868814957	11.0369185872949	332	-0.593633654688649	0.593633654688649	22.3203337044236	2
833	138.63	252.43	1.1665	5.82050234283822	10.4432849326062	333	0.0520219500832813	0.0520219500832813	22.3723556545069	2
834	146.1	250.03	1.1558	5.76848039275494	10.4953068826895	334	-0.0972372898752898	0.0972372898752898	22.4695929443822	2
835	144.19	240.76	1.1758	5.86571768263023	10.3980695928142	335	0.0690384758114551	0.0690384758114551	22.5386314201936	2
836	138.13	241.99	1.1616	5.79667920681877	10.4671080686257	336	0.00923754253815368	0.00923754253815368	22.5478689627318	2
837	135.26	243.92	1.1597	5.78744166428062	10.4763456111638	337	0.280043394840835	0.280043394840835	22.8279123575726	2
838	122.95	241.99	1.1021	5.50739826943979	10.7563890060046	338	-0.130297968432888	0.130297968432888	22.9582103260055	2
839	124.91	236.01	1.1289	5.63769623787267	10.6260910375718	339	0.123491358141619	0.123491358141619	23.0817016841471	2
840	117.68	237.15	1.1035	5.51420487973106	10.7495823957134	340	0.0831378828433724	0.0831378828433724	23.1648395669905	2
841	121.98	238.13	1.0864	5.43106699688768	10.8327202785567	341	-0.356374667392938	0.356374667392938	23.5212142343834	2
842	129.76	244.25	1.1597	5.78744166428062	10.4763456111638	342	0.0452153397920085	0.0452153397920085	23.5664295741754	2
843	139.32	236.35	1.1504	5.74222632448861	10.5215609509558	343	0.144883561914185	0.144883561914185	23.7113131360896	2
844	137.15	237.67	1.1206	5.59734276257443	10.66644451287	344	-0.246982716283238	0.246982716283238	23.9582958523729	2
845	139.69	248.76	1.1714	5.84432547885767	10.4194617965868	345	0.201767376491228	0.201767376491228	24.1600632288641	2
846	129.99	254.4	1.1299	5.64255810236644	10.621229173078	346	-0.135159832926655	0.135159832926655	24.2952230617907	2
847	140.44	234.86	1.1577	5.77771793529309	10.4860693401513	347	-0.0666075435645723	0.0666075435645723	24.3618306053553	2
848	141.42	242.51	1.1714	5.84432547885767	10.4194617965868	348	0.0354916108044812	0.0354916108044812	24.3973222161598	2
849	137.26	235.08	1.1641	5.80883386805319	10.4549534073912	349	-0.123491358141621	0.123491358141621	24.5208135743014	2
850	145.17	241.8	1.1895	5.9323252261948	10.3314620492496	350	-0.0092375425381519	0.0092375425381519	24.5300511168396	2
851	154.59	245.11	1.1914	5.94156276873296	10.3222245067115	351	-0.116198561400973	0.116198561400973	24.6462496782405	2
852	158.07	247.74	1.2153	6.05776133013393	10.2060259453105	352	0.111336696907209	0.111336696907209	24.7575863751477	2
853	155.81	242.88	1.1924	5.94642463322672	10.3173626422177	353	0.0189612715256811	0.0189612715256811	24.7765476466734	2
854	162.35	247.35	1.1885	5.92746336170104	10.3363239137434	354	-0.0972372898752916	0.0972372898752916	24.8737849365487	2
855	167.44	253.34	1.2085	6.02470065157633	10.2390866238681	355	-0.0641766113176914	0.0641766113176914	24.9379615478664	2
856	162.67	249.94	1.2217	6.08887726289402	10.1749100125504	356	-0.0092375425381519	0.0092375425381519	24.9471990904046	2
857	159.57	266.06	1.2236	6.09811480543218	10.1656724700123	357	-0.180375172718664	0.180375172718664	25.1275742631232	2
858	162.3	265.2	1.2607	6.27848997815084	9.98529729729359	358	0.177944240471781	0.177944240471781	25.305518503595	2
859	161.96	269.65	1.2241	6.10054573767906	10.1632415377654	359	-0.0972372898752898	0.0972372898752898	25.4027557934703	2
860	161.09	279.44	1.2441	6.19778302755435	10.0660042478901	360	0.348595684202916	0.348595684202916	25.7513514776732	2
861	149.76	272.98	1.1724	5.84918734335143	10.414599932093	361	0.00729279674064642	0.00729279674064642	25.7586442744139	2
862	149.32	270.46	1.1709	5.84189454661078	10.4218927288336	362	-0.394297210444304	0.394297210444304	26.1529414848582	2
863	157.13	278.01	1.252	6.23619175705509	10.0275955183893	363	0.138076951622914	0.138076951622914	26.2910184364811	2
864	156.83	275.85	1.2236	6.09811480543218	10.1656724700123	364	-0.17113763018051	0.17113763018051	26.4621560666616	2
865	166.69	272.34	1.2588	6.26925243561269	9.99453483983175	365	-0.137590765173538	0.137590765173538	26.5997468318351	2
866	176.39	276.89	1.2871	6.40684320078622	9.85694407465821	366	-0.109391951109702	0.109391951109702	26.7091387829448	2
867	193.15	279.27	1.3096	6.51623515189593	9.74755212354851	367	0.0593147468239277	0.0593147468239277	26.7684535297688	2
868	186.38	276.37	1.2974	6.456920405072	9.80686687037243	368	0.0904306795840206	0.0904306795840206	26.8588842093528	2
869	192.11	273.36	1.2788	6.36648972548798	9.89729754995646	369	-0.0928616118309034	0.0928616118309034	26.9517458211837	2
870	191.51	277.33	1.2979	6.45935133731888	9.80443593812555	370	-0.0636904248683141	0.0636904248683141	27.015436246052	2
871	193.02	278.49	1.311	6.5230417621872	9.74074551325724	371	0.220728648016909	0.220728648016909	27.2361648940689	2
872	167.92	269.71	1.2656	6.30231311417029	9.96147416127415	372	0.0330606785576002	0.0330606785576002	27.2692255726265	2
873	183.67	278.02	1.2588	6.26925243561269	9.99453483983175	373	-0.0281988140638347	0.0281988140638347	27.2974243866903	2
874	184.1	270.58	1.2646	6.29745124967652	9.96633602576791	374	-0.168706697933629	0.168706697933629	27.466131084624	2
875	194.57	277.14	1.2993	6.46615794761015	9.79762932783428	375	0.0495910178363985	0.0495910178363985	27.5157221024604	2
876	191.25	272	1.2891	6.41656692977375	9.84722034567068	376	-0.00243093224688451	0.00243093224688451	27.5181530347073	2
877	190.77	271.78	1.2896	6.41899786202063	9.8447894134238	377	-0.0568838145770432	0.0568838145770432	27.5750368492843	2
878	187.74	263.31	1.3013	6.47588167659768	9.78790559884675	378	0.318452124341576	0.318452124341576	27.8934889736259	2
879	186.36	255.42	1.2358	6.1574295522561	10.1063577231883	379	-0.0189612715256811	0.0189612715256811	27.9124502451516	2
880	183.73	247.62	1.2397	6.17639082378178	10.0873964516626	380	-0.232883309251321	0.232883309251321	28.1453335544029	2
881	183.42	241.85	1.2876	6.40927413303311	9.85451314241133	381	-0.0238231360194483	0.0238231360194483	28.1691566904223	2
882	180.83	240.23	1.2925	6.43309726905255	9.83069000639188	382	-0.0807069505964897	0.0807069505964897	28.2498636410188	2
883	184.37	232.51	1.3091	6.51380421964904	9.74998305579539	383	0.206629240984991	0.206629240984991	28.4564928820038	2
884	176.38	243.1	1.2666	6.30717497866405	9.95661229678038	384	0.1424526296673	0.1424526296673	28.5989455116711	2
885	174.39	239.03	1.2373	6.16472234899675	10.0990649264477	385	0.220728648016912	0.220728648016912	28.819674159688	2
886	175.17	232.87	1.1919	5.94399370097984	10.3197935744646	386	0.0923754253815243	0.0923754253815243	28.9120495850695	2
887	176.89	232.81	1.1729	5.85161827559831	10.4121689998461	387	-0.0850826286408779	0.0850826286408779	28.9971322137104	2
888	177.7	235.34	1.1904	5.93670090423919	10.3270863712052	388	-0.313590259847814	0.313590259847814	29.3107224735582	2
889	181.05	235.65	1.2549	6.25029116408701	10.0134961113574	389	-0.234828055048826	0.234828055048826	29.5455505286071	2
890	183.91	231.59	1.3032	6.48511921913583	9.7786680563086	390	-0.0879997473371379	0.0879997473371379	29.6335502759442	2
891	186.64	231.46	1.3213	6.57311896647297	9.69066830897146	391	0.232883309251321	0.232883309251321	29.8664335851955	2
892	183.18	230.32	1.2734	6.34023565722165	9.92355161822278	392	-0.0879997473371379	0.0879997473371379	29.9544333325327	2
893	180.95	241.23	1.2915	6.42823540455879	9.83555187088565	393	0.0666075435645741	0.0666075435645741	30.0210408760972	2
894	189.86	232.74	1.2778	6.36162786099421	9.90215941445022	394	0.348595684202918	0.348595684202918	30.3696365603001	2
895	194.78	232.35	1.2061	6.0130321767913	10.2507550986531	395	-0.396241956241809	0.396241956241809	30.765878516542	2
896	189.77	233.68	1.2876	6.40927413303311	9.85451314241133	396	0.246982716283238	0.246982716283238	31.0128612328252	2
897	180.35	236.09	1.2368	6.16229141674987	10.1014958586946	397	0.0189612715256793	0.0189612715256793	31.0318225043509	2
898	168.55	244.65	1.2329	6.14333014522419	10.1204571302202	398	0.0427844075451294	0.0427844075451294	31.074606911896	2
899	169.78	243.03	1.2241	6.10054573767906	10.1632415377654	399	0.229966190555063	0.229966190555063	31.3045731024511	2
900	149	258.85	1.1768	5.870579547124	10.3932077283204	400	-0.165789579237371	0.165789579237371	31.4703626816884	2
901	148.87	265.25	1.2109	6.03636912636137	10.2274181490831	401	0.132728900679771	0.132728900679771	31.6030915823682	2
902	149.3	262	1.1836	5.90364022568159	10.3601470497628	402	0.0189612715256828	0.0189612715256828	31.6220528538939	2
903	157.32	251.72	1.1797	5.88467895415591	10.3791083212885	403	-0.0568838145770449	0.0568838145770449	31.6789366684709	2
904	155.49	256.08	1.1914	5.94156276873296	10.3222245067115	404	-0.0311159327600929	0.0311159327600929	31.710052601231	2
905	160.68	261.51	1.1978	5.97267870149305	10.2911085739514	405	-0.0520219500832813	0.0520219500832813	31.7620745513143	2
906	148.9	252.55	1.2085	6.02470065157633	10.2390866238681	406	0.287336191581485	0.287336191581485	32.0494107428958	2
907	140.26	256.28	1.1494	5.73736445999485	10.5264228154496	407	-0.116198561400973	0.116198561400973	32.1656093042968	2
908	140.45	262.84	1.1733	5.85356302139582	10.4102242540486	408	0.0379225430513639	0.0379225430513639	32.2035318473481	2
909	143.51	255.9	1.1655	5.81564047834446	10.4481467971	409	-0.0238231360194483	0.0238231360194483	32.2273549833676	2
910	139.03	248.58	1.1704	5.8394636143639	10.4243236610805	410	0.211004919029381	0.211004919029381	32.438359902397	2
911	134.23	237.58	1.127	5.62845869533452	10.6353285801099	411	-0.225104326061297	0.225104326061297	32.6634642284583	2
912	128.38	247.97	1.1733	5.85356302139582	10.4102242540486	412	0.00923754253815368	0.00923754253815368	32.6727017709964	2
913	132.58	247.27	1.1714	5.84432547885767	10.4194617965868	413	0.218297715770026	0.218297715770026	32.8909994867664	2
914	129.8	250.37	1.1265	5.62602776308764	10.6377595123568	414	-0.199336444244345	0.199336444244345	33.0903359310108	2
915	137.29	269.44	1.1675	5.82536420733198	10.4384230681124	415	-0.0471600855895158	0.0471600855895158	33.1374960166003	2
916	140.62	263.11	1.1772	5.8725242929215	10.3912629825229	416	-0.0904306795840206	0.0904306795840206	33.2279266961843	2
917	134.85	265.58	1.1958	5.96295497250552	10.3008323029389	417	0.391866278197421	0.391866278197421	33.6197929743817	2
918	137.8	277.88	1.1152	5.5710886943081	10.6926985811363	418	-0.118629493647854	0.118629493647854	33.7384224680296	2
919	133.78	276.29	1.1396	5.68971818795595	10.5740690874885	419	0.0923754253815261	0.0923754253815261	33.8307978934111	2
920	135.95	277.95	1.1206	5.59734276257443	10.66644451287	420	-0.339358141664764	0.339358141664764	34.1701560350759	2
921	145.57	266.57	1.1904	5.93670090423919	10.3270863712052	421	0.391380091748044	0.391380091748044	34.5615361268239	2
922	128.49	254.68	1.1099	5.54532081249115	10.7184664629533	422	0.237745173745086	0.237745173745086	34.799281300569	2
923	122.82	247.97	1.061	5.30757563874606	10.9562116366984	423	-0.43465068574255	0.43465068574255	35.2339319863116	2
924	126.19	248.14	1.1504	5.74222632448861	10.5215609509558	424	0.177944240471783	0.177944240471783	35.4118762267833	2
925	134.42	239.31	1.1138	5.56428208401683	10.6995051914276	425	-0.294142801872754	0.294142801872754	35.7060190286561	2
926	141.98	232.15	1.1743	5.85842488588958	10.4053623895548	426	0.0568838145770449	0.0568838145770449	35.7629028432331	2
927	149.68	237.02	1.1626	5.80154107131254	10.4622462041319	427	-0.0403534752982466	0.0403534752982466	35.8032563185314	2
928	130.6	232.03	1.1709	5.84189454661078	10.4218927288336	428	0.512926704092159	0.512926704092159	36.3161830226235	2
929	105.88	231.39	1.0654	5.32896784251863	10.9348194329258	429	0.075845086102726	0.075845086102726	36.3920281087263	2
930	96.142	235.92	1.0498	5.2531227564159	11.0106645190285	430	0.151690172205454	0.151690172205454	36.5437182809317	2
931	83.205	249.1	1.0186	5.10143258421045	11.162354691234	431	0.00486186449376369	0.00486186449376369	36.5485801454255	2
932	85.755	250.19	1.0176	5.09657071971668	11.1672165557277	432	-0.0140994070319156	0.0140994070319156	36.5626795524574	2
933	77.391	253.64	1.0205	5.1106701267486	11.1531171486958	433	0	0	36.5626795524574	2
934	80.264	261.8	1.0205	5.1106701267486	11.1531171486958	434	-0.0116684747850364	0.0116684747850364	36.5743480272424	2
935	71.598	259.71	1.0229	5.12233860153363	11.1414486739108	435	0.00437567804438821	0.00437567804438821	36.5787237052868	2
936	65.375	263.82	1.022	5.11796292348925	11.1458243519552	436	0.00972372898752916	0.00972372898752916	36.5884474342744	2
937	71.431	271.39	1.02	5.10823919450172	11.1555480809427	437	-0.0807069505964897	0.0807069505964897	36.6691543848709	2
938	84.729	274.2	1.0366	5.18894614509821	11.0748411303462	438	-0.0311159327600947	0.0311159327600947	36.7002703176309	2
939	111	258.97	1.043	5.2200620778583	11.0437251975861	439	-0.0165303392787983	0.0165303392787983	36.7168006569097	2
940	109.66	258.09	1.0464	5.2365924171371	11.0271948583073	440	-0.166275765686748	0.166275765686748	36.8830764225965	2
941	106.46	262.45	1.0806	5.40286818282385	10.8609190926206	441	0.237745173745086	0.237745173745086	37.1208215963416	2
942	100.49	254.38	1.0317	5.16512300907876	11.0986642663657	442	-0.00972372898752916	0.00972372898752916	37.1305453253291	2
943	88.284	230.92	1.0337	5.17484673806629	11.0889405373781	443	-0.0452153397920103	0.0452153397920103	37.1757606651211	2
944	88.976	235.96	1.043	5.2200620778583	11.0437251975861	444	0.097723476324667	0.097723476324667	37.2734841414458	2
945	68.067	246.98	1.0229	5.12233860153363	11.1414486739108	445	-0.0121546612344119	0.0121546612344119	37.2856388026802	2
946	63.05	246.28	1.0254	5.13449326276805	11.1292940126764	446	0.0262540682663293	0.0262540682663293	37.3118928709465	2
947	62.667	252.01	1.02	5.10823919450172	11.1555480809427	447	-0.00729279674064642	0.00729279674064642	37.3191856676872	2
948	55.806	241.18	1.0215	5.11553199124236	11.1482552842021	448	0.00729279674064642	0.00729279674064642	37.3264784644278	2
949	51.099	240.21	1.02	5.10823919450172	11.1555480809427	449	0.00486186449376547	0.00486186449376547	37.3313403289216	2
950	44.063	244.24	1.019	5.10337733000795	11.1604099454365	450	-0.00486186449376547	0.00486186449376547	37.3362021934153	2
951	29.717	253.22	1.02	5.10823919450172	11.1555480809427	451	-0.0140994070319174	0.0140994070319174	37.3503016004473	2
952	33.873	259.43	1.0229	5.12233860153363	11.1414486739108	452	-0.00486186449376547	0.00486186449376547	37.355163464941	2
953	51.883	262.41	1.0239	5.1272004660274	11.136586809417	453	0.0165303392788019	0.0165303392788019	37.3716938042198	2
954	42.989	277.54	1.0205	5.1106701267486	11.1531171486958	454	-0.00243093224688273	0.00243093224688273	37.3741247364667	2
955	52.979	263.96	1.021	5.11310105899548	11.150686216449	455	-0.0238231360194465	0.0238231360194465	37.3979478724862	2
956	67.905	257.95	1.0259	5.13692419501493	11.1268630804295	456	0.0238231360194465	0.0238231360194465	37.4217710085056	2
957	63.655	261.91	1.021	5.11310105899548	11.150686216449	457	-0.00486186449376547	0.00486186449376547	37.4266328729994	2
958	60.399	260.01	1.022	5.11796292348925	11.1458243519552	458	-0.00437567804438821	0.00437567804438821	37.4310085510438	2
959	72.243	255.82	1.0229	5.12233860153363	11.1414486739108	459	-0.0739003403052205	0.0739003403052205	37.504908891349	2
960	83.732	262.62	1.0381	5.19623894183886	11.0675483336056	460	0.075845086102726	0.075845086102726	37.5807539774517	2
961	91.287	252.03	1.0225	5.12039385573613	11.1433934197083	461	-0.0116684747850329	0.0116684747850329	37.5924224522367	2
962	84.204	249.23	1.0249	5.13206233052116	11.1317249449233	462	-0.0996682221221761	0.0996682221221761	37.6920906743589	2
963	85.242	263.31	1.0454	5.23173055264334	11.0320567228011	463	0.0452153397920121	0.0452153397920121	37.7373060141509	2
964	89.094	233.79	1.0361	5.18651521285133	11.0772720625931	464	-0.185237037212428	0.185237037212428	37.9225430513634	2
965	109.47	267.74	1.0742	5.37175225006375	10.8920350253807	465	0.0709832216089605	0.0709832216089605	37.9935262729723	2
966	114.69	266.06	1.0596	5.30076902845479	10.9630182469896	466	-0.0996682221221725	0.0996682221221725	38.0931944950945	2
967	106.45	267.98	1.0801	5.40043725057697	10.8633500248675	467	-0.237258987295709	0.237258987295709	38.3304534823902	2
968	128.26	277.1	1.1289	5.63769623787267	10.6260910375718	468	-0.0904306795840206	0.0904306795840206	38.4208841619742	2
969	127.42	270.68	1.1475	5.72812691745669	10.5356603579877	469	-0.0213922037725638	0.0213922037725638	38.4422763657468	2
970	120.16	273.17	1.1519	5.74951912122926	10.5142681542152	470	0.501258229307123	0.501258229307123	38.9435345950539	2
971	101.35	271.29	1.0488	5.24826089192214	11.0155263835223	471	0.00923754253815368	0.00923754253815368	38.9527721375921	2
972	99.078	272.02	1.0469	5.23902334938398	11.0247639260604	472	0.135646019376031	0.135646019376031	39.0884181569681	2
973	94.526	267.95	1.019	5.10337733000795	11.1604099454365	473	-0.00243093224688451	0.00243093224688451	39.090849089215	2
974	88.937	258.42	1.0195	5.10580826225484	11.1579790131896	474	0.00437567804438999	0.00437567804438999	39.0952247672594	2
975	85.622	248.02	1.0186	5.10143258421045	11.162354691234	475	0.0170165257281756	0.0170165257281756	39.1122412929875	2
976	98.324	235.14	1.0151	5.08441605848227	11.1793712169622	476	-0.0476462720388913	0.0476462720388913	39.1598875650264	2
977	71.446	231.34	1.0249	5.13206233052116	11.1317249449233	477	0.00486186449376191	0.00486186449376191	39.1647494295202	2
978	55.696	231.12	1.0239	5.1272004660274	11.136586809417	478	0.00486186449376547	0.00486186449376547	39.169611294014	2
979	73.705	231.2	1.0229	5.12233860153363	11.1414486739108	479	-0.00243093224688273	0.00243093224688273	39.1720422262608	2
980	77.658	236.99	1.0234	5.12476953378052	11.1390177416639	480	0.0116684747850364	0.0116684747850364	39.1837107010459	2
981	76.793	240.25	1.021	5.11310105899548	11.150686216449	481	0.0140994070319156	0.0140994070319156	39.1978101080778	2
982	75.116	247.83	1.0181	5.09900165196356	11.1647856234809	482	-0.111336696907205	0.111336696907205	39.309146804985	2
983	79.934	243.79	1.041	5.21033834887077	11.0534489265737	483	0.0972372898752898	0.0972372898752898	39.4063840948603	2
984	76.995	260.61	1.021	5.11310105899548	11.150686216449	484	0.00243093224688273	0.00243093224688273	39.4088150271072	2
985	80.417	271.36	1.0205	5.1106701267486	11.1531171486958	485	0.00243093224688096	0.00243093224688096	39.4112459593541	2
986	77	274.17	1.02	5.10823919450172	11.1555480809427	486	-0.00729279674064642	0.00729279674064642	39.4185387560947	2
987	91.43	265.15	1.0215	5.11553199124236	11.1482552842021	487	-0.353457548696682	0.353457548696682	39.7719963047914	2
988	109.48	262.99	1.0942	5.46898953993905	10.7947977355054	488	-0.119115680097231	0.119115680097231	39.8911119848886	2
989	117.33	260.55	1.1187	5.58810522003628	10.6756820554082	489	0.0573700010264204	0.0573700010264204	39.948481985915	2
990	123.66	260.49	1.1069	5.53073521900985	10.7330520564346	490	-0.135646019376029	0.135646019376029	40.0841280052911	2
991	127.51	257.73	1.1348	5.66638123838589	10.5974060370585	491	0.292198056075247	0.292198056075247	40.3763260613663	2
992	107.3	267.96	1.0747	5.37418318231064	10.8896040931338	492	0.0262540682663293	0.0262540682663293	40.4025801296326	2
993	100.28	270.09	1.0693	5.34792911404431	10.9158581614001	493	0.182806104965547	0.182806104965547	40.5853862345982	2
994	89.649	276.07	1.0317	5.16512300907876	11.0986642663657	494	0.0471600855895158	0.0471600855895158	40.6325463201877	2
995	82.632	272.13	1.022	5.11796292348925	11.1458243519552	495	-0.154121104452335	0.154121104452335	40.78666742464	2
996	90.813	271.78	1.0537	5.27208402794158	10.9917032475029	496	0.0641766113176914	0.0641766113176914	40.8508440359577	2
997	106.45	249.31	1.0405	5.20790741662389	11.0558798588205	497	-0.130784154882265	0.130784154882265	40.98162819084	2
998	115.97	256.26	1.0674	5.33869157150616	10.9250957039383	498	-0.215866783523145	0.215866783523145	41.1974949743631	2
999	119.13	252.57	1.1118	5.5545583550293	10.7092289204151	499	-0.047646272038893	0.047646272038893	41.245141246402	2
1000	123.68	249.47	1.1216	5.60220462706819	10.6615826483762	500	NA	NA	NA	2
1001	160.72	259.11	1.2383	6.16958421349051	10.0942030619539	1	0.23968991954259	0.23968991954259	0.23968991954259	3
1002	151.62	259.3	1.189	5.92989429394792	10.3338929814965	2	-0.121060425894736	0.121060425894736	0.360750345437326	3
1003	153.36	263.32	1.2139	6.05095471984266	10.2128325556018	3	-0.0281988140638347	0.0281988140638347	0.388949159501161	3
1004	152.5	269.45	1.2197	6.07915353390649	10.1846337415379	4	-0.00243093224688273	0.00243093224688273	0.391380091748044	3
1005	154.12	263.4	1.2202	6.08158446615338	10.1822028092911	5	0.173082375978018	0.173082375978018	0.564462467726061	3
1006	141.23	264.39	1.1846	5.90850209017536	10.3552851852691	6	0.0121546612344119	0.0121546612344119	0.576617128960473	3
1007	142.9	273.56	1.1821	5.89634742894095	10.3674398465035	7	-0.102099154369055	0.102099154369055	0.678716283329528	3
1008	147.48	276.64	1.2031	5.99844658331	10.2653406921344	8	0.268374920055802	0.268374920055802	0.94709120338533	3
1009	139.7	276.69	1.1479	5.7300716632542	10.5337156121902	9	0.0593147468239277	0.0593147468239277	1.00640595020926	3
1010	129.57	252.12	1.1357	5.67075691643027	10.5930303590142	10	-0.185237037212429	0.185237037212429	1.19164298742169	3
1011	133.31	254.38	1.1738	5.8559939536427	10.4077933218017	11	0.0140994070319174	0.0140994070319174	1.2057423944536	3
1012	132.03	267	1.1709	5.84189454661078	10.4218927288336	12	0.0758450861027278	0.0758450861027278	1.28158748055633	3
1013	129.81	267.6	1.1553	5.76604946050806	10.4977378149364	13	0.0145855934812928	0.0145855934812928	1.29617307403763	3
1014	130.06	278.53	1.1523	5.75146386702677	10.5123234084177	14	0.0165303392787983	0.0165303392787983	1.31270341331642	3
1015	121.4	271.18	1.1489	5.73493352774797	10.5288537476965	15	0.166275765686748	0.166275765686748	1.47897917900317	3
1016	111.23	270.43	1.1147	5.56865776206122	10.6951295133832	16	0.189612715256816	0.189612715256816	1.66859189425999	3
1017	102.59	269.92	1.0757	5.3790450468044	10.88474222864	17	0.0213922037725656	0.0213922037725656	1.68998409803255	3
1018	100.39	274.86	1.0713	5.35765284303184	10.9061344324126	18	-0.118629493647855	0.118629493647855	1.80861359168041	3
1019	103.6	274.39	1.0957	5.47628233667969	10.7875049387647	19	0.0427844075451276	0.0427844075451276	1.85139799922554	3
1020	108.3	264.28	1.0869	5.43349792913456	10.8302893463099	20	0.132728900679771	0.132728900679771	1.98412689990531	3
1021	100.63	266.72	1.0596	5.30076902845479	10.9630182469896	21	-0.0165303392787983	0.0165303392787983	2.00065723918411	3
1022	99.794	266.05	1.063	5.31729936773359	10.9464879077108	22	-0.0165303392788001	0.0165303392788001	2.01718757846291	3
1023	95.27	265.14	1.0664	5.33382970701239	10.929957568432	23	0.130297968432888	0.130297968432888	2.14748554689579	3
1024	88.225	251.62	1.0396	5.2035317385795	11.0602555368649	24	0.0359777972538602	0.0359777972538602	2.18346334414965	3
1025	105.94	241.74	1.0322	5.16755394132564	11.0962333341188	25	-0.190098901706193	0.190098901706193	2.37356224585585	3
1026	105.84	236.24	1.0713	5.35765284303184	10.9061344324126	26	-0.325258734632849	0.325258734632849	2.6988209804887	3
1027	118.6	235.91	1.1382	5.68291157766468	10.5808756977797	27	0.0335468650069757	0.0335468650069757	2.73236784549567	3
1028	119.06	235.44	1.1313	5.64936471265771	10.6144225627867	28	-0.166275765686747	0.166275765686747	2.89864361118242	3
1029	134.94	240.61	1.1655	5.81564047834446	10.4481467971	29	0.0165303392787983	0.0165303392787983	2.91517395046122	3
1030	133.27	239.37	1.1621	5.79911013906566	10.4646771363788	30	-0.220728648016909	0.220728648016909	3.13590259847813	3
1031	145.37	232.6	1.2075	6.01983878708257	10.2439484883619	31	0.147314494161066	0.147314494161066	3.28321709263919	3
1032	138.75	233.7	1.1772	5.8725242929215	10.3912629825229	32	0.182806104965547	0.182806104965547	3.46602319760474	3
1033	137.5	230.03	1.1396	5.68971818795595	10.5740690874885	33	-0.0879997473371397	0.0879997473371397	3.55402294494188	3
1034	130.95	230.52	1.1577	5.77771793529309	10.4860693401513	34	0.177944240471783	0.177944240471783	3.73196718541366	3
1035	125.45	233.1	1.1211	5.59977369482131	10.6640135806231	35	0.116198561400973	0.116198561400973	3.84816574681463	3
1036	118.27	243.51	1.0972	5.48357513342034	10.7802121420241	36	-0.151690172205456	0.151690172205456	3.99985591902009	3
1037	115.05	245.93	1.1284	5.63526530562579	10.6285219698186	37	0.249413648530123	0.249413648530123	4.24926956755021	3
1038	111.12	258.87	1.0771	5.38585165709567	10.8779356183488	38	-0.209060173231876	0.209060173231876	4.45832974078209	3
1039	125.74	255.67	1.1201	5.59491183032755	10.6688754451169	39	-0.223159580263792	0.223159580263792	4.68148932104588	3
1040	129.2	257.95	1.166	5.81807141059134	10.4457158648531	40	0.00243093224688273	0.00243093224688273	4.68392025329276	3
1041	129.22	242.88	1.1655	5.81564047834446	10.4481467971	41	0.146828307711688	0.146828307711688	4.83074856100445	3
1042	131.26	239.6	1.1353	5.66881217063277	10.5949751048117	42	-0.11376762915409	0.11376762915409	4.94451619015854	3
1043	126.99	245.9	1.1587	5.78257979978686	10.4812074756576	43	0.154121104452335	0.154121104452335	5.09863729461087	3
1044	122.35	249.54	1.127	5.62845869533452	10.6353285801099	44	0.125922290388502	0.125922290388502	5.22455958499938	3
1045	117.03	239.83	1.1011	5.50253640494602	10.7612508704984	45	-0.137590765173535	0.137590765173535	5.36215035017291	3
1046	116.69	236.39	1.1294	5.64012717011956	10.6236601053249	46	0.17113763018051	0.17113763018051	5.53328798035342	3
1047	111.16	235.08	1.0942	5.46898953993905	10.7947977355054	47	-0.220728648016909	0.220728648016909	5.75401662837033	3
1048	129.28	234.62	1.1396	5.68971818795595	10.5740690874885	48	0.310673141151552	0.310673141151552	6.06468976952188	3
1049	106.51	235.87	1.0757	5.3790450468044	10.88474222864	49	0.0544528823301622	0.0544528823301622	6.11914265185204	3
1050	102.5	249.83	1.0645	5.32459216447424	10.9391951109702	50	0.00243093224688273	0.00243093224688273	6.12157358409893	3
1051	100.61	267.75	1.064	5.32216123222736	10.9416260432171	51	0.0525081365326567	0.0525081365326567	6.17408172063158	3
1052	93.275	270.81	1.0532	5.2696530956947	10.9941341797497	52	-0.161413901192983	0.161413901192983	6.33549562182457	3
1053	95.553	274.72	1.0864	5.43106699688768	10.8327202785567	53	0.0807069505964932	0.0807069505964932	6.41620257242106	3
1054	93.35	260.63	1.0698	5.35036004629119	10.9134272291532	54	0.108905764660324	0.108905764660324	6.52510833708138	3
1055	86.989	261.78	1.0474	5.24145428163087	11.0223329938136	55	-0.0189612715256811	0.0189612715256811	6.54406960860707	3
1056	96.837	254.75	1.0513	5.26041555315655	11.0033717222879	56	0.0379225430513621	0.0379225430513621	6.58199215165843	3
1057	87.283	251.63	1.0435	5.22249301010518	11.0412942653392	57	0.104530086615938	0.104530086615938	6.68652223827437	3
1058	84.334	248.12	1.022	5.11796292348925	11.1458243519552	58	-0.0238231360194465	0.0238231360194465	6.71034537429381	3
1059	78.25	245.79	1.0269	5.14178605950869	11.1220012159357	59	0.0194474579750583	0.0194474579750583	6.72979283226887	3
1060	72.806	235.24	1.0229	5.12233860153363	11.1414486739108	60	0.00680661029127094	0.00680661029127094	6.73659944256014	3
1061	75.334	234.1	1.0215	5.11553199124236	11.1482552842021	61	0.0311159327600929	0.0311159327600929	6.76771537532023	3
1062	83.863	240.28	1.0151	5.08441605848227	11.1793712169622	62	-0.0145855934812946	0.0145855934812946	6.78230096880153	3
1063	97.121	249.84	1.0181	5.09900165196356	11.1647856234809	63	-0.102099154369053	0.102099154369053	6.88440012317058	3
1064	91.416	257.92	1.0391	5.20110080633262	11.0626864691118	64	-0.0709832216089623	0.0709832216089623	6.95538334477954	3
1065	84.724	273.7	1.0537	5.27208402794158	10.9917032475029	65	-0.0213922037725638	0.0213922037725638	6.97677554855211	3
1066	91.895	272.26	1.0581	5.29347623171415	10.9703110437303	66	0.0165303392787983	0.0165303392787983	6.99330588783091	3
1067	95.234	268.64	1.0547	5.27694589243535	10.9868413830091	67	-0.00243093224688096	0.00243093224688096	6.99573682007779	3
1068	94.624	251.22	1.0552	5.27937682468223	10.9844104507622	68	0.137590765173535	0.137590765173535	7.13332758525132	3
1069	85.41	238.06	1.0269	5.14178605950869	11.1220012159357	69	-0.0233369495700693	0.0233369495700693	7.15666453482139	3
1070	91.191	240.45	1.0317	5.16512300907876	11.0986642663657	70	-0.0831378828433742	0.0831378828433742	7.23980241766477	3
1071	89.855	237.59	1.0488	5.24826089192214	11.0155263835223	71	-0.00243093224688096	0.00243093224688096	7.24223334991165	3
1072	94.887	245.37	1.0493	5.25069182416902	11.0130954512754	72	0.0948063576284071	0.0948063576284071	7.33703970754005	3
1073	91.168	247.39	1.0298	5.15588546654061	11.1079018089038	73	-0.170651443731135	0.170651443731135	7.50769115127119	3
1074	92.655	244.78	1.0649	5.32653691027174	10.9372503651727	74	0.158982968946102	0.158982968946102	7.66667412021729	3
1075	88.76	252	1.0322	5.16755394132564	11.0962333341188	75	-0.213922037725641	0.213922037725641	7.88059615794293	3
1076	104.49	262.41	1.0762	5.38147597905128	10.8823112963931	76	0.106961018862821	0.106961018862821	7.98755717680575	3
1077	97.121	265.35	1.0542	5.27451496018846	10.989272315256	77	0.0165303392788001	0.0165303392788001	8.00408751608455	3
1078	104.07	253.35	1.0508	5.25798462090966	11.0058026545348	78	-0.173082375978019	0.173082375978019	8.17716989206257	3
1079	104.95	260.74	1.0864	5.43106699688768	10.8327202785567	79	-0.0311159327600912	0.0311159327600912	8.20828582482266	3
1080	111.17	262.28	1.0928	5.46218292964778	10.8016043457967	80	-0.11376762915409	0.11376762915409	8.32205345397675	3
1081	111.72	272.24	1.1162	5.57595055880186	10.6878367166426	81	0.0972372898752898	0.0972372898752898	8.41929074385204	3
1082	100.06	276.96	1.0962	5.47871326892657	10.7850740065179	82	0.239689919542592	0.239689919542592	8.65898066339463	3
1083	78.17	269.28	1.0469	5.23902334938398	11.0247639260604	83	0.0807069505964915	0.0807069505964915	8.73968761399113	3
1084	73.726	264.08	1.0303	5.15831639878749	11.1054708766569	84	-0.0238231360194465	0.0238231360194465	8.76351075001057	3
1085	74.747	271.68	1.0352	5.18213953480694	11.0816477406375	85	-0.0140994070319174	0.0140994070319174	8.77761015704249	3
1086	88.339	246.77	1.0381	5.19623894183886	11.0675483336056	86	-0.0923754253815261	0.0923754253815261	8.86998558242402	3
1087	90.634	245.07	1.0571	5.28861436722038	10.9751729082241	87	0.0403534752982448	0.0403534752982448	8.91033905772226	3
1088	97.595	236.01	1.0488	5.24826089192214	11.0155263835223	88	-0.0593147468239259	0.0593147468239259	8.96965380454619	3
1089	90.604	235.01	1.061	5.30757563874606	10.9562116366984	89	-0.00243093224688451	0.00243093224688451	8.97208473679307	3
1090	89.588	232.84	1.0615	5.31000657099295	10.9537807044515	90	0	0	8.97208473679307	3
1091	88.471	236.71	1.0615	5.31000657099295	10.9537807044515	91	0.0641766113176931	0.0641766113176931	9.03626134811076	3
1092	88.026	240.93	1.0483	5.24582995967525	11.0179573157692	92	0.156552036699219	0.156552036699219	9.19281338480998	3
1093	80.588	237.5	1.0161	5.08927792297604	11.1745093524684	93	-0.0427844075451276	0.0427844075451276	9.23559779235511	3
1094	83.17	232.32	1.0249	5.13206233052116	11.1317249449233	94	-0.125922290388502	0.125922290388502	9.36152008274361	3
1095	93.953	234.31	1.0508	5.25798462090966	11.0058026545348	95	-0.0165303392788001	0.0165303392788001	9.37805042202241	3
1096	100.45	244.87	1.0542	5.27451496018846	10.989272315256	96	-0.0213922037725638	0.0213922037725638	9.39944262579498	3
1097	102.2	230.98	1.0586	5.29590716396103	10.9678801114834	97	-0.0165303392788001	0.0165303392788001	9.41597296507378	3
1098	101.42	232.42	1.062	5.31243750323983	10.9513497722046	98	-0.111822883356584	0.111822883356584	9.52779584843036	3
1099	108.2	235.59	1.085	5.42426038659641	10.839526888848	99	-0.108905764660324	0.108905764660324	9.63670161309069	3
1100	116.41	250.85	1.1074	5.53316615125674	10.7306211241877	100	0.0213922037725638	0.0213922037725638	9.65809381686325	3
1101	108.57	252.3	1.103	5.51177394748417	10.7520133279603	101	-0.0213922037725638	0.0213922037725638	9.67948602063581	3
1102	117.25	254.21	1.1074	5.53316615125674	10.7306211241877	102	-0.149745426407948	0.149745426407948	9.82923144704376	3
1103	128.13	250.12	1.1382	5.68291157766468	10.5808756977797	103	-0.215866783523145	0.215866783523145	10.0450982305669	3
1104	153.51	231.54	1.1826	5.89877836118783	10.3650089142566	104	0.0354916108044812	0.0354916108044812	10.0805898413714	3
1105	161.2	234.17	1.1753	5.86328675038335	10.4005005250611	105	0.0140994070319174	0.0140994070319174	10.0946892484033	3
1106	158.62	234.33	1.1724	5.84918734335143	10.414599932093	106	-0.177944240471781	0.177944240471781	10.2726334888751	3
1107	160.14	247.39	1.209	6.02713158382321	10.2366556916212	107	-0.284905259334602	0.284905259334602	10.5575387482097	3
1108	176.51	254.96	1.2676	6.31203684315781	9.95175043228662	108	0.0568838145770449	0.0568838145770449	10.6144225627867	3
1109	178.97	253.98	1.2559	6.25515302858077	10.0086342468637	109	-0.00194474579750548	0.00194474579750548	10.6163673085842	3
1110	173.15	252.59	1.2563	6.25709777437828	10.0066895010662	110	0.025767881816952	0.025767881816952	10.6421351904012	3
1111	171.94	251.47	1.251	6.23132989256132	10.0324573828831	111	-0.0116684747850364	0.0116684747850364	10.6538036651862	3
1112	172.05	263.14	1.2534	6.24299836734636	10.0207889080981	112	0.0165303392788019	0.0165303392788019	10.670334004465	3
1113	170.82	273.14	1.25	6.22646802806756	10.0373192473769	113	0.00729279674064642	0.00729279674064642	10.6776268012057	3
1114	165.76	277.54	1.2485	6.21917523132691	10.0446120441175	114	-0.0690384758114568	0.0690384758114568	10.7466652770171	3
1115	177.37	269.01	1.2627	6.28821370713837	9.97557356830606	115	0.00486186449376369	0.00486186449376369	10.7515271415109	3
1116	174.82	266.49	1.2617	6.2833518426446	9.98043543279983	116	-0.104530086615936	0.104530086615936	10.8560572281268	3
1117	186.05	235.61	1.2832	6.38788192926054	9.87590534618389	117	0.0782760183496087	0.0782760183496087	10.9343332464764	3
1118	191.06	233.64	1.2671	6.30960591091093	9.9541813645335	118	-0.073414153855845	0.073414153855845	11.0077474003323	3
1119	189.2	247.54	1.2822	6.38302006476678	9.88076721067766	119	-0.00486186449376369	0.00486186449376369	11.0126092648261	3
1120	187.08	257.19	1.2832	6.38788192926054	9.87590534618389	120	0.0520219500832795	0.0520219500832795	11.0646312149093	3
1121	177.67	257.79	1.2725	6.33585997917726	9.92792729626717	121	0	0	11.0646312149093	3
1122	178.47	259.07	1.2725	6.33585997917726	9.92792729626717	122	-0.0568838145770449	0.0568838145770449	11.1215150294864	3
1123	190	266.75	1.2842	6.39274379375431	9.87104348169013	123	0	0	11.1215150294864	3
1124	191.79	245.82	1.2842	6.39274379375431	9.87104348169013	124	0.0549390687795395	0.0549390687795395	11.1764540982659	3
1125	192.05	235.03	1.2729	6.33780472497477	9.92598255046967	125	0.0281988140638347	0.0281988140638347	11.2046529123297	3
1126	184.57	231.22	1.2671	6.30960591091093	9.9541813645335	126	-0.0831378828433742	0.0831378828433742	11.2877907951731	3
1127	187.47	249.84	1.2842	6.39274379375431	9.87104348169013	127	0.0311159327600929	0.0311159327600929	11.3189067279332	3
1128	188.17	252.8	1.2778	6.36162786099421	9.90215941445022	128	0.0403534752982448	0.0403534752982448	11.3592602032315	3
1129	187.17	245.88	1.2695	6.32127438569597	9.94251288974846	129	0.00680661029127094	0.00680661029127094	11.3660668135227	3
1130	179.68	239.99	1.2681	6.3144677754047	9.94931950003973	130	-0.0092375425381519	0.0092375425381519	11.3753043560609	3
1131	179.46	238.18	1.27	6.32370531794285	9.94008195750158	131	0.137590765173535	0.137590765173535	11.5128951212344	3
1132	180.83	247.98	1.2417	6.18611455276931	10.0776727226751	132	-0.0782760183496087	0.0782760183496087	11.591171139584	3
1133	179.72	242.77	1.2578	6.26439057111892	9.99939670432551	133	-0.0972372898752898	0.0972372898752898	11.6884084294593	3
1134	184.79	261.76	1.2778	6.36162786099421	9.90215941445022	134	-0.0262540682663275	0.0262540682663275	11.7146624977256	3
1135	185.79	267.06	1.2832	6.38788192926054	9.87590534618389	135	0.147314494161066	0.147314494161066	11.8619769918867	3
1136	174	274.52	1.2529	6.24056743509948	10.023219840345	136	0.0306297463107157	0.0306297463107157	11.8926067381974	3
1137	163.7	274.21	1.2466	6.20993768878876	10.0538495866557	137	0.0807069505964915	0.0807069505964915	11.9733136887939	3
1138	158.06	273.35	1.23	6.12923073819227	10.1345565372522	138	0.00972372898752916	0.00972372898752916	11.9830374177814	3
1139	157.04	272.11	1.228	6.11950700920474	10.1442802662397	139	0.441457296033818	0.441457296033818	12.4244947138153	3
1140	137.05	279.22	1.1372	5.67804971317092	10.5857375622735	140	-0.0807069505964897	0.0807069505964897	12.5052016644118	3
1141	135.08	277.85	1.1538	5.75875666376741	10.505030611677	141	0.0330606785575984	0.0330606785575984	12.5382623429694	3
1142	131	279.45	1.147	5.72569598520981	10.5380912902346	142	-0.161413901192981	0.161413901192981	12.6996762441623	3
1143	147.77	273.02	1.1802	5.88710988640279	10.3766773890416	143	-0.0782760183496087	0.0782760183496087	12.7779522625119	3
1144	149.44	271.28	1.1963	5.9653859047524	10.298401370692	144	0.0452153397920085	0.0452153397920085	12.823167602304	3
1145	148.98	271.09	1.187	5.92017056496039	10.343616710484	145	-0.00729279674064642	0.00729279674064642	12.8304603990446	3
1146	148.41	273.27	1.1885	5.92746336170104	10.3363239137434	146	0.0714694080583378	0.0714694080583378	12.9019298071029	3
1147	135.75	271.29	1.1738	5.8559939536427	10.4077933218017	147	-0.0379225430513621	0.0379225430513621	12.9398523501543	3
1148	136.42	269.73	1.1816	5.89391649669407	10.3698707787504	148	0.199336444244345	0.199336444244345	13.1391887943986	3
1149	133.8	260.49	1.1406	5.69458005244972	10.5692072229947	149	-0.1589829689461	0.1589829689461	13.2981717633447	3
1150	132.47	255.28	1.1733	5.85356302139582	10.4102242540486	150	-0.0928616118309016	0.0928616118309016	13.3910333751756	3
1151	138.54	249.67	1.1924	5.94642463322672	10.3173626422177	151	0.175513308224899	0.175513308224899	13.5665466834005	3
1152	135.57	261.39	1.1563	5.77091132500182	10.4928759504426	152	0.0145855934812928	0.0145855934812928	13.5811322768818	3
1153	121.37	270.77	1.1533	5.75632573152053	10.5074615439239	153	0.0427844075451276	0.0427844075451276	13.623916684427	3
1154	129.83	276.56	1.1445	5.7135413239754	10.550245951469	154	0.102099154369057	0.102099154369057	13.726015838796	3
1155	118.27	259.4	1.1235	5.61144216960635	10.6523451058381	155	0.0354916108044812	0.0354916108044812	13.7615074496005	3
1156	126.18	262.1	1.1162	5.57595055880186	10.6878367166426	156	-0.470142296547031	0.470142296547031	14.2316497461475	3
1157	150.08	267.44	1.2129	6.0460928553489	10.2176944200955	157	0.0238231360194465	0.0238231360194465	14.255472882167	3
1158	147.65	257.83	1.208	6.02226971932945	10.241517556115	158	0.0238231360194465	0.0238231360194465	14.2792960181864	3
1159	146.5	260.18	1.2031	5.99844658331	10.2653406921344	159	0.108905764660324	0.108905764660324	14.3882017828467	3
1160	146.61	250.75	1.1807	5.88954081864968	10.3742464567948	160	-0.351026616449797	0.351026616449797	14.7392283992965	3
1161	165.53	269.52	1.2529	6.24056743509948	10.023219840345	161	0.00243093224688096	0.00243093224688096	14.7416593315434	3
1162	169	267.06	1.2524	6.23813650285259	10.0256507725918	162	-0.050077204285774	0.050077204285774	14.7917365358292	3
1163	181.91	251.93	1.2627	6.28821370713837	9.97557356830606	163	0.0452153397920085	0.0452153397920085	14.8369518756212	3
1164	177.4	246.79	1.2534	6.24299836734636	10.0207889080981	164	-0.0140994070319156	0.0140994070319156	14.8510512826531	3
1165	172.74	239.22	1.2563	6.25709777437828	10.0066895010662	165	0.0447291533426331	0.0447291533426331	14.8957804359958	3
1166	179.41	235.29	1.2471	6.21236862103564	10.0514186544088	166	0.0641766113176931	0.0641766113176931	14.9599570473135	3
1167	177	232.13	1.2339	6.14819200971795	10.1155952657265	167	-0.116198561400974	0.116198561400974	15.0761556087144	3
1168	173.76	234.49	1.2578	6.26439057111892	9.99939670432551	168	-0.0121546612344101	0.0121546612344101	15.0883102699488	3
1169	178.97	243.24	1.2603	6.27654523235333	9.9872420430911	169	-0.0354916108044812	0.0354916108044812	15.1238018807533	3
1170	182.79	268.18	1.2676	6.31203684315781	9.95175043228662	170	-0.102099154369055	0.102099154369055	15.2259010351224	3
1171	191.6	264.82	1.2886	6.41413599752687	9.84965127791756	171	-0.0238231360194465	0.0238231360194465	15.2497241711418	3
1172	192.78	268.07	1.2935	6.43795913354632	9.82582814189812	172	0.135646019376031	0.135646019376031	15.3853701905179	3
1173	181.84	252.09	1.2656	6.30231311417029	9.96147416127415	173	-0.147314494161066	0.147314494161066	15.5326846846789	3
1174	194.83	243.65	1.2959	6.44962760833135	9.81415966711308	174	0.0831378828433742	0.0831378828433742	15.6158225675223	3
1175	184.86	268.37	1.2788	6.36648972548798	9.89729754995646	175	-0.0140994070319174	0.0140994070319174	15.6299219745542	3
1176	184.41	267.9	1.2817	6.3805891325199	9.88319814292454	176	0.0495910178363985	0.0495910178363985	15.6795129923906	3
1177	184.28	258.25	1.2715	6.3309981146835	9.93278916076094	177	-0.0427844075451276	0.0427844075451276	15.7222973999357	3
1178	188.5	261.97	1.2803	6.37378252222862	9.89000475321581	178	-0.0165303392788019	0.0165303392788019	15.7388277392145	3
1179	187.14	253.97	1.2837	6.39031286150742	9.87347441393701	179	0.0403534752982466	0.0403534752982466	15.7791812145128	3
1180	182.79	263.93	1.2754	6.34995938620918	9.91382788923525	180	0.158982968946102	0.158982968946102	15.9381641834589	3
1181	167.81	257.61	1.2427	6.19097641726308	10.0728108581814	181	0.0782760183496087	0.0782760183496087	16.0164402018085	3
1182	162.68	248.46	1.2266	6.11270039891347	10.151086876531	182	0.0617456790708086	0.0617456790708086	16.0781858808793	3
1183	161.36	246.44	1.2139	6.05095471984266	10.2128325556018	183	0.0189612715256811	0.0189612715256811	16.097147152405	3
1184	155.18	257.04	1.21	6.03199344831698	10.2317938271275	184	-0.180375172718664	0.180375172718664	16.2775223251236	3
1185	174.82	268.46	1.2471	6.21236862103564	10.0514186544088	185	-0.0403534752982448	0.0403534752982448	16.3178758004219	3
1186	170.71	261.3	1.2554	6.25272209633389	10.0110651791105	186	0.216352969972521	0.216352969972521	16.5342287703944	3
1187	167.09	248.29	1.2109	6.03636912636137	10.2274181490831	187	-0.166275765686747	0.166275765686747	16.7005045360812	3
1188	166.2	244.39	1.2451	6.20264489204811	10.0611423833963	188	0.0782760183496087	0.0782760183496087	16.7787805544308	3
1189	162.34	254.24	1.229	6.1243688736985	10.1394184017459	189	-0.0379225430513621	0.0379225430513621	16.8167030974821	3
1190	164.09	252.2	1.2368	6.16229141674987	10.1014958586946	190	-0.171137630180512	0.171137630180512	16.9878407276626	3
1191	177.19	256.31	1.272	6.33342904693038	9.93035822851405	191	0.00972372898752916	0.00972372898752916	16.9975644566502	3
1192	177.57	257.04	1.27	6.32370531794285	9.94008195750158	192	-0.0952925440777861	0.0952925440777861	17.092857000728	3
1193	189.56	262.37	1.2896	6.41899786202063	9.8447894134238	193	0	0	17.092857000728	3
1194	191.86	262.77	1.2896	6.41899786202063	9.8447894134238	194	0.00243093224688451	0.00243093224688451	17.0952879329748	3
1195	194.28	275.04	1.2891	6.41656692977375	9.84722034567068	195	0.152176358654827	0.152176358654827	17.2474642916297	3
1196	180.26	269.22	1.2578	6.26439057111892	9.99939670432551	196	-0.106961018862819	0.106961018862819	17.3544253104925	3
1197	186.88	262.02	1.2798	6.37135158998174	9.89243568546269	197	-0.0213922037725638	0.0213922037725638	17.3758175142651	3
1198	187.95	259.3	1.2842	6.39274379375431	9.87104348169013	198	0.194960766199959	0.194960766199959	17.570778280465	3
1199	161.25	262.69	1.2441	6.19778302755435	10.0660042478901	199	0.213435851276262	0.213435851276262	17.7842141317413	3
1200	154.4	253.16	1.2002	5.98434717627809	10.2794400991663	200	-0.137590765173536	0.137590765173536	17.9218048969148	3
1201	158.05	256.12	1.2285	6.12193794145162	10.1418493339928	201	0.0427844075451276	0.0427844075451276	17.9645893044599	3
1202	156.94	258.03	1.2197	6.07915353390649	10.1846337415379	202	0.025767881816952	0.025767881816952	17.9903571862769	3
1203	154.34	238.88	1.2144	6.05338565208954	10.2104016233549	203	-0.0233369495700693	0.0233369495700693	18.013694135847	3
1204	154.35	236.2	1.2192	6.07672260165961	10.1870646737848	204	0.0354916108044812	0.0354916108044812	18.0491857466514	3
1205	156.56	235.48	1.2119	6.04123099085513	10.2225562845893	205	-0.123491358141621	0.123491358141621	18.1726771047931	3
1206	161.92	235.29	1.2373	6.16472234899675	10.0990649264477	206	-0.0568838145770449	0.0568838145770449	18.2295609193701	3
1207	166.21	235.3	1.249	6.22160616357379	10.0421811118706	207	0.0875135608877624	0.0875135608877624	18.3170744802579	3
1208	163.81	240.3	1.231	6.13409260268603	10.1296946727584	208	-0.223159580263792	0.223159580263792	18.5402340605217	3
1209	183.72	238.86	1.2769	6.35725218294982	9.90653509249461	209	0.175999494674276	0.175999494674276	18.7162335551959	3
1210	178.96	234.04	1.2407	6.18125268827555	10.0825345871689	210	-0.0286850005132102	0.0286850005132102	18.7449185557091	3
1211	168.27	236.51	1.2466	6.20993768878876	10.0538495866557	211	0.341789073911647	0.341789073911647	19.0867076296208	3
1212	161.26	231.26	1.1763	5.86814861487711	10.3956386605673	212	0.00729279674064465	0.00729279674064465	19.0940004263614	3
1213	159.02	235.24	1.1748	5.86085581813647	10.402931457308	213	-0.225590512510674	0.225590512510674	19.3195909388721	3
1214	161.29	240.6	1.2212	6.08644633064714	10.1773409447973	214	0.0831378828433742	0.0831378828433742	19.4027288217155	3
1215	157.11	243.11	1.2041	6.00330844780377	10.2604788276407	215	-0.0140994070319174	0.0140994070319174	19.4168282287474	3
1216	160.64	246.38	1.207	6.01740785483568	10.2463794206087	216	0.180375172718666	0.180375172718666	19.5972034014661	3
1217	149.62	247.96	1.1699	5.83703268211702	10.4267545933274	217	-0.0641766113176914	0.0641766113176914	19.6613800127838	3
1218	135.74	249.74	1.1831	5.90120929343471	10.3625779820097	218	0.0831378828433724	0.0831378828433724	19.7445178956271	3
1219	131.07	249.07	1.166	5.81807141059134	10.4457158648531	219	0.0330606785575984	0.0330606785575984	19.7775785741847	3
1220	127.98	244.51	1.1592	5.78501073203374	10.4787765434107	220	-0.177944240471781	0.177944240471781	19.9555228146565	3
1221	143.43	244.7	1.1958	5.96295497250552	10.3008323029389	221	-0.109391951109702	0.109391951109702	20.0649147657662	3
1222	154.15	236.81	1.2183	6.07234692361522	10.1914403518292	222	0.104530086615936	0.104530086615936	20.1694448523821	3
1223	158.19	242.12	1.1968	5.96781683699929	10.2959704384451	223	-0.132728900679771	0.132728900679771	20.3021737530619	3
1224	162.51	245.87	1.2241	6.10054573767906	10.1632415377654	224	-0.0165303392788001	0.0165303392788001	20.3187040923407	3
1225	162.78	241.39	1.2275	6.11707607695786	10.1467111984866	225	-0.235314241498202	0.235314241498202	20.5540183338389	3
1226	187.55	246.54	1.2759	6.35239031845606	9.91139695698837	226	-0.00923754253815368	0.00923754253815368	20.5632558763771	3
1227	191.25	238.78	1.2778	6.36162786099421	9.90215941445022	227	0.025767881816952	0.025767881816952	20.589023758194	3
1228	187.51	233.18	1.2725	6.33585997917726	9.92792729626717	228	0.0189612715256828	0.0189612715256828	20.6079850297197	3
1229	181.94	236.7	1.2686	6.31689870765158	9.94688856779285	229	0.353943735146057	0.353943735146057	20.9619287648658	3
1230	141.85	234.43	1.1958	5.96295497250552	10.3008323029389	230	0.194474579750581	0.194474579750581	21.1564033446164	3
1231	136.16	236.6	1.1558	5.76848039275494	10.4953068826895	231	-0.108905764660326	0.108905764660326	21.2653091092767	3
1232	135.62	241.43	1.1782	5.87738615741527	10.3864011180292	232	-0.19739169844684	0.19739169844684	21.4627008077235	3
1233	152.48	237.68	1.2188	6.07477785586211	10.1890094195823	233	0.135646019376029	0.135646019376029	21.5983468270995	3
1234	139.48	264.2	1.1909	5.93913183648608	10.3246554389584	234	0.0238231360194483	0.0238231360194483	21.622169963119	3
1235	142.28	260.17	1.186	5.91530870046663	10.3484785749778	235	-0.0121546612344119	0.0121546612344119	21.6343246243534	3
1236	140.62	264.81	1.1885	5.92746336170104	10.3363239137434	236	0.254275513023885	0.254275513023885	21.8886001373773	3
1237	132.46	270.73	1.1362	5.67318784867716	10.5905994267673	237	-0.173568562427393	0.173568562427393	22.0621686998047	3
1238	130.09	258.69	1.1719	5.84675641110455	10.4170308643399	238	0.121060425894736	0.121060425894736	22.1832291256994	3
1239	121.53	267.28	1.147	5.72569598520981	10.5380912902346	239	0.633987129986895	0.633987129986895	22.8172162556863	3
1240	64.885	259.86	1.0166	5.09170885522292	11.1720784202215	240	-0.0213922037725638	0.0213922037725638	22.8386084594589	3
1241	68.663	263.57	1.021	5.11310105899548	11.150686216449	241	0.0140994070319156	0.0140994070319156	22.8527078664908	3
1242	58.804	259	1.0181	5.09900165196356	11.1647856234809	242	-0.0116684747850329	0.0116684747850329	22.8643763412758	3
1243	65.731	257	1.0205	5.1106701267486	11.1531171486958	243	-0.028685000513212	0.028685000513212	22.893061341789	3
1244	66.675	246.65	1.0264	5.13935512726181	11.1244321481826	244	0.0238231360194465	0.0238231360194465	22.9168844778085	3
1245	59.297	252.63	1.0215	5.11553199124236	11.1482552842021	245	-0.0116684747850364	0.0116684747850364	22.9285529525935	3
1246	57.193	251.5	1.0239	5.1272004660274	11.136586809417	246	0.0165303392788019	0.0165303392788019	22.9450832918723	3
1247	64.017	254.22	1.0205	5.1106701267486	11.1531171486958	247	0	0	22.9450832918723	3
1248	46.37	268.44	1.0205	5.1106701267486	11.1531171486958	248	-0.0116684747850364	0.0116684747850364	22.9567517666574	3
1249	61.065	266.82	1.0229	5.12233860153363	11.1414486739108	249	0.0281988140638347	0.0281988140638347	22.9849505807212	3
1250	57.136	267.97	1.0171	5.0941397874698	11.1696474879746	250	-0.0116684747850364	0.0116684747850364	22.9966190555062	3
1251	52.361	256.38	1.0195	5.10580826225484	11.1579790131896	251	0.00923754253815368	0.00923754253815368	23.0058565980444	3
1252	48.653	263.56	1.0176	5.09657071971668	11.1672165557277	252	-0.00486186449376369	0.00486186449376369	23.0107184625381	3
1253	54.531	262.68	1.0186	5.10143258421045	11.162354691234	253	-0.0165303392788001	0.0165303392788001	23.0272488018169	3
1254	53.703	262.1	1.022	5.11796292348925	11.1458243519552	254	0.00972372898752916	0.00972372898752916	23.0369725308045	3
1255	55.052	263.56	1.02	5.10823919450172	11.1555480809427	255	-0.00243093224688096	0.00243093224688096	23.0394034630514	3
1256	57.742	263.77	1.0205	5.1106701267486	11.1531171486958	256	-0.00486186449376547	0.00486186449376547	23.0442653275451	3
1257	58.446	256.69	1.0215	5.11553199124236	11.1482552842021	257	-0.00486186449376547	0.00486186449376547	23.0491271920389	3
1258	54.387	254.26	1.0225	5.12039385573613	11.1433934197083	258	0.0145855934812928	0.0145855934812928	23.0637127855202	3
1259	73.108	246.29	1.0195	5.10580826225484	11.1579790131896	259	-0.00486186449376191	0.00486186449376191	23.0685746500139	3
1260	67.853	245.67	1.0205	5.1106701267486	11.1531171486958	260	0.0262540682663275	0.0262540682663275	23.0948287182803	3
1261	62.88	250.35	1.0151	5.08441605848227	11.1793712169622	261	-0.0476462720388913	0.0476462720388913	23.1424749903192	3
1262	52.845	246.6	1.0249	5.13206233052116	11.1317249449233	262	0.0140994070319156	0.0140994070319156	23.1565743973511	3
1263	31.722	239.21	1.022	5.11796292348925	11.1458243519552	263	-0.00437567804438821	0.00437567804438821	23.1609500753955	3
1264	27.844	243.51	1.0229	5.12233860153363	11.1414486739108	264	0.00437567804438821	0.00437567804438821	23.1653257534399	3
1265	26.802	244.96	1.022	5.11796292348925	11.1458243519552	265	0.0121546612344101	0.0121546612344101	23.1774804146743	3
1266	46.652	234.57	1.0195	5.10580826225484	11.1579790131896	266	0.0140994070319191	0.0140994070319191	23.1915798217062	3
1267	39.875	238.31	1.0166	5.09170885522292	11.1720784202215	267	-0.0403534752982448	0.0403534752982448	23.2319332970044	3
1268	44.571	232.22	1.0249	5.13206233052116	11.1317249449233	268	0.0238231360194447	0.0238231360194447	23.2557564330239	3
1269	38.935	236.27	1.02	5.10823919450172	11.1555480809427	269	-0.00243093224688096	0.00243093224688096	23.2581873652708	3
1270	22.729	250.11	1.0205	5.1106701267486	11.1531171486958	270	-0.00243093224688273	0.00243093224688273	23.2606182975176	3
1271	16.607	252.42	1.021	5.11310105899548	11.150686216449	271	-0.0116684747850364	0.0116684747850364	23.2722867723027	3
1272	19.745	244.58	1.0234	5.12476953378052	11.1390177416639	272	-0.00243093224688273	0.00243093224688273	23.2747177045496	3
1273	32.814	239.63	1.0239	5.1272004660274	11.136586809417	273	0.0281988140638347	0.0281988140638347	23.3029165186134	3
1274	35.173	236.04	1.0181	5.09900165196356	11.1647856234809	274	-0.00680661029127094	0.00680661029127094	23.3097231289047	3
1275	29.65	241.87	1.0195	5.10580826225484	11.1579790131896	275	-0.00729279674064465	0.00729279674064465	23.3170159256453	3
1276	46.595	244.4	1.021	5.11310105899548	11.150686216449	276	0	0	23.3170159256453	3
1277	45.321	251.16	1.021	5.11310105899548	11.150686216449	277	-0.0213922037725656	0.0213922037725656	23.3384081294179	3
1278	51.796	253.24	1.0254	5.13449326276805	11.1292940126764	278	0.0330606785576002	0.0330606785576002	23.3714688079755	3
1279	53.897	234.67	1.0186	5.10143258421045	11.162354691234	279	-0.0165303392788001	0.0165303392788001	23.3879991472543	3
1280	54.927	239.04	1.022	5.11796292348925	11.1458243519552	280	-0.0165303392788001	0.0165303392788001	23.4045294865331	3
1281	51.405	239.85	1.0254	5.13449326276805	11.1292940126764	281	0.0286850005132102	0.0286850005132102	23.4332144870463	3
1282	35.262	246.9	1.0195	5.10580826225484	11.1579790131896	282	-0.0145855934812928	0.0145855934812928	23.4478000805276	3
1283	32.015	252.12	1.0225	5.12039385573613	11.1433934197083	283	-0.0140994070319174	0.0140994070319174	23.4618994875595	3
1284	34.033	254.76	1.0254	5.13449326276805	11.1292940126764	284	0.0311159327600947	0.0311159327600947	23.4930154203196	3
1285	43.841	257.48	1.019	5.10337733000795	11.1604099454365	285	-0.0121546612344119	0.0121546612344119	23.505170081554	3
1286	40.645	259.14	1.0215	5.11553199124236	11.1482552842021	286	0.00243093224688273	0.00243093224688273	23.5076010138009	3
1287	25.621	263.05	1.021	5.11310105899548	11.150686216449	287	-0.0238231360194465	0.0238231360194465	23.5314241498203	3
1288	16.982	261.55	1.0259	5.13692419501493	11.1268630804295	288	0.0121546612344101	0.0121546612344101	23.5435788110547	3
1289	15.65	264.63	1.0234	5.12476953378052	11.1390177416639	289	-0.00486186449376369	0.00486186449376369	23.5484406755485	3
1290	17.85	266.14	1.0244	5.12963139827428	11.1341558771702	290	0.0262540682663293	0.0262540682663293	23.5746947438148	3
1291	14.165	265.34	1.019	5.10337733000795	11.1604099454365	291	-0.0213922037725656	0.0213922037725656	23.5960869475874	3
1292	34.415	240.42	1.0234	5.12476953378052	11.1390177416639	292	0.0140994070319191	0.0140994070319191	23.6101863546193	3
1293	41.067	232.57	1.0205	5.1106701267486	11.1531171486958	293	-0.00243093224688273	0.00243093224688273	23.6126172868662	3
1294	41.657	231.86	1.021	5.11310105899548	11.150686216449	294	0.00972372898752916	0.00972372898752916	23.6223410158537	3
1295	45.23	232.97	1.019	5.10337733000795	11.1604099454365	295	-0.0189612715256828	0.0189612715256828	23.6413022873794	3
1296	63.732	237.1	1.0229	5.12233860153363	11.1414486739108	296	0.00923754253815368	0.00923754253815368	23.6505398299176	3
1297	72.041	235.46	1.021	5.11310105899548	11.150686216449	297	-0.0072927967406482	0.0072927967406482	23.6578326266582	3
1298	73.617	242.55	1.0225	5.12039385573613	11.1433934197083	298	0.00243093224688273	0.00243093224688273	23.6602635589051	3
1299	81.553	238.75	1.022	5.11796292348925	11.1458243519552	299	0	0	23.6602635589051	3
1300	74.885	232.71	1.022	5.11796292348925	11.1458243519552	300	-0.0238231360194465	0.0238231360194465	23.6840866949245	3
1301	79.61	230.39	1.0269	5.14178605950869	11.1220012159357	301	0.0213922037725638	0.0213922037725638	23.7054788986971	3
1302	58.509	235.2	1.0225	5.12039385573613	11.1433934197083	302	0.0072927967406482	0.0072927967406482	23.7127716954378	3
1303	56.584	234.93	1.021	5.11310105899548	11.150686216449	303	0.00243093224688273	0.00243093224688273	23.7152026276846	3
1304	67.554	238.91	1.0205	5.1106701267486	11.1531171486958	304	-0.0238231360194483	0.0238231360194483	23.7390257637041	3
1305	61.986	247.98	1.0254	5.13449326276805	11.1292940126764	305	0.0213922037725656	0.0213922037725656	23.7604179674766	3
1306	78.896	256.54	1.021	5.11310105899548	11.150686216449	306	-0.0330606785576002	0.0330606785576002	23.7934786460343	3
1307	72.478	264.76	1.0278	5.14616173755308	11.1176255378914	307	0.0189612715256811	0.0189612715256811	23.8124399175599	3
1308	69.126	261.03	1.0239	5.1272004660274	11.136586809417	308	-0.0403534752982431	0.0403534752982431	23.8527933928582	3
1309	71.82	265.36	1.0322	5.16755394132564	11.0962333341188	309	-0.0593147468239295	0.0593147468239295	23.9121081396821	3
1310	80.382	269.5	1.0444	5.22686868814957	11.0369185872949	310	0.0661213571151986	0.0661213571151986	23.9782294967973	3
1311	80.043	272.7	1.0308	5.16074733103437	11.1030399444101	311	-0.184750850763052	0.184750850763052	24.1629803475604	3
1312	82.562	278.64	1.0688	5.34549818179743	10.918289093647	312	-0.116684747850348	0.116684747850348	24.2796650954107	3
1313	97.151	277.15	1.0928	5.46218292964778	10.8016043457967	313	0.0359777972538566	0.0359777972538566	24.3156428926646	3
1314	107.78	264.83	1.0854	5.42620513239392	10.8375821430505	314	-0.0617456790708104	0.0617456790708104	24.3773885717354	3
1315	107.52	267.13	1.0981	5.48795081146473	10.7758364639797	315	-0.138076951622912	0.138076951622912	24.5154655233583	3
1316	120.06	275.61	1.1265	5.62602776308764	10.6377595123568	316	0.0335468650069757	0.0335468650069757	24.5490123883653	3
1317	119.96	275.69	1.1196	5.59248089808066	10.6713063773638	317	-0.1259222903885	0.1259222903885	24.6749346787538	3
1318	123.03	271.62	1.1455	5.71840318846917	10.5453840869753	318	0.311159327600929	0.311159327600929	24.9860940063547	3
1319	116.6	276.05	1.0815	5.40724386086824	10.8565434145762	319	0.028198814063833	0.028198814063833	25.0142928204185	3
1320	118.05	274.65	1.0757	5.3790450468044	10.88474222864	320	-0.21100491902938	0.21100491902938	25.2252977394479	3
1321	125.16	274.92	1.1191	5.59004996583378	10.6737373096107	321	-0.0641766113176931	0.0641766113176931	25.2894743507656	3
1322	123.97	273.1	1.1323	5.65422657715147	10.609560698293	322	0.1920436475037	0.1920436475037	25.4815179982693	3
1323	111.2	266.89	1.0928	5.46218292964778	10.8016043457967	323	-0.00486186449376547	0.00486186449376547	25.4863798627631	3
1324	111.36	264.74	1.0938	5.46704479414154	10.7967424813029	324	0.175999494674276	0.175999494674276	25.6623793574373	3
1325	99.174	266.15	1.0576	5.29104529946726	10.9727419759772	325	0.118629493647855	0.118629493647855	25.7810088510852	3
1326	87.108	257.59	1.0332	5.17241580581941	11.091371469625	326	-0.0831378828433742	0.0831378828433742	25.8641467339286	3
1327	85.613	253.42	1.0503	5.25555368866278	11.0082335867816	327	0.1589829689461	0.1589829689461	26.0231297028747	3
1328	58.235	233.87	1.0176	5.09657071971668	11.1672165557277	328	-0.00680661029126917	0.00680661029126917	26.0299363131659	3
1329	57.442	233	1.019	5.10337733000795	11.1604099454365	329	-0.0121546612344119	0.0121546612344119	26.0420909744003	3
1330	54.391	240.27	1.0215	5.11553199124236	11.1482552842021	330	-0.00486186449376547	0.00486186449376547	26.0469528388941	3
1331	56.451	238.36	1.0225	5.12039385573613	11.1433934197083	331	-0.0116684747850329	0.0116684747850329	26.0586213136791	3
1332	57.639	240.8	1.0249	5.13206233052116	11.1317249449233	332	0.00486186449376191	0.00486186449376191	26.0634831781729	3
1333	59.077	239.81	1.0239	5.1272004660274	11.136586809417	333	0.0140994070319191	0.0140994070319191	26.0775825852048	3
1334	68.974	245	1.021	5.11310105899548	11.150686216449	334	0	0	26.0775825852048	3
1335	70.152	244.71	1.021	5.11310105899548	11.150686216449	335	-0.0116684747850364	0.0116684747850364	26.0892510599899	3
1336	88.673	257.89	1.0234	5.12476953378052	11.1390177416639	336	-0.0593147468239277	0.0593147468239277	26.1485658068138	3
1337	89.227	262.78	1.0356	5.18408428060444	11.07970299484	337	0.0734141538558468	0.0734141538558468	26.2219799606696	3
1338	72.971	251.22	1.0205	5.1106701267486	11.1531171486958	338	-0.00243093224688273	0.00243093224688273	26.2244108929165	3
1339	81.155	236.32	1.021	5.11310105899548	11.150686216449	339	-0.209060173231876	0.209060173231876	26.4334710661484	3
1340	87.194	237.33	1.064	5.32216123222736	10.9416260432171	340	0.190098901706195	0.190098901706195	26.6235699678546	3
1341	72.368	232.75	1.0249	5.13206233052116	11.1317249449233	341	0.0116684747850329	0.0116684747850329	26.6352384426396	3
1342	74.926	231.6	1.0225	5.12039385573613	11.1433934197083	342	0.0170165257281774	0.0170165257281774	26.6522549683678	3
1343	64.819	233.17	1.019	5.10337733000795	11.1604099454365	343	-0.00486186449376547	0.00486186449376547	26.6571168328616	3
1344	65.769	235.49	1.02	5.10823919450172	11.1555480809427	344	-0.00729279674064642	0.00729279674064642	26.6644096296022	3
1345	61.231	256.27	1.0215	5.11553199124236	11.1482552842021	345	-0.00243093224688273	0.00243093224688273	26.6668405618491	3
1346	82.323	248.38	1.022	5.11796292348925	11.1458243519552	346	-0.149259239958571	0.149259239958571	26.8160998018077	3
1347	92.433	242.14	1.0527	5.26722216344782	10.9965651119966	347	0.111336696907207	0.111336696907207	26.9274364987149	3
1348	88.505	255.83	1.0298	5.15588546654061	11.1079018089038	348	-0.0403534752982448	0.0403534752982448	26.9677899740131	3
1349	94.864	245.87	1.0381	5.19623894183886	11.0675483336056	349	-0.0666075435645741	0.0666075435645741	27.0343975175777	3
1350	98.786	233.08	1.0518	5.26284648540343	11.000940790041	350	-0.512440517642782	0.512440517642782	27.5468380352205	3
1351	127.62	233.21	1.1572	5.77528700304621	10.4885002723982	351	-0.0641766113176931	0.0641766113176931	27.6110146465382	3
1352	135.64	244.91	1.1704	5.8394636143639	10.4243236610805	352	0.441457296033821	0.441457296033821	28.052471942572	3
1353	122.83	246.88	1.0796	5.39800631833008	10.8657809571143	353	-0.156552036699217	0.156552036699217	28.2090239792712	3
1354	120.73	242.89	1.1118	5.5545583550293	10.7092289204151	354	-0.0666075435645741	0.0666075435645741	28.2756315228358	3
1355	124.16	238.41	1.1255	5.62116589859387	10.6426213768506	355	0.194960766199957	0.194960766199957	28.4705922890357	3
1356	111.7	237.74	1.0854	5.42620513239392	10.8375821430505	356	-0.218783902219403	0.218783902219403	28.6893761912551	3
1357	117.85	236.72	1.1304	5.64498903461332	10.6187982408311	357	0.228021444757557	0.228021444757557	28.9173976360127	3
1358	108.21	237.72	1.0835	5.41696758985576	10.8468196855887	358	-0.0306297463107175	0.0306297463107175	28.9480273823234	3
1359	109.74	243.31	1.0898	5.44759733616648	10.816189939278	359	0.296573734119637	0.296573734119637	29.2446011164431	3
1360	107.47	249.41	1.0288	5.15102360204684	11.1127636733976	360	-0.232883309251321	0.232883309251321	29.4774844256944	3
1361	100.51	256.93	1.0767	5.38390691129817	10.8798803641463	361	0.268374920055802	0.268374920055802	29.7458593457502	3
1362	89.992	248.32	1.0215	5.11553199124236	11.1482552842021	362	0	0	29.7458593457502	3
1363	100.59	250.27	1.0215	5.11553199124236	11.1482552842021	363	-0.00923754253815368	0.00923754253815368	29.7550968882883	3
1364	103.95	240.63	1.0234	5.12476953378052	11.1390177416639	364	-0.47014229654703	0.47014229654703	30.2252391848354	3
1365	115.23	239.49	1.1201	5.59491183032755	10.6688754451169	365	0	0	30.2252391848354	3
1366	111.78	246.54	1.1201	5.59491183032755	10.6688754451169	366	0.102099154369055	0.102099154369055	30.3273383392044	3
1367	113.82	251.48	1.0991	5.49281267595849	10.7709745994859	367	0.104530086615938	0.104530086615938	30.4318684258203	3
1368	109.59	254.9	1.0776	5.38828258934255	10.8755046861019	368	-0.278098649043331	0.278098649043331	30.7099670748637	3
1369	122.37	257.32	1.1348	5.66638123838589	10.5974060370585	369	-0.00437567804438821	0.00437567804438821	30.7143427529081	3
1370	123.49	273.34	1.1357	5.67075691643027	10.5930303590142	370	0.22753525830818	0.22753525830818	30.9418780112162	3
1371	106.41	279.77	1.0889	5.44322165812209	10.8205656173223	371	-0.0306297463107175	0.0306297463107175	30.972507757527	3
1372	97.558	279.49	1.0952	5.47385140443281	10.7899358710116	372	0.199336444244347	0.199336444244347	31.1718442017713	3
1373	88.234	279.4	1.0542	5.27451496018846	10.989272315256	373	-0.0238231360194465	0.0238231360194465	31.1956673377908	3
1374	89.812	268.45	1.0591	5.29833809620791	10.9654491792365	374	0.0262540682663293	0.0262540682663293	31.2219214060571	3
1375	83.96	266.49	1.0537	5.27208402794158	10.9917032475029	375	0.156552036699217	0.156552036699217	31.3784734427563	3
1376	77.976	255.27	1.0215	5.11553199124236	11.1482552842021	376	0.0286850005132102	0.0286850005132102	31.4071584432695	3
1377	75.057	255.72	1.0156	5.08684699072915	11.1769402847153	377	-0.0121546612344119	0.0121546612344119	31.4193131045039	3
1378	53.434	277.4	1.0181	5.09900165196356	11.1647856234809	378	-0.00437567804438643	0.00437567804438643	31.4236887825483	3
1379	42.077	269.47	1.019	5.10337733000795	11.1604099454365	379	0	0	31.4236887825483	3
1380	43.95	272.95	1.019	5.10337733000795	11.1604099454365	380	-0.00972372898752916	0.00972372898752916	31.4334125115358	3
1381	42.955	268.45	1.021	5.11310105899548	11.150686216449	381	-0.0116684747850364	0.0116684747850364	31.4450809863209	3
1382	44.957	276.72	1.0234	5.12476953378052	11.1390177416639	382	0.0116684747850364	0.0116684747850364	31.4567494611059	3
1383	51.845	261.59	1.021	5.11310105899548	11.150686216449	383	-0.00243093224688273	0.00243093224688273	31.4591803933528	3
1384	54.713	272.65	1.0215	5.11553199124236	11.1482552842021	384	0.00486186449376547	0.00486186449376547	31.4640422578466	3
1385	61.522	276.99	1.0205	5.1106701267486	11.1531171486958	385	-0.0116684747850364	0.0116684747850364	31.4757107326316	3
1386	63.477	276.79	1.0229	5.12233860153363	11.1414486739108	386	0.0140994070319174	0.0140994070319174	31.4898101396635	3
1387	52.64	279.97	1.02	5.10823919450172	11.1555480809427	387	-0.00243093224688096	0.00243093224688096	31.4922410719104	3
1388	57.042	277.47	1.0205	5.1106701267486	11.1531171486958	388	-0.0072927967406482	0.0072927967406482	31.499533868651	3
1389	48.432	279.42	1.022	5.11796292348925	11.1458243519552	389	0	0	31.499533868651	3
1390	58.076	274.54	1.022	5.11796292348925	11.1458243519552	390	0.00486186449376547	0.00486186449376547	31.5043957331448	3
1391	63.187	276.63	1.021	5.11310105899548	11.150686216449	391	-0.0500772042857758	0.0500772042857758	31.5544729374306	3
1392	69.657	277.67	1.0313	5.16317826328126	11.1006090121632	392	0.0408396617476221	0.0408396617476221	31.5953125991782	3
1393	54.384	254.48	1.0229	5.12233860153363	11.1414486739108	393	0.00680661029127094	0.00680661029127094	31.6021192094695	3
1394	45.473	249.94	1.0215	5.11553199124236	11.1482552842021	394	-0.0213922037725638	0.0213922037725638	31.623511413242	3
1395	38.426	251.13	1.0259	5.13692419501493	11.1268630804295	395	0.0286850005132102	0.0286850005132102	31.6521964137553	3
1396	37.619	248.87	1.02	5.10823919450172	11.1555480809427	396	0.0165303392788001	0.0165303392788001	31.6687267530341	3
1397	30.573	252.26	1.0166	5.09170885522292	11.1720784202215	397	-0.0116684747850346	0.0116684747850346	31.6803952278191	3
1398	39.158	257.24	1.019	5.10337733000795	11.1604099454365	398	-0.0213922037725656	0.0213922037725656	31.7017874315917	3
1399	41.263	261.05	1.0234	5.12476953378052	11.1390177416639	399	0.0213922037725656	0.0213922037725656	31.7231796353642	3
1400	46.031	250.73	1.019	5.10337733000795	11.1604099454365	400	-0.0189612715256828	0.0189612715256828	31.7421409068899	3
1401	16.616	231.83	1.0229	5.12233860153363	11.1414486739108	401	-0.00729279674064642	0.00729279674064642	31.7494337036306	3
1402	15.889	234.69	1.0244	5.12963139827428	11.1341558771702	402	-0.00486186449376547	0.00486186449376547	31.7542955681243	3
1403	12.85	237.1	1.0254	5.13449326276805	11.1292940126764	403	0.0379225430513639	0.0379225430513639	31.7922181111757	3
1404	12.202	237.38	1.0176	5.09657071971668	11.1672165557277	404	-0.025767881816952	0.025767881816952	31.8179859929926	3
1405	17.959	238.32	1.0229	5.12233860153363	11.1414486739108	405	0.00194474579750548	0.00194474579750548	31.8199307387901	3
1406	25.008	249.93	1.0225	5.12039385573613	11.1433934197083	406	0.0121546612344119	0.0121546612344119	31.8320854000245	3
1407	41.67	236.94	1.02	5.10823919450172	11.1555480809427	407	0	0	31.8320854000245	3
1408	40.926	244.7	1.02	5.10823919450172	11.1555480809427	408	0.00486186449376547	0.00486186449376547	31.8369472645183	3
1409	33.683	249.8	1.019	5.10337733000795	11.1604099454365	409	-0.0170165257281774	0.0170165257281774	31.8539637902465	3
1410	32.088	250.95	1.0225	5.12039385573613	11.1433934197083	410	0.0121546612344119	0.0121546612344119	31.8661184514809	3
1411	16.031	263.66	1.02	5.10823919450172	11.1555480809427	411	0.00486186449376547	0.00486186449376547	31.8709803159747	3
1412	21.029	264.19	1.019	5.10337733000795	11.1604099454365	412	-0.00972372898752916	0.00972372898752916	31.8807040449622	3
1413	24.033	256.7	1.021	5.11310105899548	11.150686216449	413	0.00972372898752916	0.00972372898752916	31.8904277739497	3
1414	29.541	256.53	1.019	5.10337733000795	11.1604099454365	414	-0.0170165257281774	0.0170165257281774	31.9074442996779	3
1415	44.191	256.09	1.0225	5.12039385573613	11.1433934197083	415	-0.00437567804438821	0.00437567804438821	31.9118199777223	3
1416	51.023	258.09	1.0234	5.12476953378052	11.1390177416639	416	0.00923754253815368	0.00923754253815368	31.9210575202604	3
1417	52.118	270.91	1.0215	5.11553199124236	11.1482552842021	417	0.0165303392787983	0.0165303392787983	31.9375878595392	3
1418	51.447	267.03	1.0181	5.09900165196356	11.1647856234809	418	-0.00243093224688096	0.00243093224688096	31.9400187917861	3
1419	44.902	262.68	1.0186	5.10143258421045	11.162354691234	419	-0.023336949570071	0.023336949570071	31.9633557413562	3
1420	43.642	276.42	1.0234	5.12476953378052	11.1390177416639	420	0.0306297463107175	0.0306297463107175	31.9939854876669	3
1421	36.249	279.69	1.0171	5.0941397874698	11.1696474879746	421	-0.00486186449376547	0.00486186449376547	31.9988473521607	3
1422	30.557	275.26	1.0181	5.09900165196356	11.1647856234809	422	0.00243093224688273	0.00243093224688273	32.0012782844076	3
1423	28.262	275.26	1.0176	5.09657071971668	11.1672165557277	423	-0.0116684747850346	0.0116684747850346	32.0129467591926	3
1424	25.82	274.75	1.02	5.10823919450172	11.1555480809427	424	0.0165303392788001	0.0165303392788001	32.0294770984714	3
1425	42.537	270.46	1.0166	5.09170885522292	11.1720784202215	425	-0.0330606785576002	0.0330606785576002	32.062537777029	3
1426	32.313	256.56	1.0234	5.12476953378052	11.1390177416639	426	0.00437567804438821	0.00437567804438821	32.0669134550734	3
1427	34.637	259.9	1.0225	5.12039385573613	11.1433934197083	427	-0.0189612715256811	0.0189612715256811	32.0858747265991	3
1428	37.725	259.16	1.0264	5.13935512726181	11.1244321481826	428	0.0427844075451276	0.0427844075451276	32.1286591341442	3
1429	41.581	268.2	1.0176	5.09657071971668	11.1672165557277	429	-0.00923754253815368	0.00923754253815368	32.1378966766823	3
1430	27.969	273.06	1.0195	5.10580826225484	11.1579790131896	430	-0.00243093224688096	0.00243093224688096	32.1403276089292	3
1431	25.507	279.5	1.02	5.10823919450172	11.1555480809427	431	-0.00972372898752916	0.00972372898752916	32.1500513379168	3
1432	16.217	279.14	1.022	5.11796292348925	11.1458243519552	432	0.0072927967406482	0.0072927967406482	32.1573441346574	3
1433	15.305	269.95	1.0205	5.1106701267486	11.1531171486958	433	0.00486186449376191	0.00486186449376191	32.1622059991512	3
1434	12.865	269.1	1.0195	5.10580826225484	11.1579790131896	434	0.00243093224688451	0.00243093224688451	32.1646369313981	3
1435	10.213	263.3	1.019	5.10337733000795	11.1604099454365	435	-0.0262540682663293	0.0262540682663293	32.1908909996644	3
1436	38.253	256.25	1.0244	5.12963139827428	11.1341558771702	436	0.0213922037725638	0.0213922037725638	32.2122832034369	3
1437	28.045	235.96	1.02	5.10823919450172	11.1555480809427	437	-0.0189612715256828	0.0189612715256828	32.2312444749626	3
1438	27.432	238.52	1.0239	5.1272004660274	11.136586809417	438	-0.00729279674064642	0.00729279674064642	32.2385372717033	3
1439	23.217	235.52	1.0254	5.13449326276805	11.1292940126764	439	0.0238231360194483	0.0238231360194483	32.2623604077227	3
1440	24.054	232.48	1.0205	5.1106701267486	11.1531171486958	440	-0.00243093224688273	0.00243093224688273	32.2647913399696	3
1441	15.406	232.69	1.021	5.11310105899548	11.150686216449	441	0.00972372898752916	0.00972372898752916	32.2745150689571	3
1442	19.186	239.45	1.019	5.10337733000795	11.1604099454365	442	-0.00729279674064642	0.00729279674064642	32.2818078656978	3
1443	11.242	234.93	1.0205	5.1106701267486	11.1531171486958	443	-0.00486186449376547	0.00486186449376547	32.2866697301915	3
1444	10.857	242.34	1.0215	5.11553199124236	11.1482552842021	444	-0.0140994070319174	0.0140994070319174	32.3007691372235	3
1445	18.542	256.52	1.0244	5.12963139827428	11.1341558771702	445	0.0092375425381519	0.0092375425381519	32.3100066797616	3
1446	27.895	262.04	1.0225	5.12039385573613	11.1433934197083	446	-0.0165303392787983	0.0165303392787983	32.3265370190404	3
1447	35.646	267.75	1.0259	5.13692419501493	11.1268630804295	447	0.0262540682663293	0.0262540682663293	32.3527910873067	3
1448	29.731	266.93	1.0205	5.1106701267486	11.1531171486958	448	0.00243093224688096	0.00243093224688096	32.3552220195536	3
1449	38.19	270.07	1.02	5.10823919450172	11.1555480809427	449	0	0	32.3552220195536	3
1450	40.004	272.54	1.02	5.10823919450172	11.1555480809427	450	-0.0121546612344119	0.0121546612344119	32.367376680788	3
1451	67.575	276.48	1.0225	5.12039385573613	11.1433934197083	451	-0.11376762915409	0.11376762915409	32.4811443099421	3
1452	74.79	272.61	1.0459	5.23416148489022	11.0296257905542	452	0.125922290388502	0.125922290388502	32.6070666003306	3
1453	59.787	278.22	1.02	5.10823919450172	11.1555480809427	453	-0.0335468650069757	0.0335468650069757	32.6406134653376	3
1454	58.65	273.95	1.0269	5.14178605950869	11.1220012159357	454	0.0145855934812928	0.0145855934812928	32.6551990588189	3
1455	43.072	261.12	1.0239	5.1272004660274	11.136586809417	455	0.0116684747850364	0.0116684747850364	32.6668675336039	3
1456	40.083	265.2	1.0215	5.11553199124236	11.1482552842021	456	0.00729279674064642	0.00729279674064642	32.6741603303446	3
1457	33.493	273.5	1.02	5.10823919450172	11.1555480809427	457	0.0092375425381519	0.0092375425381519	32.6833978728827	3
1458	29.751	267.32	1.0181	5.09900165196356	11.1647856234809	458	-0.0189612715256811	0.0189612715256811	32.7023591444084	3
1459	22.579	268.19	1.022	5.11796292348925	11.1458243519552	459	-0.00680661029127094	0.00680661029127094	32.7091657546997	3
1460	16.373	256	1.0234	5.12476953378052	11.1390177416639	460	0.0189612715256811	0.0189612715256811	32.7281270262254	3
1461	21.187	268.6	1.0195	5.10580826225484	11.1579790131896	461	-0.0121546612344101	0.0121546612344101	32.7402816874598	3
1462	25.442	264.25	1.022	5.11796292348925	11.1458243519552	462	-0.0165303392788001	0.0165303392788001	32.7568120267386	3
1463	29.937	265.16	1.0254	5.13449326276805	11.1292940126764	463	0.00972372898752916	0.00972372898752916	32.7665357557261	3
1464	24.462	258.73	1.0234	5.12476953378052	11.1390177416639	464	0.00923754253815368	0.00923754253815368	32.7757732982643	3
1465	21.059	240.3	1.0215	5.11553199124236	11.1482552842021	465	-0.00486186449376547	0.00486186449376547	32.780635162758	3
1466	19.981	234.5	1.0225	5.12039385573613	11.1433934197083	466	0.0170165257281774	0.0170165257281774	32.7976516884862	3
1467	26.856	238.18	1.019	5.10337733000795	11.1604099454365	467	-0.0170165257281774	0.0170165257281774	32.8146682142144	3
1468	36.817	240.47	1.0225	5.12039385573613	11.1433934197083	468	0.0145855934812928	0.0145855934812928	32.8292538076957	3
1469	36.925	230.85	1.0195	5.10580826225484	11.1579790131896	469	-0.0311159327600912	0.0311159327600912	32.8603697404558	3
1470	59.776	231.03	1.0259	5.13692419501493	11.1268630804295	470	0.0145855934812928	0.0145855934812928	32.8749553339371	3
1471	58.559	233.57	1.0229	5.12233860153363	11.1414486739108	471	0.0116684747850364	0.0116684747850364	32.8866238087221	3
1472	44.023	236.15	1.0205	5.1106701267486	11.1531171486958	472	-0.00243093224688273	0.00243093224688273	32.889054740969	3
1473	78.311	256.79	1.021	5.11310105899548	11.150686216449	473	-0.0831378828433742	0.0831378828433742	32.9721926238123	3
1474	82.102	254.52	1.0381	5.19623894183886	11.0675483336056	474	-0.0996682221221725	0.0996682221221725	33.0718608459345	3
1475	93.421	266.43	1.0586	5.29590716396103	10.9678801114834	475	-0.0140994070319191	0.0140994070319191	33.0859602529664	3
1476	97.201	263.99	1.0615	5.31000657099295	10.9537807044515	476	0.0593147468239295	0.0593147468239295	33.1452749997904	3
1477	100.81	244.09	1.0493	5.25069182416902	11.0130954512754	477	-0.265943987808921	0.265943987808921	33.4112189875993	3
1478	124.27	260.39	1.104	5.51663581197794	10.7471514634665	478	-0.00486186449376369	0.00486186449376369	33.4160808520931	3
1479	125.08	261.49	1.105	5.5214976764717	10.7422895989727	479	-0.291711869625873	0.291711869625873	33.7077927217189	3
1480	131.19	264.17	1.165	5.81320954609757	10.4505777293469	480	-0.111822883356584	0.111822883356584	33.8196156050755	3
1481	139.15	269.89	1.188	5.92503242945416	10.3387548459903	481	0.00243093224688451	0.00243093224688451	33.8220465373224	3
1482	139.27	269.07	1.1875	5.92260149720728	10.3411857782372	482	-0.0500772042857758	0.0500772042857758	33.8721237416082	3
1483	143.65	267.46	1.1978	5.97267870149305	10.2911085739514	483	0.0879997473371379	0.0879997473371379	33.9601234889453	3
1484	141.22	265.76	1.1797	5.88467895415591	10.3791083212885	484	-0.00243093224688096	0.00243093224688096	33.9625544211922	3
1485	134.28	252.89	1.1802	5.88710988640279	10.3766773890416	485	-0.054452882330164	0.054452882330164	34.0170073035224	3
1486	139.33	249.56	1.1914	5.94156276873296	10.3222245067115	486	0.180375172718662	0.180375172718662	34.197382476241	3
1487	131.31	250.23	1.1543	5.76118759601429	10.5025996794301	487	-0.0831378828433706	0.0831378828433706	34.2805203590844	3
1488	131.52	241.45	1.1714	5.84432547885767	10.4194617965868	488	-0.144883561914185	0.144883561914185	34.4254039209986	3
1489	145.11	230.66	1.2012	5.98920904077185	10.2745782346726	489	0.0238231360194483	0.0238231360194483	34.449227057018	3
1490	145.1	240.88	1.1963	5.9653859047524	10.298401370692	490	0.0238231360194447	0.0238231360194447	34.4730501930375	3
1491	138.6	242.02	1.1914	5.94156276873296	10.3222245067115	491	0.11376762915409	0.11376762915409	34.5868178221916	3
1492	133.55	267.18	1.168	5.82779513957887	10.4359921358656	492	-0.0807069505964915	0.0807069505964915	34.667524772788	3
1493	143.53	267.43	1.1846	5.90850209017536	10.3552851852691	493	-0.0923754253815261	0.0923754253815261	34.7599001981696	3
1494	151.62	276.18	1.2036	6.00087751555689	10.2629097598875	494	-0.21392203772564	0.21392203772564	34.9738222358952	3
1495	161.7	267.91	1.2476	6.21479955328252	10.0489877221619	495	0.078762204798986	0.078762204798986	35.0525844406942	3
1496	157.29	268.86	1.2314	6.13603734848354	10.1277499269609	496	-0.0666075435645741	0.0666075435645741	35.1191919842588	3
1497	158.01	279.12	1.2451	6.20264489204811	10.0611423833963	497	0.177944240471781	0.177944240471781	35.2971362247306	3
1498	150.18	268.6	1.2085	6.02470065157633	10.2390866238681	498	0.0996682221221725	0.0996682221221725	35.3968044468527	3
1499	141.57	266.81	1.188	5.92503242945416	10.3387548459903	499	0.0807069505964932	0.0807069505964932	35.4775113974492	3
1500	154.08	259.87	1.1714	5.84432547885767	10.4194617965868	500	NA	NA	NA	3
