# Supplementary material for: Assessment of crusting effects on interrill erosion by laser scanning
Source: PeerJ. 2020 Jan 31;8:e8487. doi: 10.7717/peerj.8487 (PMC6996510; doi:10.7717/peerj.8487)
Supplement: Data S1 — Each has two transects and four subplots. [file peerj-08-8487-s001.zip › raw data for uploading/os8plotb.txt]

x	y	z	cal	h	code	deltah	absh	cumsumh	number
1	258.14	130.6	1.1885	5.92746336170104	10.3363239137434	1	-0.111336696907209	0.111336696907209	0.111336696907209	1
2	257.82	139.68	1.2114	6.03880005860825	10.2249872168362	2	0.242120851789474	0.242120851789474	0.353457548696683	1
3	257.55	125.62	1.1616	5.79667920681877	10.4671080686257	3	-0.0807069505964915	0.0807069505964915	0.434164499293175	1
4	253.51	126.72	1.1782	5.87738615741527	10.3864011180292	4	0.291711869625871	0.291711869625871	0.725876368919046	1
5	250.15	117.72	1.1182	5.58567428778939	10.678112987655	5	0.106961018862821	0.106961018862821	0.832837387781867	1
6	253.61	119.31	1.0962	5.47871326892657	10.7850740065179	6	-0.567379586422321	0.567379586422321	1.40021697420419	1
7	245.8	117.18	1.2129	6.0460928553489	10.2176944200955	7	0.280043394840838	0.280043394840838	1.68026036904503	1
8	233.86	133.2	1.1553	5.76604946050806	10.4977378149364	8	0.0189612715256811	0.0189612715256811	1.69922164057071	1
9	232.28	109.73	1.1514	5.74708818898238	10.5166990864621	9	-0.0238231360194465	0.0238231360194465	1.72304477659015	1
10	231.92	110.85	1.1563	5.77091132500182	10.4928759504426	10	0.294628988322131	0.294628988322131	2.01767376491228	1
11	230.2	111.86	1.0957	5.47628233667969	10.7875049387647	11	0.192043647503699	0.192043647503699	2.20971741241598	1
12	231.55	96.604	1.0562	5.28423868917599	10.9795485862684	12	-0.0330606785575984	0.0330606785575984	2.24277809097358	1
13	233.77	99.447	1.063	5.31729936773359	10.9464879077108	13	-0.0593147468239277	0.0593147468239277	2.30209283779751	1
14	236.54	99.171	1.0752	5.37661411455752	10.8871731608869	14	-0.330120599126612	0.330120599126612	2.63221343692412	1
15	238.47	105.72	1.1431	5.70673471368413	10.5570525617603	15	0.152176358654831	0.152176358654831	2.78438979557895	1
16	237.41	116.08	1.1118	5.5545583550293	10.7092289204151	16	-0.470142296547031	0.470142296547031	3.25453209212598	1
17	243.31	121.68	1.2085	6.02470065157633	10.2390866238681	17	0.336927209417883	0.336927209417883	3.59145930154387	1
18	247.86	121.15	1.1392	5.68777344215845	10.576013833286	18	-0.184750850763052	0.184750850763052	3.77621015230692	1
19	258.32	123.16	1.1772	5.8725242929215	10.3912629825229	19	0.132728900679773	0.132728900679773	3.90893905298669	1
20	260.92	125.91	1.1499	5.73979539224173	10.5239918832027	20	0.00972372898752738	0.00972372898752738	3.91866278197422	1
21	275.89	123.28	1.1479	5.7300716632542	10.5337156121902	21	0.075845086102726	0.075845086102726	3.99450786807695	1
22	269.36	112.78	1.1323	5.65422657715147	10.609560698293	22	-0.0354916108044794	0.0354916108044794	4.02999947888143	1
23	274.36	111.55	1.1396	5.68971818795595	10.5740690874885	23	0.344220006158528	0.344220006158528	4.37421948503995	1
24	274.63	100.76	1.0688	5.34549818179743	10.918289093647	24	0.0403534752982448	0.0403534752982448	4.4145729603382	1
25	269.01	97.539	1.0605	5.30514470649918	10.9586425689453	25	-0.100154408571548	0.100154408571548	4.51472736890975	1
26	260.96	97.482	1.0811	5.40529911507073	10.8584881603737	26	-0.0471600855895176	0.0471600855895176	4.56188745449926	1
27	264.95	101.35	1.0908	5.45245920066025	10.8113280747842	27	0.0782760183496087	0.0782760183496087	4.64016347284887	1
28	271.75	98.671	1.0747	5.37418318231064	10.8896040931338	28	0.132728900679773	0.132728900679773	4.77289237352865	1
29	259.4	96.148	1.0474	5.24145428163087	11.0223329938136	29	-0.213435851276262	0.213435851276262	4.98632822480491	1
30	259.16	100.5	1.0913	5.45489013290713	10.8088971425373	30	-0.137590765173536	0.137590765173536	5.12391898997844	1
31	256.07	101.95	1.1196	5.59248089808066	10.6713063773638	31	0.125436103939125	0.125436103939125	5.24935509391757	1
32	244.45	101.3	1.0938	5.46704479414154	10.7967424813029	32	-0.0306297463107157	0.0306297463107157	5.27998484022828	1
33	240.07	105.63	1.1001	5.49767454045226	10.7661127349922	33	0.0807069505964915	0.0807069505964915	5.36069179082478	1
34	230.96	105.57	1.0835	5.41696758985576	10.8468196855887	34	0.0403534752982448	0.0403534752982448	5.40104526612302	1
35	236.72	98.503	1.0752	5.37661411455752	10.8871731608869	35	-0.20176737649123	0.20176737649123	5.60281264261425	1
36	233.94	88.351	1.1167	5.57838149104875	10.6854057843957	36	0.0330606785576002	0.0330606785576002	5.63587332117185	1
37	239.2	91.883	1.1099	5.54532081249115	10.7184664629533	37	0.391866278197421	0.391866278197421	6.02773959936927	1
38	243.53	79.932	1.0293	5.15345453429373	11.1103327411507	38	-0.446319160527583	0.446319160527583	6.47405875989685	1
39	238.16	85.186	1.1211	5.59977369482131	10.6640135806231	39	-0.125922290388502	0.125922290388502	6.59998105028536	1
40	235.55	87.524	1.147	5.72569598520981	10.5380912902346	40	0.289767123828367	0.289767123828367	6.88974817411372	1
41	230.19	84.665	1.0874	5.43592886138145	10.827858414063	41	0.332551531373493	0.332551531373493	7.22229970548722	1
42	233.41	51.201	1.019	5.10337733000795	11.1604099454365	42	-0.0879997473371397	0.0879997473371397	7.31029945282436	1
43	238.27	61.902	1.0371	5.19137707734509	11.0724101980993	43	-0.327689666879728	0.327689666879728	7.63798911970408	1
44	235.18	75.736	1.1045	5.51906674422482	10.7447205312196	44	-0.0116684747850364	0.0116684747850364	7.64965759448912	1
45	238.98	84.137	1.1069	5.53073521900985	10.7330520564346	45	0.0636904248683159	0.0636904248683159	7.71334801935744	1
46	240.08	82.884	1.0938	5.46704479414154	10.7967424813029	46	0.109391951109703	0.109391951109703	7.82273997046714	1
47	232.69	78.731	1.0713	5.35765284303184	10.9061344324126	47	0.0996682221221725	0.0996682221221725	7.92240819258931	1
48	232.05	82.237	1.0508	5.25798462090966	11.0058026545348	48	0.118629493647854	0.118629493647854	8.04103768623717	1
49	249.1	99.885	1.0264	5.13935512726181	11.1244321481826	49	-0.189612715256816	0.189612715256816	8.23065040149398	1
50	242.39	98.881	1.0654	5.32896784251863	10.9348194329258	50	-0.17843042692116	0.17843042692116	8.40908082841514	1
51	243.76	102.83	1.1021	5.50739826943979	10.7563890060046	51	0.147314494161066	0.147314494161066	8.55639532257621	1
52	230.32	106.73	1.0718	5.36008377527872	10.9037035001657	52	-0.123491358141617	0.123491358141617	8.67988668071782	1
53	230.81	114.85	1.0972	5.48357513342034	10.7802121420241	53	-0.253789326574509	0.253789326574509	8.93367600729233	1
54	234.53	132.03	1.1494	5.73736445999485	10.5264228154496	54	0.00243093224688096	0.00243093224688096	8.93610693953921	1
55	231.43	125.29	1.1489	5.73493352774797	10.5288537476965	55	-0.0690384758114551	0.0690384758114551	9.00514541535067	1
56	250.91	133.04	1.1631	5.80397200355942	10.459815271885	56	-0.170651443731135	0.170651443731135	9.1757968590818	1
57	256.19	147.85	1.1982	5.97462344729056	10.2891638281539	57	-0.0666075435645741	0.0666075435645741	9.24240440264638	1
58	247.89	151.44	1.2119	6.04123099085513	10.2225562845893	58	0.201767376491226	0.201767376491226	9.4441717791376	1
59	250.85	155.1	1.1704	5.8394636143639	10.4243236610805	59	-0.230452377004436	0.230452377004436	9.67462415614204	1
60	246.72	152.29	1.2178	6.06991599136834	10.1938712840761	60	0.0262540682663275	0.0262540682663275	9.70087822440837	1
61	238.96	150.28	1.2124	6.04366192310201	10.2201253523424	61	0.00729279674064642	0.00729279674064642	9.70817102114902	1
62	254.43	147.25	1.2109	6.03636912636137	10.2274181490831	62	-0.15460729090171	0.15460729090171	9.86277831205073	1
63	255.3	150.67	1.2427	6.19097641726308	10.0728108581814	63	0.0879997473371361	0.0879997473371361	9.95077805938786	1
64	259.92	144.35	1.2246	6.10297666992594	10.1608106055185	64	0.34422000615853	0.34422000615853	10.2949980655464	1
65	265.03	143.71	1.1538	5.75875666376741	10.505030611677	65	-0.40596568522934	0.40596568522934	10.7009637507757	1
66	259.01	164.24	1.2373	6.16472234899675	10.0990649264477	66	-0.0476462720388913	0.0476462720388913	10.7486100228146	1
67	234.93	169.78	1.2471	6.21236862103564	10.0514186544088	67	-0.0306297463107175	0.0306297463107175	10.7792397691253	1
68	242.66	164.2	1.2534	6.24299836734636	10.0207889080981	68	0.291711869625873	0.291711869625873	11.0709516387512	1
69	235.92	166.91	1.1934	5.95128649772049	10.3125007777239	69	-0.0636904248683141	0.0636904248683141	11.1346420636195	1
70	237.32	169.01	1.2065	6.0149769225888	10.2488103528556	70	-0.0904306795840206	0.0904306795840206	11.2250727432035	1
71	235.53	163.47	1.2251	6.10540760217282	10.1583796732716	71	-0.0831378828433742	0.0831378828433742	11.3082106260469	1
72	233.74	163.63	1.2422	6.1885454850162	10.0752417904282	72	0.204198308738111	0.204198308738111	11.512408934785	1
73	247.89	153.89	1.2002	5.98434717627809	10.2794400991663	73	-0.270805852302685	0.270805852302685	11.7832147870877	1
74	244.57	163.24	1.2559	6.25515302858077	10.0086342468637	74	-0.0403534752982448	0.0403534752982448	11.823568262386	1
75	248.04	165.98	1.2642	6.29550650387902	9.96828077156542	75	0.0739003403052187	0.0739003403052187	11.8974686026912	1
76	242.01	154.32	1.249	6.22160616357379	10.0421811118706	76	-0.0666075435645723	0.0666075435645723	11.9640761462558	1
77	242.63	156.13	1.2627	6.28821370713837	9.97557356830606	77	0.0379225430513621	0.0379225430513621	12.0019986893071	1
78	248.1	145.1	1.2549	6.25029116408701	10.0134961113574	78	0.657810266006342	0.657810266006342	12.6598089553135	1
79	236.75	123.27	1.1196	5.59248089808066	10.6713063773638	79	0.0140994070319156	0.0140994070319156	12.6739083623454	1
80	233.29	119.51	1.1167	5.57838149104875	10.6854057843957	80	-0.196905511997462	0.196905511997462	12.8708138743428	1
81	237.66	126.41	1.1572	5.77528700304621	10.4885002723982	81	-0.0379225430513639	0.0379225430513639	12.9087364173942	1
82	230.16	130.7	1.165	5.81320954609757	10.4505777293469	82	-0.147314494161066	0.147314494161066	13.0560509115553	1
83	239.54	141.45	1.1953	5.96052404025864	10.3032632351858	83	0.102099154369057	0.102099154369057	13.1581500659243	1
84	238.53	137.45	1.1743	5.85842488588958	10.4053623895548	84	-0.0165303392788001	0.0165303392788001	13.1746804052031	1
85	249.35	135.95	1.1777	5.87495522516838	10.388832050276	85	0.123491358141619	0.123491358141619	13.2981717633447	1
86	247.74	118.43	1.1523	5.75146386702677	10.5123234084177	86	-0.106961018862819	0.106961018862819	13.4051327822076	1
87	240.04	128.19	1.1743	5.85842488588958	10.4053623895548	87	0.104530086615936	0.104530086615936	13.5096628688235	1
88	239.88	125.77	1.1528	5.75389479927365	10.5098924761708	88	-0.375335938918621	0.375335938918621	13.8849988077421	1
89	256.78	141.33	1.23	6.12923073819227	10.1345565372522	89	0.147314494161064	0.147314494161064	14.0323133019032	1
90	260.47	145.04	1.1997	5.9819162440312	10.2818710314132	90	-0.00486186449376369	0.00486186449376369	14.0371751663969	1
91	271.29	135.62	1.2007	5.98677810852497	10.2770091669195	91	-0.0471600855895158	0.0471600855895158	14.0843352519865	1
92	277.12	137.67	1.2104	6.03393819411448	10.2298490813299	92	0.144397375464806	0.144397375464806	14.2287326274513	1
93	277.21	146.87	1.1807	5.88954081864968	10.3742464567948	93	-0.232397122801943	0.232397122801943	14.4611297502532	1
94	277.92	149.02	1.2285	6.12193794145162	10.1418493339928	94	0.325258734632847	0.325258734632847	14.7863884848861	1
95	278.32	132.61	1.1616	5.79667920681877	10.4671080686257	95	0.0923754253815261	0.0923754253815261	14.8787639102676	1
96	274.94	124.7	1.1426	5.70430378143725	10.5594834940072	96	-0.0855688150902552	0.0855688150902552	14.9643327253578	1
97	248.29	115.49	1.1602	5.7898725965275	10.4739146789169	97	-0.0875135608877624	0.0875135608877624	15.0518462862456	1
98	249.76	128.31	1.1782	5.87738615741527	10.3864011180292	98	-0.00486186449376547	0.00486186449376547	15.0567081507394	1
99	252.39	127.2	1.1792	5.88224802190903	10.3815392535354	99	0.00243093224688451	0.00243093224688451	15.0591390829862	1
100	249	129.39	1.1787	5.87981708966215	10.3839701857823	100	0.185237037212428	0.185237037212428	15.2443761201987	1
101	247.65	119.77	1.1406	5.69458005244972	10.5692072229947	101	0.127867036186007	0.127867036186007	15.3722431563847	1
102	250.22	115.96	1.1143	5.56671301626371	10.6970742591807	102	0.201767376491228	0.201767376491228	15.5740105328759	1
103	249.93	111.23	1.0728	5.36494563977248	10.8988416356719	103	-0.234828055048826	0.234828055048826	15.8088385879247	1
104	243.96	86.351	1.1211	5.59977369482131	10.6640135806231	104	0.1589829689461	0.1589829689461	15.9678215568708	1
105	260.13	84.282	1.0884	5.44079072587521	10.8229965495692	105	-0.0330606785576002	0.0330606785576002	16.0008822354284	1
106	260.16	82.928	1.0952	5.47385140443281	10.7899358710116	106	0.00243093224688273	0.00243093224688273	16.0033131676753	1
107	263.25	84.501	1.0947	5.47142047218593	10.7923668032585	107	0.168220511484252	0.168220511484252	16.1715336791596	1
108	261.74	80.545	1.0601	5.30319996070167	10.9605873147428	108	0.0666075435645759	0.0666075435645759	16.2381412227241	1
109	258.73	79.836	1.0464	5.2365924171371	11.0271948583073	109	0.0690384758114568	0.0690384758114568	16.3071796985356	1
110	248.99	73.118	1.0322	5.16755394132564	11.0962333341188	110	0.0379225430513621	0.0379225430513621	16.345102241587	1
111	247.56	69.753	1.0244	5.12963139827428	11.1341558771702	111	0.0092375425381519	0.0092375425381519	16.3543397841251	1
112	249.14	72.217	1.0225	5.12039385573613	11.1433934197083	112	0.00972372898753093	0.00972372898753093	16.3640635131127	1
113	245.11	72.839	1.0205	5.1106701267486	11.1531171486958	113	-0.34422000615853	0.34422000615853	16.7082835192712	1
114	241.48	74.958	1.0913	5.45489013290713	10.8088971425373	114	0.315535005645318	0.315535005645318	17.0238185249165	1
115	239.73	68.837	1.0264	5.13935512726181	11.1244321481826	115	-0.581478993454239	0.581478993454239	17.6052975183707	1
116	237.68	88.734	1.146	5.72083412071605	10.5429531547284	116	0.054452882330164	0.054452882330164	17.6597504007009	1
117	239.41	87.057	1.1348	5.66638123838589	10.5974060370585	117	-0.0140994070319174	0.0140994070319174	17.6738498077328	1
118	242.55	90.28	1.1377	5.6804806454178	10.5833066300266	118	-0.0354916108044812	0.0354916108044812	17.7093414185373	1
119	235.78	84.796	1.145	5.71597225622228	10.5478150192221	119	0.0831378828433742	0.0831378828433742	17.7924793013807	1
120	236.48	103.06	1.1279	5.63283437337891	10.6309529020655	120	-0.0568838145770449	0.0568838145770449	17.8493631159577	1
121	235.35	92.506	1.1396	5.68971818795595	10.5740690874885	121	0.571755264466708	0.571755264466708	18.4211183804244	1
122	246.76	67.611	1.022	5.11796292348925	11.1458243519552	122	-0.218297715770026	0.218297715770026	18.6394160961945	1
123	242.43	73.532	1.0669	5.33626063925927	10.9275266361852	123	0.228021444757555	0.228021444757555	18.867437540952	1
124	237.95	72.99	1.02	5.10823919450172	11.1555480809427	124	-0.0238231360194447	0.0238231360194447	18.8912606769715	1
125	246.38	53.878	1.0249	5.13206233052116	11.1317249449233	125	0.0452153397920085	0.0452153397920085	18.9364760167635	1
126	251.68	56.421	1.0156	5.08684699072915	11.1769402847153	126	-0.0213922037725638	0.0213922037725638	18.957868220536	1
127	247.41	51.162	1.02	5.10823919450172	11.1555480809427	127	-0.211491105478757	0.211491105478757	19.1693593260148	1
128	244.63	61.008	1.0635	5.31973029998047	10.944056975464	128	-0.00486186449376547	0.00486186449376547	19.1742211905085	1
129	233.81	78	1.0645	5.32459216447424	10.9391951109702	129	-0.158982968946098	0.158982968946098	19.3332041594546	1
130	246.9	88.789	1.0972	5.48357513342034	10.7802121420241	130	0.168706697933629	0.168706697933629	19.5019108573883	1
131	266.95	87.017	1.0625	5.31486843548671	10.9489188399577	131	-0.116198561400974	0.116198561400974	19.6181094187892	1
132	270.41	92.526	1.0864	5.43106699688768	10.8327202785567	132	0.14682830771169	0.14682830771169	19.7649377265009	1
133	268.24	97.746	1.0562	5.28423868917599	10.9795485862684	133	0.0452153397920103	0.0452153397920103	19.8101530662929	1
134	276.41	102.48	1.0469	5.23902334938398	11.0247639260604	134	-0.0544528823301622	0.0544528823301622	19.8646059486231	1
135	278.97	87.656	1.0581	5.29347623171415	10.9703110437303	135	0.118629493647854	0.118629493647854	19.983235442271	1
136	275.29	78.452	1.0337	5.17484673806629	11.0889405373781	136	0.0238231360194465	0.0238231360194465	20.0070585782904	1
137	277.4	83.08	1.0288	5.15102360204684	11.1127636733976	137	-0.242120851789473	0.242120851789473	20.2491794300799	1
138	272.16	73.118	1.0786	5.39314445383632	10.8706428216081	138	0.242120851789473	0.242120851789473	20.4913002818694	1
139	266.24	75.865	1.0288	5.15102360204684	11.1127636733976	139	-0.171137630180512	0.171137630180512	20.6624379120499	1
140	251.26	78.641	1.064	5.32216123222736	10.9416260432171	140	0.138076951622912	0.138076951622912	20.8005148636728	1
141	263.01	91.308	1.0356	5.18408428060444	11.07970299484	141	-0.213922037725638	0.213922037725638	21.0144369013984	1
142	251.15	108.98	1.0796	5.39800631833008	10.8657809571143	142	-0.1424526296673	0.1424526296673	21.1568895310657	1
143	256.32	108.86	1.1089	5.54045894799738	10.723328327447	143	-0.189612715256818	0.189612715256818	21.3465022463225	1
144	259.42	120.7	1.1479	5.7300716632542	10.5337156121902	144	0.025767881816952	0.025767881816952	21.3722701281395	1
145	258.87	115.41	1.1426	5.70430378143725	10.5594834940072	145	0	0	21.3722701281395	1
146	256.14	113.23	1.1426	5.70430378143725	10.5594834940072	146	0.303866530860283	0.303866530860283	21.6761366589998	1
147	251.49	110.45	1.0801	5.40043725057697	10.8633500248675	147	-0.166275765686747	0.166275765686747	21.8424124246865	1
148	254.19	104.77	1.1143	5.56671301626371	10.6970742591807	148	-0.125436103939125	0.125436103939125	21.9678485286256	1
149	255.16	115.13	1.1401	5.69214912020284	10.5716381552416	149	0.0213922037725638	0.0213922037725638	21.9892407323982	1
150	254.93	115.25	1.1357	5.67075691643027	10.5930303590142	150	0.175513308224899	0.175513308224899	22.1647540406231	1
151	256.1	107.18	1.0996	5.49524360820537	10.7685436672391	151	-0.116198561400971	0.116198561400971	22.2809526020241	1
152	242.62	102.13	1.1235	5.61144216960635	10.6523451058381	152	0.11376762915409	0.11376762915409	22.3947202311782	1
153	244.38	108.54	1.1001	5.49767454045226	10.7661127349922	153	-0.432219753495668	0.432219753495668	22.8269399846738	1
154	246.68	115.47	1.189	5.92989429394792	10.3338929814965	154	0.405965685229338	0.405965685229338	23.2329056699032	1
155	253.04	115.46	1.1055	5.52392860871858	10.7398586667258	155	0.0782760183496087	0.0782760183496087	23.3111816882528	1
156	265.01	101.17	1.0894	5.44565259036897	10.8181346850755	156	-0.0495910178363985	0.0495910178363985	23.3607727060892	1
157	258.73	103.7	1.0996	5.49524360820537	10.7685436672391	157	0.349081870652293	0.349081870652293	23.7098545767415	1
158	261.82	87.963	1.0278	5.14616173755308	11.1176255378914	158	-0.18766796945931	0.18766796945931	23.8975225462008	1
159	271.3	97.767	1.0664	5.33382970701239	10.929957568432	159	-0.0286850005132102	0.0286850005132102	23.926207546714	1
160	269.94	88.887	1.0723	5.3625147075256	10.9012725679188	160	0.0170165257281756	0.0170165257281756	23.9432240724422	1
161	269.55	98.146	1.0688	5.34549818179743	10.918289093647	161	-0.0525081365326567	0.0525081365326567	23.9957322089748	1
162	263.34	106.52	1.0796	5.39800631833008	10.8657809571143	162	-0.315535005645319	0.315535005645319	24.3112672146201	1
163	264.67	114.09	1.1445	5.7135413239754	10.550245951469	163	0.0116684747850364	0.0116684747850364	24.3229356894052	1
164	257.59	115.67	1.1421	5.70187284919037	10.5619144262541	164	0.0379225430513621	0.0379225430513621	24.3608582324565	1
165	274.79	108.55	1.1343	5.663950306139	10.5998369693054	165	-0.0140994070319174	0.0140994070319174	24.3749576394885	1
166	274.44	109.21	1.1372	5.67804971317092	10.5857375622735	166	0.1920436475037	0.1920436475037	24.5670012869922	1
167	279.8	93.619	1.0977	5.48600606566722	10.7777812097772	167	0.00243093224688273	0.00243093224688273	24.569432219239	1
168	263.29	107.89	1.0972	5.48357513342034	10.7802121420241	168	-0.135159832926654	0.135159832926654	24.7045920521657	1
169	253.81	104.07	1.125	5.61873496634699	10.6450523090974	169	0.215866783523143	0.215866783523143	24.9204588356888	1
170	258.47	93.561	1.0806	5.40286818282385	10.8609190926206	170	0.268374920055802	0.268374920055802	25.1888337557446	1
171	260.11	70.218	1.0254	5.13449326276805	11.1292940126764	171	0.0286850005132102	0.0286850005132102	25.2175187562579	1
172	262.69	64.36	1.0195	5.10580826225484	11.1579790131896	172	-0.0165303392787983	0.0165303392787983	25.2340490955367	1
173	272.31	55.728	1.0229	5.12233860153363	11.1414486739108	173	0.0165303392787983	0.0165303392787983	25.2505794348154	1
174	266.93	44.791	1.0195	5.10580826225484	11.1579790131896	174	0	0	25.2505794348154	1
175	274.02	47.262	1.0195	5.10580826225484	11.1579790131896	175	-0.00972372898752738	0.00972372898752738	25.260303163803	1
176	272.65	43.297	1.0215	5.11553199124236	11.1482552842021	176	0	0	25.260303163803	1
177	258.76	31.831	1.0215	5.11553199124236	11.1482552842021	177	0	0	25.260303163803	1
178	259.02	39.849	1.0215	5.11553199124236	11.1482552842021	178	0.0121546612344119	0.0121546612344119	25.2724578250374	1
179	265.41	47.642	1.019	5.10337733000795	11.1604099454365	179	0.0213922037725638	0.0213922037725638	25.29385002881	1
180	270.54	51.053	1.0146	5.08198512623539	11.181802149209	180	-0.0359777972538584	0.0359777972538584	25.3298278260638	1
181	262.3	63.769	1.022	5.11796292348925	11.1458243519552	181	-0.0189612715256811	0.0189612715256811	25.3487890975895	1
182	261.86	61.992	1.0259	5.13692419501493	11.1268630804295	182	-0.156552036699217	0.156552036699217	25.5053411342887	1
183	250.76	51.259	1.0581	5.29347623171415	10.9703110437303	183	0.125922290388502	0.125922290388502	25.6312634246772	1
184	252.53	55.691	1.0322	5.16755394132564	11.0962333341188	184	-0.0807069505964932	0.0807069505964932	25.7119703752737	1
185	237.36	61.001	1.0488	5.24826089192214	11.0155263835223	185	0.0427844075451276	0.0427844075451276	25.7547547828188	1
186	238.65	60.645	1.04	5.20547648437701	11.0583107910674	186	0.0996682221221725	0.0996682221221725	25.854423004941	1
187	231.96	44.723	1.0195	5.10580826225484	11.1579790131896	187	-0.158982968946098	0.158982968946098	26.0134059738871	1
188	230.79	59.058	1.0522	5.26479123120094	10.9989960442435	188	-0.047646272038893	0.047646272038893	26.061052245926	1
189	245.24	60.399	1.062	5.31243750323983	10.9513497722046	189	0.204198308738111	0.204198308738111	26.2652505546641	1
190	238.73	59.134	1.02	5.10823919450172	11.1555480809427	190	-0.140021697420419	0.140021697420419	26.4052722520845	1
191	230.91	96.799	1.0488	5.24826089192214	11.0155263835223	191	-0.389435345950538	0.389435345950538	26.7947075980351	1
192	232.74	87.461	1.1289	5.63769623787267	10.6260910375718	192	-0.0714694080583378	0.0714694080583378	26.8661770060934	1
193	231.97	91.656	1.1436	5.70916564593101	10.5546216295134	193	0.619887722954978	0.619887722954978	27.4860647290484	1
194	231.28	70.364	1.0161	5.08927792297604	11.1745093524684	194	-0.0121546612344119	0.0121546612344119	27.4982193902828	1
195	232.36	64.481	1.0186	5.10143258421045	11.162354691234	195	-0.0189612715256828	0.0189612715256828	27.5171806618085	1
196	240.3	69.278	1.0225	5.12039385573613	11.1433934197083	196	0.0121546612344119	0.0121546612344119	27.5293353230429	1
197	245.61	71.653	1.02	5.10823919450172	11.1555480809427	197	0.00680661029127094	0.00680661029127094	27.5361419333342	1
198	258.96	75.324	1.0186	5.10143258421045	11.162354691234	198	-0.0140994070319174	0.0140994070319174	27.5502413403661	1
199	259.42	78.615	1.0215	5.11553199124236	11.1482552842021	199	-0.0568838145770449	0.0568838145770449	27.6071251549431	1
200	253.43	72.392	1.0332	5.17241580581941	11.091371469625	200	0.0641766113176914	0.0641766113176914	27.6713017662608	1
201	260.76	60.247	1.02	5.10823919450172	11.1555480809427	201	-0.0165303392788001	0.0165303392788001	27.6878321055396	1
202	251.04	45.776	1.0234	5.12476953378052	11.1390177416639	202	-0.163844833439864	0.163844833439864	27.8516769389795	1
203	256.1	42.691	1.0571	5.28861436722038	10.9751729082241	203	0.177944240471783	0.177944240471783	28.0296211794513	1
204	255.7	45.508	1.0205	5.1106701267486	11.1531171486958	204	-0.00972372898753093	0.00972372898753093	28.0393449084388	1
205	272.01	33.651	1.0225	5.12039385573613	11.1433934197083	205	0.00243093224688273	0.00243093224688273	28.0417758406857	1
206	271.45	27.99	1.022	5.11796292348925	11.1458243519552	206	0.00486186449376547	0.00486186449376547	28.0466377051794	1
207	278.97	16.524	1.021	5.11310105899548	11.150686216449	207	0.00486186449376369	0.00486186449376369	28.0514995696732	1
208	277.82	12.091	1.02	5.10823919450172	11.1555480809427	208	0.00243093224688096	0.00243093224688096	28.0539305019201	1
209	276.76	19.558	1.0195	5.10580826225484	11.1579790131896	209	-0.00729279674064465	0.00729279674064465	28.0612232986607	1
210	273.42	24.469	1.021	5.11310105899548	11.150686216449	210	-0.00243093224688273	0.00243093224688273	28.0636542309076	1
211	275.53	36.968	1.0215	5.11553199124236	11.1482552842021	211	-0.0116684747850364	0.0116684747850364	28.0753227056926	1
212	278.85	41.484	1.0239	5.1272004660274	11.136586809417	212	0.00680661029127094	0.00680661029127094	28.0821293159839	1
213	275.53	65.295	1.0225	5.12039385573613	11.1433934197083	213	0.0072927967406482	0.0072927967406482	28.0894221127246	1
214	266.08	56.51	1.021	5.11310105899548	11.150686216449	214	-0.0330606785576002	0.0330606785576002	28.1224827912822	1
215	259.35	54.89	1.0278	5.14616173755308	11.1176255378914	215	0.0379225430513639	0.0379225430513639	28.1604053343335	1
216	278.16	44.481	1.02	5.10823919450172	11.1555480809427	216	-0.00486186449376369	0.00486186449376369	28.1652671988273	1
217	272.99	12.932	1.021	5.11310105899548	11.150686216449	217	0.00972372898752916	0.00972372898752916	28.1749909278148	1
218	275.87	17.313	1.019	5.10337733000795	11.1604099454365	218	-0.0121546612344119	0.0121546612344119	28.1871455890492	1
219	266.23	13.302	1.0215	5.11553199124236	11.1482552842021	219	-0.00486186449376547	0.00486186449376547	28.192007453543	1
220	263.62	14.45	1.0225	5.12039385573613	11.1433934197083	220	0.00486186449376547	0.00486186449376547	28.1968693180368	1
221	263.37	42.284	1.0215	5.11553199124236	11.1482552842021	221	-0.0165303392787983	0.0165303392787983	28.2133996573156	1
222	262.24	43.609	1.0249	5.13206233052116	11.1317249449233	222	0.0262540682663257	0.0262540682663257	28.2396537255819	1
223	275.61	35.286	1.0195	5.10580826225484	11.1579790131896	223	-0.00486186449376191	0.00486186449376191	28.2445155900757	1
224	273.2	26.48	1.0205	5.1106701267486	11.1531171486958	224	0	0	28.2445155900757	1
225	269.13	14.45	1.0205	5.1106701267486	11.1531171486958	225	0.00243093224688096	0.00243093224688096	28.2469465223225	1
226	257.2	11.233	1.02	5.10823919450172	11.1555480809427	226	0.00243093224688096	0.00243093224688096	28.2493774545694	1
227	254.94	22.727	1.0195	5.10580826225484	11.1579790131896	227	-0.0311159327600912	0.0311159327600912	28.2804933873295	1
228	255.56	18.186	1.0259	5.13692419501493	11.1268630804295	228	0.0286850005132102	0.0286850005132102	28.3091783878427	1
229	268.41	18.754	1.02	5.10823919450172	11.1555480809427	229	-0.0165303392788001	0.0165303392788001	28.3257087271215	1
230	267.07	11.768	1.0234	5.12476953378052	11.1390177416639	230	-0.0145855934812928	0.0145855934812928	28.3402943206028	1
231	266	21.286	1.0264	5.13935512726181	11.1244321481826	231	0.0238231360194465	0.0238231360194465	28.3641174566223	1
232	259.02	26.975	1.0215	5.11553199124236	11.1482552842021	232	0	0	28.3641174566223	1
233	255.12	33.789	1.0215	5.11553199124236	11.1482552842021	233	0.00729279674064642	0.00729279674064642	28.3714102533629	1
234	240.02	54.871	1.02	5.10823919450172	11.1555480809427	234	-0.0213922037725638	0.0213922037725638	28.3928024571355	1
235	245.91	42.724	1.0244	5.12963139827428	11.1341558771702	235	0.0238231360194447	0.0238231360194447	28.4166255931549	1
236	241.18	42.005	1.0195	5.10580826225484	11.1579790131896	236	-0.0359777972538566	0.0359777972538566	28.4526033904088	1
237	231.03	24.772	1.0269	5.14178605950869	11.1220012159357	237	0.0145855934812928	0.0145855934812928	28.4671889838901	1
238	239.08	15.287	1.0239	5.1272004660274	11.136586809417	238	0.0238231360194483	0.0238231360194483	28.4910121199095	1
239	238.09	18.791	1.019	5.10337733000795	11.1604099454365	239	-0.00729279674064642	0.00729279674064642	28.4983049166502	1
240	244.21	21.761	1.0205	5.1106701267486	11.1531171486958	240	-0.00243093224688273	0.00243093224688273	28.500735848897	1
241	239.37	13.181	1.021	5.11310105899548	11.150686216449	241	0.00729279674064465	0.00729279674064465	28.5080286456377	1
242	234.84	10.551	1.0195	5.10580826225484	11.1579790131896	242	-0.0189612715256811	0.0189612715256811	28.5269899171634	1
243	236.57	13.809	1.0234	5.12476953378052	11.1390177416639	243	0.00437567804438821	0.00437567804438821	28.5313655952077	1
244	233.06	18.046	1.0225	5.12039385573613	11.1433934197083	244	0.0189612715256828	0.0189612715256828	28.5503268667334	1
245	238.17	22.782	1.0186	5.10143258421045	11.162354691234	245	0.0286850005132102	0.0286850005132102	28.5790118672466	1
246	250.01	18.107	1.0127	5.07274758369724	11.1910396917472	246	-0.0306297463107157	0.0306297463107157	28.6096416135574	1
247	252.15	13.971	1.019	5.10337733000795	11.1604099454365	247	-0.00729279674064642	0.00729279674064642	28.616934410298	1
248	279.16	10.624	1.0205	5.1106701267486	11.1531171486958	248	0.0116684747850329	0.0116684747850329	28.628602885083	1
249	276.99	20.654	1.0181	5.09900165196356	11.1647856234809	249	-0.00437567804438643	0.00437567804438643	28.6329785631274	1
250	274.71	17.975	1.019	5.10337733000795	11.1604099454365	250	-0.0189612715256828	0.0189612715256828	28.6519398346531	1
251	279.27	23.016	1.0229	5.12233860153363	11.1414486739108	251	0.0140994070319174	0.0140994070319174	28.666039241685	1
252	270.55	38.134	1.02	5.10823919450172	11.1555480809427	252	-0.00243093224688096	0.00243093224688096	28.6684701739319	1
253	261.3	36.905	1.0205	5.1106701267486	11.1531171486958	253	0.00243093224688096	0.00243093224688096	28.6709011061788	1
254	274.19	44.915	1.02	5.10823919450172	11.1555480809427	254	-0.0140994070319174	0.0140994070319174	28.6850005132107	1
255	272.55	46.733	1.0229	5.12233860153363	11.1414486739108	255	-0.0145855934812928	0.0145855934812928	28.699586106692	1
256	266.9	52.595	1.0259	5.13692419501493	11.1268630804295	256	0.0379225430513621	0.0379225430513621	28.7375086497434	1
257	279.24	50.975	1.0181	5.09900165196356	11.1647856234809	257	-0.0189612715256811	0.0189612715256811	28.756469921269	1
258	273.78	56.292	1.022	5.11796292348925	11.1458243519552	258	0	0	28.756469921269	1
259	267.59	53.655	1.022	5.11796292348925	11.1458243519552	259	0.00972372898752916	0.00972372898752916	28.7661936502566	1
260	274.28	55.925	1.02	5.10823919450172	11.1555480809427	260	-0.00486186449376369	0.00486186449376369	28.7710555147503	1
261	277.83	56.796	1.021	5.11310105899548	11.150686216449	261	0.00729279674064465	0.00729279674064465	28.778348311491	1
262	274.26	64.463	1.0195	5.10580826225484	11.1579790131896	262	-0.00243093224688096	0.00243093224688096	28.7807792437379	1
263	268.86	65.283	1.02	5.10823919450172	11.1555480809427	263	-0.00972372898752916	0.00972372898752916	28.7905029727254	1
264	266.13	59.532	1.022	5.11796292348925	11.1458243519552	264	-0.00680661029127094	0.00680661029127094	28.7973095830167	1
265	266.98	89.673	1.0234	5.12476953378052	11.1390177416639	265	-0.0952925440777843	0.0952925440777843	28.8926021270944	1
266	268.73	89.929	1.043	5.2200620778583	11.0437251975861	266	0.0807069505964915	0.0807069505964915	28.9733090776909	1
267	263.76	76.648	1.0264	5.13935512726181	11.1244321481826	267	-0.142452629667302	0.142452629667302	29.1157617073582	1
268	266.79	71.884	1.0557	5.28180775692911	10.9819795185153	268	0.17843042692116	0.17843042692116	29.2941921342794	1
269	273.86	64.456	1.019	5.10337733000795	11.1604099454365	269	-0.334982463620378	0.334982463620378	29.6291745978998	1
270	271.73	66.921	1.0879	5.43835979362833	10.8254274818161	270	0.325258734632849	0.325258734632849	29.9544333325326	1
271	270.99	70.976	1.021	5.11310105899548	11.150686216449	271	0.00972372898752916	0.00972372898752916	29.9641570615202	1
272	278.4	60.877	1.019	5.10337733000795	11.1604099454365	272	-0.00486186449376547	0.00486186449376547	29.9690189260139	1
273	275.89	56.861	1.02	5.10823919450172	11.1555480809427	273	-0.0121546612344119	0.0121546612344119	29.9811735872483	1
274	271.77	55.997	1.0225	5.12039385573613	11.1433934197083	274	0.0145855934812928	0.0145855934812928	29.9957591807296	1
275	270.64	58.772	1.0195	5.10580826225484	11.1579790131896	275	0	0	29.9957591807296	1
276	262.43	46.51	1.0195	5.10580826225484	11.1579790131896	276	-0.0145855934812928	0.0145855934812928	30.0103447742109	1
277	259.52	56.692	1.0225	5.12039385573613	11.1433934197083	277	0.0213922037725638	0.0213922037725638	30.0317369779835	1
278	275.69	55.099	1.0181	5.09900165196356	11.1647856234809	278	-0.0165303392787983	0.0165303392787983	30.0482673172623	1
279	272.68	60.992	1.0215	5.11553199124236	11.1482552842021	279	0	0	30.0482673172623	1
280	279.81	53.776	1.0215	5.11553199124236	11.1482552842021	280	-0.0330606785576002	0.0330606785576002	30.0813279958199	1
281	279.83	38.74	1.0283	5.14859266979996	11.1151946056445	281	-0.00486186449376369	0.00486186449376369	30.0861898603136	1
282	274.24	35.788	1.0293	5.15345453429373	11.1103327411507	282	0.0476462720388913	0.0476462720388913	30.1338361323525	1
283	270.77	27.18	1.0195	5.10580826225484	11.1579790131896	283	-0.0311159327600912	0.0311159327600912	30.1649520651126	1
284	263.43	26.494	1.0259	5.13692419501493	11.1268630804295	284	0.0311159327600912	0.0311159327600912	30.1960679978727	1
285	264.86	15.406	1.0195	5.10580826225484	11.1579790131896	285	-0.0121546612344101	0.0121546612344101	30.2082226591071	1
286	263.88	18.999	1.022	5.11796292348925	11.1458243519552	286	-0.00923754253815368	0.00923754253815368	30.2174602016453	1
287	261.92	13.269	1.0239	5.1272004660274	11.136586809417	287	0.0165303392788019	0.0165303392788019	30.2339905409241	1
288	250.98	13.501	1.0205	5.1106701267486	11.1531171486958	288	-0.0140994070319191	0.0140994070319191	30.248089947956	1
289	254.1	10.42	1.0234	5.12476953378052	11.1390177416639	289	0.0165303392788001	0.0165303392788001	30.2646202872348	1
290	244.99	19.131	1.02	5.10823919450172	11.1555480809427	290	0.0092375425381519	0.0092375425381519	30.273857829773	1
291	255.58	23.784	1.0181	5.09900165196356	11.1647856234809	291	-0.0379225430513621	0.0379225430513621	30.3117803728243	1
292	237.02	22.482	1.0259	5.13692419501493	11.1268630804295	292	0.0427844075451276	0.0427844075451276	30.3545647803694	1
293	232.35	20.793	1.0171	5.0941397874698	11.1696474879746	293	-0.0165303392787983	0.0165303392787983	30.3710951196482	1
294	254.61	10.67	1.0205	5.1106701267486	11.1531171486958	294	0	0	30.3710951196482	1
295	253.51	10.624	1.0205	5.1106701267486	11.1531171486958	295	-0.0140994070319191	0.0140994070319191	30.3851945266802	1
296	262.83	10.121	1.0234	5.12476953378052	11.1390177416639	296	0.00680661029127094	0.00680661029127094	30.3920011369714	1
297	256.61	11.381	1.022	5.11796292348925	11.1458243519552	297	0	0	30.3920011369714	1
298	254.97	18.76	1.022	5.11796292348925	11.1458243519552	298	-0.00437567804438821	0.00437567804438821	30.3963768150158	1
299	258.51	39.43	1.0229	5.12233860153363	11.1414486739108	299	0.0330606785576002	0.0330606785576002	30.4294374935734	1
300	257.82	38.02	1.0161	5.08927792297604	11.1745093524684	300	-0.00486186449376547	0.00486186449376547	30.4342993580672	1
301	271.11	40.858	1.0171	5.0941397874698	11.1696474879746	301	-0.0092375425381519	0.0092375425381519	30.4435369006053	1
302	270.37	48.916	1.019	5.10337733000795	11.1604099454365	302	0.00194474579750548	0.00194474579750548	30.4454816464028	1
303	266.89	65.315	1.0186	5.10143258421045	11.162354691234	303	0.00243093224688096	0.00243093224688096	30.4479125786497	1
304	263.55	60.14	1.0181	5.09900165196356	11.1647856234809	304	-0.291711869625871	0.291711869625871	30.7396244482756	1
305	263.92	72.543	1.0781	5.39071352158944	10.873073753855	305	0.280043394840838	0.280043394840838	31.0196678431164	1
306	261.42	69.943	1.0205	5.1106701267486	11.1531171486958	306	0.0140994070319156	0.0140994070319156	31.0337672501483	1
307	260.12	64.989	1.0176	5.09657071971668	11.1672165557277	307	-0.194474579750581	0.194474579750581	31.2282418298989	1
308	251.35	65.162	1.0576	5.29104529946726	10.9727419759772	308	0.1424526296673	0.1424526296673	31.3706944595662	1
309	243.04	51.397	1.0283	5.14859266979996	11.1151946056445	309	0.0213922037725638	0.0213922037725638	31.3920866633388	1
310	234.21	43.773	1.0239	5.1272004660274	11.136586809417	310	0.0116684747850364	0.0116684747850364	31.4037551381238	1
311	230.68	39.324	1.0215	5.11553199124236	11.1482552842021	311	-0.00243093224688273	0.00243093224688273	31.4061860703707	1
312	230.03	37.153	1.022	5.11796292348925	11.1458243519552	312	-0.0330606785575984	0.0330606785575984	31.4392467489283	1
313	242.82	30.445	1.0288	5.15102360204684	11.1127636733976	313	0.0354916108044812	0.0354916108044812	31.4747383597328	1
314	258.26	43.008	1.0215	5.11553199124236	11.1482552842021	314	-0.00923754253815368	0.00923754253815368	31.4839759022709	1
315	250.54	41.303	1.0234	5.12476953378052	11.1390177416639	315	0.00923754253815368	0.00923754253815368	31.4932134448091	1
316	254.18	46.331	1.0215	5.11553199124236	11.1482552842021	316	-0.00680661029127094	0.00680661029127094	31.5000200551004	1
317	247.3	42.787	1.0229	5.12233860153363	11.1414486739108	317	0.025767881816952	0.025767881816952	31.5257879369173	1
318	244.09	42.252	1.0176	5.09657071971668	11.1672165557277	318	-0.0165303392787983	0.0165303392787983	31.5423182761961	1
319	261.58	57.103	1.021	5.11310105899548	11.150686216449	319	-0.0948063576284088	0.0948063576284088	31.6371246338245	1
320	254.07	65.106	1.0405	5.20790741662389	11.0558798588205	320	0.0782760183496087	0.0782760183496087	31.7154006521741	1
321	248.37	56.198	1.0244	5.12963139827428	11.1341558771702	321	-0.00243093224688096	0.00243093224688096	31.717831584421	1
322	244.31	53.948	1.0249	5.13206233052116	11.1317249449233	322	-0.0165303392788019	0.0165303392788019	31.7343619236998	1
323	243.44	52.895	1.0283	5.14859266979996	11.1151946056445	323	0.0281988140638347	0.0281988140638347	31.7625607377637	1
324	241.72	48.952	1.0225	5.12039385573613	11.1433934197083	324	0.00972372898753093	0.00972372898753093	31.7722844667512	1
325	236.18	49.291	1.0205	5.1106701267486	11.1531171486958	325	0.00243093224688096	0.00243093224688096	31.7747153989981	1
326	234.73	28.773	1.02	5.10823919450172	11.1555480809427	326	-0.0165303392788001	0.0165303392788001	31.7912457382769	1
327	234.63	22.434	1.0234	5.12476953378052	11.1390177416639	327	0.023336949570071	0.023336949570071	31.8145826878469	1
328	243.34	23.999	1.0186	5.10143258421045	11.162354691234	328	0	0	31.8145826878469	1
329	251.1	29.076	1.0186	5.10143258421045	11.162354691234	329	-0.0092375425381519	0.0092375425381519	31.8238202303851	1
330	244.63	32.797	1.0205	5.1106701267486	11.1531171486958	330	0.00729279674064642	0.00729279674064642	31.8311130271257	1
331	236.3	26.478	1.019	5.10337733000795	11.1604099454365	331	0.0092375425381519	0.0092375425381519	31.8403505696639	1
332	252.06	40.592	1.0171	5.0941397874698	11.1696474879746	332	-0.0140994070319174	0.0140994070319174	31.8544499766958	1
333	264.28	22.866	1.02	5.10823919450172	11.1555480809427	333	-0.00243093224688096	0.00243093224688096	31.8568809089427	1
334	272.65	27.965	1.0205	5.1106701267486	11.1531171486958	334	0.00243093224688096	0.00243093224688096	31.8593118411896	1
335	266.52	25.476	1.02	5.10823919450172	11.1555480809427	335	-0.0262540682663293	0.0262540682663293	31.8855659094559	1
336	263.97	26.337	1.0254	5.13449326276805	11.1292940126764	336	0.0140994070319174	0.0140994070319174	31.8996653164878	1
337	252.28	28.476	1.0225	5.12039385573613	11.1433934197083	337	0	0	31.8996653164878	1
338	252.7	51.806	1.0225	5.12039385573613	11.1433934197083	338	0.0072927967406482	0.0072927967406482	31.9069581132285	1
339	253.34	47.531	1.021	5.11310105899548	11.150686216449	339	-0.0996682221221743	0.0996682221221743	32.0066263353506	1
340	246.14	49.277	1.0415	5.21276928111766	11.0510179943268	340	0.0306297463107175	0.0306297463107175	32.0372560816614	1
341	250.4	63.27	1.0352	5.18213953480694	11.0816477406375	341	-0.11376762915409	0.11376762915409	32.1510237108154	1
342	253.19	78.4	1.0586	5.29590716396103	10.9678801114834	342	-0.156552036699219	0.156552036699219	32.3075757475147	1
343	256.2	84.072	1.0908	5.45245920066025	10.8113280747842	343	0.232397122801945	0.232397122801945	32.5399728703166	1
344	266.09	82.571	1.043	5.2200620778583	11.0437251975861	344	0.0952925440777843	0.0952925440777843	32.6352654143944	1
345	264.36	77.795	1.0234	5.12476953378052	11.1390177416639	345	-0.232883309251319	0.232883309251319	32.8681487236457	1
346	272.18	81.015	1.0713	5.35765284303184	10.9061344324126	346	-0.251358394327628	0.251358394327628	33.1195071179733	1
347	270.7	89.852	1.123	5.60901123735946	10.654776038085	347	0.135159832926654	0.135159832926654	33.2546669509	1
348	277.69	91.639	1.0952	5.47385140443281	10.7899358710116	348	0.180375172718666	0.180375172718666	33.4350421236187	1
349	266.25	91.952	1.0581	5.29347623171415	10.9703110437303	349	0.111336696907207	0.111336696907207	33.5463788205259	1
350	270.84	85.033	1.0352	5.18213953480694	11.0816477406375	350	0.0598009332733032	0.0598009332733032	33.6061797537992	1
351	273.25	86.383	1.0229	5.12233860153363	11.1414486739108	351	-0.192529833953074	0.192529833953074	33.7987095877522	1
352	265	92.623	1.0625	5.31486843548671	10.9489188399577	352	-0.228021444757557	0.228021444757557	34.0267310325098	1
353	267.54	93.47	1.1094	5.54288988024427	10.7208973952002	353	-0.0641766113176931	0.0641766113176931	34.0909076438275	1
354	254.92	101.66	1.1226	5.60706649156196	10.6567207838825	354	0.149745426407948	0.149745426407948	34.2406530702354	1
355	264.22	102.48	1.0918	5.45732106515401	10.8064662102904	355	0.0213922037725656	0.0213922037725656	34.262045274008	1
356	255.54	99.475	1.0874	5.43592886138145	10.827858414063	356	-0.0330606785576002	0.0330606785576002	34.2951059525656	1
357	257.44	94.59	1.0942	5.46898953993905	10.7947977355054	357	0.213435851276262	0.213435851276262	34.5085418038419	1
358	254.29	89.895	1.0503	5.25555368866278	11.0082335867816	358	0.0923754253815261	0.0923754253815261	34.6009172292234	1
359	261.07	90.113	1.0313	5.16317826328126	11.1006090121632	359	-0.211004919029381	0.211004919029381	34.8119221482528	1
360	263.39	87.409	1.0747	5.37418318231064	10.8896040931338	360	0.116198561400974	0.116198561400974	34.9281207096538	1
361	258.17	87.652	1.0508	5.25798462090966	11.0058026545348	361	-0.0116684747850364	0.0116684747850364	34.9397891844388	1
362	254.31	90.259	1.0532	5.2696530956947	10.9941341797497	362	-0.109391951109702	0.109391951109702	35.0491811355485	1
363	237.66	97.88	1.0757	5.3790450468044	10.88474222864	363	0.0189612715256811	0.0189612715256811	35.0681424070742	1
364	238.64	95.851	1.0718	5.36008377527872	10.9037035001657	364	-0.0996682221221725	0.0996682221221725	35.1678106291963	1
365	233.42	102.63	1.0923	5.45975199740089	10.8040352780435	365	0.0617456790708104	0.0617456790708104	35.2295563082671	1
366	244.96	105.31	1.0796	5.39800631833008	10.8657809571143	366	-0.201767376491228	0.201767376491228	35.4313236847584	1
367	252.61	97.024	1.1211	5.59977369482131	10.6640135806231	367	-0.0116684747850346	0.0116684747850346	35.4429921595434	1
368	253.35	113.94	1.1235	5.61144216960635	10.6523451058381	368	0.00680661029126917	0.00680661029126917	35.4497987698347	1
369	251.44	116.77	1.1221	5.60463555931508	10.6591517161294	369	0.0213922037725656	0.0213922037725656	35.4711909736072	1
370	254.03	115.76	1.1177	5.58324335554251	10.6805439199019	370	-0.187667969459312	0.187667969459312	35.6588589430666	1
371	258.64	135.65	1.1563	5.77091132500182	10.4928759504426	371	-0.348595684202916	0.348595684202916	36.0074546272695	1
372	250.09	144.79	1.228	6.11950700920474	10.1442802662397	372	0.201767376491226	0.201767376491226	36.2092220037607	1
373	256.48	147.55	1.1865	5.91773963271351	10.3460476427309	373	-0.104530086615936	0.104530086615936	36.3137520903766	1
374	267.91	158.69	1.208	6.02226971932945	10.241517556115	374	0.341789073911647	0.341789073911647	36.6555411642883	1
375	265.32	135.15	1.1377	5.6804806454178	10.5833066300266	375	-0.280043394840838	0.280043394840838	36.9355845591291	1
376	263.66	129.47	1.1953	5.96052404025864	10.3032632351858	376	0.306297463107166	0.306297463107166	37.2418820222363	1
377	267.6	128.04	1.1323	5.65422657715147	10.609560698293	377	-0.0379225430513621	0.0379225430513621	37.2798045652877	1
378	261.35	118.63	1.1401	5.69214912020284	10.5716381552416	378	0.146828307711688	0.146828307711688	37.4266328729993	1
379	255.32	109.63	1.1099	5.54532081249115	10.7184664629533	379	-0.225590512510674	0.225590512510674	37.65222338551	1
380	241.68	130.93	1.1563	5.77091132500182	10.4928759504426	380	-0.1589829689461	0.1589829689461	37.8112063544561	1
381	245.22	135.53	1.189	5.92989429394792	10.3338929814965	381	-0.025767881816952	0.025767881816952	37.8369742362731	1
382	242.06	140.26	1.1943	5.95566217576487	10.3081250996796	382	0	0	37.8369742362731	1
383	239.8	141.08	1.1943	5.95566217576487	10.3081250996796	383	0.111336696907209	0.111336696907209	37.9483109331803	1
384	245.18	127.55	1.1714	5.84432547885767	10.4194617965868	384	0.0544528823301622	0.0544528823301622	38.0027638155104	1
385	246.7	139.28	1.1602	5.7898725965275	10.4739146789169	385	-0.225104326061297	0.225104326061297	38.2278681415717	1
386	252.14	141.01	1.2065	6.0149769225888	10.2488103528556	386	0.0617456790708086	0.0617456790708086	38.2896138206425	1
387	255.9	154	1.1938	5.95323124351799	10.3105560319264	387	0.0782760183496087	0.0782760183496087	38.3678898389922	1
388	252.35	152.82	1.1777	5.87495522516838	10.388832050276	388	-0.00972372898752916	0.00972372898752916	38.3776135679797	1
389	254.17	154.91	1.1797	5.88467895415591	10.3791083212885	389	0.140021697420419	0.140021697420419	38.5176352654001	1
390	264.16	154.57	1.1509	5.74465725673549	10.5191300187089	390	-0.154121104452337	0.154121104452337	38.6717563698524	1
391	267.8	170.57	1.1826	5.89877836118783	10.3650089142566	391	-0.0476462720388913	0.0476462720388913	38.7194026418913	1
392	277.41	169.88	1.1924	5.94642463322672	10.3173626422177	392	0.0666075435645741	0.0666075435645741	38.7860101854559	1
393	269.65	161.86	1.1787	5.87981708966215	10.3839701857823	393	-0.301435598613402	0.301435598613402	39.0874457840693	1
394	266.91	165.17	1.2407	6.18125268827555	10.0825345871689	394	0.441457296033821	0.441457296033821	39.5289030801031	1
395	273.98	146.58	1.1499	5.73979539224173	10.5239918832027	395	-0.332551531373495	0.332551531373495	39.8614546114766	1
396	279	140.24	1.2183	6.07234692361522	10.1914403518292	396	0.230452377004438	0.230452377004438	40.0919069884811	1
397	278.96	144.53	1.1709	5.84189454661078	10.4218927288336	397	-0.242120851789473	0.242120851789473	40.3340278402705	1
398	274.2	141.57	1.2207	6.08401539840026	10.1797718770442	398	0.158982968946098	0.158982968946098	40.4930108092166	1
399	273.4	136.53	1.188	5.92503242945416	10.3387548459903	399	-0.140021697420419	0.140021697420419	40.6330325066371	1
400	275.54	138.18	1.2168	6.06505412687458	10.1987331485699	400	-0.0238231360194447	0.0238231360194447	40.6568556426565	1
401	278.45	136.21	1.2217	6.08887726289402	10.1749100125504	401	0.320396870139083	0.320396870139083	40.9772525127956	1
402	279.39	125.99	1.1558	5.76848039275494	10.4953068826895	402	0.0879997473371379	0.0879997473371379	41.0652522601327	1
403	271.09	116.04	1.1377	5.6804806454178	10.5833066300266	403	-0.0666075435645741	0.0666075435645741	41.1318598036973	1
404	275.6	117.43	1.1514	5.74708818898238	10.5166990864621	404	0.0452153397920103	0.0452153397920103	41.1770751434893	1
405	279.66	125.46	1.1421	5.70187284919037	10.5619144262541	405	-0.339358141664764	0.339358141664764	41.5164332851541	1
406	262.36	164.53	1.2119	6.04123099085513	10.2225562845893	406	-0.0855688150902552	0.0855688150902552	41.6020021002443	1
407	270.53	165.55	1.2295	6.12679980594539	10.136987469499	407	0.0831378828433724	0.0831378828433724	41.6851399830877	1
408	272	162.74	1.2124	6.04366192310201	10.2201253523424	408	0.1755133082249	0.1755133082249	41.8606532913126	1
409	274.25	162.36	1.1763	5.86814861487711	10.3956386605673	409	-0.0641766113176931	0.0641766113176931	41.9248299026303	1
410	270.74	168.94	1.1895	5.9323252261948	10.3314620492496	410	-0.106474832413443	0.106474832413443	42.0313047350437	1
411	277.86	167.51	1.2114	6.03880005860825	10.2249872168362	411	0.106474832413443	0.106474832413443	42.1377795674572	1
412	276.01	170.59	1.1895	5.9323252261948	10.3314620492496	412	-0.0661213571151968	0.0661213571151968	42.2039009245724	1
413	270.56	165.99	1.2031	5.99844658331	10.2653406921344	413	-0.111822883356584	0.111822883356584	42.315723807929	1
414	273.98	174.14	1.2261	6.11026946666659	10.1535178087778	414	-0.0923754253815261	0.0923754253815261	42.4080992333105	1
415	273.53	174.55	1.2451	6.20264489204811	10.0611423833963	415	0.182806104965547	0.182806104965547	42.590905338276	1
416	264.88	171.18	1.2075	6.01983878708257	10.2439484883619	416	-0.17113763018051	0.17113763018051	42.7620429684565	1
417	268.42	174.85	1.2427	6.19097641726308	10.0728108581814	417	0.144883561914181	0.144883561914181	42.9069265303707	1
418	265.45	176.08	1.2129	6.0460928553489	10.2176944200955	418	-0.336927209417881	0.336927209417881	43.2438537397886	1
419	271.42	193.26	1.2822	6.38302006476678	9.88076721067766	419	0.0899444931346434	0.0899444931346434	43.3337982329232	1
420	273.07	192.22	1.2637	6.29307557163213	9.9707117038123	420	-0.111336696907207	0.111336696907207	43.4451349298305	1
421	274.22	194.83	1.2866	6.40441226853934	9.85937500690509	421	0.132728900679771	0.132728900679771	43.5778638305102	1
422	278.04	194.7	1.2593	6.27168336785957	9.99210390758486	422	0.0403534752982466	0.0403534752982466	43.6182173058085	1
423	278.95	189.16	1.251	6.23132989256132	10.0324573828831	423	-0.0685522893620796	0.0685522893620796	43.6867695951705	1
424	273.08	191.83	1.2651	6.2998821819234	9.96390509352103	424	0.00243093224688273	0.00243093224688273	43.6892005274174	1
425	272.96	192.43	1.2646	6.29745124967652	9.96633602576791	425	0.0116684747850329	0.0116684747850329	43.7008690022025	1
426	267.75	192.41	1.2622	6.28578277489149	9.97800450055295	426	0.028685000513212	0.028685000513212	43.7295540027157	1
427	255.75	178.84	1.2563	6.25709777437828	10.0066895010662	427	0.0568838145770449	0.0568838145770449	43.7864378172927	1
428	261.01	182.88	1.2446	6.20021395980123	10.0635733156432	428	0.0807069505964915	0.0807069505964915	43.8671447678892	1
429	277.84	184.98	1.228	6.11950700920474	10.1442802662397	429	0.327689666879728	0.327689666879728	44.1948344347689	1
430	279.28	162.45	1.1606	5.79181734232501	10.4719699331194	430	-0.415689414216867	0.415689414216867	44.6105238489858	1
431	277.73	157.6	1.2461	6.20750675654188	10.0562805189026	431	-0.0330606785575966	0.0330606785575966	44.6435845275434	1
432	279.48	175.54	1.2529	6.24056743509948	10.023219840345	432	0.0617456790708086	0.0617456790708086	44.7053302066142	1
433	261.99	172.26	1.2402	6.17882175602867	10.0849655194158	433	0.151690172205454	0.151690172205454	44.8570203788197	1
434	267	175.85	1.209	6.02713158382321	10.2366556916212	434	-0.246982716283238	0.246982716283238	45.1040030951029	1
435	256.23	190.09	1.2598	6.27411430010645	9.98967297533798	435	0.216352969972521	0.216352969972521	45.3203560650754	1
436	264.88	187.96	1.2153	6.05776133013393	10.2060259453105	436	-0.21392203772564	0.21392203772564	45.5342781028011	1
437	272.71	166.64	1.2593	6.27168336785957	9.99210390758486	437	0.20176737649123	0.20176737649123	45.7360454792923	1
438	279.67	167.49	1.2178	6.06991599136834	10.1938712840761	438	0.0311159327600912	0.0311159327600912	45.7671614120524	1
439	274.99	156.67	1.2114	6.03880005860825	10.2249872168362	439	-0.249413648530119	0.249413648530119	46.0165750605825	1
440	269.91	154.42	1.2627	6.28821370713837	9.97557356830606	440	0.365612209931093	0.365612209931093	46.3821872705136	1
441	256.55	145.48	1.1875	5.92260149720728	10.3411857782372	441	-0.228021444757557	0.228021444757557	46.6102087152712	1
442	255.89	142.69	1.2344	6.15062294196483	10.1131643334796	442	0.254275513023885	0.254275513023885	46.864484228295	1
443	234.94	154.05	1.1821	5.89634742894095	10.3674398465035	443	-0.237745173745086	0.237745173745086	47.1022294020401	1
444	231.99	162.89	1.231	6.13409260268603	10.1296946727584	444	-0.0403534752982448	0.0403534752982448	47.1425828773384	1
445	236.8	160.21	1.2393	6.17444607798428	10.0893411974602	445	0.0952925440777843	0.0952925440777843	47.2378754214162	1
446	253.5	162.76	1.2197	6.07915353390649	10.1846337415379	446	-0.118629493647854	0.118629493647854	47.356504915064	1
447	251.82	167.49	1.2441	6.19778302755435	10.0660042478901	447	0.102099154369053	0.102099154369053	47.4586040694331	1
448	255.7	169.89	1.2231	6.09568387318529	10.1681034022591	448	-0.00243093224688096	0.00243093224688096	47.4610350016799	1
449	261.81	162.95	1.2236	6.09811480543218	10.1656724700123	449	0.263513055562036	0.263513055562036	47.724548057242	1
450	250.52	153.67	1.1694	5.83460174987014	10.4291855255743	450	-0.213922037725638	0.213922037725638	47.9384700949676	1
451	247.8	156.62	1.2134	6.04852378759578	10.2152634878487	451	-0.0875135608877624	0.0875135608877624	48.0259836558554	1
452	259.32	163.41	1.2314	6.13603734848354	10.1277499269609	452	0.073414153855845	0.073414153855845	48.0993978097112	1
453	259.81	166.67	1.2163	6.06262319462769	10.2011640808167	453	-0.0996682221221725	0.0996682221221725	48.1990660318334	1
454	255.68	164.11	1.2368	6.16229141674987	10.1014958586946	454	0.0641766113176914	0.0641766113176914	48.2632426431511	1
455	258.29	165.65	1.2236	6.09811480543218	10.1656724700123	455	0.22753525830818	0.22753525830818	48.4907779014593	1
456	241.33	188.85	1.1768	5.870579547124	10.3932077283204	456	-0.517302382136545	0.517302382136545	49.0080802835958	1
457	238.01	193.3	1.2832	6.38788192926054	9.87590534618389	457	0.050077204285774	0.050077204285774	49.0581574878816	1
458	241.29	194.48	1.2729	6.33780472497477	9.92598255046967	458	0.410341363273727	0.410341363273727	49.4684988511553	1
459	242.52	189.62	1.1885	5.92746336170104	10.3363239137434	459	-0.322827802385966	0.322827802385966	49.7913266535413	1
460	238.28	186.54	1.2549	6.25029116408701	10.0134961113574	460	-0.0948063576284071	0.0948063576284071	49.8861330111697	1
461	232.34	190.51	1.2744	6.34509752171541	9.91868975372902	461	0.0923754253815261	0.0923754253815261	49.9785084365512	1
462	254.66	178.4	1.2554	6.25272209633389	10.0110651791105	462	0.209060173231874	0.209060173231874	50.1875686097831	1
463	264.39	179.11	1.2124	6.04366192310201	10.2201253523424	463	-0.0904306795840206	0.0904306795840206	50.2779992893671	1
464	263.98	175.92	1.231	6.13409260268603	10.1296946727584	464	0.00972372898752916	0.00972372898752916	50.2877230183546	1
465	269.43	182.88	1.229	6.1243688736985	10.1394184017459	465	-0.168706697933629	0.168706697933629	50.4564297162883	1
466	272.41	193.03	1.2637	6.29307557163213	9.9707117038123	466	0.0145855934812946	0.0145855934812946	50.4710153097696	1
467	279.5	192.14	1.2607	6.27848997815084	9.98529729729359	467	0.00437567804438821	0.00437567804438821	50.475390987814	1
468	272	191.41	1.2598	6.27411430010645	9.98967297533798	468	-0.0948063576284106	0.0948063576284106	50.5701973454424	1
469	271.87	184.45	1.2793	6.36892065773486	9.89486661770957	469	0.0262540682663293	0.0262540682663293	50.5964514137087	1
470	269.44	174.93	1.2739	6.34266658946853	9.9211206859759	470	-0.149745426407947	0.149745426407947	50.7461968401166	1
471	253.91	187.62	1.3047	6.49241201587648	9.77137525956795	471	0.296573734119637	0.296573734119637	51.0427705742363	1
472	245.63	189.38	1.2437	6.19583828175684	10.0679489936876	472	0.121060425894736	0.121060425894736	51.163831000131	1
473	256.26	184.31	1.2188	6.07477785586211	10.1890094195823	473	0.0408396617476221	0.0408396617476221	51.2046706618786	1
474	241.98	177.19	1.2104	6.03393819411448	10.2298490813299	474	-0.292198056075248	0.292198056075248	51.4968687179539	1
475	234.56	186.53	1.2705	6.32613625018973	9.9376510252547	475	-0.0189612715256811	0.0189612715256811	51.5158299894796	1
476	236.38	185.98	1.2744	6.34509752171541	9.91868975372902	476	-0.0354916108044812	0.0354916108044812	51.551321600284	1
477	235.03	187.62	1.2817	6.3805891325199	9.88319814292454	477	0.0544528823301622	0.0544528823301622	51.6057744826142	1
478	237.49	188.94	1.2705	6.32613625018973	9.9376510252547	478	-0.0165303392788001	0.0165303392788001	51.622304821893	1
479	232.01	178.71	1.2739	6.34266658946853	9.9211206859759	479	0.275181530347073	0.275181530347073	51.8974863522401	1
480	240.2	177.72	1.2173	6.06748505912146	10.196302216323	480	-0.237258987295709	0.237258987295709	52.1347453395358	1
481	245.15	180.76	1.2661	6.30474404641717	9.95904322902726	481	0.0568838145770467	0.0568838145770467	52.1916291541128	1
482	247.77	181.67	1.2544	6.24786023184012	10.0159270436043	482	0.334982463620374	0.334982463620374	52.5266116177332	1
483	237.45	168.02	1.1855	5.91287776821975	10.3509095072247	483	-0.144883561914183	0.144883561914183	52.6714951796474	1
484	232.6	169.21	1.2153	6.05776133013393	10.2060259453105	484	-0.171137630180512	0.171137630180512	52.8426328098279	1
485	234.8	172.68	1.2505	6.22889896031444	10.03488831513	485	0.294628988322131	0.294628988322131	53.13726179815	1
486	235.87	147.35	1.1899	5.93426997199231	10.3295173034521	486	0.121060425894736	0.121060425894736	53.2583222240448	1
487	232.96	146.79	1.165	5.81320954609757	10.4505777293469	487	-0.180375172718662	0.180375172718662	53.4386973967634	1
488	231.23	152.89	1.2021	5.99358471881624	10.2702025566282	488	0.149259239958571	0.149259239958571	53.587956636722	1
489	232.8	144.82	1.1714	5.84432547885767	10.4194617965868	489	0.0403534752982448	0.0403534752982448	53.6283101120202	1
490	230.92	132.96	1.1631	5.80397200355942	10.459815271885	490	-0.284905259334602	0.284905259334602	53.9132153713549	1
491	242.21	153.05	1.2217	6.08887726289402	10.1749100125504	491	-0.0140994070319174	0.0140994070319174	53.9273147783868	1
492	248.48	162.98	1.2246	6.10297666992594	10.1608106055185	492	0.166275765686748	0.166275765686748	54.0935905440735	1
493	259.16	151.45	1.1904	5.93670090423919	10.3270863712052	493	0.21100491902938	0.21100491902938	54.3045954631029	1
494	264.36	146.25	1.147	5.72569598520981	10.5380912902346	494	-0.379711616963009	0.379711616963009	54.6843070800659	1
495	275.58	138.57	1.2251	6.10540760217282	10.1583796732716	495	-0.0879997473371397	0.0879997473371397	54.772306827403	1
496	267.87	150.78	1.2432	6.19340734950996	10.0703799259345	496	0.408396617476221	0.408396617476221	55.1807034448793	1
497	249.85	133.54	1.1592	5.78501073203374	10.4787765434107	497	0.0807069505964915	0.0807069505964915	55.2614103954758	1
498	259.61	116.59	1.1426	5.70430378143725	10.5594834940072	498	0.0335468650069757	0.0335468650069757	55.2949572604827	1
499	265.71	118.51	1.1357	5.67075691643027	10.5930303590142	499	0.0189612715256811	0.0189612715256811	55.3139185320084	1
500	266.78	118.43	1.1318	5.65179564490459	10.6119916305398	500	NA	NA	NA	1
501	258.14	130.6	1.1807	5.88954081864968	10.3742464567948	1	-0.149259239958571	0.149259239958571	0.149259239958571	2
502	257.82	139.68	1.2114	6.03880005860825	10.2249872168362	2	0.322827802385966	0.322827802385966	0.472087042344537	2
503	257.55	125.62	1.145	5.71597225622228	10.5478150192221	3	-0.0904306795840206	0.0904306795840206	0.562517721928558	2
504	253.51	126.72	1.1636	5.8064029358063	10.4573843396381	4	0.246982716283238	0.246982716283238	0.809500438211796	2
505	250.15	117.72	1.1128	5.55942021952307	10.7043670559214	5	0.220728648016911	0.220728648016911	1.03022908622871	2
506	253.61	119.31	1.0674	5.33869157150616	10.9250957039383	6	-0.66218594405073	0.66218594405073	1.69241503027944	2
507	245.8	117.18	1.2036	6.00087751555689	10.2629097598875	7	0.303866530860285	0.303866530860285	1.99628156113972	2
508	233.86	133.2	1.1411	5.6970109846966	10.5667762907478	8	0.261082123315155	0.261082123315155	2.25736368445488	2
509	232.28	109.73	1.0874	5.43592886138145	10.827858414063	9	0.0617456790708069	0.0617456790708069	2.31910936352568	2
510	231.92	110.85	1.0747	5.37418318231064	10.8896040931338	10	-0.0855688150902552	0.0855688150902552	2.40467817861594	2
511	230.2	111.86	1.0923	5.45975199740089	10.8040352780435	11	0.306297463107166	0.306297463107166	2.7109756417231	2
512	231.55	96.604	1.0293	5.15345453429373	11.1103327411507	12	-0.0544528823301622	0.0544528823301622	2.76542852405327	2
513	233.77	99.447	1.0405	5.20790741662389	11.0558798588205	13	-0.133215087129148	0.133215087129148	2.89864361118241	2
514	236.54	99.171	1.0679	5.34112250375304	10.9226647716914	14	-0.22753525830818	0.22753525830818	3.12617886949059	2
515	238.47	105.72	1.1147	5.56865776206122	10.6951295133832	15	0.118629493647854	0.118629493647854	3.24480836313845	2
516	237.41	116.08	1.0903	5.45002826841336	10.8137590070311	16	-0.280043394840837	0.280043394840837	3.52485175797928	2
517	243.31	121.68	1.1479	5.7300716632542	10.5337156121902	17	-0.0573700010264204	0.0573700010264204	3.58222175900571	2
518	247.86	121.15	1.1597	5.78744166428062	10.4763456111638	18	0.0714694080583378	0.0714694080583378	3.65369116706404	2
519	258.32	123.16	1.145	5.71597225622228	10.5478150192221	19	-0.00243093224688096	0.00243093224688096	3.65612209931092	2
520	260.92	125.91	1.1455	5.71840318846917	10.5453840869753	20	0.0213922037725638	0.0213922037725638	3.67751430308349	2
521	275.89	123.28	1.1411	5.6970109846966	10.5667762907478	21	0.0544528823301622	0.0544528823301622	3.73196718541365	2
522	269.36	112.78	1.1299	5.64255810236644	10.621229173078	22	-0.0330606785576002	0.0330606785576002	3.76502786397125	2
523	274.36	111.55	1.1367	5.67561878092404	10.5881684945204	23	0.229966190555063	0.229966190555063	3.99499405452631	2
524	274.63	100.76	1.0894	5.44565259036897	10.8181346850755	24	0.187667969459312	0.187667969459312	4.18266202398562	2
525	269.01	97.539	1.0508	5.25798462090966	11.0058026545348	25	0.0972372898752898	0.0972372898752898	4.27989931386091	2
526	260.96	97.482	1.0308	5.16074733103437	11.1030399444101	26	-0.275181530347071	0.275181530347071	4.55508084420799	2
527	264.95	101.35	1.0874	5.43592886138145	10.827858414063	27	0.0544528823301604	0.0544528823301604	4.60953372653815	2
528	271.75	98.671	1.0762	5.38147597905128	10.8823112963931	28	0.199336444244347	0.199336444244347	4.80887017078249	2
529	259.4	96.148	1.0352	5.18213953480694	11.0816477406375	29	-0.156552036699217	0.156552036699217	4.96542220748171	2
530	259.16	100.5	1.0674	5.33869157150616	10.9250957039383	30	-0.163844833439866	0.163844833439866	5.12926704092158	2
531	256.07	101.95	1.1011	5.50253640494602	10.7612508704984	31	0.0354916108044812	0.0354916108044812	5.16475865172606	2
532	244.45	101.3	1.0938	5.46704479414154	10.7967424813029	32	-0.0281988140638347	0.0281988140638347	5.19295746578989	2
533	240.07	105.63	1.0996	5.49524360820537	10.7685436672391	33	0.054452882330164	0.054452882330164	5.24741034812006	2
534	230.96	105.57	1.0884	5.44079072587521	10.8229965495692	34	0.121060425894736	0.121060425894736	5.36847077401479	2
535	236.72	98.503	1.0635	5.31973029998047	10.944056975464	35	-0.25622025882139	0.25622025882139	5.62469103283618	2
536	233.94	88.351	1.1162	5.57595055880186	10.6878367166426	36	0.0354916108044812	0.0354916108044812	5.66018264364066	2
537	239.2	91.883	1.1089	5.54045894799738	10.723328327447	37	0.375335938918621	0.375335938918621	6.03551858255928	2
538	243.53	79.932	1.0317	5.16512300907876	11.0986642663657	38	-0.405965685229338	0.405965685229338	6.44148426778862	2
539	238.16	85.186	1.1152	5.5710886943081	10.6926985811363	39	-0.0189612715256811	0.0189612715256811	6.4604455393143	2
540	235.55	87.524	1.1191	5.59004996583378	10.6737373096107	40	0.258651191068271	0.258651191068271	6.71909673038257	2
541	230.19	84.665	1.0659	5.33139877476551	10.9323885006789	41	0.21829771577003	0.21829771577003	6.9373944461526	2
542	233.41	51.201	1.021	5.11310105899548	11.150686216449	42	0.0140994070319156	0.0140994070319156	6.95149385318452	2
543	238.27	61.902	1.0181	5.09900165196356	11.1647856234809	43	-0.0520219500832795	0.0520219500832795	7.0035158032678	2
544	235.18	75.736	1.0288	5.15102360204684	11.1127636733976	44	-0.422496024508138	0.422496024508138	7.42601182777594	2
545	238.98	84.137	1.1157	5.57351962655498	10.6902676488894	45	0.116198561400973	0.116198561400973	7.54221038917691	2
546	240.08	82.884	1.0918	5.45732106515401	10.8064662102904	46	0.253789326574507	0.253789326574507	7.79599971575142	2
547	232.69	78.731	1.0396	5.2035317385795	11.0602555368649	47	0	0	7.79599971575142	2
548	232.05	82.237	1.0396	5.2035317385795	11.0602555368649	48	0.0904306795840224	0.0904306795840224	7.88643039533544	2
549	249.1	99.885	1.021	5.11310105899548	11.150686216449	49	-0.130784154882267	0.130784154882267	8.01721455021771	2
550	242.39	98.881	1.0479	5.24388521387775	11.0199020615667	50	-0.163358646990487	0.163358646990487	8.18057319720819	2
551	243.76	102.83	1.0815	5.40724386086824	10.8565434145762	51	-0.0121546612344119	0.0121546612344119	8.19272785844261	2
552	230.32	106.73	1.084	5.41939852210265	10.8443887533418	52	0.00972372898752738	0.00972372898752738	8.20245158743013	2
553	230.81	114.85	1.082	5.40967479311512	10.8541124823293	53	-0.292198056075247	0.292198056075247	8.49464964350538	2
554	234.53	132.03	1.1421	5.70187284919037	10.5619144262541	54	-0.0520219500832813	0.0520219500832813	8.54667159358866	2
555	231.43	125.29	1.1528	5.75389479927365	10.5098924761708	55	0.025767881816952	0.025767881816952	8.57243947540561	2
556	250.91	133.04	1.1475	5.72812691745669	10.5356603579877	56	-0.27275059810019	0.27275059810019	8.8451900735058	2
557	256.19	147.85	1.2036	6.00087751555689	10.2629097598875	57	-0.00729279674064642	0.00729279674064642	8.85248287024645	2
558	247.89	151.44	1.2051	6.00817031229753	10.2556169631469	58	0.218297715770028	0.218297715770028	9.07078058601648	2
559	250.85	155.1	1.1602	5.7898725965275	10.4739146789169	59	-0.317965937892202	0.317965937892202	9.38874652390868	2
560	246.72	152.29	1.2256	6.10783853441971	10.1559487410247	60	0.140021697420419	0.140021697420419	9.5287682213291	2
561	238.96	150.28	1.1968	5.96781683699929	10.2959704384451	61	-0.0495910178363985	0.0495910178363985	9.5783592391655	2
562	254.43	147.25	1.207	6.01740785483568	10.2463794206087	62	-0.114253815603465	0.114253815603465	9.69261305476896	2
563	255.3	150.67	1.2305	6.13166167043915	10.1321256050053	63	0.192529833953074	0.192529833953074	9.88514288872204	2
564	259.92	144.35	1.1909	5.93913183648608	10.3246554389584	64	0.187667969459312	0.187667969459312	10.0728108581813	2
565	265.03	143.71	1.1523	5.75146386702677	10.5123234084177	65	-0.37290500667174	0.37290500667174	10.4457158648531	2
566	259.01	164.24	1.229	6.1243688736985	10.1394184017459	66	-0.00243093224688096	0.00243093224688096	10.4481467971	2
567	234.93	169.78	1.2295	6.12679980594539	10.136987469499	67	-0.0330606785576002	0.0330606785576002	10.4812074756576	2
568	242.66	164.2	1.2363	6.15986048450298	10.1039267909414	68	0.0996682221221725	0.0996682221221725	10.5808756977797	2
569	235.92	166.91	1.2158	6.06019226238081	10.2035950130636	69	-0.125922290388502	0.125922290388502	10.7067979881682	2
570	237.32	169.01	1.2417	6.18611455276931	10.0776727226751	70	-0.00972372898752738	0.00972372898752738	10.7165217171558	2
571	235.53	163.47	1.2437	6.19583828175684	10.0679489936876	71	-0.0403534752982466	0.0403534752982466	10.756875192454	2
572	233.74	163.63	1.252	6.23619175705509	10.0275955183893	72	0.21392203772564	0.21392203772564	10.9707972301797	2
573	247.89	153.89	1.208	6.02226971932945	10.241517556115	73	-0.306297463107166	0.306297463107166	11.2770946932868	2
574	244.57	163.24	1.271	6.32856718243661	9.93522009300782	74	0.125922290388502	0.125922290388502	11.4030169836753	2
575	248.04	165.98	1.2451	6.20264489204811	10.0611423833963	75	0.0092375425381519	0.0092375425381519	11.4122545262135	2
576	242.01	154.32	1.2432	6.19340734950996	10.0703799259345	76	-0.0354916108044812	0.0354916108044812	11.447746137018	2
577	242.63	156.13	1.2505	6.22889896031444	10.03488831513	77	0.156552036699219	0.156552036699219	11.6042981737172	2
578	248.1	145.1	1.2183	6.07234692361522	10.1914403518292	78	0.486672635825828	0.486672635825828	12.090970809543	2
579	236.75	123.27	1.1182	5.58567428778939	10.678112987655	79	-0.0875135608877606	0.0875135608877606	12.1784843704308	2
580	233.29	119.51	1.1362	5.67318784867716	10.5905994267673	80	0.0520219500832813	0.0520219500832813	12.230506320514	2
581	237.66	126.41	1.1255	5.62116589859387	10.6426213768506	81	-0.173082375978018	0.173082375978018	12.4035886964921	2
582	230.16	130.7	1.1611	5.79424827457189	10.4695390008725	82	0.0471600855895158	0.0471600855895158	12.4507487820816	2
583	239.54	141.45	1.1514	5.74708818898238	10.5166990864621	83	0.0121546612344101	0.0121546612344101	12.462903443316	2
584	238.53	137.45	1.1489	5.73493352774797	10.5288537476965	84	-0.050077204285774	0.050077204285774	12.5129806476018	2
585	249.35	135.95	1.1592	5.78501073203374	10.4787765434107	85	-0.0471600855895158	0.0471600855895158	12.5601407331913	2
586	247.74	118.43	1.1689	5.83217081762326	10.4316164578212	86	0.0826516963939969	0.0826516963939969	12.6427924295853	2
587	240.04	128.19	1.1519	5.74951912122926	10.5142681542152	87	0.0170165257281756	0.0170165257281756	12.6598089553135	2
588	239.88	125.77	1.1484	5.73250259550108	10.5312846799433	88	-0.292198056075248	0.292198056075248	12.9520070113887	2
589	256.78	141.33	1.2085	6.02470065157633	10.2390866238681	89	0.280043394840838	0.280043394840838	13.2320504062295	2
590	260.47	145.04	1.1509	5.74465725673549	10.5191300187089	90	-0.225590512510674	0.225590512510674	13.4576409187402	2
591	271.29	135.62	1.1973	5.97024776924617	10.2935395061983	91	-0.0471600855895176	0.0471600855895176	13.5048010043297	2
592	277.12	137.67	1.207	6.01740785483568	10.2463794206087	92	0.282474327087719	0.282474327087719	13.7872753314175	2
593	277.21	146.87	1.1489	5.73493352774797	10.5288537476965	93	-0.318452124341576	0.318452124341576	14.105727455759	2
594	277.92	149.02	1.2144	6.05338565208954	10.2104016233549	94	0.133215087129148	0.133215087129148	14.2389425428882	2
595	278.32	132.61	1.187	5.92017056496039	10.343616710484	95	0.223159580263793	0.223159580263793	14.462102123152	2
596	274.94	124.7	1.1411	5.6970109846966	10.5667762907478	96	-0.0855688150902569	0.0855688150902569	14.5476709382422	2
597	248.29	115.49	1.1587	5.78257979978686	10.4812074756576	97	-0.0140994070319174	0.0140994070319174	14.5617703452741	2
598	249.76	128.31	1.1616	5.79667920681877	10.4671080686257	98	-0.00243093224688273	0.00243093224688273	14.564201277521	2
599	252.39	127.2	1.1621	5.79911013906566	10.4646771363788	99	-0.0189612715256811	0.0189612715256811	14.5831625490467	2
600	249	129.39	1.166	5.81807141059134	10.4457158648531	100	0.0471600855895158	0.0471600855895158	14.6303226346362	2
601	247.65	119.77	1.1563	5.77091132500182	10.4928759504426	101	0.157038223148593	0.157038223148593	14.7873608577848	2
602	250.22	115.96	1.124	5.61387310185323	10.6499141735912	102	0.253789326574509	0.253789326574509	15.0411501843593	2
603	249.93	111.23	1.0718	5.36008377527872	10.9037035001657	103	-0.130297968432888	0.130297968432888	15.1714481527922	2
604	243.96	86.351	1.0986	5.49038174371161	10.7734055317328	104	0.118629493647855	0.118629493647855	15.2900776464401	2
605	260.13	84.282	1.0742	5.37175225006375	10.8920350253807	105	0.135159832926654	0.135159832926654	15.4252374793667	2
606	260.16	82.928	1.0464	5.2365924171371	11.0271948583073	106	-0.135159832926654	0.135159832926654	15.5603973122934	2
607	263.25	84.501	1.0742	5.37175225006375	10.8920350253807	107	0.204198308738111	0.204198308738111	15.7645956210315	2
608	261.74	80.545	1.0322	5.16755394132564	11.0962333341188	108	0.0495910178363967	0.0495910178363967	15.8141866388679	2
609	258.73	79.836	1.022	5.11796292348925	11.1458243519552	109	0.0238231360194465	0.0238231360194465	15.8380097748873	2
610	248.99	73.118	1.0171	5.0941397874698	11.1696474879746	110	-0.0330606785576002	0.0330606785576002	15.8710704534449	2
611	247.56	69.753	1.0239	5.1272004660274	11.136586809417	111	0.00680661029127094	0.00680661029127094	15.8778770637362	2
612	249.14	72.217	1.0225	5.12039385573613	11.1433934197083	112	0.0189612715256828	0.0189612715256828	15.8968383352619	2
613	245.11	72.839	1.0186	5.10143258421045	11.162354691234	113	-0.372418820222364	0.372418820222364	16.2692571554842	2
614	241.48	74.958	1.0952	5.47385140443281	10.7899358710116	114	0.353457548696682	0.353457548696682	16.6227147041809	2
615	239.73	68.837	1.0225	5.12039385573613	11.1433934197083	115	-0.555224925187909	0.555224925187909	17.1779396293688	2
616	237.68	88.734	1.1367	5.67561878092404	10.5881684945204	116	0.0641766113176931	0.0641766113176931	17.2421162406865	2
617	239.41	87.057	1.1235	5.61144216960635	10.6523451058381	117	0.0758450861027242	0.0758450861027242	17.3179613267893	2
618	242.55	90.28	1.1079	5.53559708350362	10.7281901919408	118	0.154121104452337	0.154121104452337	17.4720824312416	2
619	235.78	84.796	1.0762	5.38147597905128	10.8823112963931	119	-0.111336696907207	0.111336696907207	17.5834191281488	2
620	236.48	103.06	1.0991	5.49281267595849	10.7709745994859	120	-0.0739003403052205	0.0739003403052205	17.657319468454	2
621	235.35	92.506	1.1143	5.56671301626371	10.6970742591807	121	0.47014229654703	0.47014229654703	18.1274617650011	2
622	246.76	67.611	1.0176	5.09657071971668	11.1672165557277	122	-0.140021697420417	0.140021697420417	18.2674834624215	2
623	242.43	73.532	1.0464	5.2365924171371	11.0271948583073	123	0.140021697420417	0.140021697420417	18.4075051598419	2
624	237.95	72.99	1.0176	5.09657071971668	11.1672165557277	124	-0.0189612715256811	0.0189612715256811	18.4264664313676	2
625	246.38	53.878	1.0215	5.11553199124236	11.1482552842021	125	-0.00243093224688273	0.00243093224688273	18.4288973636144	2
626	251.68	56.421	1.022	5.11796292348925	11.1458243519552	126	0.0072927967406482	0.0072927967406482	18.4361901603551	2
627	247.41	51.162	1.0205	5.1106701267486	11.1531171486958	127	-0.211491105478759	0.211491105478759	18.6476812658339	2
628	244.63	61.008	1.064	5.32216123222736	10.9416260432171	128	0.130784154882265	0.130784154882265	18.7784654207161	2
629	233.81	78	1.0371	5.19137707734509	11.0724101980993	129	-0.206629240984991	0.206629240984991	18.9850946617011	2
630	246.9	88.789	1.0796	5.39800631833008	10.8657809571143	130	0.1424526296673	0.1424526296673	19.1275472913684	2
631	266.95	87.017	1.0503	5.25555368866278	11.0082335867816	131	-0.0379225430513621	0.0379225430513621	19.1654698344198	2
632	270.41	92.526	1.0581	5.29347623171415	10.9703110437303	132	0.0116684747850329	0.0116684747850329	19.1771383092048	2
633	268.24	97.746	1.0557	5.28180775692911	10.9819795185153	133	0.140021697420419	0.140021697420419	19.3171600066252	2
634	276.41	102.48	1.0269	5.14178605950869	11.1220012159357	134	-0.121060425894736	0.121060425894736	19.43822043252	2
635	278.97	87.656	1.0518	5.26284648540343	11.000940790041	135	0.157038223148593	0.157038223148593	19.5952586556686	2
636	275.29	78.452	1.0195	5.10580826225484	11.1579790131896	136	0.00243093224688451	0.00243093224688451	19.5976895879154	2
637	277.4	83.08	1.019	5.10337733000795	11.1604099454365	137	-0.109391951109703	0.109391951109703	19.7070815390251	2
638	272.16	73.118	1.0415	5.21276928111766	11.0510179943268	138	0.109391951109703	0.109391951109703	19.8164734901348	2
639	266.24	75.865	1.019	5.10337733000795	11.1604099454365	139	-0.182806104965547	0.182806104965547	19.9992795951004	2
640	251.26	78.641	1.0566	5.2861834349735	10.9776038404709	140	0.173082375978018	0.173082375978018	20.1723619710784	2
641	263.01	91.308	1.021	5.11310105899548	11.150686216449	141	-0.166275765686747	0.166275765686747	20.3386377367652	2
642	251.15	108.98	1.0552	5.27937682468223	10.9844104507622	142	-0.163844833439866	0.163844833439866	20.502482570205	2
643	256.32	108.86	1.0889	5.44322165812209	10.8205656173223	143	-0.341789073911647	0.341789073911647	20.8442716441167	2
644	259.42	120.7	1.1592	5.78501073203374	10.4787765434107	144	0.140021697420419	0.140021697420419	20.9842933415371	2
645	258.87	115.41	1.1304	5.64498903461332	10.6187982408311	145	0.0121546612344119	0.0121546612344119	20.9964480027715	2
646	256.14	113.23	1.1279	5.63283437337891	10.6309529020655	146	0.261082123315155	0.261082123315155	21.2575301260867	2
647	251.49	110.45	1.0742	5.37175225006375	10.8920350253807	147	-0.156552036699219	0.156552036699219	21.4140821627859	2
648	254.19	104.77	1.1064	5.52830428676297	10.7354829886815	148	0.0996682221221725	0.0996682221221725	21.5137503849081	2
649	255.16	115.13	1.0859	5.4286360646408	10.8351512108036	149	0.0116684747850364	0.0116684747850364	21.5254188596931	2
650	254.93	115.25	1.0835	5.41696758985576	10.8468196855887	150	-0.0379225430513639	0.0379225430513639	21.5633414027444	2
651	256.1	107.18	1.0913	5.45489013290713	10.8088971425373	151	0.00729279674064642	0.00729279674064642	21.5706341994851	2
652	242.62	102.13	1.0898	5.44759733616648	10.816189939278	152	-0.0335468650069757	0.0335468650069757	21.6041810644921	2
653	244.38	108.54	1.0967	5.48114420117346	10.782643074271	153	-0.282474327087719	0.282474327087719	21.8866553915798	2
654	246.68	115.47	1.1548	5.76361852826118	10.5001687471833	154	0.370474074424859	0.370474074424859	22.2571294660046	2
655	253.04	115.46	1.0786	5.39314445383632	10.8706428216081	155	-0.0165303392788019	0.0165303392788019	22.2736598052835	2
656	265.01	101.17	1.082	5.40967479311512	10.8541124823293	156	-0.0617456790708086	0.0617456790708086	22.3354054843543	2
657	258.73	103.7	1.0947	5.47142047218593	10.7923668032585	157	0.36075034543733	0.36075034543733	22.6961558297916	2
658	261.82	87.963	1.0205	5.1106701267486	11.1531171486958	158	-0.187667969459312	0.187667969459312	22.8838237992509	2
659	271.3	97.767	1.0591	5.29833809620791	10.9654491792365	159	0.109391951109703	0.109391951109703	22.9932157503606	2
660	269.94	88.887	1.0366	5.18894614509821	11.0748411303462	160	-0.0807069505964932	0.0807069505964932	23.0739227009571	2
661	269.55	98.146	1.0532	5.2696530956947	10.9941341797497	161	-0.206629240984991	0.206629240984991	23.2805519419421	2
662	263.34	106.52	1.0957	5.47628233667969	10.7875049387647	162	-0.168706697933629	0.168706697933629	23.4492586398757	2
663	264.67	114.09	1.1304	5.64498903461332	10.6187982408311	163	-0.0306297463107175	0.0306297463107175	23.4798883861864	2
664	257.59	115.67	1.1367	5.67561878092404	10.5881684945204	164	0.0972372898752898	0.0972372898752898	23.5771256760617	2
665	274.79	108.55	1.1167	5.57838149104875	10.6854057843957	165	-0.021392203772562	0.021392203772562	23.5985178798343	2
666	274.44	109.21	1.1211	5.59977369482131	10.6640135806231	166	0.225590512510673	0.225590512510673	23.824108392345	2
667	279.8	93.619	1.0747	5.37418318231064	10.8896040931338	167	-0.237258987295707	0.237258987295707	24.0613673796407	2
668	263.29	107.89	1.1235	5.61144216960635	10.6523451058381	168	0.108905764660324	0.108905764660324	24.170273144301	2
669	253.81	104.07	1.1011	5.50253640494602	10.7612508704984	169	0.190098901706193	0.190098901706193	24.3603720460072	2
670	258.47	93.561	1.062	5.31243750323983	10.9513497722046	170	0.170651443731135	0.170651443731135	24.5310234897383	2
671	260.11	70.218	1.0269	5.14178605950869	11.1220012159357	171	0.0427844075451276	0.0427844075451276	24.5738078972834	2
672	262.69	64.36	1.0181	5.09900165196356	11.1647856234809	172	-0.0092375425381519	0.0092375425381519	24.5830454398216	2
673	272.31	55.728	1.02	5.10823919450172	11.1555480809427	173	0	0	24.5830454398216	2
674	266.93	44.791	1.02	5.10823919450172	11.1555480809427	174	-0.0238231360194447	0.0238231360194447	24.606868575841	2
675	274.02	47.262	1.0249	5.13206233052116	11.1317249449233	175	0.0238231360194447	0.0238231360194447	24.6306917118605	2
676	272.65	43.297	1.02	5.10823919450172	11.1555480809427	176	0.00243093224688096	0.00243093224688096	24.6331226441074	2
677	258.76	31.831	1.0195	5.10580826225484	11.1579790131896	177	-0.00729279674064465	0.00729279674064465	24.640415440848	2
678	259.02	39.849	1.021	5.11310105899548	11.150686216449	178	0.00243093224688273	0.00243093224688273	24.6428463730949	2
679	265.41	47.642	1.0205	5.1106701267486	11.1531171486958	179	0.00729279674064642	0.00729279674064642	24.6501391698355	2
680	270.54	51.053	1.019	5.10337733000795	11.1604099454365	180	-0.0170165257281774	0.0170165257281774	24.6671556955637	2
681	262.3	63.769	1.0225	5.12039385573613	11.1433934197083	181	0.0145855934812928	0.0145855934812928	24.681741289045	2
682	261.86	61.992	1.0195	5.10580826225484	11.1579790131896	182	-0.00972372898752738	0.00972372898752738	24.6914650180325	2
683	250.76	51.259	1.0215	5.11553199124236	11.1482552842021	183	0.00972372898752738	0.00972372898752738	24.7011887470201	2
684	252.53	55.691	1.0195	5.10580826225484	11.1579790131896	184	-0.116684747850348	0.116684747850348	24.8178734948704	2
685	237.36	61.001	1.0435	5.22249301010518	11.0412942653392	185	0.0617456790708104	0.0617456790708104	24.8796191739412	2
686	238.65	60.645	1.0308	5.16074733103437	11.1030399444101	186	0.0121546612344101	0.0121546612344101	24.8917738351756	2
687	231.96	44.723	1.0283	5.14859266979996	11.1151946056445	187	0.0379225430513657	0.0379225430513657	24.929696378227	2
688	230.79	59.058	1.0205	5.1106701267486	11.1531171486958	188	-0.192529833953078	0.192529833953078	25.1222262121801	2
689	245.24	60.399	1.0601	5.30319996070167	10.9605873147428	189	0.194960766199959	0.194960766199959	25.31718697838	2
690	238.73	59.134	1.02	5.10823919450172	11.1555480809427	190	-0.0427844075451276	0.0427844075451276	25.3599713859252	2
691	230.91	96.799	1.0288	5.15102360204684	11.1127636733976	191	-0.543556450402875	0.543556450402875	25.903527836328	2
692	232.74	87.461	1.1406	5.69458005244972	10.5692072229947	192	-0.00243093224688096	0.00243093224688096	25.9059587685749	2
693	231.97	91.656	1.1411	5.6970109846966	10.5667762907478	193	0.572241450916083	0.572241450916083	26.478200219491	2
694	231.28	70.364	1.0234	5.12476953378052	11.1390177416639	194	0.00437567804438821	0.00437567804438821	26.4825758975354	2
695	232.36	64.481	1.0225	5.12039385573613	11.1433934197083	195	0.0213922037725638	0.0213922037725638	26.503968101308	2
696	240.3	69.278	1.0181	5.09900165196356	11.1647856234809	196	-0.0189612715256811	0.0189612715256811	26.5229293728336	2
697	245.61	71.653	1.022	5.11796292348925	11.1458243519552	197	0	0	26.5229293728336	2
698	258.96	75.324	1.022	5.11796292348925	11.1458243519552	198	0.0145855934812946	0.0145855934812946	26.5375149663149	2
699	259.42	78.615	1.019	5.10337733000795	11.1604099454365	199	-0.00486186449376547	0.00486186449376547	26.5423768308087	2
700	253.43	72.392	1.02	5.10823919450172	11.1555480809427	200	0.00486186449376547	0.00486186449376547	26.5472386953025	2
701	260.76	60.247	1.019	5.10337733000795	11.1604099454365	201	-0.0121546612344119	0.0121546612344119	26.5593933565369	2
702	251.04	45.776	1.0215	5.11553199124236	11.1482552842021	202	-0.00243093224688273	0.00243093224688273	26.5618242887838	2
703	256.1	42.691	1.022	5.11796292348925	11.1458243519552	203	-0.00243093224688273	0.00243093224688273	26.5642552210306	2
704	255.7	45.508	1.0225	5.12039385573613	11.1433934197083	204	0.00243093224688273	0.00243093224688273	26.5666861532775	2
705	272.01	33.651	1.022	5.11796292348925	11.1458243519552	205	0.00243093224688273	0.00243093224688273	26.5691170855244	2
706	271.45	27.99	1.0215	5.11553199124236	11.1482552842021	206	0.00243093224688273	0.00243093224688273	26.5715480177713	2
707	278.97	16.524	1.021	5.11310105899548	11.150686216449	207	0.00972372898752916	0.00972372898752916	26.5812717467588	2
708	277.82	12.091	1.019	5.10337733000795	11.1604099454365	208	-0.00243093224688451	0.00243093224688451	26.5837026790057	2
709	276.76	19.558	1.0195	5.10580826225484	11.1579790131896	209	-0.00972372898752738	0.00972372898752738	26.5934264079932	2
710	273.42	24.469	1.0215	5.11553199124236	11.1482552842021	210	0.00486186449376547	0.00486186449376547	26.598288272487	2
711	275.53	36.968	1.0205	5.1106701267486	11.1531171486958	211	-0.0116684747850364	0.0116684747850364	26.609956747272	2
712	278.85	41.484	1.0229	5.12233860153363	11.1414486739108	212	0.0165303392787983	0.0165303392787983	26.6264870865508	2
713	275.53	65.295	1.0195	5.10580826225484	11.1579790131896	213	-0.00243093224688096	0.00243093224688096	26.6289180187977	2
714	266.08	56.51	1.02	5.10823919450172	11.1555480809427	214	-0.00243093224688096	0.00243093224688096	26.6313489510446	2
715	259.35	54.89	1.0205	5.1106701267486	11.1531171486958	215	-0.0189612715256828	0.0189612715256828	26.6503102225703	2
716	278.16	44.481	1.0244	5.12963139827428	11.1341558771702	216	0.0165303392788001	0.0165303392788001	26.6668405618491	2
717	272.99	12.932	1.021	5.11310105899548	11.150686216449	217	0.00486186449376369	0.00486186449376369	26.6717024263428	2
718	275.87	17.313	1.02	5.10823919450172	11.1555480809427	218	0	0	26.6717024263428	2
719	266.23	13.302	1.02	5.10823919450172	11.1555480809427	219	0.00486186449376547	0.00486186449376547	26.6765642908366	2
720	263.62	14.45	1.019	5.10337733000795	11.1604099454365	220	0	0	26.6765642908366	2
721	263.37	42.284	1.019	5.10337733000795	11.1604099454365	221	0.00194474579750548	0.00194474579750548	26.6785090366341	2
722	262.24	43.609	1.0186	5.10143258421045	11.162354691234	222	-0.0165303392788001	0.0165303392788001	26.6950393759129	2
723	275.61	35.286	1.022	5.11796292348925	11.1458243519552	223	-0.00243093224688273	0.00243093224688273	26.6974703081598	2
724	273.2	26.48	1.0225	5.12039385573613	11.1433934197083	224	0.00972372898753093	0.00972372898753093	26.7071940371473	2
725	269.13	14.45	1.0205	5.1106701267486	11.1531171486958	225	-0.0072927967406482	0.0072927967406482	26.714486833888	2
726	257.2	11.233	1.022	5.11796292348925	11.1458243519552	226	0.00486186449376547	0.00486186449376547	26.7193486983817	2
727	254.94	22.727	1.021	5.11310105899548	11.150686216449	227	-0.0213922037725656	0.0213922037725656	26.7407409021543	2
728	255.56	18.186	1.0254	5.13449326276805	11.1292940126764	228	0.0379225430513639	0.0379225430513639	26.7786634452057	2
729	268.41	18.754	1.0176	5.09657071971668	11.1672165557277	229	-0.0354916108044794	0.0354916108044794	26.8141550560101	2
730	267.07	11.768	1.0249	5.13206233052116	11.1317249449233	230	0.0286850005132102	0.0286850005132102	26.8428400565234	2
731	266	21.286	1.019	5.10337733000795	11.1604099454365	231	0.00437567804438643	0.00437567804438643	26.8472157345677	2
732	259.02	26.975	1.0181	5.09900165196356	11.1647856234809	232	-0.0213922037725638	0.0213922037725638	26.8686079383403	2
733	255.12	33.789	1.0225	5.12039385573613	11.1433934197083	233	0.00243093224688273	0.00243093224688273	26.8710388705872	2
734	240.02	54.871	1.022	5.11796292348925	11.1458243519552	234	0.0072927967406482	0.0072927967406482	26.8783316673278	2
735	245.91	42.724	1.0205	5.1106701267486	11.1531171486958	235	0.0092375425381519	0.0092375425381519	26.887569209866	2
736	241.18	42.005	1.0186	5.10143258421045	11.162354691234	236	0.0121546612344119	0.0121546612344119	26.8997238711004	2
737	231.03	24.772	1.0161	5.08927792297604	11.1745093524684	237	-0.0330606785576002	0.0330606785576002	26.932784549658	2
738	239.08	15.287	1.0229	5.12233860153363	11.1414486739108	238	0.00194474579750548	0.00194474579750548	26.9347292954555	2
739	238.09	18.791	1.0225	5.12039385573613	11.1433934197083	239	0	0	26.9347292954555	2
740	244.21	21.761	1.0225	5.12039385573613	11.1433934197083	240	0	0	26.9347292954555	2
741	239.37	13.181	1.0225	5.12039385573613	11.1433934197083	241	0.00486186449376547	0.00486186449376547	26.9395911599493	2
742	234.84	10.551	1.0215	5.11553199124236	11.1482552842021	242	0.0213922037725638	0.0213922037725638	26.9609833637218	2
743	236.57	13.809	1.0171	5.0941397874698	11.1696474879746	243	-0.0165303392787983	0.0165303392787983	26.9775137030006	2
744	233.06	18.046	1.0205	5.1106701267486	11.1531171486958	244	0.00729279674064642	0.00729279674064642	26.9848064997413	2
745	238.17	22.782	1.019	5.10337733000795	11.1604099454365	245	0.00437567804438643	0.00437567804438643	26.9891821777857	2
746	250.01	18.107	1.0181	5.09900165196356	11.1647856234809	246	-0.0092375425381519	0.0092375425381519	26.9984197203238	2
747	252.15	13.971	1.02	5.10823919450172	11.1555480809427	247	-0.0121546612344119	0.0121546612344119	27.0105743815582	2
748	279.16	10.624	1.0225	5.12039385573613	11.1433934197083	248	0.00972372898753093	0.00972372898753093	27.0202981105458	2
749	276.99	20.654	1.0205	5.1106701267486	11.1531171486958	249	-0.00243093224688273	0.00243093224688273	27.0227290427926	2
750	274.71	17.975	1.021	5.11310105899548	11.150686216449	250	0.00729279674064465	0.00729279674064465	27.0300218395333	2
751	279.27	23.016	1.0195	5.10580826225484	11.1579790131896	251	-0.0165303392787983	0.0165303392787983	27.0465521788121	2
752	270.55	38.134	1.0229	5.12233860153363	11.1414486739108	252	0.0140994070319174	0.0140994070319174	27.060651585844	2
753	261.3	36.905	1.02	5.10823919450172	11.1555480809427	253	-0.0238231360194447	0.0238231360194447	27.0844747218635	2
754	274.19	44.915	1.0249	5.13206233052116	11.1317249449233	254	0.0306297463107157	0.0306297463107157	27.1151044681742	2
755	272.55	46.733	1.0186	5.10143258421045	11.162354691234	255	-0.0140994070319174	0.0140994070319174	27.1292038752061	2
756	266.9	52.595	1.0215	5.11553199124236	11.1482552842021	256	-0.0140994070319174	0.0140994070319174	27.143303282238	2
757	279.24	50.975	1.0244	5.12963139827428	11.1341558771702	257	0.0330606785575984	0.0330606785575984	27.1763639607956	2
758	273.78	56.292	1.0176	5.09657071971668	11.1672165557277	258	-0.0140994070319156	0.0140994070319156	27.1904633678275	2
759	267.59	53.655	1.0205	5.1106701267486	11.1531171486958	259	0.0189612715256811	0.0189612715256811	27.2094246393532	2
760	274.28	55.925	1.0166	5.09170885522292	11.1720784202215	260	-0.0427844075451294	0.0427844075451294	27.2522090468983	2
761	277.83	56.796	1.0254	5.13449326276805	11.1292940126764	261	0.0262540682663293	0.0262540682663293	27.2784631151647	2
762	274.26	64.463	1.02	5.10823919450172	11.1555480809427	262	-0.00729279674064642	0.00729279674064642	27.2857559119053	2
763	268.86	65.283	1.0215	5.11553199124236	11.1482552842021	263	-0.00243093224688273	0.00243093224688273	27.2881868441522	2
764	266.13	59.532	1.022	5.11796292348925	11.1458243519552	264	0.00486186449376547	0.00486186449376547	27.2930487086459	2
765	266.98	89.673	1.021	5.11310105899548	11.150686216449	265	-0.0520219500832813	0.0520219500832813	27.3450706587292	2
766	268.73	89.929	1.0317	5.16512300907876	11.0986642663657	266	0.0617456790708104	0.0617456790708104	27.4068163378	2
767	263.76	76.648	1.019	5.10337733000795	11.1604099454365	267	-0.121060425894738	0.121060425894738	27.5278767636948	2
768	266.79	71.884	1.0439	5.22443775590269	11.0393495195417	268	0.104043900166561	0.104043900166561	27.6319206638613	2
769	273.86	64.456	1.0225	5.12039385573613	11.1433934197083	269	-0.00194474579750548	0.00194474579750548	27.6338654096588	2
770	271.73	66.921	1.0229	5.12233860153363	11.1414486739108	270	-0.00243093224688273	0.00243093224688273	27.6362963419057	2
771	270.99	70.976	1.0234	5.12476953378052	11.1390177416639	271	0.0116684747850364	0.0116684747850364	27.6479648166908	2
772	278.4	60.877	1.021	5.11310105899548	11.150686216449	272	0.0165303392787983	0.0165303392787983	27.6644951559696	2
773	275.89	56.861	1.0176	5.09657071971668	11.1672165557277	273	-0.0354916108044794	0.0354916108044794	27.699986766774	2
774	271.77	55.997	1.0249	5.13206233052116	11.1317249449233	274	0.00729279674064465	0.00729279674064465	27.7072795635147	2
775	270.64	58.772	1.0234	5.12476953378052	11.1390177416639	275	0.0213922037725656	0.0213922037725656	27.7286717672873	2
776	262.43	46.51	1.019	5.10337733000795	11.1604099454365	276	-0.00972372898752916	0.00972372898752916	27.7383954962748	2
777	259.52	56.692	1.021	5.11310105899548	11.150686216449	277	-0.0330606785576002	0.0330606785576002	27.7714561748324	2
778	275.69	55.099	1.0278	5.14616173755308	11.1176255378914	278	0.0238231360194465	0.0238231360194465	27.7952793108518	2
779	272.68	60.992	1.0229	5.12233860153363	11.1414486739108	279	0.0116684747850364	0.0116684747850364	27.8069477856369	2
780	279.81	53.776	1.0205	5.1106701267486	11.1531171486958	280	-0.00243093224688273	0.00243093224688273	27.8093787178837	2
781	279.83	38.74	1.021	5.11310105899548	11.150686216449	281	0.00243093224688273	0.00243093224688273	27.8118096501306	2
782	274.24	35.788	1.0205	5.1106701267486	11.1531171486958	282	0.0140994070319156	0.0140994070319156	27.8259090571625	2
783	270.77	27.18	1.0176	5.09657071971668	11.1672165557277	283	-0.0189612715256811	0.0189612715256811	27.8448703286882	2
784	263.43	26.494	1.0215	5.11553199124236	11.1482552842021	284	0.00972372898752738	0.00972372898752738	27.8545940576758	2
785	264.86	15.406	1.0195	5.10580826225484	11.1579790131896	285	0.0140994070319191	0.0140994070319191	27.8686934647077	2
786	263.88	18.999	1.0166	5.09170885522292	11.1720784202215	286	-0.0140994070319191	0.0140994070319191	27.8827928717396	2
787	261.92	13.269	1.0195	5.10580826225484	11.1579790131896	287	0	0	27.8827928717396	2
788	250.98	13.501	1.0195	5.10580826225484	11.1579790131896	288	-0.00243093224688096	0.00243093224688096	27.8852238039865	2
789	254.1	10.42	1.02	5.10823919450172	11.1555480809427	289	0.00243093224688096	0.00243093224688096	27.8876547362334	2
790	244.99	19.131	1.0195	5.10580826225484	11.1579790131896	290	0.00243093224688451	0.00243093224688451	27.8900856684802	2
791	255.58	23.784	1.019	5.10337733000795	11.1604099454365	291	-0.0238231360194483	0.0238231360194483	27.9139088044997	2
792	237.02	22.482	1.0239	5.1272004660274	11.136586809417	292	0.00486186449376547	0.00486186449376547	27.9187706689935	2
793	232.35	20.793	1.0229	5.12233860153363	11.1414486739108	293	0.00923754253815368	0.00923754253815368	27.9280082115316	2
794	254.61	10.67	1.021	5.11310105899548	11.150686216449	294	0.00243093224688273	0.00243093224688273	27.9304391437785	2
795	253.51	10.624	1.0205	5.1106701267486	11.1531171486958	295	-0.00972372898753093	0.00972372898753093	27.940162872766	2
796	262.83	10.121	1.0225	5.12039385573613	11.1433934197083	296	0.0072927967406482	0.0072927967406482	27.9474556695067	2
797	256.61	11.381	1.021	5.11310105899548	11.150686216449	297	-0.00243093224688273	0.00243093224688273	27.9498866017536	2
798	254.97	18.76	1.0215	5.11553199124236	11.1482552842021	298	0.00486186449376547	0.00486186449376547	27.9547484662473	2
799	258.51	39.43	1.0205	5.1106701267486	11.1531171486958	299	0	0	27.9547484662473	2
800	257.82	38.02	1.0205	5.1106701267486	11.1531171486958	300	-0.028685000513212	0.028685000513212	27.9834334667605	2
801	271.11	40.858	1.0264	5.13935512726181	11.1244321481826	301	0.0145855934812928	0.0145855934812928	27.9980190602418	2
802	270.37	48.916	1.0234	5.12476953378052	11.1390177416639	302	-0.00243093224688273	0.00243093224688273	28.0004499924887	2
803	266.89	65.315	1.0239	5.1272004660274	11.136586809417	303	0.00923754253815368	0.00923754253815368	28.0096875350269	2
804	263.55	60.14	1.022	5.11796292348925	11.1458243519552	304	0.0121546612344101	0.0121546612344101	28.0218421962613	2
805	263.92	72.543	1.0195	5.10580826225484	11.1579790131896	305	-0.00486186449376191	0.00486186449376191	28.026704060755	2
806	261.42	69.943	1.0205	5.1106701267486	11.1531171486958	306	0	0	28.026704060755	2
807	260.12	64.989	1.0205	5.1106701267486	11.1531171486958	307	0	0	28.026704060755	2
808	251.35	65.162	1.0205	5.1106701267486	11.1531171486958	308	0.00729279674064642	0.00729279674064642	28.0339968574957	2
809	243.04	51.397	1.019	5.10337733000795	11.1604099454365	309	0	0	28.0339968574957	2
810	234.21	43.773	1.019	5.10337733000795	11.1604099454365	310	-0.00243093224688451	0.00243093224688451	28.0364277897426	2
811	230.68	39.324	1.0195	5.10580826225484	11.1579790131896	311	-0.0121546612344101	0.0121546612344101	28.048582450977	2
812	230.03	37.153	1.022	5.11796292348925	11.1458243519552	312	-0.00923754253815368	0.00923754253815368	28.0578199935151	2
813	242.82	30.445	1.0239	5.1272004660274	11.136586809417	313	0.0140994070319191	0.0140994070319191	28.071919400547	2
814	258.26	43.008	1.021	5.11310105899548	11.150686216449	314	-0.00243093224688273	0.00243093224688273	28.0743503327939	2
815	250.54	41.303	1.0215	5.11553199124236	11.1482552842021	315	-0.0140994070319174	0.0140994070319174	28.0884497398258	2
816	254.18	46.331	1.0244	5.12963139827428	11.1341558771702	316	0.0189612715256828	0.0189612715256828	28.1074110113515	2
817	247.3	42.787	1.0205	5.1106701267486	11.1531171486958	317	0	0	28.1074110113515	2
818	244.09	42.252	1.0205	5.1106701267486	11.1531171486958	318	-0.0238231360194483	0.0238231360194483	28.131234147371	2
819	261.58	57.103	1.0254	5.13449326276805	11.1292940126764	319	-0.0427844075451276	0.0427844075451276	28.1740185549161	2
820	254.07	65.106	1.0342	5.17727767031317	11.0865096051313	320	0.0690384758114568	0.0690384758114568	28.2430570307276	2
821	248.37	56.198	1.02	5.10823919450172	11.1555480809427	321	-0.0140994070319174	0.0140994070319174	28.2571564377595	2
822	244.31	53.948	1.0229	5.12233860153363	11.1414486739108	322	0.00923754253815368	0.00923754253815368	28.2663939802976	2
823	243.44	52.895	1.021	5.11310105899548	11.150686216449	323	-0.0116684747850364	0.0116684747850364	28.2780624550827	2
824	241.72	48.952	1.0234	5.12476953378052	11.1390177416639	324	0.0165303392788001	0.0165303392788001	28.2945927943615	2
825	236.18	49.291	1.02	5.10823919450172	11.1555480809427	325	-0.00243093224688096	0.00243093224688096	28.2970237266083	2
826	234.73	28.773	1.0205	5.1106701267486	11.1531171486958	326	0	0	28.2970237266083	2
827	234.63	22.434	1.0205	5.1106701267486	11.1531171486958	327	0.00729279674064642	0.00729279674064642	28.304316523349	2
828	243.34	23.999	1.019	5.10337733000795	11.1604099454365	328	-0.0145855934812946	0.0145855934812946	28.3189021168303	2
829	251.1	29.076	1.022	5.11796292348925	11.1458243519552	329	0.00486186449376547	0.00486186449376547	28.3237639813241	2
830	244.63	32.797	1.021	5.11310105899548	11.150686216449	330	0.0165303392787983	0.0165303392787983	28.3402943206029	2
831	236.3	26.478	1.0176	5.09657071971668	11.1672165557277	331	0.00243093224688273	0.00243093224688273	28.3427252528497	2
832	252.06	40.592	1.0171	5.0941397874698	11.1696474879746	332	-0.0262540682663293	0.0262540682663293	28.3689793211161	2
833	264.28	22.866	1.0225	5.12039385573613	11.1433934197083	333	0.0072927967406482	0.0072927967406482	28.3762721178567	2
834	272.65	27.965	1.021	5.11310105899548	11.150686216449	334	0.00243093224688273	0.00243093224688273	28.3787030501036	2
835	266.52	25.476	1.0205	5.1106701267486	11.1531171486958	335	0	0	28.3787030501036	2
836	263.97	26.337	1.0205	5.1106701267486	11.1531171486958	336	-0.028685000513212	0.028685000513212	28.4073880506168	2
837	252.28	28.476	1.0264	5.13935512726181	11.1244321481826	337	0.0189612715256811	0.0189612715256811	28.4263493221425	2
838	252.7	51.806	1.0225	5.12039385573613	11.1433934197083	338	0.0145855934812928	0.0145855934812928	28.4409349156238	2
839	253.34	47.531	1.0195	5.10580826225484	11.1579790131896	339	-0.00243093224688096	0.00243093224688096	28.4433658478707	2
840	246.14	49.277	1.02	5.10823919450172	11.1555480809427	340	-0.00729279674064642	0.00729279674064642	28.4506586446113	2
841	250.4	63.27	1.0215	5.11553199124236	11.1482552842021	341	-0.0948063576284071	0.0948063576284071	28.5454650022397	2
842	253.19	78.4	1.041	5.21033834887077	11.0534489265737	342	0.0972372898752898	0.0972372898752898	28.642702292115	2
843	256.2	84.072	1.021	5.11310105899548	11.150686216449	343	-0.166275765686747	0.166275765686747	28.8089780578018	2
844	266.09	82.571	1.0552	5.27937682468223	10.9844104507622	344	0.17113763018051	0.17113763018051	28.9801156879823	2
845	264.36	77.795	1.02	5.10823919450172	11.1555480809427	345	0	0	28.9801156879823	2
846	272.18	81.015	1.02	5.10823919450172	11.1555480809427	346	-0.0928616118309016	0.0928616118309016	29.0729772998132	2
847	270.7	89.852	1.0391	5.20110080633262	11.0626864691118	347	-0.173082375978019	0.173082375978019	29.2460596757912	2
848	277.69	91.639	1.0747	5.37418318231064	10.8896040931338	348	0.196905511997464	0.196905511997464	29.4429651877886	2
849	266.25	91.952	1.0342	5.17727767031317	11.0865096051313	349	-0.0354916108044812	0.0354916108044812	29.4784567985931	2
850	270.84	85.033	1.0415	5.21276928111766	11.0510179943268	350	0.104530086615938	0.104530086615938	29.5829868852091	2
851	273.25	86.383	1.02	5.10823919450172	11.1555480809427	351	-0.0782760183496087	0.0782760183496087	29.6612629035587	2
852	265	92.623	1.0361	5.18651521285133	11.0772720625931	352	-0.144883561914185	0.144883561914185	29.8061464654729	2
853	267.54	93.47	1.0659	5.33139877476551	10.9323885006789	353	-0.163844833439864	0.163844833439864	29.9699912989127	2
854	254.92	101.66	1.0996	5.49524360820537	10.7685436672391	354	0.0855688150902552	0.0855688150902552	30.055560114003	2
855	264.22	102.48	1.082	5.40967479311512	10.8541124823293	355	0.0709832216089641	0.0709832216089641	30.1265433356119	2
856	255.54	99.475	1.0674	5.33869157150616	10.9250957039383	356	0.0238231360194465	0.0238231360194465	30.1503664716314	2
857	257.44	94.59	1.0625	5.31486843548671	10.9489188399577	357	0.201767376491228	0.201767376491228	30.3521338481226	2
858	254.29	89.895	1.021	5.11310105899548	11.150686216449	358	-0.00923754253815368	0.00923754253815368	30.3613713906608	2
859	261.07	90.113	1.0229	5.12233860153363	11.1414486739108	359	-0.303866530860283	0.303866530860283	30.6652379215211	2
860	263.39	87.409	1.0854	5.42620513239392	10.8375821430505	360	0.173082375978018	0.173082375978018	30.8383202974991	2
861	258.17	87.652	1.0498	5.2531227564159	11.0106645190285	361	0.130784154882265	0.130784154882265	30.9691044523813	2
862	254.31	90.259	1.0229	5.12233860153363	11.1414486739108	362	-0.240176105991967	0.240176105991967	31.2092805583733	2
863	237.66	97.88	1.0723	5.3625147075256	10.9012725679188	363	-0.00437567804438821	0.00437567804438821	31.2136562364177	2
864	238.64	95.851	1.0732	5.36689038556999	10.8968968898744	364	-0.0145855934812946	0.0145855934812946	31.228241829899	2
865	233.42	102.63	1.0762	5.38147597905128	10.8823112963931	365	0.0690384758114568	0.0690384758114568	31.2972803057104	2
866	244.96	105.31	1.062	5.31243750323983	10.9513497722046	366	-0.0452153397920085	0.0452153397920085	31.3424956455025	2
867	252.61	97.024	1.0713	5.35765284303184	10.9061344324126	367	-0.0758450861027278	0.0758450861027278	31.4183407316052	2
868	253.35	113.94	1.0869	5.43349792913456	10.8302893463099	368	-0.0617456790708104	0.0617456790708104	31.480086410676	2
869	251.44	116.77	1.0996	5.49524360820537	10.7685436672391	369	0.0666075435645741	0.0666075435645741	31.5466939542406	2
870	254.03	115.76	1.0859	5.4286360646408	10.8351512108036	370	-0.35637466739294	0.35637466739294	31.9030686216335	2
871	258.64	135.65	1.1592	5.78501073203374	10.4787765434107	371	-0.127867036186007	0.127867036186007	32.0309356578195	2
872	250.09	144.79	1.1855	5.91287776821975	10.3509095072247	372	-0.0787622047989842	0.0787622047989842	32.1096978626185	2
873	256.48	147.55	1.2017	5.99163997301873	10.2721473024257	373	0.0593147468239259	0.0593147468239259	32.1690126094424	2
874	267.91	158.69	1.1895	5.9323252261948	10.3314620492496	374	0.235314241498205	0.235314241498205	32.4043268509406	2
875	265.32	135.15	1.1411	5.6970109846966	10.5667762907478	375	-0.163844833439867	0.163844833439867	32.5681716843805	2
876	263.66	129.47	1.1748	5.86085581813647	10.402931457308	376	0.185237037212429	0.185237037212429	32.7534087215929	2
877	267.6	128.04	1.1367	5.67561878092404	10.5881684945204	377	-0.0641766113176896	0.0641766113176896	32.8175853329106	2
878	261.35	118.63	1.1499	5.73979539224173	10.5239918832027	378	0.289767123828364	0.289767123828364	33.107352456739	2
879	255.32	109.63	1.0903	5.45002826841336	10.8137590070311	379	-0.228021444757557	0.228021444757557	33.3353739014965	2
880	241.68	130.93	1.1372	5.67804971317092	10.5857375622735	380	-0.0972372898752898	0.0972372898752898	33.4326111913718	2
881	245.22	135.53	1.1572	5.77528700304621	10.4885002723982	381	-0.0807069505964915	0.0807069505964915	33.5133181419683	2
882	242.06	140.26	1.1738	5.8559939536427	10.4077933218017	382	0.123491358141619	0.123491358141619	33.6368095001099	2
883	239.8	141.08	1.1484	5.73250259550108	10.5312846799433	383	-0.0311159327600929	0.0311159327600929	33.66792543287	2
884	245.18	127.55	1.1548	5.76361852826118	10.5001687471833	384	-0.0544528823301622	0.0544528823301622	33.7223783152002	2
885	246.7	139.28	1.166	5.81807141059134	10.4457158648531	385	-0.075845086102726	0.075845086102726	33.7982234013029	2
886	252.14	141.01	1.1816	5.89391649669407	10.3698707787504	386	0.0403534752982448	0.0403534752982448	33.8385768766012	2
887	255.9	154	1.1733	5.85356302139582	10.4102242540486	387	0.0495910178363985	0.0495910178363985	33.8881678944376	2
888	252.35	152.82	1.1631	5.80397200355942	10.459815271885	388	0.0286850005132102	0.0286850005132102	33.9168528949508	2
889	254.17	154.91	1.1572	5.77528700304621	10.4885002723982	389	-0.050077204285774	0.050077204285774	33.9669300992365	2
890	264.16	154.57	1.1675	5.82536420733198	10.4384230681124	390	-0.144883561914183	0.144883561914183	34.1118136611507	2
891	267.8	170.57	1.1973	5.97024776924617	10.2935395061983	391	0.0311159327600912	0.0311159327600912	34.1429295939108	2
892	277.41	169.88	1.1909	5.93913183648608	10.3246554389584	392	0.0568838145770449	0.0568838145770449	34.1998134084879	2
893	269.65	161.86	1.1792	5.88224802190903	10.3815392535354	393	-0.19447457975058	0.19447457975058	34.3942879882384	2
894	266.91	165.17	1.2192	6.07672260165961	10.1870646737848	394	0.391380091748044	0.391380091748044	34.7856680799865	2
895	273.98	146.58	1.1387	5.68534250991157	10.5784447655329	395	-0.325258734632847	0.325258734632847	35.1109268146193	2
896	279	140.24	1.2056	6.01060124454441	10.2531860309	396	0.149745426407947	0.149745426407947	35.2606722410273	2
897	278.96	144.53	1.1748	5.86085581813647	10.402931457308	397	-0.130784154882264	0.130784154882264	35.3914563959095	2
898	274.2	141.57	1.2017	5.99163997301873	10.2721473024257	398	0.0739003403052187	0.0739003403052187	35.4653567362148	2
899	273.4	136.53	1.1865	5.91773963271351	10.3460476427309	399	-0.0739003403052187	0.0739003403052187	35.53925707652	2
900	275.54	138.18	1.2017	5.99163997301873	10.2721473024257	400	-0.0520219500832813	0.0520219500832813	35.5912790266033	2
901	278.45	136.21	1.2124	6.04366192310201	10.2201253523424	401	0.263513055562038	0.263513055562038	35.8547920821653	2
902	279.39	125.99	1.1582	5.78014886753997	10.4836384079045	402	0.156552036699217	0.156552036699217	36.0113441188645	2
903	271.09	116.04	1.126	5.62359683084076	10.6401904446037	403	-0.0427844075451276	0.0427844075451276	36.0541285264096	2
904	275.6	117.43	1.1348	5.66638123838589	10.5974060370585	404	-0.0617456790708104	0.0617456790708104	36.1158742054805	2
905	279.66	125.46	1.1475	5.72812691745669	10.5356603579877	405	-0.367556955728599	0.367556955728599	36.4834311612091	2
906	262.36	164.53	1.2231	6.09568387318529	10.1681034022591	406	0.123005171692244	0.123005171692244	36.6064363329013	2
907	270.53	165.55	1.1978	5.97267870149305	10.2911085739514	407	-0.0209060173231865	0.0209060173231865	36.6273423502245	2
908	272	162.74	1.2021	5.99358471881624	10.2702025566282	408	0.0209060173231865	0.0209060173231865	36.6482483675477	2
909	274.25	162.36	1.1978	5.97267870149305	10.2911085739514	409	0.0641766113176914	0.0641766113176914	36.7124249788654	2
910	270.74	168.94	1.1846	5.90850209017536	10.3552851852691	410	-0.175513308224899	0.175513308224899	36.8879382870903	2
911	277.86	167.51	1.2207	6.08401539840026	10.1797718770442	411	0.182806104965547	0.182806104965547	37.0707443920558	2
912	276.01	170.59	1.1831	5.90120929343471	10.3625779820097	412	-0.0452153397920103	0.0452153397920103	37.1159597318478	2
913	270.56	165.99	1.1924	5.94642463322672	10.3173626422177	413	-0.334496277171001	0.334496277171001	37.4504560090188	2
914	273.98	174.14	1.2612	6.28092091039772	9.98286636504671	414	-0.0617456790708104	0.0617456790708104	37.5122016880896	2
915	273.53	174.55	1.2739	6.34266658946853	9.9211206859759	415	0.258651191068274	0.258651191068274	37.7708528791579	2
916	264.88	171.18	1.2207	6.08401539840026	10.1797718770442	416	-0.0140994070319174	0.0140994070319174	37.7849522861898	2
917	268.42	174.85	1.2236	6.09811480543218	10.1656724700123	417	0.0471600855895158	0.0471600855895158	37.8321123717793	2
918	265.45	176.08	1.2139	6.05095471984266	10.2128325556018	418	-0.469656110097654	0.469656110097654	38.301768481877	2
919	271.42	193.26	1.3105	6.52061082994031	9.74317644550412	419	0.0875135608877606	0.0875135608877606	38.3892820427647	2
920	273.07	192.22	1.2925	6.43309726905255	9.83069000639188	420	0.00243093224688451	0.00243093224688451	38.3917129750116	2
921	274.22	194.83	1.292	6.43066633680567	9.83312093863876	421	0.0476462720388913	0.0476462720388913	38.4393592470505	2
922	278.04	194.7	1.2822	6.38302006476678	9.88076721067766	422	0.0661213571151986	0.0661213571151986	38.5054806041657	2
923	278.95	189.16	1.2686	6.31689870765158	9.94688856779285	423	-0.108905764660326	0.108905764660326	38.6143863688261	2
924	273.08	191.83	1.291	6.4258044723119	9.83798280313253	424	0.00680661029126917	0.00680661029126917	38.6211929791173	2
925	272.96	192.43	1.2896	6.41899786202063	9.8447894134238	425	0.0286850005132102	0.0286850005132102	38.6498779796305	2
926	267.75	192.41	1.2837	6.39031286150742	9.87347441393701	426	0.154121104452337	0.154121104452337	38.8039990840829	2
927	255.75	178.84	1.252	6.23619175705509	10.0275955183893	427	-0.054452882330164	0.054452882330164	38.858451966413	2
928	261.01	182.88	1.2632	6.29064463938525	9.97314263605918	428	0.135159832926655	0.135159832926655	38.9936117993397	2
929	277.84	184.98	1.2354	6.1554848064586	10.1083024689858	429	0.289767123828367	0.289767123828367	39.2833789231681	2
930	279.28	162.45	1.1758	5.86571768263023	10.3980695928142	430	-0.313104073398437	0.313104073398437	39.5964829965665	2
931	277.73	157.6	1.2402	6.17882175602867	10.0849655194158	431	-0.0452153397920103	0.0452153397920103	39.6416983363585	2
932	279.48	175.54	1.2495	6.22403709582068	10.0397501796238	432	0.00729279674064642	0.00729279674064642	39.6489911330991	2
933	261.99	172.26	1.248	6.21674429908003	10.0470429763644	433	0.168220511484254	0.168220511484254	39.8172116445834	2
934	267	175.85	1.2134	6.04852378759578	10.2152634878487	434	-0.215866783523147	0.215866783523147	40.0330784281065	2
935	256.23	190.09	1.2578	6.26439057111892	9.99939670432551	435	0.121060425894736	0.121060425894736	40.1541388540013	2
936	264.88	187.96	1.2329	6.14333014522419	10.1204571302202	436	0.147314494161067	0.147314494161067	40.3014533481624	2
937	272.71	166.64	1.2026	5.99601565106312	10.2677716243813	437	0.0092375425381519	0.0092375425381519	40.3106908907005	2
938	279.67	167.49	1.2007	5.98677810852497	10.2770091669195	438	0.177944240471783	0.177944240471783	40.4886351311723	2
939	274.99	156.67	1.1641	5.80883386805319	10.4549534073912	439	-0.234828055048828	0.234828055048828	40.7234631862211	2
940	269.91	154.42	1.2124	6.04366192310201	10.2201253523424	440	-0.0189612715256811	0.0189612715256811	40.7424244577468	2
941	256.55	145.48	1.2163	6.06262319462769	10.2011640808167	441	0.0855688150902552	0.0855688150902552	40.827993272837	2
942	255.89	142.69	1.1987	5.97705437953744	10.286732895907	442	-0.025038602142887	0.025038602142887	40.8530318749799	2
943	234.94	154.05	0.13672	0.813851524449383	10.2616942937641	443	-0.025038602142887	0.025038602142887	40.8780704771228	2
944	231.99	162.89	1.209	6.02713158382321	10.2366556916212	444	-0.0948063576284088	0.0948063576284088	40.9728768347512	2
945	236.8	160.21	1.2285	6.12193794145162	10.1418493339928	445	-0.0354916108044812	0.0354916108044812	41.0083684455557	2
946	253.5	162.76	1.2358	6.1574295522561	10.1063577231883	446	-0.0573700010264222	0.0573700010264222	41.0657384465821	2
947	251.82	167.49	1.2476	6.21479955328252	10.0489877221619	447	0.0617456790708104	0.0617456790708104	41.1274841256529	2
948	255.7	169.89	1.2349	6.15305387421172	10.1107334012327	448	0.0427844075451276	0.0427844075451276	41.1702685331981	2
949	261.81	162.95	1.2261	6.11026946666659	10.1535178087778	449	0.301435598613402	0.301435598613402	41.4717041318115	2
950	250.52	153.67	1.1641	5.80883386805319	10.4549534073912	450	-0.272750598100192	0.272750598100192	41.7444547299117	2
951	247.8	156.62	1.2202	6.08158446615338	10.1822028092911	451	-0.0379225430513621	0.0379225430513621	41.782377272963	2
952	259.32	163.41	1.228	6.11950700920474	10.1442802662397	452	0.0495910178363985	0.0495910178363985	41.8319682907994	2
953	259.81	166.67	1.2178	6.06991599136834	10.1938712840761	453	-0.111336696907209	0.111336696907209	41.9433049877066	2
954	255.68	164.11	1.2407	6.18125268827555	10.0825345871689	454	0.135159832926654	0.135159832926654	42.0784648206333	2
955	258.29	165.65	1.2129	6.0460928553489	10.2176944200955	455	0.0831378828433742	0.0831378828433742	42.1616027034767	2
956	241.33	188.85	1.1958	5.96295497250552	10.3008323029389	456	-0.246982716283238	0.246982716283238	42.4085854197599	2
957	238.01	193.3	1.2466	6.20993768878876	10.0538495866557	457	-0.11376762915409	0.11376762915409	42.522353048914	2
958	241.29	194.48	1.27	6.32370531794285	9.94008195750158	458	0.358319413190447	0.358319413190447	42.8806724621044	2
959	242.52	189.62	1.1963	5.9653859047524	10.298401370692	459	-0.424926956755023	0.424926956755023	43.3055994188595	2
960	238.28	186.54	1.2837	6.39031286150742	9.87347441393701	460	-0.0140994070319156	0.0140994070319156	43.3196988258914	2
961	232.34	190.51	1.2866	6.40441226853934	9.85937500690509	461	0.161413901192981	0.161413901192981	43.4811127270844	2
962	254.66	178.4	1.2534	6.24299836734636	10.0207889080981	462	0.0972372898752916	0.0972372898752916	43.5783500169597	2
963	264.39	179.11	1.2334	6.14576107747107	10.1180261979734	463	-0.0403534752982466	0.0403534752982466	43.6187034922579	2
964	263.98	175.92	1.2417	6.18611455276931	10.0776727226751	464	0.028685000513212	0.028685000513212	43.6473884927711	2
965	269.43	182.88	1.2358	6.1574295522561	10.1063577231883	465	-0.303866530860283	0.303866530860283	43.9512550236314	2
966	272.41	193.03	1.2983	6.46129608311639	9.80249119232805	466	0.104043900166561	0.104043900166561	44.055298923798	2
967	279.5	192.14	1.2769	6.35725218294982	9.90653509249461	467	-0.0875135608877606	0.0875135608877606	44.1428124846857	2
968	272	191.41	1.2949	6.44476574383759	9.81902153160685	468	0.3179659378922	0.3179659378922	44.4607784225779	2
969	271.87	184.45	1.2295	6.12679980594539	10.136987469499	469	-0.0262540682663293	0.0262540682663293	44.4870324908442	2
970	269.44	174.93	1.2349	6.15305387421172	10.1107334012327	470	-0.149259239958571	0.149259239958571	44.6362917308028	2
971	253.91	187.62	1.2656	6.30231311417029	9.96147416127415	471	0.154121104452337	0.154121104452337	44.7904128352552	2
972	245.63	189.38	1.2339	6.14819200971795	10.1155952657265	472	0.121060425894736	0.121060425894736	44.9114732611499	2
973	256.26	184.31	1.209	6.02713158382321	10.2366556916212	473	-0.0189612715256828	0.0189612715256828	44.9304345326756	2
974	241.98	177.19	1.2129	6.0460928553489	10.2176944200955	474	-0.263513055562036	0.263513055562036	45.1939475882376	2
975	234.56	186.53	1.2671	6.30960591091093	9.9541813645335	475	-0.0568838145770449	0.0568838145770449	45.2508314028147	2
976	236.38	185.98	1.2788	6.36648972548798	9.89729754995646	476	-0.0213922037725638	0.0213922037725638	45.2722236065872	2
977	235.03	187.62	1.2832	6.38788192926054	9.87590534618389	477	0.0330606785575984	0.0330606785575984	45.3052842851448	2
978	237.49	188.94	1.2764	6.35482125070294	9.90896602474149	478	0.157038223148595	0.157038223148595	45.4623225082934	2
979	232.01	178.71	1.2441	6.19778302755435	10.0660042478901	479	0.137590765173535	0.137590765173535	45.5999132734669	2
980	240.2	177.72	1.2158	6.06019226238081	10.2035950130636	480	-0.180375172718662	0.180375172718662	45.7802884461856	2
981	245.15	180.76	1.2529	6.24056743509948	10.023219840345	481	-0.0335468650069757	0.0335468650069757	45.8138353111926	2
982	247.77	181.67	1.2598	6.27411430010645	9.98967297533798	482	0.19739169844684	0.19739169844684	46.0112270096394	2
983	237.45	168.02	1.2192	6.07672260165961	10.1870646737848	483	0.0330606785575984	0.0330606785575984	46.044287688197	2
984	232.6	169.21	1.2124	6.04366192310201	10.2201253523424	484	-0.365612209931092	0.365612209931092	46.4098998981281	2
985	234.8	172.68	1.2876	6.40927413303311	9.85451314241133	485	0.648086537018809	0.648086537018809	47.0579864351469	2
986	235.87	147.35	1.1543	5.76118759601429	10.5025996794301	486	-0.0923754253815243	0.0923754253815243	47.1503618605284	2
987	232.96	146.79	1.1733	5.85356302139582	10.4102242540486	487	-0.149745426407948	0.149745426407948	47.3001072869364	2
988	231.23	152.89	1.2041	6.00330844780377	10.2604788276407	488	0.106961018862821	0.106961018862821	47.4070683057992	2
989	232.8	144.82	1.1821	5.89634742894095	10.3674398465035	489	0.177944240471783	0.177944240471783	47.585012546271	2
990	230.92	132.96	1.1455	5.71840318846917	10.5453840869753	490	-0.448750092774468	0.448750092774468	48.0337626390455	2
991	242.21	153.05	1.2378	6.16715328124363	10.0966339942008	491	-0.00243093224688096	0.00243093224688096	48.0361935712923	2
992	248.48	162.98	1.2383	6.16958421349051	10.0942030619539	492	0.175999494674276	0.175999494674276	48.2121930659666	2
993	259.16	151.45	1.2021	5.99358471881624	10.2702025566282	493	0.25622025882139	0.25622025882139	48.468413324788	2
994	264.36	146.25	1.1494	5.73736445999485	10.5264228154496	494	-0.228021444757555	0.228021444757555	48.6964347695456	2
995	275.58	138.57	1.1963	5.9653859047524	10.298401370692	495	-0.0495910178363985	0.0495910178363985	48.746025787382	2
996	267.87	150.78	1.2065	6.0149769225888	10.2488103528556	496	0.310673141151552	0.310673141151552	49.0566989285335	2
997	249.85	133.54	1.1426	5.70430378143725	10.5594834940072	497	-0.00486186449376369	0.00486186449376369	49.0615607930273	2
998	259.61	116.59	1.1436	5.70916564593101	10.5546216295134	498	0.0194474579750583	0.0194474579750583	49.0810082510023	2
999	265.71	118.51	1.1396	5.68971818795595	10.5740690874885	499	-0.00729279674064642	0.00729279674064642	49.088301047743	2
1000	266.78	118.43	1.1411	5.6970109846966	10.5667762907478	500	NA	NA	NA	2
1001	248.73	31.193	1.021	5.11310105899548	11.150686216449	1	-0.00243093224688273	0.00243093224688273	0.00243093224688273	3
1002	251.6	24.622	1.0215	5.11553199124236	11.1482552842021	2	-0.0140994070319174	0.0140994070319174	0.0165303392788001	3
1003	252.33	22.036	1.0244	5.12963139827428	11.1341558771702	3	0.0189612715256828	0.0189612715256828	0.0354916108044829	3
1004	250.76	25.538	1.0205	5.1106701267486	11.1531171486958	4	0.00729279674064642	0.00729279674064642	0.0427844075451294	3
1005	263.76	32.907	1.019	5.10337733000795	11.1604099454365	5	-0.0121546612344119	0.0121546612344119	0.0549390687795412	3
1006	276.71	29.253	1.0215	5.11553199124236	11.1482552842021	6	-0.00243093224688273	0.00243093224688273	0.057370001026424	3
1007	278.58	32.121	1.022	5.11796292348925	11.1458243519552	7	-0.00437567804438821	0.00437567804438821	0.0617456790708122	3
1008	279.54	61.759	1.0229	5.12233860153363	11.1414486739108	8	0.00680661029127094	0.00680661029127094	0.0685522893620831	3
1009	272.69	63.126	1.0215	5.11553199124236	11.1482552842021	9	0.0121546612344119	0.0121546612344119	0.080706950596495	3
1010	275.54	62.536	1.019	5.10337733000795	11.1604099454365	10	-0.0262540682663293	0.0262540682663293	0.106961018862824	3
1011	276.07	61.193	1.0244	5.12963139827428	11.1341558771702	11	0.0165303392788001	0.0165303392788001	0.123491358141624	3
1012	278.61	60.006	1.021	5.11310105899548	11.150686216449	12	-0.0116684747850364	0.0116684747850364	0.135159832926661	3
1013	275.41	24.907	1.0234	5.12476953378052	11.1390177416639	13	0.0306297463107175	0.0306297463107175	0.165789579237378	3
1014	275.5	35.092	1.0171	5.0941397874698	11.1696474879746	14	-0.0403534752982466	0.0403534752982466	0.206143054535625	3
1015	256.79	33.79	1.0254	5.13449326276805	11.1292940126764	15	0.0262540682663293	0.0262540682663293	0.232397122801954	3
1016	256.56	36.086	1.02	5.10823919450172	11.1555480809427	16	-0.0165303392788001	0.0165303392788001	0.248927462080754	3
1017	274.67	26.27	1.0234	5.12476953378052	11.1390177416639	17	0.00437567804438821	0.00437567804438821	0.253303140125142	3
1018	275.01	10.805	1.0225	5.12039385573613	11.1433934197083	18	0.0189612715256828	0.0189612715256828	0.272264411650825	3
1019	276.06	17.062	1.0186	5.10143258421045	11.162354691234	19	-0.0092375425381519	0.0092375425381519	0.281501954188977	3
1020	266.89	13.653	1.0205	5.1106701267486	11.1531171486958	20	0.00243093224688096	0.00243093224688096	0.283932886435858	3
1021	277.64	15.731	1.02	5.10823919450172	11.1555480809427	21	-0.00486186449376369	0.00486186449376369	0.288794750929622	3
1022	276.11	15.473	1.021	5.11310105899548	11.150686216449	22	-0.0330606785576002	0.0330606785576002	0.321855429487222	3
1023	265.12	23.957	1.0278	5.14616173755308	11.1176255378914	23	0.0330606785576002	0.0330606785576002	0.354916108044822	3
1024	266.19	25.123	1.021	5.11310105899548	11.150686216449	24	0.0116684747850346	0.0116684747850346	0.366584582829857	3
1025	267.31	25.282	1.0186	5.10143258421045	11.162354691234	25	-0.0257678818169538	0.0257678818169538	0.392352464646811	3
1026	263.24	35.275	1.0239	5.1272004660274	11.136586809417	26	0.00243093224688273	0.00243093224688273	0.394783396893693	3
1027	267.53	39.595	1.0234	5.12476953378052	11.1390177416639	27	0.00923754253815368	0.00923754253815368	0.404020939431847	3
1028	263.56	56.65	1.0215	5.11553199124236	11.1482552842021	28	0.00729279674064642	0.00729279674064642	0.411313736172493	3
1029	268.24	52.141	1.02	5.10823919450172	11.1555480809427	29	-0.0238231360194447	0.0238231360194447	0.435136872191938	3
1030	255.86	53.011	1.0249	5.13206233052116	11.1317249449233	30	0.0306297463107157	0.0306297463107157	0.465766618502654	3
1031	253.94	61.831	1.0186	5.10143258421045	11.162354691234	31	-0.0495910178363985	0.0495910178363985	0.515357636339052	3
1032	246.18	65.763	1.0288	5.15102360204684	11.1127636733976	32	-0.125922290388502	0.125922290388502	0.641279926727554	3
1033	251.19	78.926	1.0547	5.27694589243535	10.9868413830091	33	0.0544528823301622	0.0544528823301622	0.695732809057716	3
1034	253	72.41	1.0435	5.22249301010518	11.0412942653392	34	0.028685000513212	0.028685000513212	0.724417809570928	3
1035	265.72	76.539	1.0376	5.19380800959197	11.0699792658525	35	-0.0520219500832813	0.0520219500832813	0.77643975965421	3
1036	270.11	74.614	1.0483	5.24582995967525	11.0179573157692	36	0.073414153855845	0.073414153855845	0.849853913510055	3
1037	264.91	77.859	1.0332	5.17241580581941	11.091371469625	37	0.0476462720388913	0.0476462720388913	0.897500185548946	3
1038	273.04	76.544	1.0234	5.12476953378052	11.1390177416639	38	-0.166275765686747	0.166275765686747	1.06377595123569	3
1039	269.81	83.807	1.0576	5.29104529946726	10.9727419759772	39	-0.0972372898752898	0.0972372898752898	1.16101324111098	3
1040	275.72	88.465	1.0776	5.38828258934255	10.8755046861019	40	0.280043394840837	0.280043394840837	1.44105663595182	3
1041	271.52	87.132	1.02	5.10823919450172	11.1555480809427	41	-0.292198056075248	0.292198056075248	1.73325469202707	3
1042	264.21	95.261	1.0801	5.40043725057697	10.8633500248675	42	0.0641766113176931	0.0641766113176931	1.79743130334476	3
1043	259.7	94.683	1.0669	5.33626063925927	10.9275266361852	43	-0.0807069505964915	0.0807069505964915	1.87813825394125	3
1044	249.5	93.921	1.0835	5.41696758985576	10.8468196855887	44	0.175513308224899	0.175513308224899	2.05365156216615	3
1045	231.11	98.003	1.0474	5.24145428163087	11.0223329938136	45	-0.251358394327626	0.251358394327626	2.30500995649378	3
1046	237.08	102.04	1.0991	5.49281267595849	10.7709745994859	46	-0.0739003403052205	0.0739003403052205	2.378910296799	3
1047	231.15	106.05	1.1143	5.56671301626371	10.6970742591807	47	0.135646019376029	0.135646019376029	2.51455631617503	3
1048	239.41	101.91	1.0864	5.43106699688768	10.8327202785567	48	0.118629493647855	0.118629493647855	2.63318580982288	3
1049	257.45	95.992	1.062	5.31243750323983	10.9513497722046	49	-0.230452377004438	0.230452377004438	2.86363818682732	3
1050	267.51	100.45	1.1094	5.54288988024427	10.7208973952002	50	0.190098901706191	0.190098901706191	3.05373708853351	3
1051	260.41	93.201	1.0703	5.35279097853807	10.9109962969064	51	0.163844833439867	0.163844833439867	3.21758192197338	3
1052	248.01	99.301	1.0366	5.18894614509821	11.0748411303462	52	-0.0855688150902569	0.0855688150902569	3.30315073706364	3
1053	247.79	100.86	1.0542	5.27451496018846	10.989272315256	53	-0.413258481969985	0.413258481969985	3.71640921903362	3
1054	263.32	109.14	1.1392	5.68777344215845	10.576013833286	54	0.097723476324667	0.097723476324667	3.81413269535829	3
1055	259.74	108.21	1.1191	5.59004996583378	10.6737373096107	55	-0.175999494674276	0.175999494674276	3.99013219003256	3
1056	258.71	113.61	1.1553	5.76604946050806	10.4977378149364	56	0.0549390687795395	0.0549390687795395	4.0450712588121	3
1057	256.5	109.29	1.144	5.71111039172852	10.5526768837159	57	-0.130784154882267	0.130784154882267	4.17585541369437	3
1058	259.39	131.99	1.1709	5.84189454661078	10.4218927288336	58	-0.0286850005132102	0.0286850005132102	4.20454041420758	3
1059	261.14	131.29	1.1768	5.870579547124	10.3932077283204	59	-0.0306297463107157	0.0306297463107157	4.2351701605183	3
1060	255.71	131.26	1.1831	5.90120929343471	10.3625779820097	60	-0.161413901192983	0.161413901192983	4.39658406171128	3
1061	256.16	149.01	1.2163	6.06262319462769	10.2011640808167	61	-0.116198561400973	0.116198561400973	4.51278262311225	3
1062	254.75	160.64	1.2402	6.17882175602867	10.0849655194158	62	-0.128353222635385	0.128353222635385	4.64113584574764	3
1063	251.04	179.56	1.2666	6.30717497866405	9.95661229678038	63	-0.0306297463107157	0.0306297463107157	4.67176559205835	3
1064	251	186.37	1.2729	6.33780472497477	9.92598255046967	64	0.0165303392787983	0.0165303392787983	4.68829593133715	3
1065	237.55	193.8	1.2695	6.32127438569597	9.94251288974846	65	-0.0286850005132102	0.0286850005132102	4.71698093185036	3
1066	258.23	193.09	1.2754	6.34995938620918	9.91382788923525	66	0.0286850005132102	0.0286850005132102	4.74566593236357	3
1067	269.83	187.22	1.2695	6.32127438569597	9.94251288974846	67	0.0996682221221725	0.0996682221221725	4.84533415448574	3
1068	268.34	188.02	1.249	6.22160616357379	10.0421811118706	68	0.0855688150902569	0.0855688150902569	4.930902969576	3
1069	274.55	174.12	1.2314	6.13603734848354	10.1277499269609	69	0.0544528823301622	0.0544528823301622	4.98535585190616	3
1070	269.21	166.91	1.2202	6.08158446615338	10.1822028092911	70	-0.0831378828433742	0.0831378828433742	5.06849373474954	3
1071	275.17	164.48	1.2373	6.16472234899675	10.0990649264477	71	0.1755133082249	0.1755133082249	5.24400704297444	3
1072	276.97	143.12	1.2012	5.98920904077185	10.2745782346726	72	0.199336444244347	0.199336444244347	5.44334348721878	3
1073	275.27	145.32	1.1602	5.7898725965275	10.4739146789169	73	-0.0544528823301622	0.0544528823301622	5.49779636954895	3
1074	275.45	144.82	1.1714	5.84432547885767	10.4194617965868	74	-0.0734141538558468	0.0734141538558468	5.57121052340479	3
1075	270.72	145.19	1.1865	5.91773963271351	10.3460476427309	75	0.163844833439866	0.163844833439866	5.73505535684466	3
1076	254.17	133.21	1.1528	5.75389479927365	10.5098924761708	76	-0.149745426407948	0.149745426407948	5.88480078325261	3
1077	252.85	130.45	1.1836	5.90364022568159	10.3601470497628	77	0.0593147468239295	0.0593147468239295	5.94411553007654	3
1078	243.21	123.39	1.1714	5.84432547885767	10.4194617965868	78	-0.00486186449376547	0.00486186449376547	5.9489773945703	3
1079	248.37	133.5	1.1724	5.84918734335143	10.414599932093	79	-0.102099154369055	0.102099154369055	6.05107654893936	3
1080	271.43	143.97	1.1934	5.95128649772049	10.3125007777239	80	-0.0447291533426331	0.0447291533426331	6.09580570228199	3
1081	277.11	140.84	1.2026	5.99601565106312	10.2677716243813	81	0.0617456790708086	0.0617456790708086	6.1575513813528	3
1082	276.33	135.25	1.1899	5.93426997199231	10.3295173034521	82	0.237258987295711	0.237258987295711	6.39481036864851	3
1083	271.92	114.85	1.1411	5.6970109846966	10.5667762907478	83	-0.054452882330164	0.054452882330164	6.44926325097867	3
1084	270.96	124.53	1.1523	5.75146386702677	10.5123234084177	84	0.00680661029127094	0.00680661029127094	6.45606986126994	3
1085	263.64	134.43	1.1509	5.74465725673549	10.5191300187089	85	-0.0996682221221725	0.0996682221221725	6.55573808339212	3
1086	263.64	127.78	1.1714	5.84432547885767	10.4194617965868	86	-0.0617456790708104	0.0617456790708104	6.61748376246293	3
1087	254.89	130.94	1.1841	5.90607115792848	10.357716117516	87	0.0928616118309016	0.0928616118309016	6.71034537429383	3
1088	245.36	130.54	1.165	5.81320954609757	10.4505777293469	88	0.0447291533426348	0.0447291533426348	6.75507452763646	3
1089	249.13	123.15	1.1558	5.76848039275494	10.4953068826895	89	-0.0636904248683159	0.0636904248683159	6.81876495250478	3
1090	243.3	129.47	1.1689	5.83217081762326	10.4316164578212	90	-0.0598009332733032	0.0598009332733032	6.87856588577808	3
1091	253.75	128.77	1.1812	5.89197175089656	10.3718155245479	91	0.052508136532655	0.052508136532655	6.93107402231074	3
1092	258.33	127.06	1.1704	5.8394636143639	10.4243236610805	92	0.0354916108044829	0.0354916108044829	6.96656563311522	3
1093	257.12	135.86	1.1631	5.80397200355942	10.459815271885	93	-0.104530086615938	0.104530086615938	7.07109571973116	3
1094	255.36	130.91	1.1846	5.90850209017536	10.3552851852691	94	0.0593147468239277	0.0593147468239277	7.13041046655509	3
1095	250.08	134.03	1.1724	5.84918734335143	10.414599932093	95	-0.0447291533426331	0.0447291533426331	7.17513961989772	3
1096	245.09	132.79	1.1816	5.89391649669407	10.3698707787504	96	0.0306297463107157	0.0306297463107157	7.20576936620843	3
1097	251.5	150.59	1.1753	5.86328675038335	10.4005005250611	97	-0.190098901706193	0.190098901706193	7.39586826791463	3
1098	237.16	157.43	1.2144	6.05338565208954	10.2104016233549	98	-0.156552036699217	0.156552036699217	7.55242030461384	3
1099	242.58	171.05	1.2466	6.20993768878876	10.0538495866557	99	-0.0709832216089623	0.0709832216089623	7.62340352622281	3
1100	251.36	182.46	1.2612	6.28092091039772	9.98286636504671	100	0.0709832216089623	0.0709832216089623	7.69438674783177	3
1101	251.14	172.63	1.2466	6.20993768878876	10.0538495866557	101	0.268374920055802	0.268374920055802	7.96276166788757	3
1102	253.03	155.92	1.1914	5.94156276873296	10.3222245067115	102	-0.20176737649123	0.20176737649123	8.1645290443788	3
1103	250.15	165.88	1.2329	6.14333014522419	10.1204571302202	103	0.258651191068274	0.258651191068274	8.42318023544708	3
1104	251.78	164.09	1.1797	5.88467895415591	10.3791083212885	104	-0.334496277170999	0.334496277170999	8.75767651261807	3
1105	262.5	172.3	1.2485	6.21917523132691	10.0446120441175	105	-0.0189612715256828	0.0189612715256828	8.77663778414376	3
1106	257.07	169.98	1.2524	6.23813650285259	10.0256507725918	106	0.108905764660326	0.108905764660326	8.88554354880408	3
1107	264.62	169.71	1.23	6.12923073819227	10.1345565372522	107	-0.0354916108044829	0.0354916108044829	8.92103515960857	3
1108	264.93	169.52	1.2373	6.16472234899675	10.0990649264477	108	-0.0403534752982448	0.0403534752982448	8.96138863490681	3
1109	263.14	173.22	1.2456	6.205075824295	10.0587114511494	109	0.196905511997464	0.196905511997464	9.15829414690428	3
1110	248.82	155.99	1.2051	6.00817031229753	10.2556169631469	110	-0.123491358141619	0.123491358141619	9.28178550504589	3
1111	263.28	157.7	1.2305	6.13166167043915	10.1321256050053	111	0.0952925440777843	0.0952925440777843	9.37707804912368	3
1112	262.8	151.95	1.2109	6.03636912636137	10.2274181490831	112	-0.144883561914183	0.144883561914183	9.52196161103786	3
1113	260.99	160.15	1.2407	6.18125268827555	10.0825345871689	113	0.0427844075451276	0.0427844075451276	9.56474601858299	3
1114	273.52	168.85	1.2319	6.13846828073042	10.125318994714	114	0.0354916108044812	0.0354916108044812	9.60023762938747	3
1115	270.35	169.31	1.2246	6.10297666992594	10.1608106055185	115	-0.00729279674064642	0.00729279674064642	9.60753042612812	3
1116	268.72	165.07	1.2261	6.11026946666659	10.1535178087778	116	0.0714694080583378	0.0714694080583378	9.67899983418645	3
1117	264.07	153.12	1.2114	6.03880005860825	10.2249872168362	117	-0.102099154369053	0.102099154369053	9.78109898855551	3
1118	267.13	173.73	1.2324	6.1408992129773	10.1228880624671	118	-0.168706697933629	0.168706697933629	9.94980568648914	3
1119	253.89	188.16	1.2671	6.30960591091093	9.9541813645335	119	-0.0520219500832813	0.0520219500832813	10.0018276365724	3
1120	255.83	190.06	1.2778	6.36162786099421	9.90215941445022	120	-0.00486186449376369	0.00486186449376369	10.0066895010662	3
1121	256.61	193.63	1.2788	6.36648972548798	9.89729754995646	121	-0.00486186449376547	0.00486186449376547	10.0115513655599	3
1122	253.42	193.13	1.2798	6.37135158998174	9.89243568546269	122	-0.0189612715256828	0.0189612715256828	10.0305126370856	3
1123	263.53	192.37	1.2837	6.39031286150742	9.87347441393701	123	-0.00486186449376191	0.00486186449376191	10.0353745015794	3
1124	260.26	194.06	1.2847	6.39517472600119	9.86861254944325	124	0.0807069505964897	0.0807069505964897	10.1160814521759	3
1125	239.17	190.75	1.2681	6.3144677754047	9.94931950003973	125	-0.0165303392787983	0.0165303392787983	10.1326117914547	3
1126	235.8	189.05	1.2715	6.3309981146835	9.93278916076094	126	-0.0189612715256828	0.0189612715256828	10.1515730629804	3
1127	233.64	187.96	1.2754	6.34995938620918	9.91382788923525	127	0.144883561914183	0.144883561914183	10.2964566248945	3
1128	245.43	168.39	1.2456	6.205075824295	10.0587114511494	128	-0.0165303392788001	0.0165303392788001	10.3129869641733	3
1129	237.62	168.93	1.249	6.22160616357379	10.0421811118706	129	0.00923754253815368	0.00923754253815368	10.3222245067115	3
1130	235.08	166.86	1.2471	6.21236862103564	10.0514186544088	130	0.00243093224688273	0.00243093224688273	10.3246554389584	3
1131	239.8	168.31	1.2466	6.20993768878876	10.0538495866557	131	0.00243093224688096	0.00243093224688096	10.3270863712053	3
1132	239.16	169.86	1.2461	6.20750675654188	10.0562805189026	132	-0.0213922037725638	0.0213922037725638	10.3484785749778	3
1133	240.49	173.59	1.2505	6.22889896031444	10.03488831513	133	0.0189612715256828	0.0189612715256828	10.3674398465035	3
1134	243.75	172.83	1.2466	6.20993768878876	10.0538495866557	134	-0.0262540682663293	0.0262540682663293	10.3936939147698	3
1135	245.79	177.39	1.252	6.23619175705509	10.0275955183893	135	-0.0447291533426331	0.0447291533426331	10.4384230681125	3
1136	246.31	179.84	1.2612	6.28092091039772	9.98286636504671	136	0.0709832216089623	0.0709832216089623	10.5094062897214	3
1137	248.97	175.53	1.2466	6.20993768878876	10.0538495866557	137	0	0	10.5094062897214	3
1138	246.41	169.17	1.2466	6.20993768878876	10.0538495866557	138	-0.0471600855895158	0.0471600855895158	10.556566375311	3
1139	255.99	171.73	1.2563	6.25709777437828	10.0066895010662	139	0.299004666366518	0.299004666366518	10.8555710416775	3
1140	251.09	164.53	1.1948	5.95809310801176	10.3056941674327	140	-0.1424526296673	0.1424526296673	10.9980236713448	3
1141	263.86	160.62	1.2241	6.10054573767906	10.1632415377654	141	0.0403534752982448	0.0403534752982448	11.038377146643	3
1142	269.98	167.06	1.2158	6.06019226238081	10.2035950130636	142	-0.0739003403052205	0.0739003403052205	11.1122774869482	3
1143	271.18	174.36	1.231	6.13409260268603	10.1296946727584	143	-0.161413901192981	0.161413901192981	11.2736913881412	3
1144	262.25	182.87	1.2642	6.29550650387902	9.96828077156542	144	-0.116198561400974	0.116198561400974	11.3898899495422	3
1145	249.65	193.52	1.2881	6.41170506527999	9.85208221016444	145	0.194960766199959	0.194960766199959	11.5848507157421	3
1146	258.98	175.91	1.248	6.21674429908003	10.0470429763644	146	-0.050077204285774	0.050077204285774	11.6349279200279	3
1147	263.24	185.24	1.2583	6.2668215033658	9.99696577207863	147	-0.00243093224688096	0.00243093224688096	11.6373588522748	3
1148	269.36	188.1	1.2588	6.26925243561269	9.99453483983175	148	0.0311159327600912	0.0311159327600912	11.6684747850349	3
1149	265.03	189.01	1.2524	6.23813650285259	10.0256507725918	149	-0.111822883356584	0.111822883356584	11.7802976683915	3
1150	279.44	190.07	1.2754	6.34995938620918	9.91382788923525	150	0.121060425894736	0.121060425894736	11.9013580942862	3
1151	268.34	178.22	1.2505	6.22889896031444	10.03488831513	151	-0.0641766113176914	0.0641766113176914	11.9655347056039	3
1152	276.83	185.34	1.2637	6.29307557163213	9.9707117038123	152	-0.0354916108044812	0.0354916108044812	12.0010263164084	3
1153	279.32	193.9	1.271	6.32856718243661	9.93522009300782	153	0.0714694080583396	0.0714694080583396	12.0724957244667	3
1154	270.08	183.59	1.2563	6.25709777437828	10.0066895010662	154	-0.0598009332733032	0.0598009332733032	12.13229665774	3
1155	276.73	186.16	1.2686	6.31689870765158	9.94688856779285	155	-0.0165303392788001	0.0165303392788001	12.1488269970188	3
1156	279.61	187.57	1.272	6.33342904693038	9.93035822851405	156	0.0831378828433724	0.0831378828433724	12.2319648798622	3
1157	279.42	178.61	1.2549	6.25029116408701	10.0134961113574	157	0.0121546612344119	0.0121546612344119	12.2441195410966	3
1158	269.45	181.46	1.2524	6.23813650285259	10.0256507725918	158	0.0213922037725638	0.0213922037725638	12.2655117448692	3
1159	279.44	175.15	1.248	6.21674429908003	10.0470429763644	159	-0.0807069505964897	0.0807069505964897	12.3462186954657	3
1160	271.33	183.12	1.2646	6.29745124967652	9.96633602576791	160	0.00194474579750548	0.00194474579750548	12.3481634412632	3
1161	264.63	181.38	1.2642	6.29550650387902	9.96828077156542	161	0.0739003403052187	0.0739003403052187	12.4220637815684	3
1162	256.27	181.35	1.249	6.22160616357379	10.0421811118706	162	-0.0568838145770432	0.0568838145770432	12.4789475961454	3
1163	255.97	183.94	1.2607	6.27848997815084	9.98529729729359	163	0.0899444931346434	0.0899444931346434	12.5688920892801	3
1164	242.4	185.13	1.2422	6.1885454850162	10.0752417904282	164	-0.0379225430513621	0.0379225430513621	12.6068146323314	3
1165	239.07	186.74	1.25	6.22646802806756	10.0373192473769	165	-0.0330606785576002	0.0330606785576002	12.639875310889	3
1166	243.74	182.46	1.2568	6.25952870662516	10.0042585688193	166	-0.157038223148593	0.157038223148593	12.7969135340376	3
1167	245.32	194.54	1.2891	6.41656692977375	9.84722034567068	167	0.119115680097231	0.119115680097231	12.9160292141349	3
1168	236.37	183.98	1.2646	6.29745124967652	9.96633602576791	168	0.0257678818169502	0.0257678818169502	12.9417970959518	3
1169	242.93	181.88	1.2593	6.27168336785957	9.99210390758486	169	-0.0116684747850346	0.0116684747850346	12.9534655707368	3
1170	265.15	180.39	1.2617	6.2833518426446	9.98043543279983	170	0.0281988140638347	0.0281988140638347	12.9816643848007	3
1171	266.39	181.89	1.2559	6.25515302858077	10.0086342468637	171	-0.00923754253815368	0.00923754253815368	12.9909019273388	3
1172	277.97	177.12	1.2578	6.26439057111892	9.99939670432551	172	0.0568838145770449	0.0568838145770449	13.0477857419159	3
1173	277.19	177.52	1.2461	6.20750675654188	10.0562805189026	173	0.0452153397920121	0.0452153397920121	13.0930010817079	3
1174	274.01	169.16	1.2368	6.16229141674987	10.1014958586946	174	0.0452153397920085	0.0452153397920085	13.1382164214999	3
1175	279.1	155.79	1.2275	6.11707607695786	10.1467111984866	175	0.0636904248683159	0.0636904248683159	13.2019068463682	3
1176	263.48	150.25	1.2144	6.05338565208954	10.2104016233549	176	0.225590512510674	0.225590512510674	13.4274973588789	3
1177	275.77	125.06	1.168	5.82779513957887	10.4359921358656	177	0.114253815603465	0.114253815603465	13.5417511744824	3
1178	271.9	113.23	1.1445	5.7135413239754	10.550245951469	178	0.00923754253815368	0.00923754253815368	13.5509887170205	3
1179	269.62	115.58	1.1426	5.70430378143725	10.5594834940072	179	0.316021192094695	0.316021192094695	13.8670099091152	3
1180	274.94	101.77	1.0776	5.38828258934255	10.8755046861019	180	-0.0525081365326567	0.0525081365326567	13.9195180456479	3
1181	279.74	97.866	1.0884	5.44079072587521	10.8229965495692	181	-0.0262540682663293	0.0262540682663293	13.9457721139142	3
1182	275.78	99.247	1.0938	5.46704479414154	10.7967424813029	182	-0.0996682221221725	0.0996682221221725	14.0454403360364	3
1183	267.94	101.32	1.1143	5.56671301626371	10.6970742591807	183	0.166275765686747	0.166275765686747	14.2117161017231	3
1184	266.8	91.112	1.0801	5.40043725057697	10.8633500248675	184	-0.104530086615936	0.104530086615936	14.316246188339	3
1185	272.02	98.965	1.1016	5.5049673371929	10.7588199382515	185	0.0359777972538566	0.0359777972538566	14.3522239855929	3
1186	274.36	96.199	1.0942	5.46898953993905	10.7947977355054	186	0.336927209417883	0.336927209417883	14.6891511950108	3
1187	260.86	78.842	1.0249	5.13206233052116	11.1317249449233	187	-0.102099154369057	0.102099154369057	14.7912503493798	3
1188	257.33	73.431	1.0459	5.23416148489022	11.0296257905542	188	0.132728900679773	0.132728900679773	14.9239792500596	3
1189	245.46	78.688	1.0186	5.10143258421045	11.162354691234	189	-0.220728648016911	0.220728648016911	15.1447078980765	3
1190	236.05	80.55	1.064	5.32216123222736	10.9416260432171	190	0.0262540682663293	0.0262540682663293	15.1709619663429	3
1191	231.51	79.833	1.0586	5.29590716396103	10.9678801114834	191	-0.317965937892202	0.317965937892202	15.4889279042351	3
1192	234.67	104.82	1.124	5.61387310185323	10.6499141735912	192	0.327689666879731	0.327689666879731	15.8166175711148	3
1193	233.18	97.854	1.0566	5.2861834349735	10.9776038404709	193	-0.211491105478757	0.211491105478757	16.0281086765935	3
1194	236.45	85.666	1.1001	5.49767454045226	10.7661127349922	194	0	0	16.0281086765935	3
1195	238.57	96.312	1.1001	5.49767454045226	10.7661127349922	195	0.00729279674064642	0.00729279674064642	16.0354014733342	3
1196	236.79	101.29	1.0986	5.49038174371161	10.7734055317328	196	0.391380091748044	0.391380091748044	16.4267815650822	3
1197	260.41	65.196	1.0181	5.09900165196356	11.1647856234809	197	-0.0403534752982448	0.0403534752982448	16.4671350403805	3
1198	263.52	57.553	1.0264	5.13935512726181	11.1244321481826	198	0.0452153397920103	0.0452153397920103	16.5123503801725	3
1199	265.62	49.283	1.0171	5.0941397874698	11.1696474879746	199	-0.0213922037725638	0.0213922037725638	16.5337425839451	3
1200	270.25	44.447	1.0215	5.11553199124236	11.1482552842021	200	-0.0281988140638347	0.0281988140638347	16.5619413980089	3
1201	269.89	50.776	1.0273	5.1437308053062	11.1200564701382	201	0.0213922037725638	0.0213922037725638	16.5833336017815	3
1202	275.49	51.249	1.0229	5.12233860153363	11.1414486739108	202	0.025767881816952	0.025767881816952	16.6091014835984	3
1203	268.29	41.556	1.0176	5.09657071971668	11.1672165557277	203	0.00243093224688273	0.00243093224688273	16.6115324158453	3
1204	277.14	41.175	1.0171	5.0941397874698	11.1696474879746	204	-0.00486186449376547	0.00486186449376547	16.6163942803391	3
1205	275.22	41.636	1.0181	5.09900165196356	11.1647856234809	205	-0.0330606785575966	0.0330606785575966	16.6494549588967	3
1206	279.74	65.928	1.0249	5.13206233052116	11.1317249449233	206	-0.156552036699219	0.156552036699219	16.8060069955959	3
1207	278.34	86.656	1.0571	5.28861436722038	10.9751729082241	207	-0.19739169844684	0.19739169844684	17.0033986940427	3
1208	241.67	101.62	1.0977	5.48600606566722	10.7777812097772	208	-0.0354916108044812	0.0354916108044812	17.0388903048472	3
1209	242.93	101.05	1.105	5.5214976764717	10.7422895989727	209	0.341789073911647	0.341789073911647	17.3806793787588	3
1210	250.84	100.41	1.0347	5.17970860256006	11.0840786728844	210	-0.0471600855895176	0.0471600855895176	17.4278394643484	3
1211	252.12	100.55	1.0444	5.22686868814957	11.0369185872949	211	-0.0952925440777843	0.0952925440777843	17.5231320084261	3
1212	259.6	85.914	1.064	5.32216123222736	10.9416260432171	212	-0.0379225430513639	0.0379225430513639	17.5610545514775	3
1213	266.48	95.817	1.0718	5.36008377527872	10.9037035001657	213	-0.201767376491226	0.201767376491226	17.7628219279687	3
1214	265.49	102.13	1.1133	5.56185115176995	10.7019361236745	214	0.173568562427393	0.173568562427393	17.9363904903961	3
1215	277.07	86.855	1.0776	5.38828258934255	10.8755046861019	215	-0.0617456790708104	0.0617456790708104	17.9981361694669	3
1216	275.68	92.292	1.0903	5.45002826841336	10.8137590070311	216	-0.102099154369055	0.102099154369055	18.100235323836	3
1217	269.96	101	1.1113	5.55212742278242	10.711659852662	217	-0.0311159327600912	0.0311159327600912	18.1313512565961	3
1218	274.17	106.94	1.1177	5.58324335554251	10.6805439199019	218	0.0403534752982448	0.0403534752982448	18.1717047318943	3
1219	272.53	108.95	1.1094	5.54288988024427	10.7208973952002	219	0.322827802385964	0.322827802385964	18.4945325342803	3
1220	276.8	102.9	1.043	5.2200620778583	11.0437251975861	220	-0.405965685229338	0.405965685229338	18.9004982195096	3
1221	278.27	109.27	1.1265	5.62602776308764	10.6377595123568	221	0.142452629667302	0.142452629667302	19.0429508491769	3
1222	267.71	108.11	1.0972	5.48357513342034	10.7802121420241	222	0.0213922037725638	0.0213922037725638	19.0643430529495	3
1223	267.61	107.75	1.0928	5.46218292964778	10.8016043457967	223	-0.270319665853309	0.270319665853309	19.3346627188028	3
1224	265.59	115.61	1.1484	5.73250259550108	10.5312846799433	224	0.61697060425872	0.61697060425872	19.9516333230615	3
1225	264.65	70.386	1.0215	5.11553199124236	11.1482552842021	225	-0.00923754253815368	0.00923754253815368	19.9608708655997	3
1226	263.38	68.168	1.0234	5.12476953378052	11.1390177416639	226	0.0189612715256811	0.0189612715256811	19.9798321371254	3
1227	262.77	62.093	1.0195	5.10580826225484	11.1579790131896	227	-0.00243093224688096	0.00243093224688096	19.9822630693722	3
1228	265.46	61.891	1.02	5.10823919450172	11.1555480809427	228	0.00243093224688096	0.00243093224688096	19.9846940016191	3
1229	268.98	35.284	1.0195	5.10580826225484	11.1579790131896	229	-0.0121546612344101	0.0121546612344101	19.9968486628535	3
1230	266.14	40.073	1.022	5.11796292348925	11.1458243519552	230	0.0121546612344101	0.0121546612344101	20.0090033240879	3
1231	260.16	38.579	1.0195	5.10580826225484	11.1579790131896	231	-0.00243093224688096	0.00243093224688096	20.0114342563348	3
1232	252.03	34.245	1.02	5.10823919450172	11.1555480809427	232	0.0092375425381519	0.0092375425381519	20.020671798873	3
1233	253.17	34.329	1.0181	5.09900165196356	11.1647856234809	233	-0.0213922037725638	0.0213922037725638	20.0420640026455	3
1234	258.89	26.728	1.0225	5.12039385573613	11.1433934197083	234	-0.0116684747850329	0.0116684747850329	20.0537324774306	3
1235	278.97	11.603	1.0249	5.13206233052116	11.1317249449233	235	0.0262540682663257	0.0262540682663257	20.0799865456969	3
1236	269.48	14.488	1.0195	5.10580826225484	11.1579790131896	236	-0.0311159327600912	0.0311159327600912	20.111102478457	3
1237	276	25.457	1.0259	5.13692419501493	11.1268630804295	237	0.0213922037725638	0.0213922037725638	20.1324946822295	3
1238	270.66	19.258	1.0215	5.11553199124236	11.1482552842021	238	0.0189612715256811	0.0189612715256811	20.1514559537552	3
1239	257.64	24.431	1.0176	5.09657071971668	11.1672165557277	239	-0.0165303392787983	0.0165303392787983	20.167986293034	3
1240	247.63	22.283	1.021	5.11310105899548	11.150686216449	240	-0.00486186449376547	0.00486186449376547	20.1728481575278	3
1241	230.73	12.979	1.022	5.11796292348925	11.1458243519552	241	-0.00923754253815368	0.00923754253815368	20.1820857000659	3
1242	241.37	26.408	1.0239	5.1272004660274	11.136586809417	242	0.0116684747850364	0.0116684747850364	20.193754174851	3
1243	242.18	32.318	1.0215	5.11553199124236	11.1482552842021	243	-0.00680661029127094	0.00680661029127094	20.2005607851423	3
1244	252.49	44.501	1.0229	5.12233860153363	11.1414486739108	244	-0.00243093224688273	0.00243093224688273	20.2029917173891	3
1245	250.36	56.667	1.0234	5.12476953378052	11.1390177416639	245	0.025767881816952	0.025767881816952	20.2287595992061	3
1246	267.35	69	1.0181	5.09900165196356	11.1647856234809	246	-0.0165303392787983	0.0165303392787983	20.2452899384849	3
1247	270.84	64.483	1.0215	5.11553199124236	11.1482552842021	247	0	0	20.2452899384849	3
1248	275.79	66.979	1.0215	5.11553199124236	11.1482552842021	248	-0.00680661029127094	0.00680661029127094	20.2520965487762	3
1249	278.17	72.151	1.0229	5.12233860153363	11.1414486739108	249	0.00437567804438821	0.00437567804438821	20.2564722268205	3
1250	277.57	74.362	1.022	5.11796292348925	11.1458243519552	250	-0.0427844075451276	0.0427844075451276	20.2992566343657	3
1251	276.13	73.379	1.0308	5.16074733103437	11.1030399444101	251	0.0641766113176914	0.0641766113176914	20.3634332456834	3
1252	275.08	68.465	1.0176	5.09657071971668	11.1672165557277	252	-0.0213922037725638	0.0213922037725638	20.3848254494559	3
1253	271.02	69.43	1.022	5.11796292348925	11.1458243519552	253	-0.00680661029127094	0.00680661029127094	20.3916320597472	3
1254	271.56	71.248	1.0234	5.12476953378052	11.1390177416639	254	0.00923754253815368	0.00923754253815368	20.4008696022854	3
1255	268.67	80.316	1.0215	5.11553199124236	11.1482552842021	255	0	0	20.4008696022854	3
1256	273.56	75.459	1.0215	5.11553199124236	11.1482552842021	256	-0.624263400999364	0.624263400999364	21.0251330032847	3
1257	279.51	117.85	1.1499	5.73979539224173	10.5239918832027	257	-0.104530086615938	0.104530086615938	21.1296630899007	3
1258	279.95	126.03	1.1714	5.84432547885767	10.4194617965868	258	-0.0899444931346451	0.0899444931346451	21.2196075830353	3
1259	274.26	131.77	1.1899	5.93426997199231	10.3295173034521	259	0.054452882330164	0.054452882330164	21.2740604653655	3
1260	273.73	130.4	1.1787	5.87981708966215	10.3839701857823	260	0.0165303392787983	0.0165303392787983	21.2905908046443	3
1261	277.39	130.53	1.1753	5.86328675038335	10.4005005250611	261	-0.0807069505964897	0.0807069505964897	21.3712977552408	3
1262	264.19	148.06	1.1919	5.94399370097984	10.3197935744646	262	-0.0734141538558468	0.0734141538558468	21.4447119090966	3
1263	263.91	153.49	1.207	6.01740785483568	10.2463794206087	263	-0.0617456790708086	0.0617456790708086	21.5064575881674	3
1264	278.97	154.3	1.2197	6.07915353390649	10.1846337415379	264	0.346650938405411	0.346650938405411	21.8531085265728	3
1265	273.75	148.26	1.1484	5.73250259550108	10.5312846799433	265	-0.311159327600929	0.311159327600929	22.1642678541738	3
1266	273.73	152.65	1.2124	6.04366192310201	10.2201253523424	266	-0.0403534752982448	0.0403534752982448	22.204621329472	3
1267	262.15	153.51	1.2207	6.08401539840026	10.1797718770442	267	0.147314494161066	0.147314494161066	22.3519358236331	3
1268	266.49	141.92	1.1904	5.93670090423919	10.3270863712052	268	0.0092375425381519	0.0092375425381519	22.3611733661712	3
1269	263.72	142.27	1.1885	5.92746336170104	10.3363239137434	269	0.00729279674064642	0.00729279674064642	22.3684661629119	3
1270	263.57	138.51	1.187	5.92017056496039	10.343616710484	270	0.20176737649123	0.20176737649123	22.5702335394031	3
1271	268.47	127.11	1.1455	5.71840318846917	10.5453840869753	271	-0.0568838145770467	0.0568838145770467	22.6271173539801	3
1272	265.36	127.05	1.1572	5.77528700304621	10.4885002723982	272	-0.104530086615936	0.104530086615936	22.7316474405961	3
1273	249.03	129.01	1.1787	5.87981708966215	10.3839701857823	273	0.0476462720388913	0.0476462720388913	22.779293712635	3
1274	249.15	136.15	1.1689	5.83217081762326	10.4316164578212	274	-0.0763312725521033	0.0763312725521033	22.8556249851871	3
1275	252.09	129.44	1.1846	5.90850209017536	10.3552851852691	275	0.0739003403052205	0.0739003403052205	22.9295253254923	3
1276	243.21	129.5	1.1694	5.83460174987014	10.4291855255743	276	0	0	22.9295253254923	3
1277	242.05	129.9	1.1694	5.83460174987014	10.4291855255743	277	0.0233369495700693	0.0233369495700693	22.9528622750624	3
1278	256.96	123.52	1.1646	5.81126480030007	10.4525224751444	278	0.284905259334602	0.284905259334602	23.237767534397	3
1279	251.42	122.31	1.106	5.52635954096547	10.737427734479	279	-0.00680661029126917	0.00680661029126917	23.2445741446882	3
1280	254.42	123.66	1.1074	5.53316615125674	10.7306211241877	280	0.0807069505964897	0.0807069505964897	23.3252810952847	3
1281	238.02	118.43	1.0908	5.45245920066025	10.8113280747842	281	-0.408396617476221	0.408396617476221	23.7336777127609	3
1282	243.51	124.52	1.1748	5.86085581813647	10.402931457308	282	0.166275765686748	0.166275765686748	23.8999534784477	3
1283	241.24	122.4	1.1406	5.69458005244972	10.5692072229947	283	0.0568838145770449	0.0568838145770449	23.9568372930247	3
1284	233.4	117.42	1.1289	5.63769623787267	10.6260910375718	284	0.0262540682663293	0.0262540682663293	23.9830913612911	3
1285	236.47	114.64	1.1235	5.61144216960635	10.6523451058381	285	-0.050077204285774	0.050077204285774	24.0331685655768	3
1286	233.8	115.67	1.1338	5.66151937389212	10.6022679015523	286	0.0391380091748044	0.0391380091748044	24.0723065747516	3
1287	238.26	111.57	0.11133	0.690408784952701	10.6414059107271	287	0.0391380091748044	0.0391380091748044	24.1114445839264	3
1288	249.91	118.7	1.1177	5.58324335554251	10.6805439199019	288	-0.0471600855895176	0.0471600855895176	24.158604669516	3
1289	247.25	111.05	1.1274	5.63040344113203	10.6333838343124	289	-0.140507883869795	0.140507883869795	24.2991125533858	3
1290	260.21	120.31	1.1563	5.77091132500182	10.4928759504426	290	0.265943987808921	0.265943987808921	24.5650565411947	3
1291	240.32	121.63	1.1016	5.5049673371929	10.7588199382515	291	-0.00680661029127094	0.00680661029127094	24.5718631514859	3
1292	240.97	121.25	1.103	5.51177394748417	10.7520133279603	292	0.0140994070319174	0.0140994070319174	24.5859625585179	3
1293	239.63	121.72	1.1001	5.49767454045226	10.7661127349922	293	-0.0238231360194465	0.0238231360194465	24.6097856945373	3
1294	239.63	122.31	1.105	5.5214976764717	10.7422895989727	294	-0.258651191068273	0.258651191068273	24.8684368856056	3
1295	238.78	127.29	1.1582	5.78014886753997	10.4836384079045	295	-0.0690384758114568	0.0690384758114568	24.937475361417	3
1296	237.85	130.68	1.1724	5.84918734335143	10.414599932093	296	-0.0330606785576002	0.0330606785576002	24.9705360399746	3
1297	237.44	132.65	1.1792	5.88224802190903	10.3815392535354	297	0.0500772042857758	0.0500772042857758	25.0206132442604	3
1298	239.37	131.11	1.1689	5.83217081762326	10.4316164578212	298	-0.0170165257281756	0.0170165257281756	25.0376297699886	3
1299	248.59	132.97	1.1724	5.84918734335143	10.414599932093	299	-0.1424526296673	0.1424526296673	25.1800823996559	3
1300	252.88	138.91	1.2017	5.99163997301873	10.2721473024257	300	-0.0807069505964915	0.0807069505964915	25.2607893502524	3
1301	254.52	144.34	1.2183	6.07234692361522	10.1914403518292	301	0.0996682221221725	0.0996682221221725	25.3604575723746	3
1302	251.82	139.09	1.1978	5.97267870149305	10.2911085739514	302	-0.113767629154092	0.113767629154092	25.4742252015286	3
1303	252.27	142.34	1.2212	6.08644633064714	10.1773409447973	303	0.0379225430513657	0.0379225430513657	25.51214774458	3
1304	253.7	141.35	1.2134	6.04852378759578	10.2152634878487	304	0.0165303392787983	0.0165303392787983	25.5286780838588	3
1305	247.67	143.07	1.21	6.03199344831698	10.2317938271275	305	0.130784154882267	0.130784154882267	25.6594622387411	3
1306	230.78	145.9	1.1831	5.90120929343471	10.3625779820097	306	-0.0520219500832813	0.0520219500832813	25.7114841888244	3
1307	233.62	154.97	1.1938	5.95323124351799	10.3105560319264	307	-0.18766796945931	0.18766796945931	25.8991521582837	3
1308	233.48	168.1	1.2324	6.1408992129773	10.1228880624671	308	-0.00729279674064642	0.00729279674064642	25.9064449550243	3
1309	233.01	178.48	1.2339	6.14819200971795	10.1155952657265	309	-0.125922290388502	0.125922290388502	26.0323672454128	3
1310	240.9	181.19	1.2598	6.27411430010645	9.98967297533798	310	-0.0379225430513639	0.0379225430513639	26.0702897884642	3
1311	232.74	188.29	1.2676	6.31203684315781	9.95175043228662	311	0.0952925440777843	0.0952925440777843	26.165582332542	3
1312	248.18	186.98	1.248	6.21674429908003	10.0470429763644	312	-0.0763312725521033	0.0763312725521033	26.2419136050941	3
1313	243.74	177.4	1.2637	6.29307557163213	9.9707117038123	313	0.00607733061720594	0.00607733061720594	26.2479909357113	3
1314	234.17	181.82	0.12793	0.771115735549192	9.9767890344295	314	0.00607733061720594	0.00607733061720594	26.2540682663285	3
1315	244.68	177.03	1.2612	6.28092091039772	9.98286636504671	315	0.106474832413443	0.106474832413443	26.3605430987419	3
1316	242.79	174.64	1.2393	6.17444607798428	10.0893411974602	316	-0.0709832216089623	0.0709832216089623	26.4315263203509	3
1317	237.66	177.99	1.2539	6.24542929959324	10.0183579758512	317	0.0427844075451276	0.0427844075451276	26.474310727896	3
1318	233.66	176.23	1.2451	6.20264489204811	10.0611423833963	318	-0.0121546612344119	0.0121546612344119	26.4864653891304	3
1319	235.83	163.38	1.2476	6.21479955328252	10.0489877221619	319	0.102099154369057	0.102099154369057	26.5885645434995	3
1320	231.7	165.16	1.2266	6.11270039891347	10.151086876531	320	-0.0875135608877624	0.0875135608877624	26.6760781043872	3
1321	237.45	168.15	1.2446	6.20021395980123	10.0635733156432	321	0.0544528823301622	0.0544528823301622	26.7305309867174	3
1322	241.97	163.86	1.2334	6.14576107747107	10.1180261979734	322	-0.0140994070319174	0.0140994070319174	26.7446303937493	3
1323	245.39	157.52	1.2363	6.15986048450298	10.1039267909414	323	0.025767881816952	0.025767881816952	26.7703982755663	3
1324	244.35	156.19	1.231	6.13409260268603	10.1296946727584	324	-0.00194474579750548	0.00194474579750548	26.7723430213638	3
1325	242.2	161.02	1.2314	6.13603734848354	10.1277499269609	325	0.196905511997462	0.196905511997462	26.9692485333612	3
1326	231.84	160.56	1.1909	5.93913183648608	10.3246554389584	326	0.052021950083283	0.052021950083283	27.0212704834445	3
1327	234.78	155.2	1.1802	5.88710988640279	10.3766773890416	327	-0.272750598100192	0.272750598100192	27.2940210815447	3
1328	237.93	158.92	1.2363	6.15986048450298	10.1039267909414	328	0.0807069505964915	0.0807069505964915	27.3747280321412	3
1329	245.42	154.97	1.2197	6.07915353390649	10.1846337415379	329	0.0996682221221725	0.0996682221221725	27.4743962542634	3
1330	236.89	150.59	1.1992	5.97948531178432	10.2843019636601	330	-0.0904306795840188	0.0904306795840188	27.5648269338474	3
1331	241.82	150.53	1.2178	6.06991599136834	10.1938712840761	331	-0.0116684747850364	0.0116684747850364	27.5764954086324	3
1332	243.38	152	1.2202	6.08158446615338	10.1822028092911	332	-0.0525081365326567	0.0525081365326567	27.6290035451651	3
1333	246.77	156.17	1.231	6.13409260268603	10.1296946727584	333	0.130784154882265	0.130784154882265	27.7597877000474	3
1334	240.72	140.7	1.2041	6.00330844780377	10.2604788276407	334	0.102099154369057	0.102099154369057	27.8618868544164	3
1335	246.72	141.52	1.1831	5.90120929343471	10.3625779820097	335	-0.132728900679773	0.132728900679773	27.9946157550962	3
1336	251.96	141.74	1.2104	6.03393819411448	10.2298490813299	336	0.0972372898752916	0.0972372898752916	28.0918530449715	3
1337	264.6	138.19	1.1904	5.93670090423919	10.3270863712052	337	0.0568838145770449	0.0568838145770449	28.1487368595485	3
1338	263.78	145.14	1.1787	5.87981708966215	10.3839701857823	338	-0.0972372898752916	0.0972372898752916	28.2459741494238	3
1339	269.77	138.35	1.1987	5.97705437953744	10.286732895907	339	-0.00729279674064642	0.00729279674064642	28.2532669461645	3
1340	260.16	146.1	1.2002	5.98434717627809	10.2794400991663	340	-0.232397122801945	0.232397122801945	28.4856640689664	3
1341	244.98	172.88	1.248	6.21674429908003	10.0470429763644	341	-0.050077204285774	0.050077204285774	28.5357412732522	3
1342	255.63	171.41	1.2583	6.2668215033658	9.99696577207863	342	0.0593147468239259	0.0593147468239259	28.5950560200761	3
1343	253.12	165.42	1.2461	6.20750675654188	10.0562805189026	343	0.0403534752982466	0.0403534752982466	28.6354094953744	3
1344	263.1	170.8	1.2378	6.16715328124363	10.0966339942008	344	-0.0520219500832795	0.0520219500832795	28.6874314454576	3
1345	259.09	170.62	1.2485	6.21917523132691	10.0446120441175	345	0.0403534752982448	0.0403534752982448	28.7277849207559	3
1346	265.22	174.49	1.2402	6.17882175602867	10.0849655194158	346	0.0330606785575984	0.0330606785575984	28.7608455993135	3
1347	260.85	169.6	1.2334	6.14576107747107	10.1180261979734	347	-0.0262540682663275	0.0262540682663275	28.7870996675798	3
1348	257.31	161.35	1.2388	6.1720151457374	10.091772129707	348	0.278098649043331	0.278098649043331	29.0651983166231	3
1349	253.55	153.52	1.1816	5.89391649669407	10.3698707787504	349	-0.199822630693722	0.199822630693722	29.2650209473169	3
1350	252.38	160.24	1.2227	6.09373912738779	10.1700481480566	350	0.0476462720388913	0.0476462720388913	29.3126672193558	3
1351	255.4	150.44	1.2129	6.0460928553489	10.2176944200955	351	0.0403534752982466	0.0403534752982466	29.353020694654	3
1352	238.72	150.66	1.2046	6.00573938005065	10.2580478953938	352	0.242120851789473	0.242120851789473	29.5951415464435	3
1353	235.4	134.22	1.1548	5.76361852826118	10.5001687471833	353	-0.0758450861027278	0.0758450861027278	29.6709866325462	3
1354	250.6	125.41	1.1704	5.8394636143639	10.4243236610805	354	0.424926956755023	0.424926956755023	30.0959135893012	3
1355	252.92	118.71	1.083	5.41453665760888	10.8492506178356	355	0.0165303392787983	0.0165303392787983	30.11244392858	3
1356	251.69	114.24	1.0796	5.39800631833008	10.8657809571143	356	-0.384573481456775	0.384573481456775	30.4970174100368	3
1357	248.26	123.64	1.1587	5.78257979978686	10.4812074756576	357	-0.104530086615936	0.104530086615936	30.6015474966527	3
1358	245.29	125.9	1.1802	5.88710988640279	10.3766773890416	358	0.399159074938066	0.399159074938066	31.0007065715908	3
1359	239.46	121.13	1.0981	5.48795081146473	10.7758364639797	359	-0.163844833439864	0.163844833439864	31.1645514050307	3
1360	238.17	123.51	1.1318	5.65179564490459	10.6119916305398	360	-0.104530086615938	0.104530086615938	31.2690814916466	3
1361	234.26	126.71	1.1533	5.75632573152053	10.5074615439239	361	-0.199336444244345	0.199336444244345	31.4684179358909	3
1362	258.25	138.37	1.1943	5.95566217576487	10.3081250996796	362	0.282474327087719	0.282474327087719	31.7508922629787	3
1363	266.22	122.17	1.1362	5.67318784867716	10.5905994267673	363	-0.1424526296673	0.1424526296673	31.893344892646	3
1364	258.97	125.89	1.1655	5.81564047834446	10.4481467971	364	0.237258987295707	0.237258987295707	32.1306038799417	3
1365	249.05	113.5	1.1167	5.57838149104875	10.6854057843957	365	-0.0189612715256793	0.0189612715256793	32.1495651514673	3
1366	232.43	108.09	1.1206	5.59734276257443	10.66644451287	366	-0.121060425894736	0.121060425894736	32.2706255773621	3
1367	233.24	119.13	1.1455	5.71840318846917	10.5453840869753	367	0.106961018862819	0.106961018862819	32.3775865962249	3
1368	241.19	117.14	1.1235	5.61144216960635	10.6523451058381	368	0.0875135608877606	0.0875135608877606	32.4651001571127	3
1369	230.93	113.87	1.1055	5.52392860871858	10.7398586667258	369	0.111822883356584	0.111822883356584	32.5769230404693	3
1370	238.75	101.44	1.0825	5.412105725362	10.8516815500824	370	-0.0593147468239277	0.0593147468239277	32.6362377872932	3
1371	245.17	98.751	1.0947	5.47142047218593	10.7923668032585	371	-0.0286850005132102	0.0286850005132102	32.6649227878064	3
1372	247.84	102.04	1.1006	5.50010547269914	10.7636818027453	372	0.235314241498203	0.235314241498203	32.9002370293046	3
1373	261	88.233	1.0522	5.26479123120094	10.9989960442435	373	-0.0904306795840206	0.0904306795840206	32.9906677088886	3
1374	272.67	89.587	1.0708	5.35522191078496	10.9085653646595	374	0.0544528823301622	0.0544528823301622	33.0451205912188	3
1375	261.51	85.946	1.0596	5.30076902845479	10.9630182469896	375	-0.146828307711688	0.146828307711688	33.1919488989305	3
1376	277.38	95.021	1.0898	5.44759733616648	10.816189939278	376	0.0189612715256811	0.0189612715256811	33.2109101704561	3
1377	279.62	91.706	1.0859	5.4286360646408	10.8351512108036	377	0.127867036186007	0.127867036186007	33.3387772066421	3
1378	264.99	92.338	1.0596	5.30076902845479	10.9630182469896	378	-0.116198561400971	0.116198561400971	33.4549757680431	3
1379	255.95	97.34	1.0835	5.41696758985576	10.8468196855887	379	-0.0617456790708104	0.0617456790708104	33.5167214471139	3
1380	241.57	94.683	1.0962	5.47871326892657	10.7850740065179	380	0.149745426407948	0.149745426407948	33.6664668735219	3
1381	238.43	76.973	1.0654	5.32896784251863	10.9348194329258	381	-0.175999494674276	0.175999494674276	33.8424663681962	3
1382	237.1	89.126	1.1016	5.5049673371929	10.7588199382515	382	0.230452377004438	0.230452377004438	34.0729187452006	3
1383	242.67	81.197	1.0542	5.27451496018846	10.989272315256	383	-0.0072927967406482	0.0072927967406482	34.0802115419412	3
1384	241.73	79.801	1.0557	5.28180775692911	10.9819795185153	384	0.173568562427395	0.173568562427395	34.2537801043686	3
1385	252.39	66.102	1.02	5.10823919450172	11.1555480809427	385	-0.0335468650069757	0.0335468650069757	34.2873269693756	3
1386	251.68	57.747	1.0269	5.14178605950869	11.1220012159357	386	0.0359777972538566	0.0359777972538566	34.3233047666295	3
1387	269.5	61.513	1.0195	5.10580826225484	11.1579790131896	387	-0.0286850005132102	0.0286850005132102	34.3519897671427	3
1388	271.28	62.642	1.0254	5.13449326276805	11.1292940126764	388	0.0286850005132102	0.0286850005132102	34.3806747676559	3
1389	254.5	67.508	1.0195	5.10580826225484	11.1579790131896	389	-0.0549390687795377	0.0549390687795377	34.4356138364354	3
1390	257.03	69.882	1.0308	5.16074733103437	11.1030399444101	390	-0.0520219500832813	0.0520219500832813	34.4876357865187	3
1391	267.74	71.677	1.0415	5.21276928111766	11.0510179943268	391	0.0286850005132102	0.0286850005132102	34.5163207870319	3
1392	274.06	71.858	1.0356	5.18408428060444	11.07970299484	392	0.0661213571151986	0.0661213571151986	34.5824421441471	3
1393	274.79	61.38	1.022	5.11796292348925	11.1458243519552	393	-0.00437567804438821	0.00437567804438821	34.5868178221915	3
1394	278.1	54.441	1.0229	5.12233860153363	11.1414486739108	394	0.00194474579750548	0.00194474579750548	34.588762567989	3
1395	256.62	59.493	1.0225	5.12039385573613	11.1433934197083	395	0	0	34.588762567989	3
1396	249.11	61.26	1.0225	5.12039385573613	11.1433934197083	396	-0.00437567804438821	0.00437567804438821	34.5931382460334	3
1397	249.17	55.515	1.0234	5.12476953378052	11.1390177416639	397	0.0140994070319191	0.0140994070319191	34.6072376530653	3
1398	256.38	55.628	1.0205	5.1106701267486	11.1531171486958	398	-0.00972372898753093	0.00972372898753093	34.6169613820528	3
1399	265.21	45.966	1.0225	5.12039385573613	11.1433934197083	399	0.00972372898753093	0.00972372898753093	34.6266851110404	3
1400	254.36	41.454	1.0205	5.1106701267486	11.1531171486958	400	-0.00972372898753093	0.00972372898753093	34.6364088400279	3
1401	240.49	27.599	1.0225	5.12039385573613	11.1433934197083	401	-0.00437567804438821	0.00437567804438821	34.6407845180723	3
1402	241.13	28.527	1.0234	5.12476953378052	11.1390177416639	402	-0.00486186449376369	0.00486186449376369	34.6456463825661	3
1403	240.27	29.646	1.0244	5.12963139827428	11.1341558771702	403	0.0330606785575984	0.0330606785575984	34.6787070611237	3
1404	232.35	29.634	1.0176	5.09657071971668	11.1672165557277	404	-0.0189612715256811	0.0189612715256811	34.6976683326493	3
1405	237.55	27.391	1.0215	5.11553199124236	11.1482552842021	405	0.0262540682663293	0.0262540682663293	34.7239224009157	3
1406	253.31	21.339	1.0161	5.08927792297604	11.1745093524684	406	-0.0189612715256828	0.0189612715256828	34.7428836724414	3
1407	265.3	13.739	1.02	5.10823919450172	11.1555480809427	407	-0.00243093224688096	0.00243093224688096	34.7453146046882	3
1408	273.14	11.948	1.0205	5.1106701267486	11.1531171486958	408	0.0092375425381519	0.0092375425381519	34.7545521472264	3
1409	277.29	13.925	1.0186	5.10143258421045	11.162354691234	409	-0.0165303392788001	0.0165303392788001	34.7710824865052	3
1410	259.69	15.161	1.022	5.11796292348925	11.1458243519552	410	0.0238231360194465	0.0238231360194465	34.7949056225246	3
1411	258.23	19.22	1.0171	5.0941397874698	11.1696474879746	411	-0.0354916108044812	0.0354916108044812	34.8303972333291	3
1412	243.17	27.036	1.0244	5.12963139827428	11.1341558771702	412	0.0306297463107157	0.0306297463107157	34.8610269796398	3
1413	251.4	28.882	1.0181	5.09900165196356	11.1647856234809	413	-0.0213922037725638	0.0213922037725638	34.8824191834124	3
1414	240.77	34.237	1.0225	5.12039385573613	11.1433934197083	414	0.0072927967406482	0.0072927967406482	34.889711980153	3
1415	248.02	33.837	1.021	5.11310105899548	11.150686216449	415	-0.00243093224688273	0.00243093224688273	34.8921429123999	3
1416	249.14	33.378	1.0215	5.11553199124236	11.1482552842021	416	-0.00243093224688273	0.00243093224688273	34.8945738446468	3
1417	248.12	47.646	1.022	5.11796292348925	11.1458243519552	417	0.0072927967406482	0.0072927967406482	34.9018666413875	3
1418	254.58	42.705	1.0205	5.1106701267486	11.1531171486958	418	0.00486186449376191	0.00486186449376191	34.9067285058812	3
1419	249.11	44.437	1.0195	5.10580826225484	11.1579790131896	419	-0.097723476324667	0.097723476324667	35.0044519822059	3
1420	232.3	64.747	1.0396	5.2035317385795	11.0602555368649	420	0.0714694080583413	0.0714694080583413	35.0759213902642	3
1421	230.78	71.598	1.0249	5.13206233052116	11.1317249449233	421	-0.209060173231876	0.209060173231876	35.2849815634961	3
1422	233.92	76.652	1.0679	5.34112250375304	10.9226647716914	422	0.1093919511097	0.1093919511097	35.3943735146058	3
1423	236.35	78.23	1.0454	5.23173055264334	11.0320567228011	423	0.123491358141621	0.123491358141621	35.5178648727474	3
1424	252.67	65.921	1.02	5.10823919450172	11.1555480809427	424	-0.00972372898752916	0.00972372898752916	35.527588601735	3
1425	251.31	67.205	1.022	5.11796292348925	11.1458243519552	425	0.0165303392788001	0.0165303392788001	35.5441189410138	3
1426	250.06	69.787	1.0186	5.10143258421045	11.162354691234	426	-0.0140994070319174	0.0140994070319174	35.5582183480457	3
1427	253.14	53.375	1.0215	5.11553199124236	11.1482552842021	427	0	0	35.5582183480457	3
1428	252.71	53.298	1.0215	5.11553199124236	11.1482552842021	428	0	0	35.5582183480457	3
1429	232.77	52.625	1.0215	5.11553199124236	11.1482552842021	429	0.00972372898752738	0.00972372898752738	35.5679420770332	3
1430	230.47	47.656	1.0195	5.10580826225484	11.1579790131896	430	0.00680661029127094	0.00680661029127094	35.5747486873245	3
1431	234.74	47.459	1.0181	5.09900165196356	11.1647856234809	431	-0.0233369495700693	0.0233369495700693	35.5980856368945	3
1432	234.53	45.367	1.0229	5.12233860153363	11.1414486739108	432	-0.00729279674064642	0.00729279674064642	35.6053784336352	3
1433	233.75	36.423	1.0244	5.12963139827428	11.1341558771702	433	0.00461877126907595	0.00461877126907595	35.6099972049043	3
1434	236.6	54.175	0.089844	0.585946764439676	11.1387746484392	434	0.00461877126907595	0.00461877126907595	35.6146159761733	3
1435	235.09	63.688	1.0225	5.12039385573613	11.1433934197083	435	-0.00680661029127094	0.00680661029127094	35.6214225864646	3
1436	238.63	63.018	1.0239	5.1272004660274	11.136586809417	436	0.0213922037725638	0.0213922037725638	35.6428147902372	3
1437	240.35	60.343	1.0195	5.10580826225484	11.1579790131896	437	-0.0213922037725638	0.0213922037725638	35.6642069940097	3
1438	236.47	57.374	1.0239	5.1272004660274	11.136586809417	438	-0.0952925440777843	0.0952925440777843	35.7594995380875	3
1439	242.47	70.831	1.0435	5.22249301010518	11.0412942653392	439	-0.0306297463107157	0.0306297463107157	35.7901292843982	3
1440	239.59	67.889	1.0498	5.2531227564159	11.0106645190285	440	-0.118629493647854	0.118629493647854	35.9087587780461	3
1441	232.63	83.976	1.0742	5.37175225006375	10.8920350253807	441	-0.149745426407948	0.149745426407948	36.058504204454	3
1442	234.27	90.959	1.105	5.5214976764717	10.7422895989727	442	0.0452153397920103	0.0452153397920103	36.103719544246	3
1443	230.48	90.833	1.0957	5.47628233667969	10.7875049387647	443	0.0879997473371379	0.0879997473371379	36.1917192915832	3
1444	231.37	94.865	1.0776	5.38828258934255	10.8755046861019	444	-0.0714694080583396	0.0714694080583396	36.2631886996415	3
1445	241.51	82.6	1.0923	5.45975199740089	10.8040352780435	445	0.161413901192983	0.161413901192983	36.4246026008345	3
1446	234.37	75.824	1.0591	5.29833809620791	10.9654491792365	446	-0.170651443731135	0.170651443731135	36.5952540445656	3
1447	242.93	82.875	1.0942	5.46898953993905	10.7947977355054	447	0.263513055562036	0.263513055562036	36.8587671001277	3
1448	254.74	77.425	1.04	5.20547648437701	11.0583107910674	448	-0.0170165257281756	0.0170165257281756	36.8757836258559	3
1449	262.59	79.759	1.0435	5.22249301010518	11.0412942653392	449	0.114253815603467	0.114253815603467	36.9900374414593	3
1450	258.39	77.02	1.02	5.10823919450172	11.1555480809427	450	0.00243093224688096	0.00243093224688096	36.9924683737062	3
1451	251.93	66.232	1.0195	5.10580826225484	11.1579790131896	451	-0.0145855934812928	0.0145855934812928	37.0070539671875	3
1452	258.35	60.417	1.0225	5.12039385573613	11.1433934197083	452	0.00486186449376547	0.00486186449376547	37.0119158316813	3
1453	257.37	62.703	1.0215	5.11553199124236	11.1482552842021	453	0.0286850005132102	0.0286850005132102	37.0406008321945	3
1454	240.19	57.347	1.0156	5.08684699072915	11.1769402847153	454	-0.121060425894736	0.121060425894736	37.1616612580892	3
1455	245.86	63.466	1.0405	5.20790741662389	11.0558798588205	455	0.0875135608877606	0.0875135608877606	37.249174818977	3
1456	246.71	54.551	1.0225	5.12039385573613	11.1433934197083	456	0.00972372898753093	0.00972372898753093	37.2588985479645	3
1457	248.1	55.054	1.0205	5.1106701267486	11.1531171486958	457	0.0165303392787983	0.0165303392787983	37.2754288872433	3
1458	238.91	55.889	1.0171	5.0941397874698	11.1696474879746	458	-0.0213922037725638	0.0213922037725638	37.2968210910159	3
1459	247.1	52.568	1.0215	5.11553199124236	11.1482552842021	459	-0.00243093224688273	0.00243093224688273	37.2992520232627	3
1460	261.12	53.492	1.022	5.11796292348925	11.1458243519552	460	0.0145855934812946	0.0145855934812946	37.313837616744	3
1461	271.87	54.738	1.019	5.10337733000795	11.1604099454365	461	-0.0189612715256828	0.0189612715256828	37.3327988882697	3
1462	271.01	63.885	1.0229	5.12233860153363	11.1414486739108	462	-0.119115680097231	0.119115680097231	37.451914568367	3
1463	255.29	73.405	1.0474	5.24145428163087	11.0223329938136	463	0.125922290388502	0.125922290388502	37.5778368587555	3
1464	259.37	68.385	1.0215	5.11553199124236	11.1482552842021	464	-0.182806104965547	0.182806104965547	37.760642963721	3
1465	246.33	74.121	1.0591	5.29833809620791	10.9654491792365	465	0.123491358141619	0.123491358141619	37.8841343218626	3
1466	243.59	59.092	1.0337	5.17484673806629	11.0889405373781	466	0.0641766113176931	0.0641766113176931	37.9483109331803	3
1467	240.99	51.811	1.0205	5.1106701267486	11.1531171486958	467	0.00729279674064642	0.00729279674064642	37.955603729921	3
1468	244.73	50.829	1.019	5.10337733000795	11.1604099454365	468	-0.00486186449376547	0.00486186449376547	37.9604655944147	3
1469	255.1	35.572	1.02	5.10823919450172	11.1555480809427	469	-0.0189612715256828	0.0189612715256828	37.9794268659404	3
1470	253.54	35.96	1.0239	5.1272004660274	11.136586809417	470	0.0238231360194483	0.0238231360194483	38.0032500019599	3
1471	257.16	35.069	1.019	5.10337733000795	11.1604099454365	471	-0.00729279674064642	0.00729279674064642	38.0105427987005	3
1472	258.24	40.333	1.0205	5.1106701267486	11.1531171486958	472	-0.0072927967406482	0.0072927967406482	38.0178355954412	3
1473	255.04	44.283	1.022	5.11796292348925	11.1458243519552	473	0.00486186449376547	0.00486186449376547	38.0226974599349	3
1474	242.62	33.542	1.021	5.11310105899548	11.150686216449	474	-0.0306297463107175	0.0306297463107175	38.0533272062456	3
1475	240.27	33.796	1.0273	5.1437308053062	11.1200564701382	475	0.0330606785576002	0.0330606785576002	38.0863878848032	3
1476	236.19	31.531	1.0205	5.1106701267486	11.1531171486958	476	-0.00486186449376547	0.00486186449376547	38.091249749297	3
1477	240.72	43.724	1.0215	5.11553199124236	11.1482552842021	477	0	0	38.091249749297	3
1478	236.89	41.726	1.0215	5.11553199124236	11.1482552842021	478	-0.00680661029127094	0.00680661029127094	38.0980563595883	3
1479	234.71	36.518	1.0229	5.12233860153363	11.1414486739108	479	0.0189612715256828	0.0189612715256828	38.117017631114	3
1480	233.94	37.193	1.019	5.10337733000795	11.1604099454365	480	-0.00486186449376547	0.00486186449376547	38.1218794956077	3
1481	234.22	26.822	1.02	5.10823919450172	11.1555480809427	481	-0.00243093224688096	0.00243093224688096	38.1243104278546	3
1482	250.53	33.187	1.0205	5.1106701267486	11.1531171486958	482	-0.0165303392788019	0.0165303392788019	38.1408407671334	3
1483	255.4	30.335	1.0239	5.1272004660274	11.136586809417	483	0.00923754253815368	0.00923754253815368	38.1500783096716	3
1484	243.82	16.649	1.022	5.11796292348925	11.1458243519552	484	0.0072927967406482	0.0072927967406482	38.1573711064122	3
1485	256.26	13.11	1.0205	5.1106701267486	11.1531171486958	485	0.0092375425381519	0.0092375425381519	38.1666086489504	3
1486	250.68	17.472	1.0186	5.10143258421045	11.162354691234	486	-0.023336949570071	0.023336949570071	38.1899455985204	3
1487	245.25	10.54	1.0234	5.12476953378052	11.1390177416639	487	0.0213922037725656	0.0213922037725656	38.211337802293	3
1488	260.64	14.453	1.019	5.10337733000795	11.1604099454365	488	-0.00972372898752916	0.00972372898752916	38.2210615312805	3
1489	256.65	18.988	1.021	5.11310105899548	11.150686216449	489	0.00729279674064465	0.00729279674064465	38.2283543280212	3
1490	256.96	12.839	1.0195	5.10580826225484	11.1579790131896	490	0	0	38.2283543280212	3
1491	255.14	13.812	1.0195	5.10580826225484	11.1579790131896	491	-0.00729279674064465	0.00729279674064465	38.2356471247618	3
1492	249.96	17.911	1.021	5.11310105899548	11.150686216449	492	-0.0140994070319191	0.0140994070319191	38.2497465317937	3
1493	245.97	15.905	1.0239	5.1272004660274	11.136586809417	493	0.0189612715256828	0.0189612715256828	38.2687078033194	3
1494	244.84	11.384	1.02	5.10823919450172	11.1555480809427	494	-0.0140994070319174	0.0140994070319174	38.2828072103513	3
1495	240.9	16.943	1.0229	5.12233860153363	11.1414486739108	495	0.0165303392787983	0.0165303392787983	38.2993375496301	3
1496	236.01	23.307	1.0195	5.10580826225484	11.1579790131896	496	-0.0262540682663257	0.0262540682663257	38.3255916178965	3
1497	242.71	39.997	1.0249	5.13206233052116	11.1317249449233	497	0.0140994070319156	0.0140994070319156	38.3396910249284	3
1498	260.53	48.558	1.022	5.11796292348925	11.1458243519552	498	0.0145855934812946	0.0145855934812946	38.3542766184097	3
1499	250.73	40.214	1.019	5.10337733000795	11.1604099454365	499	-0.0145855934812946	0.0145855934812946	38.368862211891	3
1500	255.64	46.025	1.022	5.11796292348925	11.1458243519552	500	NA	NA	NA	3
