# Supplementary material for: Assessment of crusting effects on interrill erosion by laser scanning
Source: PeerJ. 2020 Jan 31;8:e8487. doi: 10.7717/peerj.8487 (PMC6996510; doi:10.7717/peerj.8487)
Supplement: Data S1 — Each has two transects and four subplots. [file peerj-08-8487-s001.zip › raw data for uploading/os8plotc.txt]

x	y	z	cal	h	code	deltah	absh	cumsumh	number
1	325.4	248.5	1.2852	6.39760565824807	9.86618161719636	1	-0.00194474579750725	0.00194474579750725	0.00194474579750725	1
2	323.61	246.19	1.2856	6.39955040404558	9.86423687139886	2	0.422496024508138	0.422496024508138	0.424440770305646	1
3	323.24	241.44	1.1987	5.97705437953744	10.286732895907	3	0.135159832926654	0.135159832926654	0.559600603232299	1
4	332.14	244.47	1.1709	5.84189454661078	10.4218927288336	4	-0.0116684747850346	0.0116684747850346	0.571269078017334	1
5	327.04	244.8	1.1733	5.85356302139582	10.4102242540486	5	-0.370474074424857	0.370474074424857	0.941743152442191	1
6	319.37	243.03	1.2495	6.22403709582068	10.0397501796238	6	0.351512802899176	0.351512802899176	1.29325595534137	1
7	324.75	238.23	1.1772	5.8725242929215	10.3912629825229	7	-0.0170165257281774	0.0170165257281774	1.31027248106954	1
8	330.81	240.95	1.1807	5.88954081864968	10.3742464567948	8	-0.261082123315154	0.261082123315154	1.5713546043847	1
9	330.58	238.37	1.2344	6.15062294196483	10.1131643334796	9	0.206629240984993	0.206629240984993	1.77798384536969	1
10	336.43	234.03	1.1919	5.94399370097984	10.3197935744646	10	-0.0306297463107175	0.0306297463107175	1.80861359168041	1
11	332.99	230.75	1.1982	5.97462344729056	10.2891638281539	11	-0.0121546612344119	0.0121546612344119	1.82076825291482	1
12	334.28	230.09	1.2007	5.98677810852497	10.2770091669195	12	-0.11376762915409	0.11376762915409	1.93453588206891	1
13	316.75	236.08	1.2241	6.10054573767906	10.1632415377654	13	-0.182806104965547	0.182806104965547	2.11734198703446	1
14	317.29	244.76	1.2617	6.2833518426446	9.98043543279983	14	-0.235314241498203	0.235314241498203	2.35265622853266	1
15	315.46	246	1.3101	6.51866608414281	9.74512119130162	15	0.289767123828366	0.289767123828366	2.64242335236103	1
16	316.43	250.8	1.2505	6.22889896031444	10.03488831513	16	-0.0330606785575984	0.0330606785575984	2.67548403091862	1
17	315.07	232.65	1.2573	6.26195963887204	10.0018276365724	17	0.215866783523145	0.215866783523145	2.89135081444177	1
18	330.54	239.62	1.2129	6.0460928553489	10.2176944200955	18	-0.0690384758114568	0.0690384758114568	2.96038929025323	1
19	334.1	243.07	1.2271	6.11513133116035	10.1486559442841	19	0.330120599126612	0.330120599126612	3.29050988937984	1
20	329.94	244.04	1.1592	5.78501073203374	10.4787765434107	20	-0.346650938405411	0.346650938405411	3.63716082778525	1
21	330.77	231.89	1.2305	6.13166167043915	10.1321256050053	21	0.0739003403052205	0.0739003403052205	3.71106116809047	1
22	335	231.19	1.2153	6.05776133013393	10.2060259453105	22	0.0831378828433742	0.0831378828433742	3.79419905093384	1
23	336.62	234.92	1.1982	5.97462344729056	10.2891638281539	23	0.151690172205454	0.151690172205454	3.9458892231393	1
24	339.44	240.84	1.167	5.8229332750851	10.4408540003593	24	-0.218297715770028	0.218297715770028	4.16418693890933	1
25	353.95	249.24	1.2119	6.04123099085513	10.2225562845893	25	0.253789326574509	0.253789326574509	4.41797626548384	1
26	348.71	248.22	1.1597	5.78744166428062	10.4763456111638	26	-0.104530086615938	0.104530086615938	4.52250635209977	1
27	356.81	256.55	1.1812	5.89197175089656	10.3718155245479	27	0.047646272038893	0.047646272038893	4.57015262413867	1
28	365.63	271.73	1.1714	5.84432547885767	10.4194617965868	28	-0.00243093224688273	0.00243093224688273	4.57258355638555	1
29	365.46	276.06	1.1719	5.84675641110455	10.4170308643399	29	-0.0661213571151986	0.0661213571151986	4.63870491350075	1
30	363.39	276.08	1.1855	5.91287776821975	10.3509095072247	30	0.106474832413443	0.106474832413443	4.74517974591419	1
31	360.42	250.52	1.1636	5.8064029358063	10.4573843396381	31	-0.0403534752982448	0.0403534752982448	4.78553322121244	1
32	360.2	249.87	1.1719	5.84675641110455	10.4170308643399	32	-0.332065344924118	0.332065344924118	5.11759856613655	1
33	355.17	249.22	1.2402	6.17882175602867	10.0849655194158	33	0.189612715256816	0.189612715256816	5.30721128139337	1
34	354.55	251.65	1.2012	5.98920904077185	10.2745782346726	34	0.237745173745086	0.237745173745086	5.54495645513846	1
35	349.52	257.55	1.1523	5.75146386702677	10.5123234084177	35	-0.213922037725638	0.213922037725638	5.75887849286409	1
36	344.66	258.38	1.1963	5.9653859047524	10.298401370692	36	0.166275765686745	0.166275765686745	5.92515425855084	1
37	352.68	259.96	1.1621	5.79911013906566	10.4646771363788	37	-0.220728648016909	0.220728648016909	6.14588290656775	1
38	356.5	255.51	1.2075	6.01983878708257	10.2439484883619	38	0.201767376491228	0.201767376491228	6.34765028305898	1
39	351.26	248	1.166	5.81807141059134	10.4457158648531	39	-0.0525081365326567	0.0525081365326567	6.40015841959163	1
40	346.85	255.44	1.1768	5.870579547124	10.3932077283204	40	0.0170165257281756	0.0170165257281756	6.41717494531981	1
41	343.11	256.66	1.1733	5.85356302139582	10.4102242540486	41	0.0685522893620796	0.0685522893620796	6.48572723468189	1
42	351.15	264.72	1.1592	5.78501073203374	10.4787765434107	42	-0.135159832926654	0.135159832926654	6.62088706760854	1
43	332.19	267.34	1.187	5.92017056496039	10.343616710484	43	-0.0948063576284071	0.0948063576284071	6.71569342523695	1
44	328.97	278.29	1.2065	6.0149769225888	10.2488103528556	44	0.277612462593954	0.277612462593954	6.9933058878309	1
45	352.04	265.86	1.1494	5.73736445999485	10.5264228154496	45	-0.152176358654831	0.152176358654831	7.14548224648573	1
46	347.37	270.58	1.1807	5.88954081864968	10.3742464567948	46	-0.00680661029126917	0.00680661029126917	7.152288856777	1
47	347.88	270.65	1.1821	5.89634742894095	10.3674398465035	47	-0.00243093224688273	0.00243093224688273	7.15471978902388	1
48	346.67	275.66	1.1826	5.89877836118783	10.3650089142566	48	-0.0690384758114568	0.0690384758114568	7.22375826483534	1
49	334.23	269	1.1968	5.96781683699929	10.2959704384451	49	0.175999494674276	0.175999494674276	7.39975775950962	1
50	341.07	271.41	1.1606	5.79181734232501	10.4719699331194	50	-0.135646019376029	0.135646019376029	7.53540377888565	1
51	361.86	270.95	1.1885	5.92746336170104	10.3363239137434	51	-0.108905764660326	0.108905764660326	7.64430954354597	1
52	354.09	274.11	1.2109	6.03636912636137	10.2274181490831	52	0.123491358141619	0.123491358141619	7.76780090168759	1
53	357.06	275.09	1.1855	5.91287776821975	10.3509095072247	53	-0.147314494161066	0.147314494161066	7.91511539584866	1
54	321.29	273.46	1.2158	6.06019226238081	10.2035950130636	54	-0.337413395867257	0.337413395867257	8.25252879171591	1
55	323.71	278.25	1.2852	6.39760565824807	9.86618161719636	55	0.47014229654703	0.47014229654703	8.72267108826294	1
56	322.94	272.87	1.1885	5.92746336170104	10.3363239137434	56	-0.0923754253815261	0.0923754253815261	8.81504651364447	1
57	317.77	275.33	1.2075	6.01983878708257	10.2439484883619	57	0.0685522893620796	0.0685522893620796	8.88359880300655	1
58	322.41	270.06	1.1934	5.95128649772049	10.3125007777239	58	0.00972372898752916	0.00972372898752916	8.89332253199408	1
59	321.44	269.47	1.1914	5.94156276873296	10.3222245067115	59	-0.505633907351513	0.505633907351513	9.39895643934559	1
60	327.06	269.98	1.2954	6.44719667608447	9.81659059935996	60	0.446319160527585	0.446319160527585	9.84527559987318	1
61	323.91	250.19	1.2036	6.00087751555689	10.2629097598875	61	-0.211491105478757	0.211491105478757	10.0567667053519	1
62	320.66	237.73	1.2471	6.21236862103564	10.0514186544088	62	0.199336444244347	0.199336444244347	10.2561031495963	1
63	317.62	233.56	1.2061	6.0130321767913	10.2507550986531	63	0.0831378828433724	0.0831378828433724	10.3392410324397	1
64	324.63	234.6	1.189	5.92989429394792	10.3338929814965	64	-0.329634412677235	0.329634412677235	10.6688754451169	1
65	321.01	240.73	1.2568	6.25952870662516	10.0042585688193	65	0.161413901192983	0.161413901192983	10.8302893463099	1
66	322.72	237.1	1.2236	6.09811480543218	10.1656724700123	66	-0.0617456790708104	0.0617456790708104	10.8920350253807	1
67	316.78	239.74	1.2363	6.15986048450298	10.1039267909414	67	0.0165303392787983	0.0165303392787983	10.9085653646595	1
68	317.62	239.77	1.2329	6.14333014522419	10.1204571302202	68	-0.0593147468239259	0.0593147468239259	10.9678801114834	1
69	324.05	244.55	1.2451	6.20264489204811	10.0611423833963	69	0.0807069505964915	0.0807069505964915	11.0485870620799	1
70	317.32	240.74	1.2285	6.12193794145162	10.1418493339928	70	-0.00729279674064642	0.00729279674064642	11.0558798588205	1
71	317.87	242.87	1.23	6.12923073819227	10.1345565372522	71	0.0831378828433724	0.0831378828433724	11.1390177416639	1
72	324.06	243.04	1.2129	6.0460928553489	10.2176944200955	72	0.330120599126612	0.330120599126612	11.4691383407905	1
73	358.49	231.56	1.145	5.71597225622228	10.5478150192221	73	0.00486186449376547	0.00486186449376547	11.4740002052843	1
74	357.94	230.59	1.144	5.71111039172852	10.5526768837159	74	0.0330606785575966	0.0330606785575966	11.5070608838419	1
75	361.22	232.32	1.1372	5.67804971317092	10.5857375622735	75	-0.00972372898752738	0.00972372898752738	11.5167846128294	1
76	371.57	237.6	1.1392	5.68777344215845	10.576013833286	76	0.256706445270765	0.256706445270765	11.7734910581002	1
77	372.16	231.08	1.0864	5.43106699688768	10.8327202785567	77	-0.175999494674276	0.175999494674276	11.9494905527745	1
78	379.37	232.5	1.1226	5.60706649156196	10.6567207838825	78	0.147314494161066	0.147314494161066	12.0968050469355	1
79	376.7	241.71	1.0923	5.45975199740089	10.8040352780435	79	-0.0379225430513621	0.0379225430513621	12.1347275899869	1
80	381.59	232.85	1.1001	5.49767454045226	10.7661127349922	80	-0.258651191068274	0.258651191068274	12.3933787810552	1
81	376.49	232.26	1.1533	5.75632573152053	10.5074615439239	81	0.408396617476221	0.408396617476221	12.8017753985314	1
82	384.66	242.19	1.0693	5.34792911404431	10.9158581614001	82	-0.0641766113176914	0.0641766113176914	12.8659520098491	1
83	392.64	244.75	1.0825	5.412105725362	10.8516815500824	83	0.294142801872754	0.294142801872754	13.1600948117218	1
84	399.66	245.31	1.022	5.11796292348925	11.1458243519552	84	0.0238231360194465	0.0238231360194465	13.1839179477413	1
85	399.5	245.7	1.0171	5.0941397874698	11.1696474879746	85	-0.0140994070319174	0.0140994070319174	13.1980173547732	1
86	401.9	247.74	1.02	5.10823919450172	11.1555480809427	86	-0.137590765173536	0.137590765173536	13.3356081199467	1
87	401.94	259.01	1.0483	5.24582995967525	11.0179573157692	87	0.127867036186007	0.127867036186007	13.4634751561327	1
88	407.98	250.82	1.022	5.11796292348925	11.1458243519552	88	-0.0379225430513639	0.0379225430513639	13.5013976991841	1
89	409.38	251.24	1.0298	5.15588546654061	11.1079018089038	89	0	0	13.5013976991841	1
90	401.68	245.04	1.0298	5.15588546654061	11.1079018089038	90	0.00729279674064642	0.00729279674064642	13.5086904959247	1
91	409.79	240.82	1.0283	5.14859266979996	11.1151946056445	91	0	0	13.5086904959247	1
92	410.81	238.11	1.0283	5.14859266979996	11.1151946056445	92	0.0617456790708104	0.0617456790708104	13.5704361749956	1
93	420.48	245.38	1.0156	5.08684699072915	11.1769402847153	93	-0.0427844075451276	0.0427844075451276	13.6132205825407	1
94	419.81	246.73	1.0244	5.12963139827428	11.1341558771702	94	0.0116684747850346	0.0116684747850346	13.6248890573257	1
95	419.59	244.73	1.022	5.11796292348925	11.1458243519552	95	0.00972372898752916	0.00972372898752916	13.6346127863132	1
96	417.02	238.62	1.02	5.10823919450172	11.1555480809427	96	0.0189612715256828	0.0189612715256828	13.6535740578389	1
97	418.71	237.58	1.0161	5.08927792297604	11.1745093524684	97	-0.0311159327600947	0.0311159327600947	13.684689990599	1
98	424.12	232.85	1.0225	5.12039385573613	11.1433934197083	98	0.0238231360194465	0.0238231360194465	13.7085131266185	1
99	423.25	235.81	1.0176	5.09657071971668	11.1672165557277	99	-0.0238231360194465	0.0238231360194465	13.7323362626379	1
100	447.59	247.57	1.0225	5.12039385573613	11.1433934197083	100	0.0145855934812928	0.0145855934812928	13.7469218561192	1
101	448.15	241.24	1.0195	5.10580826225484	11.1579790131896	101	0.00243093224688451	0.00243093224688451	13.7493527883661	1
102	440.87	249.85	1.019	5.10337733000795	11.1604099454365	102	-0.130784154882267	0.130784154882267	13.8801369432484	1
103	410.69	231.41	1.0459	5.23416148489022	11.0296257905542	103	-0.242120851789473	0.242120851789473	14.1222577950378	1
104	400.11	240.07	1.0957	5.47628233667969	10.7875049387647	104	0.349081870652292	0.349081870652292	14.4713396656901	1
105	407.43	240.28	1.0239	5.1272004660274	11.136586809417	105	-0.0238231360194447	0.0238231360194447	14.4951628017096	1
106	390.76	234.06	1.0288	5.15102360204684	11.1127636733976	106	-0.180375172718666	0.180375172718666	14.6755379744282	1
107	385.95	242.07	1.0659	5.33139877476551	10.9323885006789	107	-0.0189612715256793	0.0189612715256793	14.6944992459539	1
108	384.3	241.63	1.0698	5.35036004629119	10.9134272291532	108	-0.180375172718666	0.180375172718666	14.8748744186726	1
109	391.18	246.22	1.1069	5.53073521900985	10.7330520564346	109	-0.353943735146057	0.353943735146057	15.2288181538186	1
110	373.28	245.75	1.1797	5.88467895415591	10.3791083212885	110	0.0354916108044812	0.0354916108044812	15.2643097646231	1
111	362.98	238.04	1.1724	5.84918734335143	10.414599932093	111	0.0996682221221725	0.0996682221221725	15.3639779867453	1
112	361.6	239.21	1.1519	5.74951912122926	10.5142681542152	112	-0.282474327087719	0.282474327087719	15.646452313833	1
113	350.09	241.21	1.21	6.03199344831698	10.2317938271275	113	0.0593147468239277	0.0593147468239277	15.7057670606569	1
114	341.14	243.99	1.1978	5.97267870149305	10.2911085739514	114	-0.0807069505964915	0.0807069505964915	15.7864740112534	1
115	348.12	238.42	1.2144	6.05338565208954	10.2104016233549	115	0.232883309251321	0.232883309251321	16.0193573205048	1
116	351.43	231.54	1.1665	5.82050234283822	10.4432849326062	116	0.0403534752982466	0.0403534752982466	16.059710795803	1
117	346.25	230.05	1.1582	5.78014886753997	10.4836384079045	117	0.0520219500832795	0.0520219500832795	16.1117327458863	1
118	349.25	234.06	1.1475	5.72812691745669	10.5356603579877	118	0.313590259847814	0.313590259847814	16.4253230057341	1
119	359.82	240.51	1.083	5.41453665760888	10.8492506178356	119	-0.258651191068274	0.258651191068274	16.6839741968024	1
120	372.65	237.18	1.1362	5.67318784867716	10.5905994267673	120	-0.104530086615938	0.104530086615938	16.7885042834183	1
121	365	238.54	1.1577	5.77771793529309	10.4860693401513	121	-0.180375172718664	0.180375172718664	16.968879456137	1
122	358.12	234.41	1.1948	5.95809310801176	10.3056941674327	122	0.0875135608877624	0.0875135608877624	17.0563930170247	1
123	366.47	238.78	1.1768	5.870579547124	10.3932077283204	123	0.35637466739294	0.35637466739294	17.4127676844177	1
124	382.35	233.06	1.1035	5.51420487973106	10.7495823957134	124	-0.0568838145770449	0.0568838145770449	17.4696514989947	1
125	374.69	237.84	1.1152	5.5710886943081	10.6926985811363	125	-0.102099154369055	0.102099154369055	17.5717506533638	1
126	387.12	239.67	1.1362	5.67318784867716	10.5905994267673	126	0.244551784036355	0.244551784036355	17.8163024374001	1
127	388.05	257.08	1.0859	5.4286360646408	10.8351512108036	127	0.0782760183496105	0.0782760183496105	17.8945784557497	1
128	395.02	261.55	1.0698	5.35036004629119	10.9134272291532	128	-0.282474327087719	0.282474327087719	18.1770527828375	1
129	393.92	263.31	1.1279	5.63283437337891	10.6309529020655	129	0.185237037212428	0.185237037212428	18.3622898200499	1
130	386.61	257.02	1.0898	5.44759733616648	10.816189939278	130	-0.0335468650069757	0.0335468650069757	18.3958366850569	1
131	389.15	256.9	1.0967	5.48114420117346	10.782643074271	131	0.21392203772564	0.21392203772564	18.6097587227825	1
132	394.28	252.86	1.0527	5.26722216344782	10.9965651119966	132	0.073414153855845	0.073414153855845	18.6831728766383	1
133	396.96	245.94	1.0376	5.19380800959197	11.0699792658525	133	-0.154121104452337	0.154121104452337	18.8372939810907	1
134	396.99	234.49	1.0693	5.34792911404431	10.9158581614001	134	-0.0525081365326567	0.0525081365326567	18.8898021176233	1
135	397.71	234.82	1.0801	5.40043725057697	10.8633500248675	135	0.0568838145770449	0.0568838145770449	18.9466859322004	1
136	396.78	257.61	1.0684	5.34355343599992	10.9202338394445	136	0.0855688150902569	0.0855688150902569	19.0322547472906	1
137	401.99	252.96	1.0508	5.25798462090966	11.0058026545348	137	-0.127867036186007	0.127867036186007	19.1601217834766	1
138	402.05	255.05	1.0771	5.38585165709567	10.8779356183488	138	0.0875135608877606	0.0875135608877606	19.2476353443644	1
139	402.02	250.56	1.0591	5.29833809620791	10.9654491792365	139	0.135159832926654	0.135159832926654	19.3827951772911	1
140	400.52	267.14	1.0313	5.16317826328126	11.1006090121632	140	0.0500772042857758	0.0500772042857758	19.4328723815768	1
141	424.43	279.15	1.021	5.11310105899548	11.150686216449	141	0	0	19.4328723815768	1
142	462.56	274.64	1.021	5.11310105899548	11.150686216449	142	0.0116684747850346	0.0116684747850346	19.4445408563619	1
143	467	267.97	1.0186	5.10143258421045	11.162354691234	143	-0.0116684747850346	0.0116684747850346	19.4562093311469	1
144	473.18	266.32	1.021	5.11310105899548	11.150686216449	144	-0.0072927967406482	0.0072927967406482	19.4635021278876	1
145	480.13	262.21	1.0225	5.12039385573613	11.1433934197083	145	0.0213922037725638	0.0213922037725638	19.4848943316601	1
146	485.11	269.59	1.0181	5.09900165196356	11.1647856234809	146	-0.0116684747850329	0.0116684747850329	19.4965628064451	1
147	470.36	271.59	1.0205	5.1106701267486	11.1531171486958	147	-0.00972372898753093	0.00972372898753093	19.5062865354327	1
148	475.73	256.62	1.0225	5.12039385573613	11.1433934197083	148	0.0072927967406482	0.0072927967406482	19.5135793321733	1
149	473.89	252.37	1.021	5.11310105899548	11.150686216449	149	-0.0213922037725656	0.0213922037725656	19.5349715359459	1
150	469.17	253.32	1.0254	5.13449326276805	11.1292940126764	150	0.0330606785576002	0.0330606785576002	19.5680322145035	1
151	468.99	244.85	1.0186	5.10143258421045	11.162354691234	151	-0.0165303392788001	0.0165303392788001	19.5845625537823	1
152	492.8	237.59	1.022	5.11796292348925	11.1458243519552	152	0.0145855934812946	0.0145855934812946	19.5991481472636	1
153	493.81	230.61	1.019	5.10337733000795	11.1604099454365	153	0.00437567804438643	0.00437567804438643	19.603523825308	1
154	485	234.67	1.0181	5.09900165196356	11.1647856234809	154	-0.00437567804438643	0.00437567804438643	19.6078995033524	1
155	491.01	239.84	1.019	5.10337733000795	11.1604099454365	155	0	0	19.6078995033524	1
156	492.05	236.69	1.019	5.10337733000795	11.1604099454365	156	-0.0170165257281774	0.0170165257281774	19.6249160290805	1
157	490.93	243.61	1.0225	5.12039385573613	11.1433934197083	157	0.0072927967406482	0.0072927967406482	19.6322088258212	1
158	479.17	248.1	1.021	5.11310105899548	11.150686216449	158	-0.00243093224688273	0.00243093224688273	19.6346397580681	1
159	478.53	240.16	1.0215	5.11553199124236	11.1482552842021	159	-0.00243093224688273	0.00243093224688273	19.637070690315	1
160	474.54	241.22	1.022	5.11796292348925	11.1458243519552	160	0.0145855934812946	0.0145855934812946	19.6516562837962	1
161	479.53	248.77	1.019	5.10337733000795	11.1604099454365	161	-0.0145855934812946	0.0145855934812946	19.6662418772775	1
162	475.16	259.78	1.022	5.11796292348925	11.1458243519552	162	0.00972372898752916	0.00972372898752916	19.6759656062651	1
163	484.39	255.59	1.02	5.10823919450172	11.1555480809427	163	-0.0140994070319174	0.0140994070319174	19.690065013297	1
164	488.35	256.34	1.0229	5.12233860153363	11.1414486739108	164	-0.00243093224688273	0.00243093224688273	19.6924959455439	1
165	485.85	254.02	1.0234	5.12476953378052	11.1390177416639	165	0.00923754253815368	0.00923754253815368	19.701733488082	1
166	479.92	252.3	1.0215	5.11553199124236	11.1482552842021	166	0.0238231360194465	0.0238231360194465	19.7255566241015	1
167	471	252.82	1.0166	5.09170885522292	11.1720784202215	167	-0.0165303392788001	0.0165303392788001	19.7420869633803	1
168	487.5	255.99	1.02	5.10823919450172	11.1555480809427	168	-0.00243093224688096	0.00243093224688096	19.7445178956272	1
169	491.95	255.06	1.0205	5.1106701267486	11.1531171486958	169	-0.0189612715256828	0.0189612715256828	19.7634791671528	1
170	494.74	231.64	1.0244	5.12963139827428	11.1341558771702	170	0.0238231360194447	0.0238231360194447	19.7873023031723	1
171	493.38	232.67	1.0195	5.10580826225484	11.1579790131896	171	-0.00486186449376191	0.00486186449376191	19.792164167666	1
172	485.73	238.38	1.0205	5.1106701267486	11.1531171486958	172	-0.00243093224688273	0.00243093224688273	19.7945950999129	1
173	477.52	235.03	1.021	5.11310105899548	11.150686216449	173	0.00486186449376369	0.00486186449376369	19.7994569644067	1
174	461.18	237.22	1.02	5.10823919450172	11.1555480809427	174	-0.00729279674064642	0.00729279674064642	19.8067497611473	1
175	470.02	243.95	1.0215	5.11553199124236	11.1482552842021	175	0.00486186449376547	0.00486186449376547	19.8116116256411	1
176	450.13	230.05	1.0205	5.1106701267486	11.1531171486958	176	0.00486186449376191	0.00486186449376191	19.8164734901349	1
177	454.21	230.04	1.0195	5.10580826225484	11.1579790131896	177	-0.0121546612344101	0.0121546612344101	19.8286281513693	1
178	438.59	238.34	1.022	5.11796292348925	11.1458243519552	178	0.00243093224688273	0.00243093224688273	19.8310590836162	1
179	436.78	243.09	1.0215	5.11553199124236	11.1482552842021	179	0.00729279674064642	0.00729279674064642	19.8383518803568	1
180	440.35	246.06	1.02	5.10823919450172	11.1555480809427	180	-0.0121546612344119	0.0121546612344119	19.8505065415912	1
181	427.83	245.23	1.0225	5.12039385573613	11.1433934197083	181	0.00243093224688273	0.00243093224688273	19.8529374738381	1
182	432.38	238.87	1.022	5.11796292348925	11.1458243519552	182	0.0145855934812946	0.0145855934812946	19.8675230673194	1
183	429.62	233.77	1.019	5.10337733000795	11.1604099454365	183	-0.00243093224688451	0.00243093224688451	19.8699539995663	1
184	428.85	240.46	1.0195	5.10580826225484	11.1579790131896	184	-0.00486186449376191	0.00486186449376191	19.87481586406	1
185	441.35	233.53	1.0205	5.1106701267486	11.1531171486958	185	-0.0140994070319191	0.0140994070319191	19.888915271092	1
186	441.42	233.91	1.0234	5.12476953378052	11.1390177416639	186	-0.00729279674064465	0.00729279674064465	19.8962080678326	1
187	462.71	238.8	1.0249	5.13206233052116	11.1317249449233	187	0.0116684747850329	0.0116684747850329	19.9078765426176	1
188	462.1	238.54	1.0225	5.12039385573613	11.1433934197083	188	0.0121546612344119	0.0121546612344119	19.920031203852	1
189	455.02	239.78	1.02	5.10823919450172	11.1555480809427	189	0.00486186449376547	0.00486186449376547	19.9248930683458	1
190	463.66	247.55	1.019	5.10337733000795	11.1604099454365	190	-0.00486186449376547	0.00486186449376547	19.9297549328396	1
191	467.7	241.56	1.02	5.10823919450172	11.1555480809427	191	-0.00486186449376369	0.00486186449376369	19.9346167973333	1
192	466.08	231.89	1.021	5.11310105899548	11.150686216449	192	-0.0072927967406482	0.0072927967406482	19.941909594074	1
193	469.95	230.64	1.0225	5.12039385573613	11.1433934197083	193	-0.0116684747850329	0.0116684747850329	19.953578068859	1
194	447.42	236.84	1.0249	5.13206233052116	11.1317249449233	194	0.0140994070319156	0.0140994070319156	19.9676774758909	1
195	444.99	247.11	1.022	5.11796292348925	11.1458243519552	195	0.00972372898752916	0.00972372898752916	19.9774012048785	1
196	446.46	240.94	1.02	5.10823919450172	11.1555480809427	196	-0.00729279674064642	0.00729279674064642	19.9846940016191	1
197	425.8	244.99	1.0215	5.11553199124236	11.1482552842021	197	-0.00243093224688273	0.00243093224688273	19.987124933866	1
198	421.9	245.27	1.022	5.11796292348925	11.1458243519552	198	-0.00680661029127094	0.00680661029127094	19.9939315441573	1
199	420.01	235.46	1.0234	5.12476953378052	11.1390177416639	199	0.0140994070319191	0.0140994070319191	20.0080309511892	1
200	415.91	241.8	1.0205	5.1106701267486	11.1531171486958	200	-0.0116684747850364	0.0116684747850364	20.0196994259742	1
201	414.74	243.26	1.0229	5.12233860153363	11.1414486739108	201	-0.128353222635383	0.128353222635383	20.1480526486096	1
202	411.14	231.53	1.0493	5.25069182416902	11.0130954512754	202	0.140021697420419	0.140021697420419	20.28807434603	1
203	415.16	232.3	1.0205	5.1106701267486	11.1531171486958	203	-0.0116684747850364	0.0116684747850364	20.2997428208151	1
204	432.21	239.94	1.0229	5.12233860153363	11.1414486739108	204	0.00680661029127094	0.00680661029127094	20.3065494311063	1
205	447.02	234.9	1.0215	5.11553199124236	11.1482552842021	205	-0.0140994070319174	0.0140994070319174	20.3206488381382	1
206	471.95	233.92	1.0244	5.12963139827428	11.1341558771702	206	-0.00243093224688096	0.00243093224688096	20.3230797703851	1
207	484	238.43	1.0249	5.13206233052116	11.1317249449233	207	0.0116684747850329	0.0116684747850329	20.3347482451702	1
208	469.84	251.61	1.0225	5.12039385573613	11.1433934197083	208	0.00972372898753093	0.00972372898753093	20.3444719741577	1
209	472.44	250.65	1.0205	5.1106701267486	11.1531171486958	209	0.0238231360194447	0.0238231360194447	20.3682951101771	1
210	477.13	250.55	1.0156	5.08684699072915	11.1769402847153	210	-0.0121546612344119	0.0121546612344119	20.3804497714115	1
211	486.1	248.99	1.0181	5.09900165196356	11.1647856234809	211	-0.00243093224688096	0.00243093224688096	20.3828807036584	1
212	480.23	253.63	1.0186	5.10143258421045	11.162354691234	212	-0.00437567804438999	0.00437567804438999	20.3872563817028	1
213	488.73	266.71	1.0195	5.10580826225484	11.1579790131896	213	-0.00729279674064465	0.00729279674064465	20.3945491784435	1
214	488.25	272.91	1.021	5.11310105899548	11.150686216449	214	0.00972372898752916	0.00972372898752916	20.404272907431	1
215	493.64	270.46	1.019	5.10337733000795	11.1604099454365	215	-0.0121546612344119	0.0121546612344119	20.4164275686654	1
216	490.36	267.07	1.0215	5.11553199124236	11.1482552842021	216	0.00729279674064642	0.00729279674064642	20.4237203654061	1
217	469.01	263.08	1.02	5.10823919450172	11.1555480809427	217	-0.00243093224688096	0.00243093224688096	20.4261512976529	1
218	465.84	264.26	1.0205	5.1106701267486	11.1531171486958	218	-0.00243093224688273	0.00243093224688273	20.4285822298998	1
219	468.72	251.75	1.021	5.11310105899548	11.150686216449	219	0	0	20.4285822298998	1
220	468.14	249.2	1.021	5.11310105899548	11.150686216449	220	0.00729279674064465	0.00729279674064465	20.4358750266405	1
221	469.03	242.72	1.0195	5.10580826225484	11.1579790131896	221	0	0	20.4358750266405	1
222	462.63	248.09	1.0195	5.10580826225484	11.1579790131896	222	0.0116684747850364	0.0116684747850364	20.4475435014255	1
223	462.5	253.79	1.0171	5.0941397874698	11.1696474879746	223	-0.0354916108044812	0.0354916108044812	20.48303511223	1
224	461.5	274.49	1.0244	5.12963139827428	11.1341558771702	224	0.0213922037725638	0.0213922037725638	20.5044273160025	1
225	457.18	266.07	1.02	5.10823919450172	11.1555480809427	225	-0.050077204285774	0.050077204285774	20.5545045202883	1
226	450.21	262.22	1.0303	5.15831639878749	11.1054708766569	226	-0.0281988140638347	0.0281988140638347	20.5827033343522	1
227	434.99	275.05	1.0361	5.18651521285133	11.0772720625931	227	0.0641766113176914	0.0641766113176914	20.6468799456698	1
228	427.91	273.88	1.0229	5.12233860153363	11.1414486739108	228	-0.0238231360194465	0.0238231360194465	20.6707030816893	1
229	411.91	273.82	1.0278	5.14616173755308	11.1176255378914	229	-0.0714694080583378	0.0714694080583378	20.7421724897476	1
230	406.93	278.28	1.0425	5.21763114561142	11.046156129833	230	0.102099154369055	0.102099154369055	20.8442716441167	1
231	411.94	275.92	1.0215	5.11553199124236	11.1482552842021	231	0.0140994070319174	0.0140994070319174	20.8583710511486	1
232	411.49	275.28	1.0186	5.10143258421045	11.162354691234	232	-0.0209060173231883	0.0209060173231883	20.8792770684718	1
233	416.53	260.35	1.0229	5.12233860153363	11.1414486739108	233	-0.0598009332733032	0.0598009332733032	20.9390780017451	1
234	417.47	253.95	1.0352	5.18213953480694	11.0816477406375	234	-0.0996682221221743	0.0996682221221743	21.0387462238673	1
235	414.03	256.35	1.0557	5.28180775692911	10.9819795185153	235	-0.0140994070319156	0.0140994070319156	21.0528456308992	1
236	408.51	259.6	1.0586	5.29590716396103	10.9678801114834	236	0.130784154882265	0.130784154882265	21.1836297857814	1
237	404.12	265.66	1.0317	5.16512300907876	11.0986642663657	237	-0.437081617989431	0.437081617989431	21.6207114037709	1
238	377.55	246.51	1.1216	5.60220462706819	10.6615826483762	238	0.111822883356584	0.111822883356584	21.7325342871275	1
239	376.95	254.39	1.0986	5.49038174371161	10.7734055317328	239	-0.399159074938069	0.399159074938069	22.1316933620655	1
240	373.07	250.65	1.1807	5.88954081864968	10.3742464567948	240	0.133215087129148	0.133215087129148	22.2649084491947	1
241	378.08	232.33	1.1533	5.75632573152053	10.5074615439239	241	-0.149745426407947	0.149745426407947	22.4146538756026	1
242	369.32	255.66	1.1841	5.90607115792848	10.357716117516	242	0.368043142177974	0.368043142177974	22.7826970177806	1
243	369.79	246.58	1.1084	5.5380280157505	10.7257592596939	243	-0.0855688150902552	0.0855688150902552	22.8682658328709	1
244	376.51	243.11	1.126	5.62359683084076	10.6401904446037	244	0.0165303392787983	0.0165303392787983	22.8847961721497	1
245	378.28	234.81	1.1226	5.60706649156196	10.6567207838825	245	-0.0495910178363985	0.0495910178363985	22.9343871899861	1
246	379.32	236.86	1.1328	5.65665750939836	10.6071297660461	246	0.223159580263793	0.223159580263793	23.1575467702498	1
247	386.36	231.42	1.0869	5.43349792913456	10.8302893463099	247	0.154121104452337	0.154121104452337	23.3116678747022	1
248	395.97	243.04	1.0552	5.27937682468223	10.9844104507622	248	-0.196905511997464	0.196905511997464	23.5085733866996	1
249	393.81	248.91	1.0957	5.47628233667969	10.7875049387647	249	-0.0189612715256828	0.0189612715256828	23.5275346582253	1
250	405.33	256.85	1.0996	5.49524360820537	10.7685436672391	250	0.196905511997464	0.196905511997464	23.7244401702228	1
251	408.12	257.49	1.0591	5.29833809620791	10.9654491792365	251	0.180375172718664	0.180375172718664	23.9048153429415	1
252	420.44	247.6	1.022	5.11796292348925	11.1458243519552	252	-0.00680661029127094	0.00680661029127094	23.9116219532327	1
253	408.64	245.2	1.0234	5.12476953378052	11.1390177416639	253	-0.0213922037725638	0.0213922037725638	23.9330141570053	1
254	414.74	246.97	1.0278	5.14616173755308	11.1176255378914	254	0.0213922037725638	0.0213922037725638	23.9544063607779	1
255	417.81	251.07	1.0234	5.12476953378052	11.1390177416639	255	-0.0807069505964915	0.0807069505964915	24.0351133113743	1
256	412.58	255.2	1.04	5.20547648437701	11.0583107910674	256	0.0709832216089623	0.0709832216089623	24.1060965329833	1
257	413.59	241.69	1.0254	5.13449326276805	11.1292940126764	257	-0.311159327600929	0.311159327600929	24.4172558605842	1
258	401.3	240.15	1.0894	5.44565259036897	10.8181346850755	258	0.318452124341576	0.318452124341576	24.7357079849258	1
259	400.08	246.72	1.0239	5.1272004660274	11.136586809417	259	-0.306297463107164	0.306297463107164	25.042005448033	1
260	392.19	243.61	1.0869	5.43349792913456	10.8302893463099	260	0.123491358141617	0.123491358141617	25.1654968061746	1
261	386.53	246.7	1.0615	5.31000657099295	10.9537807044515	261	0.0593147468239295	0.0593147468239295	25.2248115529985	1
262	384.26	246.17	1.0493	5.25069182416902	11.0130954512754	262	-0.337413395867259	0.337413395867259	25.5622249488658	1
263	382.38	268.41	1.1187	5.58810522003628	10.6756820554082	263	-0.104043900166561	0.104043900166561	25.6662688490323	1
264	382.43	277.69	1.1401	5.69214912020284	10.5716381552416	264	0.306297463107166	0.306297463107166	25.9725663121395	1
265	397.87	275.49	1.0771	5.38585165709567	10.8779356183488	265	-0.0598009332733049	0.0598009332733049	26.0323672454128	1
266	396.43	279.34	1.0894	5.44565259036897	10.8181346850755	266	0.00972372898753093	0.00972372898753093	26.0420909744003	1
267	389.99	267.89	1.0874	5.43592886138145	10.827858414063	267	0.00729279674064465	0.00729279674064465	26.049383771141	1
268	396.06	265.21	1.0859	5.4286360646408	10.8351512108036	268	-0.0549390687795377	0.0549390687795377	26.1043228399205	1
269	393.1	270.12	1.0972	5.48357513342034	10.7802121420241	269	0.163844833439864	0.163844833439864	26.2681676733604	1
270	386.85	275.26	1.0635	5.31973029998047	10.944056975464	270	-0.405965685229338	0.405965685229338	26.6741333585897	1
271	384.08	262.72	1.147	5.72569598520981	10.5380912902346	271	0.294628988322129	0.294628988322129	26.9687623469119	1
272	392.64	269.65	1.0864	5.43106699688768	10.8327202785567	272	0.258651191068274	0.258651191068274	27.2274135379801	1
273	408.36	275.05	1.0332	5.17241580581941	11.091371469625	273	0.0238231360194447	0.0238231360194447	27.2512366739996	1
274	414.1	278.89	1.0283	5.14859266979996	11.1151946056445	274	0.0354916108044829	0.0354916108044829	27.2867282848041	1
275	415.28	276.86	1.021	5.11310105899548	11.150686216449	275	-0.239689919542593	0.239689919542593	27.5264182043467	1
276	420.84	269.34	1.0703	5.35279097853807	10.9109962969064	276	0.173082375978019	0.173082375978019	27.6995005803247	1
277	424.55	271.49	1.0347	5.17970860256006	11.0840786728844	277	0.0739003403052187	0.0739003403052187	27.7734009206299	1
278	422.48	279	1.0195	5.10580826225484	11.1579790131896	278	-0.118629493647854	0.118629493647854	27.8920304142777	1
279	422.67	265.31	1.0439	5.22443775590269	11.0393495195417	279	0.073414153855845	0.073414153855845	27.9654445681336	1
280	413.62	264.68	1.0288	5.15102360204684	11.1127636733976	280	0.0330606785575984	0.0330606785575984	27.9985052466912	1
281	421.06	258.69	1.022	5.11796292348925	11.1458243519552	281	0.0145855934812946	0.0145855934812946	28.0130908401725	1
282	405.47	252.84	1.019	5.10337733000795	11.1604099454365	282	-0.221214834466288	0.221214834466288	28.2343056746388	1
283	404.15	255.12	1.0645	5.32459216447424	10.9391951109702	283	0.0500772042857758	0.0500772042857758	28.2843828789245	1
284	412.93	270.3	1.0542	5.27451496018846	10.989272315256	284	0.11376762915409	0.11376762915409	28.3981505080786	1
285	409.94	269.98	1.0308	5.16074733103437	11.1030399444101	285	0.0238231360194465	0.0238231360194465	28.4219736440981	1
286	408.14	266.2	1.0259	5.13692419501493	11.1268630804295	286	0.0213922037725638	0.0213922037725638	28.4433658478707	1
287	420.98	266.4	1.0215	5.11553199124236	11.1482552842021	287	-0.0189612715256828	0.0189612715256828	28.4623271193963	1
288	414.82	275.54	1.0254	5.13449326276805	11.1292940126764	288	0.0262540682663293	0.0262540682663293	28.4885811876627	1
289	423.37	278.35	1.02	5.10823919450172	11.1555480809427	289	0.0092375425381519	0.0092375425381519	28.4978187302008	1
290	430.05	267.53	1.0181	5.09900165196356	11.1647856234809	290	-0.0165303392787983	0.0165303392787983	28.5143490694796	1
291	424.91	275.65	1.0215	5.11553199124236	11.1482552842021	291	0.00486186449376547	0.00486186449376547	28.5192109339734	1
292	427.99	270.11	1.0205	5.1106701267486	11.1531171486958	292	0.00243093224688096	0.00243093224688096	28.5216418662203	1
293	428.29	269.87	1.02	5.10823919450172	11.1555480809427	293	0.00680661029127094	0.00680661029127094	28.5284484765115	1
294	424.95	249.33	1.0186	5.10143258421045	11.162354691234	294	-0.0403534752982466	0.0403534752982466	28.5688019518098	1
295	425.8	249.97	1.0269	5.14178605950869	11.1220012159357	295	0.0238231360194465	0.0238231360194465	28.5926250878292	1
296	428.32	247.26	1.022	5.11796292348925	11.1458243519552	296	0	0	28.5926250878292	1
297	428.27	252.51	1.022	5.11796292348925	11.1458243519552	297	-0.00680661029127094	0.00680661029127094	28.5994316981205	1
298	439.64	241.53	1.0234	5.12476953378052	11.1390177416639	298	0.023336949570071	0.023336949570071	28.6227686476906	1
299	443.46	241.54	1.0186	5.10143258421045	11.162354691234	299	-0.0092375425381519	0.0092375425381519	28.6320061902287	1
300	430.08	252.1	1.0205	5.1106701267486	11.1531171486958	300	0.00729279674064642	0.00729279674064642	28.6392989869694	1
301	438.02	253.57	1.019	5.10337733000795	11.1604099454365	301	-0.00972372898752916	0.00972372898752916	28.6490227159569	1
302	423.89	240.77	1.021	5.11310105899548	11.150686216449	302	-0.00486186449376547	0.00486186449376547	28.6538845804507	1
303	434.01	259.02	1.022	5.11796292348925	11.1458243519552	303	0.0165303392788001	0.0165303392788001	28.6704149197295	1
304	434.11	258.56	1.0186	5.10143258421045	11.162354691234	304	-0.0116684747850346	0.0116684747850346	28.6820833945145	1
305	434.27	255.03	1.021	5.11310105899548	11.150686216449	305	0.00243093224688273	0.00243093224688273	28.6845143267614	1
306	439.49	253.77	1.0205	5.1106701267486	11.1531171486958	306	-0.0072927967406482	0.0072927967406482	28.691807123502	1
307	429.76	258.58	1.022	5.11796292348925	11.1458243519552	307	0	0	28.691807123502	1
308	436.93	266.39	1.022	5.11796292348925	11.1458243519552	308	0.00243093224688273	0.00243093224688273	28.6942380557489	1
309	442.37	269.61	1.0215	5.11553199124236	11.1482552842021	309	-0.0116684747850364	0.0116684747850364	28.7059065305339	1
310	444.8	274.88	1.0239	5.1272004660274	11.136586809417	310	0.0257678818169538	0.0257678818169538	28.7316744123509	1
311	435.34	266.7	1.0186	5.10143258421045	11.162354691234	311	-0.00680661029127094	0.00680661029127094	28.7384810226422	1
312	438.93	258.21	1.02	5.10823919450172	11.1555480809427	312	-0.00972372898752916	0.00972372898752916	28.7482047516297	1
313	444.28	257.76	1.022	5.11796292348925	11.1458243519552	313	0.028685000513212	0.028685000513212	28.7768897521429	1
314	449.57	260.28	1.0161	5.08927792297604	11.1745093524684	314	-0.0238231360194465	0.0238231360194465	28.8007128881624	1
315	449.08	256.88	1.021	5.11310105899548	11.150686216449	315	0.00972372898752916	0.00972372898752916	28.8104366171499	1
316	445.9	257.02	1.019	5.10337733000795	11.1604099454365	316	-0.0170165257281774	0.0170165257281774	28.8274531428781	1
317	447.3	257.46	1.0225	5.12039385573613	11.1433934197083	317	0.0189612715256828	0.0189612715256828	28.8464144144037	1
318	445.41	257.56	1.0186	5.10143258421045	11.162354691234	318	-0.0281988140638347	0.0281988140638347	28.8746132284676	1
319	446.93	259.58	1.0244	5.12963139827428	11.1341558771702	319	0.00729279674064642	0.00729279674064642	28.8819060252082	1
320	456.06	255.52	1.0229	5.12233860153363	11.1414486739108	320	0.00680661029127094	0.00680661029127094	28.8887126354995	1
321	455.98	256.73	1.0215	5.11553199124236	11.1482552842021	321	0.00729279674064642	0.00729279674064642	28.8960054322401	1
322	452.87	256.32	1.02	5.10823919450172	11.1555480809427	322	-0.0213922037725638	0.0213922037725638	28.9173976360127	1
323	455.51	248.9	1.0244	5.12963139827428	11.1341558771702	323	0.00729279674064642	0.00729279674064642	28.9246904327534	1
324	454.7	242.8	1.0229	5.12233860153363	11.1414486739108	324	-0.00729279674064642	0.00729279674064642	28.931983229494	1
325	457.07	245.65	1.0244	5.12963139827428	11.1341558771702	325	0.0165303392788001	0.0165303392788001	28.9485135687728	1
326	456.79	254.94	1.021	5.11310105899548	11.150686216449	326	0	0	28.9485135687728	1
327	450.97	252.38	1.021	5.11310105899548	11.150686216449	327	-0.00243093224688273	0.00243093224688273	28.9509445010197	1
328	452.24	266.64	1.0215	5.11553199124236	11.1482552842021	328	0.0262540682663293	0.0262540682663293	28.977198569286	1
329	448.21	259.62	1.0161	5.08927792297604	11.1745093524684	329	-0.028685000513212	0.028685000513212	29.0058835697992	1
330	439.71	263.8	1.022	5.11796292348925	11.1458243519552	330	0.0145855934812946	0.0145855934812946	29.0204691632805	1
331	440.31	263.63	1.019	5.10337733000795	11.1604099454365	331	-0.0311159327600947	0.0311159327600947	29.0515850960406	1
332	436.68	266.05	1.0254	5.13449326276805	11.1292940126764	332	0.0189612715256828	0.0189612715256828	29.0705463675663	1
333	435.79	272.69	1.0215	5.11553199124236	11.1482552842021	333	0.0140994070319174	0.0140994070319174	29.0846457745982	1
334	426.02	276.75	1.0186	5.10143258421045	11.162354691234	334	-0.0281988140638347	0.0281988140638347	29.112844588662	1
335	432.03	267.89	1.0244	5.12963139827428	11.1341558771702	335	-0.00729279674064642	0.00729279674064642	29.1201373854027	1
336	440.61	276.28	1.0259	5.13692419501493	11.1268630804295	336	-0.0831378828433742	0.0831378828433742	29.2032752682461	1
337	434.91	274.73	1.043	5.2200620778583	11.0437251975861	337	0.11668474785035	0.11668474785035	29.3199600160964	1
338	435.09	269.8	1.019	5.10337733000795	11.1604099454365	338	0	0	29.3199600160964	1
339	433.92	268.84	1.019	5.10337733000795	11.1604099454365	339	0.00437567804438643	0.00437567804438643	29.3243356941408	1
340	437.82	260.01	1.0181	5.09900165196356	11.1647856234809	340	-0.0354916108044812	0.0354916108044812	29.3598273049453	1
341	445.94	261.14	1.0254	5.13449326276805	11.1292940126764	341	0.0140994070319174	0.0140994070319174	29.3739267119772	1
342	443.08	269.83	1.0225	5.12039385573613	11.1433934197083	342	0.0311159327600947	0.0311159327600947	29.4050426447373	1
343	460.77	273.99	1.0161	5.08927792297604	11.1745093524684	343	0.00243093224688096	0.00243093224688096	29.4074735769842	1
344	453.61	273.18	1.0156	5.08684699072915	11.1769402847153	344	-0.0427844075451276	0.0427844075451276	29.4502579845293	1
345	461.26	277.36	1.0244	5.12963139827428	11.1341558771702	345	0.00486186449376369	0.00486186449376369	29.4551198490231	1
346	446.03	275.96	1.0234	5.12476953378052	11.1390177416639	346	0.00437567804438821	0.00437567804438821	29.4594955270675	1
347	442.75	277.12	1.0225	5.12039385573613	11.1433934197083	347	0.0384087295007411	0.0384087295007411	29.4979042565682	1
348	442.88	274.06	1.0146	5.08198512623539	11.181802149209	348	-0.0384087295007411	0.0384087295007411	29.5363129860689	1
349	459.33	273.4	1.0225	5.12039385573613	11.1433934197083	349	0.00486186449376547	0.00486186449376547	29.5411748505627	1
350	458.37	267.64	1.0215	5.11553199124236	11.1482552842021	350	0.00486186449376547	0.00486186449376547	29.5460367150565	1
351	459.28	267.94	1.0205	5.1106701267486	11.1531171486958	351	0.0165303392787983	0.0165303392787983	29.5625670543353	1
352	459.48	247	1.0171	5.0941397874698	11.1696474879746	352	-0.0379225430513621	0.0379225430513621	29.6004895973866	1
353	454.64	240.65	1.0249	5.13206233052116	11.1317249449233	353	0.0213922037725638	0.0213922037725638	29.6218818011592	1
354	452.63	235.08	1.0205	5.1106701267486	11.1531171486958	354	-0.0213922037725638	0.0213922037725638	29.6432740049318	1
355	462.42	232.47	1.0249	5.13206233052116	11.1317249449233	355	0.0213922037725638	0.0213922037725638	29.6646662087043	1
356	470.79	231.04	1.0205	5.1106701267486	11.1531171486958	356	0.0116684747850329	0.0116684747850329	29.6763346834894	1
357	486.56	232.18	1.0181	5.09900165196356	11.1647856234809	357	-0.025767881816952	0.025767881816952	29.7021025653063	1
358	485.36	237	1.0234	5.12476953378052	11.1390177416639	358	0.0140994070319191	0.0140994070319191	29.7162019723382	1
359	486.46	238.11	1.0205	5.1106701267486	11.1531171486958	359	0.00486186449376191	0.00486186449376191	29.721063836832	1
360	490.44	243.38	1.0195	5.10580826225484	11.1579790131896	360	-0.00243093224688096	0.00243093224688096	29.7234947690789	1
361	488.41	246.02	1.02	5.10823919450172	11.1555480809427	361	-0.0213922037725638	0.0213922037725638	29.7448869728514	1
362	494.47	249.09	1.0244	5.12963139827428	11.1341558771702	362	0.00729279674064642	0.00729279674064642	29.7521797695921	1
363	474.83	256.82	1.0229	5.12233860153363	11.1414486739108	363	0.0140994070319174	0.0140994070319174	29.766279176624	1
364	468.92	254.01	1.02	5.10823919450172	11.1555480809427	364	0.00486186449376547	0.00486186449376547	29.7711410411178	1
365	477.96	252.51	1.019	5.10337733000795	11.1604099454365	365	-0.0121546612344119	0.0121546612344119	29.7832957023522	1
366	474.58	250.95	1.0215	5.11553199124236	11.1482552842021	366	0.00729279674064642	0.00729279674064642	29.7905884990928	1
367	465.29	257.3	1.02	5.10823919450172	11.1555480809427	367	-0.00729279674064642	0.00729279674064642	29.7978812958335	1
368	461.76	265.5	1.0215	5.11553199124236	11.1482552842021	368	-0.0116684747850364	0.0116684747850364	29.8095497706185	1
369	464.57	275.51	1.0239	5.1272004660274	11.136586809417	369	0.00486186449376547	0.00486186449376547	29.8144116351123	1
370	462.01	279.64	1.0229	5.12233860153363	11.1414486739108	370	0.00680661029127094	0.00680661029127094	29.8212182454035	1
371	469.44	264.03	1.0215	5.11553199124236	11.1482552842021	371	0.00486186449376547	0.00486186449376547	29.8260801098973	1
372	484.6	267.64	1.0205	5.1106701267486	11.1531171486958	372	0.00729279674064642	0.00729279674064642	29.833372906638	1
373	486.62	263.56	1.019	5.10337733000795	11.1604099454365	373	-0.00972372898752916	0.00972372898752916	29.8430966356255	1
374	479.41	258.62	1.021	5.11310105899548	11.150686216449	374	-0.00243093224688273	0.00243093224688273	29.8455275678724	1
375	472.71	267.73	1.0215	5.11553199124236	11.1482552842021	375	-0.0116684747850364	0.0116684747850364	29.8571960426574	1
376	467.64	272.87	1.0239	5.1272004660274	11.136586809417	376	0.00243093224688273	0.00243093224688273	29.8596269749043	1
377	489.33	260.75	1.0234	5.12476953378052	11.1390177416639	377	0	0	29.8596269749043	1
378	490.74	249.2	1.0234	5.12476953378052	11.1390177416639	378	0.00680661029127094	0.00680661029127094	29.8664335851956	1
379	485.44	251.55	1.022	5.11796292348925	11.1458243519552	379	0.00243093224688273	0.00243093224688273	29.8688645174424	1
380	486.55	269.63	1.0215	5.11553199124236	11.1482552842021	380	-0.00923754253815368	0.00923754253815368	29.8781020599806	1
381	493.63	271.57	1.0234	5.12476953378052	11.1390177416639	381	0.0140994070319191	0.0140994070319191	29.8922014670125	1
382	494.36	268.71	1.0205	5.1106701267486	11.1531171486958	382	-0.0140994070319191	0.0140994070319191	29.9063008740444	1
383	492.52	277.21	1.0234	5.12476953378052	11.1390177416639	383	0.00437567804438821	0.00437567804438821	29.9106765520888	1
384	483.33	274.71	1.0225	5.12039385573613	11.1433934197083	384	0.00972372898753093	0.00972372898753093	29.9204002810763	1
385	477.76	274.78	1.0205	5.1106701267486	11.1531171486958	385	-0.0140994070319191	0.0140994070319191	29.9344996881083	1
386	478.25	279.73	1.0234	5.12476953378052	11.1390177416639	386	0.00437567804438821	0.00437567804438821	29.9388753661527	1
387	480.22	275.68	1.0225	5.12039385573613	11.1433934197083	387	-0.00194474579750548	0.00194474579750548	29.9408201119502	1
388	466.67	277.88	1.0229	5.12233860153363	11.1414486739108	388	0.00437567804438821	0.00437567804438821	29.9451957899945	1
389	473.4	275.05	1.022	5.11796292348925	11.1458243519552	389	0.00486186449376547	0.00486186449376547	29.9500576544883	1
390	466.88	279.52	1.021	5.11310105899548	11.150686216449	390	0.00486186449376369	0.00486186449376369	29.9549195189821	1
391	458.11	266.68	1.02	5.10823919450172	11.1555480809427	391	-0.0121546612344119	0.0121546612344119	29.9670741802165	1
392	449.9	275.3	1.0225	5.12039385573613	11.1433934197083	392	0.0072927967406482	0.0072927967406482	29.9743669769571	1
393	443.5	276.95	1.021	5.11310105899548	11.150686216449	393	-0.0116684747850364	0.0116684747850364	29.9860354517422	1
394	429.95	275.38	1.0234	5.12476953378052	11.1390177416639	394	0.0140994070319191	0.0140994070319191	30.0001348587741	1
395	419.53	263.29	1.0205	5.1106701267486	11.1531171486958	395	-0.415689414216869	0.415689414216869	30.415824272991	1
396	392.67	277.84	1.106	5.52635954096547	10.737427734479	396	0.0549390687795395	0.0549390687795395	30.4707633417705	1
397	391.99	278.19	1.0947	5.47142047218593	10.7923668032585	397	0.182806104965547	0.182806104965547	30.653569446736	1
398	399.19	275.63	1.0571	5.28861436722038	10.9751729082241	398	-0.00972372898752916	0.00972372898752916	30.6632931757236	1
399	390.71	275.16	1.0591	5.29833809620791	10.9654491792365	399	-0.106961018862819	0.106961018862819	30.7702541945864	1
400	394.57	267.64	1.0811	5.40529911507073	10.8584881603737	400	0.123491358141617	0.123491358141617	30.893745552728	1
401	403.72	259.71	1.0557	5.28180775692911	10.9819795185153	401	0.0311159327600947	0.0311159327600947	30.9248614854881	1
402	408.94	260.29	1.0493	5.25069182416902	11.0130954512754	402	-0.0262540682663293	0.0262540682663293	30.9511155537544	1
403	414.26	251.9	1.0547	5.27694589243535	10.9868413830091	403	0.0238231360194465	0.0238231360194465	30.9749386897739	1
404	414.91	255.34	1.0498	5.2531227564159	11.0106645190285	404	0.156552036699217	0.156552036699217	31.1314907264731	1
405	408.74	252.6	1.0176	5.09657071971668	11.1672165557277	405	-0.0641766113176914	0.0641766113176914	31.1956673377908	1
406	415.34	261.44	1.0308	5.16074733103437	11.1030399444101	406	-0.0447291533426348	0.0447291533426348	31.2403964911334	1
407	426.86	274.41	1.04	5.20547648437701	11.0583107910674	407	0.0972372898752916	0.0972372898752916	31.3376337810087	1
408	426.77	266.3	1.02	5.10823919450172	11.1555480809427	408	-0.00486186449376369	0.00486186449376369	31.3424956455025	1
409	417.08	268.67	1.021	5.11310105899548	11.150686216449	409	0.00729279674064465	0.00729279674064465	31.3497884422431	1
410	405.83	267.37	1.0195	5.10580826225484	11.1579790131896	410	-0.389435345950538	0.389435345950538	31.7392237881937	1
411	391.14	266.68	1.0996	5.49524360820537	10.7685436672391	411	0.0923754253815261	0.0923754253815261	31.8315992135752	1
412	383.29	272.03	1.0806	5.40286818282385	10.8609190926206	412	-0.1424526296673	0.1424526296673	31.9740518432425	1
413	374.94	275.85	1.1099	5.54532081249115	10.7184664629533	413	-0.0709832216089623	0.0709832216089623	32.0450350648515	1
414	377.31	265.89	1.1245	5.61630403410011	10.6474832413443	414	-0.0238231360194447	0.0238231360194447	32.0688582008709	1
415	371.02	247.31	1.1294	5.64012717011956	10.6236601053249	415	-0.0831378828433742	0.0831378828433742	32.1519960837143	1
416	357.38	260.16	1.1465	5.72326505296293	10.5405222224815	416	-0.393811023994928	0.393811023994928	32.5458071077092	1
417	361.54	262.65	1.2275	6.11707607695786	10.1467111984866	417	0.339358141664764	0.339358141664764	32.885165249374	1
418	363.78	269.17	1.1577	5.77771793529309	10.4860693401513	418	-0.152176358654829	0.152176358654829	33.0373416080288	1
419	374.18	272.3	1.189	5.92989429394792	10.3338929814965	419	0.577103315409849	0.577103315409849	33.6144449234386	1
420	390.23	277.85	1.0703	5.35279097853807	10.9109962969064	420	-0.265943987808917	0.265943987808917	33.8803889112476	1
421	373.53	275.09	1.125	5.61873496634699	10.6450523090974	421	-0.311159327600931	0.311159327600931	34.1915482388485	1
422	339.31	273.41	1.189	5.92989429394792	10.3338929814965	422	0.138076951622912	0.138076951622912	34.3296251904714	1
423	335.36	274.66	1.1606	5.79181734232501	10.4719699331194	423	-0.0384087295007394	0.0384087295007394	34.3680339199721	1
424	332.85	271.62	1.1685	5.83022607182575	10.4335612036187	424	-0.353457548696682	0.353457548696682	34.7214914686688	1
425	324.47	255.32	1.2412	6.18368362052243	10.080103654922	425	0.128353222635385	0.128353222635385	34.8498446913042	1
426	327.18	256.96	1.2148	6.05533039788705	10.2084568775574	426	-0.0213922037725638	0.0213922037725638	34.8712368950768	1
427	321.33	257.24	1.2192	6.07672260165961	10.1870646737848	427	-0.301921785062778	0.301921785062778	35.1731586801396	1
428	323.08	262.84	1.2813	6.37864438672239	9.88514288872204	428	0.415689414216867	0.415689414216867	35.5888480943564	1
429	330.58	261.08	1.1958	5.96295497250552	10.3008323029389	429	-0.154121104452337	0.154121104452337	35.7429691988088	1
430	348.17	274.92	1.2275	6.11707607695786	10.1467111984866	430	0.00194474579750548	0.00194474579750548	35.7449139446063	1
431	341.66	264.61	1.2271	6.11513133116035	10.1486559442841	431	0.278098649043333	0.278098649043333	36.0230125936496	1
432	340.11	268.54	1.1699	5.83703268211702	10.4267545933274	432	-0.20176737649123	0.20176737649123	36.2247799701408	1
433	335.65	260.27	1.2114	6.03880005860825	10.2249872168362	433	-0.0641766113176914	0.0641766113176914	36.2889565814585	1
434	341.08	274.61	1.2246	6.10297666992594	10.1608106055185	434	0.228021444757557	0.228021444757557	36.5169780262161	1
435	337.92	271.73	1.1777	5.87495522516838	10.388832050276	435	-0.684064334272669	0.684064334272669	37.2010423604887	1
436	323.93	275.8	1.3184	6.55901955944105	9.70476771600338	436	0.228021444757557	0.228021444757557	37.4290638052463	1
437	316.39	263.93	1.2715	6.3309981146835	9.93278916076094	437	-0.0831378828433742	0.0831378828433742	37.5122016880897	1
438	318.53	261.77	1.2886	6.41413599752687	9.84965127791756	438	0.562517721928556	0.562517721928556	38.0747194100182	1
439	334.37	270.76	1.1729	5.85161827559831	10.4121689998461	439	-0.436595431540054	0.436595431540054	38.5113148415583	1
440	327.69	270.21	1.2627	6.28821370713837	9.97557356830606	440	0.201767376491226	0.201767376491226	38.7130822180495	1
441	329.15	261.28	1.2212	6.08644633064714	10.1773409447973	441	-0.0238231360194447	0.0238231360194447	38.736905354069	1
442	327.92	260.43	1.2261	6.11026946666659	10.1535178087778	442	-0.0709832216089623	0.0709832216089623	38.8078885756779	1
443	326.25	260.63	1.2407	6.18125268827555	10.0825345871689	443	0.00923754253815368	0.00923754253815368	38.8171261182161	1
444	317.57	267.76	1.2388	6.1720151457374	10.091772129707	444	0.118629493647854	0.118629493647854	38.9357556118639	1
445	323.72	256.73	1.2144	6.05338565208954	10.2104016233549	445	0.0763312725521033	0.0763312725521033	39.012086884416	1
446	337.47	254.47	1.1987	5.97705437953744	10.286732895907	446	0.170651443731135	0.170651443731135	39.1827383281472	1
447	338.61	266.36	1.1636	5.8064029358063	10.4573843396381	447	0.0262540682663293	0.0262540682663293	39.2089923964135	1
448	353.08	271.4	1.1582	5.78014886753997	10.4836384079045	448	-0.0831378828433742	0.0831378828433742	39.2921302792569	1
449	361.14	271.82	1.1753	5.86328675038335	10.4005005250611	449	0.156552036699217	0.156552036699217	39.4486823159561	1
450	365.7	279.58	1.1431	5.70673471368413	10.5570525617603	450	-0.0972372898752898	0.0972372898752898	39.5459196058314	1
451	367.95	275.94	1.1631	5.80397200355942	10.459815271885	451	-0.047646272038893	0.047646272038893	39.5935658778703	1
452	362.56	273.98	1.1729	5.85161827559831	10.4121689998461	452	-0.0379225430513639	0.0379225430513639	39.6314884209216	1
453	356.02	269.1	1.1807	5.88954081864968	10.3742464567948	453	0.429788821248785	0.429788821248785	40.0612772421704	1
454	383.86	257.63	1.0923	5.45975199740089	10.8040352780435	454	0.00486186449376547	0.00486186449376547	40.0661391066642	1
455	383.64	258.82	1.0913	5.45489013290713	10.8088971425373	455	-0.330120599126612	0.330120599126612	40.3962597057908	1
456	377.95	258.17	1.1592	5.78501073203374	10.4787765434107	456	-0.368043142177974	0.368043142177974	40.7643028479688	1
457	362.17	263.52	1.2349	6.15305387421172	10.1107334012327	457	0.394297210444304	0.394297210444304	41.1586000584131	1
458	355.91	260.11	1.1538	5.75875666376741	10.505030611677	458	0.3179659378922	0.3179659378922	41.4765659963053	1
459	386.01	257.07	1.0884	5.44079072587521	10.8229965495692	459	-0.182806104965547	0.182806104965547	41.6593721012708	1
460	385.49	261.46	1.126	5.62359683084076	10.6401904446037	460	-0.0661213571151968	0.0661213571151968	41.725493458386	1
461	377.81	268.23	1.1396	5.68971818795595	10.5740690874885	461	0.00680661029126917	0.00680661029126917	41.7323000686773	1
462	382.58	265.6	1.1382	5.68291157766468	10.5808756977797	462	0.149745426407948	0.149745426407948	41.8820454950852	1
463	376.5	262.93	1.1074	5.53316615125674	10.7306211241877	463	-0.273236784549567	0.273236784549567	42.1552822796348	1
464	369.18	276	1.1636	5.8064029358063	10.4573843396381	464	0.0879997473371397	0.0879997473371397	42.2432820269719	1
465	360.76	267.51	1.1455	5.71840318846917	10.5453840869753	465	-0.0782760183496105	0.0782760183496105	42.3215580453216	1
466	361.23	251.44	1.1616	5.79667920681877	10.4671080686257	466	-0.0807069505964915	0.0807069505964915	42.402264995918	1
467	366.56	251.71	1.1782	5.87738615741527	10.3864011180292	467	0.196905511997464	0.196905511997464	42.5991705079155	1
468	366.31	254.45	1.1377	5.6804806454178	10.5833066300266	468	-0.128353222635383	0.128353222635383	42.7275237305509	1
469	362.84	254.21	1.1641	5.80883386805319	10.4549534073912	469	0.173568562427391	0.173568562427391	42.9010922929783	1
470	356.53	265.61	1.1284	5.63526530562579	10.6285219698186	470	-0.104530086615934	0.104530086615934	43.0056223795942	1
471	359.11	259.75	1.1499	5.73979539224173	10.5239918832027	471	-0.0140994070319191	0.0140994070319191	43.0197217866261	1
472	362.21	265.29	1.1528	5.75389479927365	10.5098924761708	472	0.073414153855845	0.073414153855845	43.093135940482	1
473	359.86	257.95	1.1377	5.6804806454178	10.5833066300266	473	-0.190098901706193	0.190098901706193	43.2832348421882	1
474	364.67	259.15	1.1768	5.870579547124	10.3932077283204	474	0.2849052593346	0.2849052593346	43.5681401015228	1
475	351.69	233.58	1.1182	5.58567428778939	10.678112987655	475	-0.11376762915409	0.11376762915409	43.6819077306769	1
476	351.17	246.23	1.1416	5.69944191694348	10.5643453585009	476	-0.132728900679771	0.132728900679771	43.8146366313566	1
477	350.35	237.18	1.1689	5.83217081762326	10.4316164578212	477	-0.0952925440777843	0.0952925440777843	43.9099291754344	1
478	345.55	232.98	1.1885	5.92746336170104	10.3363239137434	478	0.0568838145770449	0.0568838145770449	43.9668129900115	1
479	347.78	231.07	1.1768	5.870579547124	10.3932077283204	479	-0.199336444244345	0.199336444244345	44.1661494342558	1
480	332.02	231.64	1.2178	6.06991599136834	10.1938712840761	480	0.1424526296673	0.1424526296673	44.3086020639231	1
481	346.73	237.4	1.1885	5.92746336170104	10.3363239137434	481	-0.0238231360194465	0.0238231360194465	44.3324251999425	1
482	333.66	246.43	1.1934	5.95128649772049	10.3125007777239	482	0.0904306795840188	0.0904306795840188	44.4228558795266	1
483	332.73	248	1.1748	5.86085581813647	10.402931457308	483	-0.396241956241807	0.396241956241807	44.8190978357684	1
484	340.21	235.43	1.2563	6.25709777437828	10.0066895010662	484	0.476948906838301	0.476948906838301	45.2960467426067	1
485	345.84	243.64	1.1582	5.78014886753997	10.4836384079045	485	-0.327689666879731	0.327689666879731	45.6237364094864	1
486	350.6	240.37	1.2256	6.10783853441971	10.1559487410247	486	0.640793740278166	0.640793740278166	46.2645301497646	1
487	357.47	241.94	1.0938	5.46704479414154	10.7967424813029	487	-0.161413901192983	0.161413901192983	46.4259440509576	1
488	355.97	245.78	1.127	5.62845869533452	10.6353285801099	488	-0.0948063576284071	0.0948063576284071	46.520750408586	1
489	352.98	242.28	1.1465	5.72326505296293	10.5405222224815	489	-0.0165303392787983	0.0165303392787983	46.5372807478648	1
490	358.94	235.76	1.1499	5.73979539224173	10.5239918832027	490	0.0807069505964897	0.0807069505964897	46.6179876984613	1
491	371.08	233.76	1.1333	5.65908844164524	10.6046988337992	491	0.287336191581485	0.287336191581485	46.9053238900427	1
492	370.91	230.47	1.0742	5.37175225006375	10.8920350253807	492	-0.213922037725641	0.213922037725641	47.1192459277684	1
493	366.97	230.78	1.1182	5.58567428778939	10.678112987655	493	0.0145855934812946	0.0145855934812946	47.1338315212497	1
494	363.7	231.71	1.1152	5.5710886943081	10.6926985811363	494	-0.529457043370957	0.529457043370957	47.6632885646206	1
495	354.21	237.89	1.2241	6.10054573767906	10.1632415377654	495	0.225590512510674	0.225590512510674	47.8888790771313	1
496	347.38	250.61	1.1777	5.87495522516838	10.388832050276	496	-0.294628988322129	0.294628988322129	48.1835080654534	1
497	338.08	251.75	1.2383	6.16958421349051	10.0942030619539	497	0.311159327600929	0.311159327600929	48.4946673930544	1
498	340.77	251.16	1.1743	5.85842488588958	10.4053623895548	498	0.220728648016909	0.220728648016909	48.7153960410713	1
499	334.71	249.89	1.1289	5.63769623787267	10.6260910375718	499	-0.156552036699217	0.156552036699217	48.8719480777705	1
500	341.33	250.27	1.1611	5.79424827457189	10.4695390008725	500	NA	NA	NA	1
501	325.4	248.5	1.2646	6.29745124967652	9.96633602576791	1	0.0092375425381519	0.0092375425381519	0.0092375425381519	2
502	323.61	246.19	1.2627	6.28821370713837	9.97557356830606	2	0.201767376491226	0.201767376491226	0.211004919029378	2
503	323.24	241.44	1.2212	6.08644633064714	10.1773409447973	3	0.234828055048828	0.234828055048828	0.445832974078206	2
504	332.14	244.47	1.1729	5.85161827559831	10.4121689998461	4	-0.0544528823301622	0.0544528823301622	0.500285856408368	2
505	327.04	244.8	1.1841	5.90607115792848	10.357716117516	5	-0.294142801872754	0.294142801872754	0.794428658281122	2
506	319.37	243.03	1.2446	6.20021395980123	10.0635733156432	6	0.121060425894736	0.121060425894736	0.915489084175858	2
507	324.75	238.23	1.2197	6.07915353390649	10.1846337415379	7	0.220728648016911	0.220728648016911	1.13621773219277	2
508	330.81	240.95	1.1743	5.85842488588958	10.4053623895548	8	-0.268374920055802	0.268374920055802	1.40459265224857	2
509	330.58	238.37	1.2295	6.12679980594539	10.136987469499	9	0.0379225430513621	0.0379225430513621	1.44251519529993	2
510	336.43	234.03	1.2217	6.08887726289402	10.1749100125504	10	0	0	1.44251519529993	2
511	332.99	230.75	1.2217	6.08887726289402	10.1749100125504	11	-0.0213922037725638	0.0213922037725638	1.4639073990725	2
512	334.28	230.09	1.2261	6.11026946666659	10.1535178087778	12	-0.054452882330164	0.054452882330164	1.51836028140266	2
513	316.75	236.08	1.2373	6.16472234899675	10.0990649264477	13	-0.0690384758114551	0.0690384758114551	1.58739875721412	2
514	317.29	244.76	1.2515	6.23376082480821	10.0300264506362	14	-0.194474579750581	0.194474579750581	1.7818733369647	2
515	315.46	246	1.2915	6.42823540455879	9.83555187088565	15	0.147314494161066	0.147314494161066	1.92918783112576	2
516	316.43	250.8	1.2612	6.28092091039772	9.98286636504671	16	-0.0739003403052205	0.0739003403052205	2.00308817143098	2
517	315.07	232.65	1.2764	6.35482125070294	9.90896602474149	17	0.387004413703655	0.387004413703655	2.39009258513464	2
518	330.54	239.62	1.1968	5.96781683699929	10.2959704384451	18	-0.0403534752982448	0.0403534752982448	2.43044606043288	2
519	334.1	243.07	1.2051	6.00817031229753	10.2556169631469	19	0.194960766199957	0.194960766199957	2.62540682663284	2
520	329.94	244.04	1.165	5.81320954609757	10.4505777293469	20	-0.382628735659267	0.382628735659267	3.00803556229211	2
521	330.77	231.89	1.2437	6.19583828175684	10.0679489936876	21	0.0928616118309016	0.0928616118309016	3.10089717412301	2
522	335	231.19	1.2246	6.10297666992594	10.1608106055185	22	0.0379225430513621	0.0379225430513621	3.13881971717437	2
523	336.62	234.92	1.2168	6.06505412687458	10.1987331485699	23	0.166275765686748	0.166275765686748	3.30509548286112	2
524	339.44	240.84	1.1826	5.89877836118783	10.3650089142566	24	0.0262540682663293	0.0262540682663293	3.33134955112745	2
525	353.95	249.24	1.1772	5.8725242929215	10.3912629825229	25	0.0948063576284071	0.0948063576284071	3.42615590875586	2
526	348.71	248.22	1.1577	5.77771793529309	10.4860693401513	26	-0.199336444244345	0.199336444244345	3.6254923530002	2
527	356.81	256.55	1.1987	5.97705437953744	10.286732895907	27	0.0948063576284071	0.0948063576284071	3.72029871062861	2
528	365.63	271.73	1.1792	5.88224802190903	10.3815392535354	28	-0.0238231360194447	0.0238231360194447	3.74412184664805	2
529	365.46	276.06	1.1841	5.90607115792848	10.357716117516	29	0.0335468650069757	0.0335468650069757	3.77766871165503	2
530	363.39	276.08	1.1772	5.8725242929215	10.3912629825229	30	-0.097723476324667	0.097723476324667	3.8753921879797	2
531	360.42	250.52	1.1973	5.97024776924617	10.2935395061983	31	-0.0116684747850364	0.0116684747850364	3.88706066276473	2
532	360.2	249.87	1.1997	5.9819162440312	10.2818710314132	32	0.0354916108044829	0.0354916108044829	3.92255227356921	2
533	355.17	249.22	1.1924	5.94642463322672	10.3173626422177	33	-0.0262540682663293	0.0262540682663293	3.94880634183554	2
534	354.55	251.65	1.1978	5.97267870149305	10.2911085739514	34	0.19739169844684	0.19739169844684	4.14619804028238	2
535	349.52	257.55	1.1572	5.77528700304621	10.4885002723982	35	-0.177944240471781	0.177944240471781	4.32414228075416	2
536	344.66	258.38	1.1938	5.95323124351799	10.3105560319264	36	0.144397375464807	0.144397375464807	4.46853965621897	2
537	352.68	259.96	1.1641	5.80883386805319	10.4549534073912	37	-0.165789579237371	0.165789579237371	4.63432923545634	2
538	356.5	255.51	1.1982	5.97462344729056	10.2891638281539	38	0.154121104452335	0.154121104452335	4.78845033990868	2
539	351.26	248	1.1665	5.82050234283822	10.4432849326062	39	-0.0311159327600929	0.0311159327600929	4.81956627266877	2
540	346.85	255.44	1.1729	5.85161827559831	10.4121689998461	40	-0.0948063576284071	0.0948063576284071	4.91437263029718	2
541	343.11	256.66	1.1924	5.94642463322672	10.3173626422177	41	0.0948063576284071	0.0948063576284071	5.00917898792559	2
542	351.15	264.72	1.1729	5.85161827559831	10.4121689998461	42	-0.192043647503699	0.192043647503699	5.20122263542928	2
543	332.19	267.34	1.2124	6.04366192310201	10.2201253523424	43	-0.0213922037725656	0.0213922037725656	5.22261483920185	2
544	328.97	278.29	1.2168	6.06505412687458	10.1987331485699	44	0.242120851789476	0.242120851789476	5.46473569099133	2
545	352.04	265.86	1.167	5.8229332750851	10.4408540003593	45	-0.0568838145770449	0.0568838145770449	5.52161950556837	2
546	347.37	270.58	1.1787	5.87981708966215	10.3839701857823	46	-0.0403534752982466	0.0403534752982466	5.56197298086662	2
547	347.88	270.65	1.187	5.92017056496039	10.343616710484	47	0.0427844075451276	0.0427844075451276	5.60475738841174	2
548	346.67	275.66	1.1782	5.87738615741527	10.3864011180292	48	-0.280043394840837	0.280043394840837	5.88480078325258	2
549	334.23	269	1.2358	6.1574295522561	10.1063577231883	49	0.284905259334602	0.284905259334602	6.16970604258718	2
550	341.07	271.41	1.1772	5.8725242929215	10.3912629825229	50	-0.0928616118309016	0.0928616118309016	6.26256765441808	2
551	361.86	270.95	1.1963	5.9653859047524	10.298401370692	51	0.00729279674064465	0.00729279674064465	6.26986045115873	2
552	354.09	274.11	1.1948	5.95809310801176	10.3056941674327	52	-0.0121546612344101	0.0121546612344101	6.28201511239314	2
553	357.06	275.09	1.1973	5.97024776924617	10.2935395061983	53	-0.180375172718664	0.180375172718664	6.4623902851118	2
554	321.29	273.46	1.2344	6.15062294196483	10.1131643334796	54	-0.173082375978018	0.173082375978018	6.63547266108982	2
555	323.71	278.25	1.27	6.32370531794285	9.94008195750158	55	0.277612462593954	0.277612462593954	6.91308512368377	2
556	322.94	272.87	1.2129	6.0460928553489	10.2176944200955	56	-0.0238231360194447	0.0238231360194447	6.93690825970322	2
557	317.77	275.33	1.2178	6.06991599136834	10.1938712840761	57	0.0379225430513621	0.0379225430513621	6.97483080275458	2
558	322.41	270.06	1.21	6.03199344831698	10.2317938271275	58	-0.0116684747850346	0.0116684747850346	6.98649927753962	2
559	321.44	269.47	1.2124	6.04366192310201	10.2201253523424	59	-0.171137630180512	0.171137630180512	7.15763690772013	2
560	327.06	269.98	1.2476	6.21479955328252	10.0489877221619	60	0.111822883356584	0.111822883356584	7.26945979107671	2
561	323.91	250.19	1.2246	6.10297666992594	10.1608106055185	61	-0.0544528823301622	0.0544528823301622	7.32391267340688	2
562	320.66	237.73	1.2358	6.1574295522561	10.1063577231883	62	0.0826516963939969	0.0826516963939969	7.40656436980087	2
563	317.62	233.56	1.2188	6.07477785586211	10.1890094195823	63	0.102099154369055	0.102099154369055	7.50866352416993	2
564	324.63	234.6	1.1978	5.97267870149305	10.2911085739514	64	-0.211004919029381	0.211004919029381	7.71966844319931	2
565	321.01	240.73	1.2412	6.18368362052243	10.080103654922	65	-0.00729279674064465	0.00729279674064465	7.72696123993995	2
566	322.72	237.1	1.2427	6.19097641726308	10.0728108581814	66	0.0213922037725638	0.0213922037725638	7.74835344371252	2
567	316.78	239.74	1.2383	6.16958421349051	10.0942030619539	67	0	0	7.74835344371252	2
568	317.62	239.77	1.2383	6.16958421349051	10.0942030619539	68	-0.170651443731137	0.170651443731137	7.91900488744365	2
569	324.05	244.55	1.2734	6.34023565722165	9.92355161822278	69	0.182806104965547	0.182806104965547	8.1018109924092	2
570	317.32	240.74	1.2358	6.1574295522561	10.1063577231883	70	-0.00486186449376369	0.00486186449376369	8.10667285690296	2
571	317.87	242.87	1.2368	6.16229141674987	10.1014958586946	71	0	0	8.10667285690296	2
572	324.06	243.04	1.2368	6.16229141674987	10.1014958586946	72	0.472573228793912	0.472573228793912	8.57924608569688	2
573	358.49	231.56	1.1396	5.68971818795595	10.5740690874885	73	0.0233369495700693	0.0233369495700693	8.60258303526695	2
574	357.94	230.59	1.1348	5.66638123838589	10.5974060370585	74	-0.104530086615938	0.104530086615938	8.70711312188288	2
575	361.22	232.32	1.1563	5.77091132500182	10.4928759504426	75	-0.0209060173231883	0.0209060173231883	8.72801913920607	2
576	371.57	237.6	1.1606	5.79181734232501	10.4719699331194	76	0.40596568522934	0.40596568522934	9.13398482443541	2
577	372.16	231.08	1.0771	5.38585165709567	10.8779356183488	77	-0.365612209931093	0.365612209931093	9.49959703436651	2
578	379.37	232.5	1.1523	5.75146386702677	10.5123234084177	78	0.265457801359544	0.265457801359544	9.76505483572605	2
579	376.7	241.71	1.0977	5.48600606566722	10.7777812097772	79	-0.0850826286408797	0.0850826286408797	9.85013746436693	2
580	381.59	232.85	1.1152	5.5710886943081	10.6926985811363	80	-0.171137630180512	0.171137630180512	10.0212750945474	2
581	376.49	232.26	1.1504	5.74222632448861	10.5215609509558	81	0.375335938918623	0.375335938918623	10.3966110334661	2
582	384.66	242.19	1.0732	5.36689038556999	10.8968968898744	82	-0.185237037212429	0.185237037212429	10.5818480706785	2
583	392.64	244.75	1.1113	5.55212742278242	10.711659852662	83	0.448750092774468	0.448750092774468	11.030598163453	2
584	399.66	245.31	1.019	5.10337733000795	11.1604099454365	84	-0.0145855934812946	0.0145855934812946	11.0451837569343	2
585	399.5	245.7	1.022	5.11796292348925	11.1458243519552	85	0	0	11.0451837569343	2
586	401.9	247.74	1.022	5.11796292348925	11.1458243519552	86	-0.23968991954259	0.23968991954259	11.2848736764768	2
587	401.94	259.01	1.0713	5.35765284303184	10.9061344324126	87	0.273236784549566	0.273236784549566	11.5581104610264	2
588	407.98	250.82	1.0151	5.08441605848227	11.1793712169622	88	-0.0500772042857758	0.0500772042857758	11.6081876653122	2
589	409.38	251.24	1.0254	5.13449326276805	11.1292940126764	89	0.0311159327600947	0.0311159327600947	11.6393035980723	2
590	401.68	245.04	1.019	5.10337733000795	11.1604099454365	90	-0.0189612715256828	0.0189612715256828	11.658264869598	2
591	409.79	240.82	1.0229	5.12233860153363	11.1414486739108	91	0.00194474579750548	0.00194474579750548	11.6602096153955	2
592	410.81	238.11	1.0225	5.12039385573613	11.1433934197083	92	-0.0213922037725638	0.0213922037725638	11.681601819168	2
593	420.48	245.38	1.0269	5.14178605950869	11.1220012159357	93	0.0170165257281756	0.0170165257281756	11.6986183448962	2
594	419.81	246.73	1.0234	5.12476953378052	11.1390177416639	94	0.0189612715256811	0.0189612715256811	11.7175796164219	2
595	419.59	244.73	1.0195	5.10580826225484	11.1579790131896	95	-0.00972372898752738	0.00972372898752738	11.7273033454094	2
596	417.02	238.62	1.0215	5.11553199124236	11.1482552842021	96	0.0165303392787983	0.0165303392787983	11.7438336846882	2
597	418.71	237.58	1.0181	5.09900165196356	11.1647856234809	97	0	0	11.7438336846882	2
598	424.12	232.85	1.0181	5.09900165196356	11.1647856234809	98	-0.0281988140638347	0.0281988140638347	11.7720324987521	2
599	423.25	235.81	1.0239	5.1272004660274	11.136586809417	99	0.0213922037725638	0.0213922037725638	11.7934247025246	2
600	447.59	247.57	1.0195	5.10580826225484	11.1579790131896	100	0.00437567804438999	0.00437567804438999	11.797800380569	2
601	448.15	241.24	1.0186	5.10143258421045	11.162354691234	101	-0.0189612715256828	0.0189612715256828	11.8167616520947	2
602	440.87	249.85	1.0225	5.12039385573613	11.1433934197083	102	-0.0330606785575984	0.0330606785575984	11.8498223306523	2
603	410.69	231.41	1.0293	5.15345453429373	11.1103327411507	103	-0.332551531373493	0.332551531373493	12.1823738620258	2
604	400.11	240.07	1.0977	5.48600606566722	10.7777812097772	104	0.330120599126611	0.330120599126611	12.5124944611524	2
605	407.43	240.28	1.0298	5.15588546654061	11.1079018089038	105	-0.132728900679771	0.132728900679771	12.6452233618322	2
606	390.76	234.06	1.0571	5.28861436722038	10.9751729082241	106	-0.0525081365326567	0.0525081365326567	12.6977314983648	2
607	385.95	242.07	1.0679	5.34112250375304	10.9226647716914	107	-0.0593147468239277	0.0593147468239277	12.7570462451887	2
608	384.3	241.63	1.0801	5.40043725057697	10.8633500248675	108	-0.127867036186007	0.127867036186007	12.8849132813748	2
609	391.18	246.22	1.1064	5.52830428676297	10.7354829886815	109	-0.363667464133586	0.363667464133586	13.2485807455083	2
610	373.28	245.75	1.1812	5.89197175089656	10.3718155245479	110	0.0641766113176914	0.0641766113176914	13.312757356826	2
611	362.98	238.04	1.168	5.82779513957887	10.4359921358656	111	0.201767376491228	0.201767376491228	13.5145247333173	2
612	361.6	239.21	1.1265	5.62602776308764	10.6377595123568	112	-0.403534752982456	0.403534752982456	13.9180594862997	2
613	350.09	241.21	1.2095	6.0295625160701	10.2342247593743	113	0.0403534752982448	0.0403534752982448	13.958412961598	2
614	341.14	243.99	1.2012	5.98920904077185	10.2745782346726	114	-0.0330606785575984	0.0330606785575984	13.9914736401556	2
615	348.12	238.42	1.208	6.02226971932945	10.241517556115	115	0.234828055048828	0.234828055048828	14.2263016952044	2
616	351.43	231.54	1.1597	5.78744166428062	10.4763456111638	116	0.00243093224688096	0.00243093224688096	14.2287326274513	2
617	346.25	230.05	1.1592	5.78501073203374	10.4787765434107	117	-0.0617456790708086	0.0617456790708086	14.2904783065221	2
618	349.25	234.06	1.1719	5.84675641110455	10.4170308643399	118	0.372905006671738	0.372905006671738	14.6633833131938	2
619	359.82	240.51	1.0952	5.47385140443281	10.7899358710116	119	-0.244551784036354	0.244551784036354	14.9079350972302	2
620	372.65	237.18	1.1455	5.71840318846917	10.5453840869753	120	-0.142452629667304	0.142452629667304	15.0503877268975	2
621	365	238.54	1.1748	5.86085581813647	10.402931457308	121	-0.00972372898752738	0.00972372898752738	15.060111455885	2
622	358.12	234.41	1.1768	5.870579547124	10.3932077283204	122	0.0525081365326567	0.0525081365326567	15.1126195924177	2
623	366.47	238.78	1.166	5.81807141059134	10.4457158648531	123	0.282474327087717	0.282474327087717	15.3950939195054	2
624	382.35	233.06	1.1079	5.53559708350362	10.7281901919408	124	-0.118629493647854	0.118629493647854	15.5137234131532	2
625	374.69	237.84	1.1323	5.65422657715147	10.609560698293	125	0.0661213571151986	0.0661213571151986	15.5798447702684	2
626	387.12	239.67	1.1187	5.58810522003628	10.6756820554082	126	0.052508136532655	0.052508136532655	15.6323529068011	2
627	388.05	257.08	1.1079	5.53559708350362	10.7281901919408	127	0.104530086615938	0.104530086615938	15.736882993417	2
628	395.02	261.55	1.0864	5.43106699688768	10.8327202785567	128	-0.204198308738111	0.204198308738111	15.9410813021551	2
629	393.92	263.31	1.1284	5.63526530562579	10.6285219698186	129	0.0831378828433742	0.0831378828433742	16.0242191849985	2
630	386.61	257.02	1.1113	5.55212742278242	10.711659852662	130	0.0661213571151986	0.0661213571151986	16.0903405421137	2
631	389.15	256.9	1.0977	5.48600606566722	10.7777812097772	131	0.204198308738109	0.204198308738109	16.2945388508518	2
632	394.28	252.86	1.0557	5.28180775692911	10.9819795185153	132	0.0573700010264222	0.0573700010264222	16.3519088518782	2
633	396.96	245.94	1.0439	5.22443775590269	11.0393495195417	133	-0.078762204798986	0.078762204798986	16.4306710566772	2
634	396.99	234.49	1.0601	5.30319996070167	10.9605873147428	134	-0.0403534752982448	0.0403534752982448	16.4710245319755	2
635	397.71	234.82	1.0684	5.34355343599992	10.9202338394445	135	0.0072927967406482	0.0072927967406482	16.4783173287161	2
636	396.78	257.61	1.0669	5.33626063925927	10.9275266361852	136	0.0807069505964897	0.0807069505964897	16.5590242793126	2
637	401.99	252.96	1.0503	5.25555368866278	11.0082335867816	137	-0.116198561400971	0.116198561400971	16.6752228407136	2
638	402.05	255.05	1.0742	5.37175225006375	10.8920350253807	138	0.0831378828433724	0.0831378828433724	16.7583607235569	2
639	402.02	250.56	1.0571	5.28861436722038	10.9751729082241	139	0.0330606785575984	0.0330606785575984	16.7914214021145	2
640	400.52	267.14	1.0503	5.25555368866278	11.0082335867816	140	0.149745426407947	0.149745426407947	16.9411668285225	2
641	424.43	279.15	1.0195	5.10580826225484	11.1579790131896	141	-0.00243093224688096	0.00243093224688096	16.9435977607694	2
642	462.56	274.64	1.02	5.10823919450172	11.1555480809427	142	-0.00972372898752916	0.00972372898752916	16.9533214897569	2
643	467	267.97	1.022	5.11796292348925	11.1458243519552	143	0.00972372898752916	0.00972372898752916	16.9630452187444	2
644	473.18	266.32	1.02	5.10823919450172	11.1555480809427	144	-0.00243093224688096	0.00243093224688096	16.9654761509913	2
645	480.13	262.21	1.0205	5.1106701267486	11.1531171486958	145	-0.00486186449376547	0.00486186449376547	16.9703380154851	2
646	485.11	269.59	1.0215	5.11553199124236	11.1482552842021	146	0.0121546612344119	0.0121546612344119	16.9824926767195	2
647	470.36	271.59	1.019	5.10337733000795	11.1604099454365	147	0.0213922037725638	0.0213922037725638	17.003884880492	2
648	475.73	256.62	1.0146	5.08198512623539	11.181802149209	148	-0.0213922037725638	0.0213922037725638	17.0252770842646	2
649	473.89	252.37	1.019	5.10337733000795	11.1604099454365	149	-0.00972372898752916	0.00972372898752916	17.0350008132521	2
650	469.17	253.32	1.021	5.11310105899548	11.150686216449	150	0.00486186449376369	0.00486186449376369	17.0398626777459	2
651	468.99	244.85	1.02	5.10823919450172	11.1555480809427	151	-0.00486186449376369	0.00486186449376369	17.0447245422397	2
652	492.8	237.59	1.021	5.11310105899548	11.150686216449	152	0.00972372898752916	0.00972372898752916	17.0544482712272	2
653	493.81	230.61	1.019	5.10337733000795	11.1604099454365	153	-0.00243093224688451	0.00243093224688451	17.0568792034741	2
654	485	234.67	1.0195	5.10580826225484	11.1579790131896	154	0.00437567804438999	0.00437567804438999	17.0612548815185	2
655	491.01	239.84	1.0186	5.10143258421045	11.162354691234	155	-0.0189612715256828	0.0189612715256828	17.0802161530442	2
656	492.05	236.69	1.0225	5.12039385573613	11.1433934197083	156	0.0121546612344119	0.0121546612344119	17.0923708142786	2
657	490.93	243.61	1.02	5.10823919450172	11.1555480809427	157	-0.00486186449376369	0.00486186449376369	17.0972326787723	2
658	479.17	248.1	1.021	5.11310105899548	11.150686216449	158	0	0	17.0972326787723	2
659	478.53	240.16	1.021	5.11310105899548	11.150686216449	159	0.0286850005132102	0.0286850005132102	17.1259176792855	2
660	474.54	241.22	1.0151	5.08441605848227	11.1793712169622	160	-0.0262540682663275	0.0262540682663275	17.1521717475519	2
661	479.53	248.77	1.0205	5.1106701267486	11.1531171486958	161	0.00243093224688096	0.00243093224688096	17.1546026797987	2
662	475.16	259.78	1.02	5.10823919450172	11.1555480809427	162	-0.00486186449376369	0.00486186449376369	17.1594645442925	2
663	484.39	255.59	1.021	5.11310105899548	11.150686216449	163	-0.0140994070319191	0.0140994070319191	17.1735639513244	2
664	488.35	256.34	1.0239	5.1272004660274	11.136586809417	164	0.0213922037725638	0.0213922037725638	17.194956155097	2
665	485.85	254.02	1.0195	5.10580826225484	11.1579790131896	165	-0.00486186449376191	0.00486186449376191	17.1998180195908	2
666	479.92	252.3	1.0205	5.1106701267486	11.1531171486958	166	-0.0238231360194483	0.0238231360194483	17.2236411556102	2
667	471	252.82	1.0254	5.13449326276805	11.1292940126764	167	0.0165303392788001	0.0165303392788001	17.240171494889	2
668	487.5	255.99	1.022	5.11796292348925	11.1458243519552	168	0.0145855934812946	0.0145855934812946	17.2547570883703	2
669	491.95	255.06	1.019	5.10337733000795	11.1604099454365	169	-0.00243093224688451	0.00243093224688451	17.2571880206172	2
670	494.74	231.64	1.0195	5.10580826225484	11.1579790131896	170	-0.00729279674064465	0.00729279674064465	17.2644808173578	2
671	493.38	232.67	1.021	5.11310105899548	11.150686216449	171	0.00243093224688273	0.00243093224688273	17.2669117496047	2
672	485.73	238.38	1.0205	5.1106701267486	11.1531171486958	172	0.00486186449376191	0.00486186449376191	17.2717736140985	2
673	477.52	235.03	1.0195	5.10580826225484	11.1579790131896	173	-0.00486186449376191	0.00486186449376191	17.2766354785922	2
674	461.18	237.22	1.0205	5.1106701267486	11.1531171486958	174	0	0	17.2766354785922	2
675	470.02	243.95	1.0205	5.1106701267486	11.1531171486958	175	0.0189612715256811	0.0189612715256811	17.2955967501179	2
676	450.13	230.05	1.0166	5.09170885522292	11.1720784202215	176	-0.0262540682663293	0.0262540682663293	17.3218508183842	2
677	454.21	230.04	1.022	5.11796292348925	11.1458243519552	177	0	0	17.3218508183842	2
678	438.59	238.34	1.022	5.11796292348925	11.1458243519552	178	0.0072927967406482	0.0072927967406482	17.3291436151249	2
679	436.78	243.09	1.0205	5.1106701267486	11.1531171486958	179	-0.0116684747850364	0.0116684747850364	17.3408120899099	2
680	440.35	246.06	1.0229	5.12233860153363	11.1414486739108	180	0.025767881816952	0.025767881816952	17.3665799717269	2
681	427.83	245.23	1.0176	5.09657071971668	11.1672165557277	181	-0.0116684747850346	0.0116684747850346	17.3782484465119	2
682	432.38	238.87	1.02	5.10823919450172	11.1555480809427	182	-0.0335468650069757	0.0335468650069757	17.4117953115189	2
683	429.62	233.77	1.0269	5.14178605950869	11.1220012159357	183	0.0262540682663293	0.0262540682663293	17.4380493797852	2
684	428.85	240.46	1.0215	5.11553199124236	11.1482552842021	184	-0.00923754253815368	0.00923754253815368	17.4472869223234	2
685	441.35	233.53	1.0234	5.12476953378052	11.1390177416639	185	0.0140994070319191	0.0140994070319191	17.4613863293553	2
686	441.42	233.91	1.0205	5.1106701267486	11.1531171486958	186	-0.00972372898753093	0.00972372898753093	17.4711100583428	2
687	462.71	238.8	1.0225	5.12039385573613	11.1433934197083	187	0.0170165257281774	0.0170165257281774	17.488126584071	2
688	462.1	238.54	1.019	5.10337733000795	11.1604099454365	188	-0.0170165257281774	0.0170165257281774	17.5051431097992	2
689	455.02	239.78	1.0225	5.12039385573613	11.1433934197083	189	0.0072927967406482	0.0072927967406482	17.5124359065398	2
690	463.66	247.55	1.021	5.11310105899548	11.150686216449	190	0.00972372898752916	0.00972372898752916	17.5221596355274	2
691	467.7	241.56	1.019	5.10337733000795	11.1604099454365	191	-0.00486186449376547	0.00486186449376547	17.5270215000211	2
692	466.08	231.89	1.02	5.10823919450172	11.1555480809427	192	0	0	17.5270215000211	2
693	469.95	230.64	1.02	5.10823919450172	11.1555480809427	193	-0.00972372898752916	0.00972372898752916	17.5367452290087	2
694	447.42	236.84	1.022	5.11796292348925	11.1458243519552	194	0.0072927967406482	0.0072927967406482	17.5440380257493	2
695	444.99	247.11	1.0205	5.1106701267486	11.1531171486958	195	0	0	17.5440380257493	2
696	446.46	240.94	1.0205	5.1106701267486	11.1531171486958	196	0.00486186449376191	0.00486186449376191	17.5488998902431	2
697	425.8	244.99	1.0195	5.10580826225484	11.1579790131896	197	0.00243093224688451	0.00243093224688451	17.5513308224899	2
698	421.9	245.27	1.019	5.10337733000795	11.1604099454365	198	0	0	17.5513308224899	2
699	420.01	235.46	1.019	5.10337733000795	11.1604099454365	199	-0.0145855934812946	0.0145855934812946	17.5659164159712	2
700	415.91	241.8	1.022	5.11796292348925	11.1458243519552	200	-0.0471600855895158	0.0471600855895158	17.6130765015608	2
701	414.74	243.26	1.0317	5.16512300907876	11.0986642663657	201	-0.00243093224688096	0.00243093224688096	17.6155074338076	2
702	411.14	231.53	1.0322	5.16755394132564	11.0962333341188	202	0.0734141538558433	0.0734141538558433	17.6889215876635	2
703	415.16	232.3	1.0171	5.0941397874698	11.1696474879746	203	-0.0140994070319174	0.0140994070319174	17.7030209946954	2
704	432.21	239.94	1.02	5.10823919450172	11.1555480809427	204	-0.00243093224688096	0.00243093224688096	17.7054519269423	2
705	447.02	234.9	1.0205	5.1106701267486	11.1531171486958	205	0.0286850005132102	0.0286850005132102	17.7341369274555	2
706	471.95	233.92	1.0146	5.08198512623539	11.181802149209	206	-0.0238231360194483	0.0238231360194483	17.7579600634749	2
707	484	238.43	1.0195	5.10580826225484	11.1579790131896	207	-0.0165303392787983	0.0165303392787983	17.7744904027537	2
708	469.84	251.61	1.0229	5.12233860153363	11.1414486739108	208	0.00194474579750548	0.00194474579750548	17.7764351485512	2
709	472.44	250.65	1.0225	5.12039385573613	11.1433934197083	209	0.0213922037725638	0.0213922037725638	17.7978273523238	2
710	477.13	250.55	1.0181	5.09900165196356	11.1647856234809	210	-0.0189612715256811	0.0189612715256811	17.8167886238495	2
711	486.1	248.99	1.022	5.11796292348925	11.1458243519552	211	0.00486186449376547	0.00486186449376547	17.8216504883433	2
712	480.23	253.63	1.021	5.11310105899548	11.150686216449	212	-0.0262540682663293	0.0262540682663293	17.8479045566096	2
713	488.73	266.71	1.0264	5.13935512726181	11.1244321481826	213	0.0403534752982448	0.0403534752982448	17.8882580319078	2
714	488.25	272.91	1.0181	5.09900165196356	11.1647856234809	214	-0.025767881816952	0.025767881816952	17.9140259137248	2
715	493.64	270.46	1.0234	5.12476953378052	11.1390177416639	215	0.0165303392788001	0.0165303392788001	17.9305562530036	2
716	490.36	267.07	1.02	5.10823919450172	11.1555480809427	216	0.0281988140638347	0.0281988140638347	17.9587550670674	2
717	469.01	263.08	1.0142	5.08004038043788	11.1837468950065	217	-0.0520219500832795	0.0520219500832795	18.0107770171507	2
718	465.84	264.26	1.0249	5.13206233052116	11.1317249449233	218	0.00243093224688096	0.00243093224688096	18.0132079493976	2
719	468.72	251.75	1.0244	5.12963139827428	11.1341558771702	219	0.047646272038893	0.047646272038893	18.0608542214365	2
720	468.14	249.2	1.0146	5.08198512623539	11.181802149209	220	-0.0359777972538584	0.0359777972538584	18.0968320186903	2
721	469.03	242.72	1.022	5.11796292348925	11.1458243519552	221	0.00486186449376547	0.00486186449376547	18.1016938831841	2
722	462.63	248.09	1.021	5.11310105899548	11.150686216449	222	-0.00486186449376547	0.00486186449376547	18.1065557476779	2
723	462.5	253.79	1.022	5.11796292348925	11.1458243519552	223	0.0121546612344101	0.0121546612344101	18.1187104089123	2
724	461.5	274.49	1.0195	5.10580826225484	11.1579790131896	224	-0.0165303392787983	0.0165303392787983	18.1352407481911	2
725	457.18	266.07	1.0229	5.12233860153363	11.1414486739108	225	0.0140994070319174	0.0140994070319174	18.149340155223	2
726	450.21	262.22	1.02	5.10823919450172	11.1555480809427	226	-0.0121546612344119	0.0121546612344119	18.1614948164574	2
727	434.99	275.05	1.0225	5.12039385573613	11.1433934197083	227	-0.0661213571151968	0.0661213571151968	18.2276161735726	2
728	427.91	273.88	1.0361	5.18651521285133	11.0772720625931	228	-0.0170165257281774	0.0170165257281774	18.2446326993008	2
729	411.91	273.82	1.0396	5.2035317385795	11.0602555368649	229	0.0641766113176931	0.0641766113176931	18.3088093106185	2
730	406.93	278.28	1.0264	5.13935512726181	11.1244321481826	230	0.00972372898752916	0.00972372898752916	18.318533039606	2
731	411.94	275.92	1.0244	5.12963139827428	11.1341558771702	231	0.00243093224688096	0.00243093224688096	18.3209639718529	2
732	411.49	275.28	1.0239	5.1272004660274	11.136586809417	232	-0.0928616118309016	0.0928616118309016	18.4138255836838	2
733	416.53	260.35	1.043	5.2200620778583	11.0437251975861	233	0.00972372898753093	0.00972372898753093	18.4235493126713	2
734	417.47	253.95	1.041	5.21033834887077	11.0534489265737	234	-0.109391951109703	0.109391951109703	18.532941263781	2
735	414.03	256.35	1.0635	5.31973029998047	10.944056975464	235	0.0286850005132102	0.0286850005132102	18.5616262642942	2
736	408.51	259.6	1.0576	5.29104529946726	10.9727419759772	236	0.0471600855895158	0.0471600855895158	18.6087863498837	2
737	404.12	265.66	1.0479	5.24388521387775	11.0199020615667	237	-0.429302634799408	0.429302634799408	19.0380889846831	2
738	377.55	246.51	1.1362	5.67318784867716	10.5905994267673	238	0.13029796843289	0.13029796843289	19.168386953116	2
739	376.95	254.39	1.1094	5.54288988024427	10.7208973952002	239	-0.334496277171001	0.334496277171001	19.502883230287	2
740	373.07	250.65	1.1782	5.87738615741527	10.3864011180292	240	0.108905764660326	0.108905764660326	19.6117889949474	2
741	378.08	232.33	1.1558	5.76848039275494	10.4953068826895	241	-0.0972372898752898	0.0972372898752898	19.7090262848226	2
742	369.32	255.66	1.1758	5.86571768263023	10.3980695928142	242	0.322827802385964	0.322827802385964	20.0318540872086	2
743	369.79	246.58	1.1094	5.54288988024427	10.7208973952002	243	-0.127867036186007	0.127867036186007	20.1597211233946	2
744	376.51	243.11	1.1357	5.67075691643027	10.5930303590142	244	-0.0666075435645741	0.0666075435645741	20.2263286669592	2
745	378.28	234.81	1.1494	5.73736445999485	10.5264228154496	245	0.0330606785575984	0.0330606785575984	20.2593893455168	2
746	379.32	236.86	1.1426	5.70430378143725	10.5594834940072	246	0.161413901192983	0.161413901192983	20.4208032467098	2
747	386.36	231.42	1.1094	5.54288988024427	10.7208973952002	247	0.163844833439864	0.163844833439864	20.5846480801496	2
748	395.97	243.04	1.0757	5.3790450468044	10.88474222864	248	-0.104530086615936	0.104530086615936	20.6891781667656	2
749	393.81	248.91	1.0972	5.48357513342034	10.7802121420241	249	-0.0330606785576002	0.0330606785576002	20.7222388453232	2
750	405.33	256.85	1.104	5.51663581197794	10.7471514634665	250	0.246982716283238	0.246982716283238	20.9692215616064	2
751	408.12	257.49	1.0532	5.2696530956947	10.9941341797497	251	0.151690172205454	0.151690172205454	21.1209117338119	2
752	420.44	247.6	1.022	5.11796292348925	11.1458243519552	252	-0.00923754253815368	0.00923754253815368	21.13014927635	2
753	408.64	245.2	1.0239	5.1272004660274	11.136586809417	253	0.0116684747850364	0.0116684747850364	21.1418177511351	2
754	414.74	246.97	1.0215	5.11553199124236	11.1482552842021	254	-0.00923754253815368	0.00923754253815368	21.1510552936732	2
755	417.81	251.07	1.0234	5.12476953378052	11.1390177416639	255	-0.0213922037725638	0.0213922037725638	21.1724474974458	2
756	412.58	255.2	1.0278	5.14616173755308	11.1176255378914	256	0.0281988140638347	0.0281988140638347	21.2006463115096	2
757	413.59	241.69	1.022	5.11796292348925	11.1458243519552	257	-0.408396617476221	0.408396617476221	21.6090429289858	2
758	401.3	240.15	1.106	5.52635954096547	10.737427734479	258	0.405965685229338	0.405965685229338	22.0150086142152	2
759	400.08	246.72	1.0225	5.12039385573613	11.1433934197083	259	-0.415203227767492	0.415203227767492	22.4302118419827	2
760	392.19	243.61	1.1079	5.53559708350362	10.7281901919408	260	0.301435598613402	0.301435598613402	22.7316474405961	2
761	386.53	246.7	1.0459	5.23416148489022	11.0296257905542	261	-0.00729279674064642	0.00729279674064642	22.7389402373367	2
762	384.26	246.17	1.0474	5.24145428163087	11.0223329938136	262	-0.332065344924118	0.332065344924118	23.0710055822608	2
763	382.38	268.41	1.1157	5.57351962655498	10.6902676488894	263	-0.144883561914181	0.144883561914181	23.215889144175	2
764	382.43	277.69	1.1455	5.71840318846917	10.5453840869753	264	0.282474327087719	0.282474327087719	23.4983634712627	2
765	397.87	275.49	1.0874	5.43592886138145	10.827858414063	265	-0.0734141538558468	0.0734141538558468	23.5717776251186	2
766	396.43	279.34	1.1025	5.50934301523729	10.7544442602071	266	0.00923754253815368	0.00923754253815368	23.5810151676567	2
767	389.99	267.89	1.1006	5.50010547269914	10.7636818027453	267	0.0165303392788001	0.0165303392788001	23.5975455069355	2
768	396.06	265.21	1.0972	5.48357513342034	10.7802121420241	268	-0.0685522893620814	0.0685522893620814	23.6660977962976	2
769	393.1	270.12	1.1113	5.55212742278242	10.711659852662	269	0.1755133082249	0.1755133082249	23.8416111045225	2
770	386.85	275.26	1.0752	5.37661411455752	10.8871731608869	270	-0.368043142177974	0.368043142177974	24.2096542467005	2
771	384.08	262.72	1.1509	5.74465725673549	10.5191300187089	271	0.187667969459309	0.187667969459309	24.3973222161598	2
772	392.64	269.65	1.1123	5.55698928727618	10.7067979881682	272	0.451181025021349	0.451181025021349	24.8485032411811	2
773	408.36	275.05	1.0195	5.10580826225484	11.1579790131896	273	-0.00243093224688096	0.00243093224688096	24.850934173428	2
774	414.1	278.89	1.02	5.10823919450172	11.1555480809427	274	-0.00729279674064642	0.00729279674064642	24.8582269701687	2
775	415.28	276.86	1.0215	5.11553199124236	11.1482552842021	275	-0.0758450861027278	0.0758450861027278	24.9340720562714	2
776	420.84	269.34	1.0371	5.19137707734509	11.0724101980993	276	-0.0403534752982466	0.0403534752982466	24.9744255315696	2
777	424.55	271.49	1.0454	5.23173055264334	11.0320567228011	277	0.135159832926655	0.135159832926655	25.1095853644963	2
778	422.48	279	1.0176	5.09657071971668	11.1672165557277	278	-0.104530086615936	0.104530086615936	25.2141154511122	2
779	422.67	265.31	1.0391	5.20110080633262	11.0626864691118	279	-0.0471600855895176	0.0471600855895176	25.2612755367018	2
780	413.62	264.68	1.0488	5.24826089192214	11.0155263835223	280	0.1424526296673	0.1424526296673	25.4037281663691	2
781	421.06	258.69	1.0195	5.10580826225484	11.1579790131896	281	-0.0145855934812928	0.0145855934812928	25.4183137598503	2
782	405.47	252.84	1.0225	5.12039385573613	11.1433934197083	282	-0.291711869625871	0.291711869625871	25.7100256294762	2
783	404.15	255.12	1.0825	5.412105725362	10.8516815500824	283	0.168220511484252	0.168220511484252	25.8782461409605	2
784	412.93	270.3	1.0479	5.24388521387775	11.0199020615667	284	0.0952925440777843	0.0952925440777843	25.9735386850383	2
785	409.94	269.98	1.0283	5.14859266979996	11.1151946056445	285	0.0354916108044829	0.0354916108044829	26.0090302958427	2
786	408.14	266.2	1.021	5.11310105899548	11.150686216449	286	0.0116684747850346	0.0116684747850346	26.0206987706278	2
787	420.98	266.4	1.0186	5.10143258421045	11.162354691234	287	-0.00437567804438999	0.00437567804438999	26.0250744486722	2
788	414.82	275.54	1.0195	5.10580826225484	11.1579790131896	288	0.00243093224688451	0.00243093224688451	26.027505380919	2
789	423.37	278.35	1.019	5.10337733000795	11.1604099454365	289	-0.00486186449376547	0.00486186449376547	26.0323672454128	2
790	430.05	267.53	1.02	5.10823919450172	11.1555480809427	290	-0.0238231360194447	0.0238231360194447	26.0561903814323	2
791	424.91	275.65	1.0249	5.13206233052116	11.1317249449233	291	0.0189612715256811	0.0189612715256811	26.0751516529579	2
792	427.99	270.11	1.021	5.11310105899548	11.150686216449	292	0.0116684747850346	0.0116684747850346	26.086820127743	2
793	428.29	269.87	1.0186	5.10143258421045	11.162354691234	293	-0.00680661029127094	0.00680661029127094	26.0936267380342	2
794	424.95	249.33	1.02	5.10823919450172	11.1555480809427	294	0.00486186449376547	0.00486186449376547	26.098488602528	2
795	425.8	249.97	1.019	5.10337733000795	11.1604099454365	295	-0.00729279674064642	0.00729279674064642	26.1057813992687	2
796	428.32	247.26	1.0205	5.1106701267486	11.1531171486958	296	-0.0140994070319191	0.0140994070319191	26.1198808063006	2
797	428.27	252.51	1.0234	5.12476953378052	11.1390177416639	297	0.00437567804438821	0.00437567804438821	26.124256484345	2
798	439.64	241.53	1.0225	5.12039385573613	11.1433934197083	298	0.00243093224688273	0.00243093224688273	26.1266874165918	2
799	443.46	241.54	1.022	5.11796292348925	11.1458243519552	299	0	0	26.1266874165918	2
800	430.08	252.1	1.022	5.11796292348925	11.1458243519552	300	-0.00243093224688273	0.00243093224688273	26.1291183488387	2
801	438.02	253.57	1.0225	5.12039385573613	11.1433934197083	301	0.0145855934812928	0.0145855934812928	26.14370394232	2
802	423.89	240.77	1.0195	5.10580826225484	11.1579790131896	302	-0.0121546612344101	0.0121546612344101	26.1558586035544	2
803	434.01	259.02	1.022	5.11796292348925	11.1458243519552	303	-0.0140994070319156	0.0140994070319156	26.1699580105863	2
804	434.11	258.56	1.0249	5.13206233052116	11.1317249449233	304	0.0165303392787983	0.0165303392787983	26.1864883498651	2
805	434.27	255.03	1.0215	5.11553199124236	11.1482552842021	305	0.00486186449376547	0.00486186449376547	26.1913502143589	2
806	439.49	253.77	1.0205	5.1106701267486	11.1531171486958	306	-0.00243093224688273	0.00243093224688273	26.1937811466058	2
807	429.76	258.58	1.021	5.11310105899548	11.150686216449	307	-0.00486186449376547	0.00486186449376547	26.1986430110996	2
808	436.93	266.39	1.022	5.11796292348925	11.1458243519552	308	0.0145855934812946	0.0145855934812946	26.2132286045809	2
809	442.37	269.61	1.019	5.10337733000795	11.1604099454365	309	0	0	26.2132286045809	2
810	444.8	274.88	1.019	5.10337733000795	11.1604099454365	310	-0.0213922037725656	0.0213922037725656	26.2346208083534	2
811	435.34	266.7	1.0234	5.12476953378052	11.1390177416639	311	0.00923754253815368	0.00923754253815368	26.2438583508916	2
812	438.93	258.21	1.0215	5.11553199124236	11.1482552842021	312	-0.00486186449376547	0.00486186449376547	26.2487202153853	2
813	444.28	257.76	1.0225	5.12039385573613	11.1433934197083	313	0.00243093224688273	0.00243093224688273	26.2511511476322	2
814	449.57	260.28	1.022	5.11796292348925	11.1458243519552	314	0.0145855934812946	0.0145855934812946	26.2657367411135	2
815	449.08	256.88	1.019	5.10337733000795	11.1604099454365	315	0.00194474579750548	0.00194474579750548	26.267681486911	2
816	445.9	257.02	1.0186	5.10143258421045	11.162354691234	316	-0.0165303392788001	0.0165303392788001	26.2842118261898	2
817	447.3	257.46	1.022	5.11796292348925	11.1458243519552	317	-0.00680661029127094	0.00680661029127094	26.2910184364811	2
818	445.41	257.56	1.0234	5.12476953378052	11.1390177416639	318	0.00437567804438821	0.00437567804438821	26.2953941145255	2
819	446.93	259.58	1.0225	5.12039385573613	11.1433934197083	319	0.00243093224688273	0.00243093224688273	26.2978250467724	2
820	456.06	255.52	1.022	5.11796292348925	11.1458243519552	320	0.0072927967406482	0.0072927967406482	26.305117843513	2
821	455.98	256.73	1.0205	5.1106701267486	11.1531171486958	321	0	0	26.305117843513	2
822	452.87	256.32	1.0205	5.1106701267486	11.1531171486958	322	-0.0116684747850364	0.0116684747850364	26.316786318298	2
823	455.51	248.9	1.0229	5.12233860153363	11.1414486739108	323	-0.00486186449376547	0.00486186449376547	26.3216481827918	2
824	454.7	242.8	1.0239	5.1272004660274	11.136586809417	324	0.00243093224688273	0.00243093224688273	26.3240791150387	2
825	457.07	245.65	1.0234	5.12476953378052	11.1390177416639	325	0.00923754253815368	0.00923754253815368	26.3333166575768	2
826	456.79	254.94	1.0215	5.11553199124236	11.1482552842021	326	0	0	26.3333166575768	2
827	450.97	252.38	1.0215	5.11553199124236	11.1482552842021	327	-0.00923754253815368	0.00923754253815368	26.342554200115	2
828	452.24	266.64	1.0234	5.12476953378052	11.1390177416639	328	0.0213922037725656	0.0213922037725656	26.3639464038876	2
829	448.21	259.62	1.019	5.10337733000795	11.1604099454365	329	-0.00972372898752916	0.00972372898752916	26.3736701328751	2
830	439.71	263.8	1.021	5.11310105899548	11.150686216449	330	-0.0072927967406482	0.0072927967406482	26.3809629296157	2
831	440.31	263.63	1.0225	5.12039385573613	11.1433934197083	331	0.0121546612344119	0.0121546612344119	26.3931175908502	2
832	436.68	266.05	1.02	5.10823919450172	11.1555480809427	332	0.00680661029127094	0.00680661029127094	26.3999242011414	2
833	435.79	272.69	1.0186	5.10143258421045	11.162354691234	333	-0.0092375425381519	0.0092375425381519	26.4091617436796	2
834	426.02	276.75	1.0205	5.1106701267486	11.1531171486958	334	0.00243093224688096	0.00243093224688096	26.4115926759265	2
835	432.03	267.89	1.02	5.10823919450172	11.1555480809427	335	-0.0121546612344119	0.0121546612344119	26.4237473371609	2
836	440.61	276.28	1.0225	5.12039385573613	11.1433934197083	336	-0.0447291533426331	0.0447291533426331	26.4684764905035	2
837	434.91	274.73	1.0317	5.16512300907876	11.0986642663657	337	0.0709832216089623	0.0709832216089623	26.5394597121125	2
838	435.09	269.8	1.0171	5.0941397874698	11.1696474879746	338	-0.0092375425381519	0.0092375425381519	26.5486972546506	2
839	433.92	268.84	1.019	5.10337733000795	11.1604099454365	339	-0.0121546612344119	0.0121546612344119	26.560851915885	2
840	437.82	260.01	1.0215	5.11553199124236	11.1482552842021	340	-0.00486186449376547	0.00486186449376547	26.5657137803788	2
841	445.94	261.14	1.0225	5.12039385573613	11.1433934197083	341	0.0145855934812928	0.0145855934812928	26.5802993738601	2
842	443.08	269.83	1.0195	5.10580826225484	11.1579790131896	342	-0.0452153397920085	0.0452153397920085	26.6255147136521	2
843	460.77	273.99	1.0288	5.15102360204684	11.1127636733976	343	0.0403534752982466	0.0403534752982466	26.6658681889503	2
844	453.61	273.18	1.0205	5.1106701267486	11.1531171486958	344	-0.00972372898753093	0.00972372898753093	26.6755919179379	2
845	461.26	277.36	1.0225	5.12039385573613	11.1433934197083	345	0.00972372898753093	0.00972372898753093	26.6853156469254	2
846	446.03	275.96	1.0205	5.1106701267486	11.1531171486958	346	0.00729279674064642	0.00729279674064642	26.6926084436661	2
847	442.75	277.12	1.019	5.10337733000795	11.1604099454365	347	-0.047646272038893	0.047646272038893	26.7402547157049	2
848	442.88	274.06	1.0288	5.15102360204684	11.1127636733976	348	0.0495910178363985	0.0495910178363985	26.7898457335413	2
849	459.33	273.4	1.0186	5.10143258421045	11.162354691234	349	-0.00680661029127094	0.00680661029127094	26.7966523438326	2
850	458.37	267.64	1.02	5.10823919450172	11.1555480809427	350	-0.0121546612344119	0.0121546612344119	26.808807005067	2
851	459.28	267.94	1.0225	5.12039385573613	11.1433934197083	351	0.00243093224688273	0.00243093224688273	26.8112379373139	2
852	459.48	247	1.022	5.11796292348925	11.1458243519552	352	-0.0116684747850346	0.0116684747850346	26.8229064120989	2
853	454.64	240.65	1.0244	5.12963139827428	11.1341558771702	353	0.0189612715256828	0.0189612715256828	26.8418676836246	2
854	452.63	235.08	1.0205	5.1106701267486	11.1531171486958	354	-0.0262540682663293	0.0262540682663293	26.868121751891	2
855	462.42	232.47	1.0259	5.13692419501493	11.1268630804295	355	0.0427844075451276	0.0427844075451276	26.9109061594361	2
856	470.79	231.04	1.0171	5.0941397874698	11.1696474879746	356	-0.0189612715256811	0.0189612715256811	26.9298674309618	2
857	486.56	232.18	1.021	5.11310105899548	11.150686216449	357	-0.00243093224688273	0.00243093224688273	26.9322983632086	2
858	485.36	237	1.0215	5.11553199124236	11.1482552842021	358	-0.00243093224688273	0.00243093224688273	26.9347292954555	2
859	486.46	238.11	1.022	5.11796292348925	11.1458243519552	359	0.00486186449376547	0.00486186449376547	26.9395911599493	2
860	490.44	243.38	1.021	5.11310105899548	11.150686216449	360	-0.00243093224688273	0.00243093224688273	26.9420220921962	2
861	488.41	246.02	1.0215	5.11553199124236	11.1482552842021	361	0.00729279674064642	0.00729279674064642	26.9493148889368	2
862	494.47	249.09	1.02	5.10823919450172	11.1555480809427	362	0.00486186449376547	0.00486186449376547	26.9541767534306	2
863	474.83	256.82	1.019	5.10337733000795	11.1604099454365	363	-0.0170165257281774	0.0170165257281774	26.9711932791588	2
864	468.92	254.01	1.0225	5.12039385573613	11.1433934197083	364	0.00243093224688273	0.00243093224688273	26.9736242114056	2
865	477.96	252.51	1.022	5.11796292348925	11.1458243519552	365	0.0121546612344101	0.0121546612344101	26.9857788726401	2
866	474.58	250.95	1.0195	5.10580826225484	11.1579790131896	366	0	0	26.9857788726401	2
867	465.29	257.3	1.0195	5.10580826225484	11.1579790131896	367	-0.00729279674064465	0.00729279674064465	26.9930716693807	2
868	461.76	265.5	1.021	5.11310105899548	11.150686216449	368	0	0	26.9930716693807	2
869	464.57	275.51	1.021	5.11310105899548	11.150686216449	369	-0.00243093224688273	0.00243093224688273	26.9955026016276	2
870	462.01	279.64	1.0215	5.11553199124236	11.1482552842021	370	0.00243093224688273	0.00243093224688273	26.9979335338745	2
871	469.44	264.03	1.021	5.11310105899548	11.150686216449	371	0.00972372898752916	0.00972372898752916	27.007657262862	2
872	484.6	267.64	1.019	5.10337733000795	11.1604099454365	372	-0.0262540682663293	0.0262540682663293	27.0339113311283	2
873	486.62	263.56	1.0244	5.12963139827428	11.1341558771702	373	0.0165303392788001	0.0165303392788001	27.0504416704071	2
874	479.41	258.62	1.021	5.11310105899548	11.150686216449	374	0.00243093224688273	0.00243093224688273	27.052872602654	2
875	472.71	267.73	1.0205	5.1106701267486	11.1531171486958	375	0	0	27.052872602654	2
876	467.64	272.87	1.0205	5.1106701267486	11.1531171486958	376	-0.0072927967406482	0.0072927967406482	27.0601653993947	2
877	489.33	260.75	1.022	5.11796292348925	11.1458243519552	377	0.00972372898752916	0.00972372898752916	27.0698891283822	2
878	490.74	249.2	1.02	5.10823919450172	11.1555480809427	378	-0.00486186449376369	0.00486186449376369	27.074750992876	2
879	485.44	251.55	1.021	5.11310105899548	11.150686216449	379	-0.00243093224688273	0.00243093224688273	27.0771819251228	2
880	486.55	269.63	1.0215	5.11553199124236	11.1482552842021	380	-0.00923754253815368	0.00923754253815368	27.086419467661	2
881	493.63	271.57	1.0234	5.12476953378052	11.1390177416639	381	0.0140994070319191	0.0140994070319191	27.1005188746929	2
882	494.36	268.71	1.0205	5.1106701267486	11.1531171486958	382	-0.00243093224688273	0.00243093224688273	27.1029498069398	2
883	492.52	277.21	1.021	5.11310105899548	11.150686216449	383	0.00243093224688273	0.00243093224688273	27.1053807391867	2
884	483.33	274.71	1.0205	5.1106701267486	11.1531171486958	384	-0.00486186449376547	0.00486186449376547	27.1102426036804	2
885	477.76	274.78	1.0215	5.11553199124236	11.1482552842021	385	0.00243093224688273	0.00243093224688273	27.1126735359273	2
886	478.25	279.73	1.021	5.11310105899548	11.150686216449	386	0.00486186449376369	0.00486186449376369	27.1175354004211	2
887	480.22	275.68	1.02	5.10823919450172	11.1555480809427	387	-0.0121546612344119	0.0121546612344119	27.1296900616555	2
888	466.67	277.88	1.0225	5.12039385573613	11.1433934197083	388	-0.00437567804438821	0.00437567804438821	27.1340657396999	2
889	473.4	275.05	1.0234	5.12476953378052	11.1390177416639	389	0.0140994070319191	0.0140994070319191	27.1481651467318	2
890	466.88	279.52	1.0205	5.1106701267486	11.1531171486958	390	-0.0140994070319191	0.0140994070319191	27.1622645537637	2
891	458.11	266.68	1.0234	5.12476953378052	11.1390177416639	391	-0.0145855934812928	0.0145855934812928	27.176850147245	2
892	449.9	275.3	1.0264	5.13935512726181	11.1244321481826	392	0.028685000513212	0.028685000513212	27.2055351477582	2
893	443.5	276.95	1.0205	5.1106701267486	11.1531171486958	393	0.00243093224688096	0.00243093224688096	27.2079660800051	2
894	429.95	275.38	1.02	5.10823919450172	11.1555480809427	394	-0.00243093224688096	0.00243093224688096	27.210397012252	2
895	419.53	263.29	1.0205	5.1106701267486	11.1531171486958	395	-0.384573481456776	0.384573481456776	27.5949704937088	2
896	392.67	277.84	1.0996	5.49524360820537	10.7685436672391	396	0.00486186449376547	0.00486186449376547	27.5998323582025	2
897	391.99	278.19	1.0986	5.49038174371161	10.7734055317328	397	0.161413901192983	0.161413901192983	27.7612462593955	2
898	399.19	275.63	1.0654	5.32896784251863	10.9348194329258	398	-0.130784154882267	0.130784154882267	27.8920304142778	2
899	390.71	275.16	1.0923	5.45975199740089	10.8040352780435	399	-0.0520219500832795	0.0520219500832795	27.9440523643611	2
900	394.57	267.64	1.103	5.51177394748417	10.7520133279603	400	0.173082375978018	0.173082375978018	28.1171347403391	2
901	403.72	259.71	1.0674	5.33869157150616	10.9250957039383	401	0.0807069505964915	0.0807069505964915	28.1978416909356	2
902	408.94	260.29	1.0508	5.25798462090966	11.0058026545348	402	-0.0495910178363985	0.0495910178363985	28.247432708772	2
903	414.26	251.9	1.061	5.30757563874606	10.9562116366984	403	0.0330606785575984	0.0330606785575984	28.2804933873296	2
904	414.91	255.34	1.0542	5.27451496018846	10.989272315256	404	0.185237037212429	0.185237037212429	28.465730424542	2
905	408.74	252.6	1.0161	5.08927792297604	11.1745093524684	405	-0.190098901706193	0.190098901706193	28.6558293262482	2
906	415.34	261.44	1.0552	5.27937682468223	10.9844104507622	406	0.00729279674064642	0.00729279674064642	28.6631221229888	2
907	426.86	274.41	1.0537	5.27208402794158	10.9917032475029	407	0.163844833439864	0.163844833439864	28.8269669564287	2
908	426.77	266.3	1.02	5.10823919450172	11.1555480809427	408	-0.00243093224688096	0.00243093224688096	28.8293978886756	2
909	417.08	268.67	1.0205	5.1106701267486	11.1531171486958	409	-0.0593147468239295	0.0593147468239295	28.8887126354995	2
910	405.83	267.37	1.0327	5.16998487357253	11.0938024018719	410	-0.360750345437328	0.360750345437328	29.2494629809368	2
911	391.14	266.68	1.1069	5.53073521900985	10.7330520564346	411	0.0495910178363985	0.0495910178363985	29.2990539987732	2
912	383.29	272.03	1.0967	5.48114420117346	10.782643074271	412	-0.137590765173535	0.137590765173535	29.4366447639468	2
913	374.94	275.85	1.125	5.61873496634699	10.6450523090974	413	0.0427844075451276	0.0427844075451276	29.4794291714919	2
914	377.31	265.89	1.1162	5.57595055880186	10.6878367166426	414	0.00729279674064642	0.00729279674064642	29.4867219682325	2
915	371.02	247.31	1.1147	5.56865776206122	10.6951295133832	415	-0.263513055562038	0.263513055562038	29.7502350237946	2
916	357.38	260.16	1.1689	5.83217081762326	10.4316164578212	416	-0.280529581290212	0.280529581290212	30.0307646050848	2
917	361.54	262.65	1.2266	6.11270039891347	10.151086876531	417	0.1093919511097	0.1093919511097	30.1401565561945	2
918	363.78	269.17	1.2041	6.00330844780377	10.2604788276407	418	0.144883561914185	0.144883561914185	30.2850401181087	2
919	374.18	272.3	1.1743	5.85842488588958	10.4053623895548	419	0.384573481456773	0.384573481456773	30.6696135995655	2
920	390.23	277.85	1.0952	5.47385140443281	10.7899358710116	420	-0.228021444757555	0.228021444757555	30.897635044323	2
921	373.53	275.09	1.1421	5.70187284919037	10.5619144262541	421	-0.242120851789473	0.242120851789473	31.1397558961125	2
922	339.31	273.41	1.1919	5.94399370097984	10.3197935744646	422	0.128353222635383	0.128353222635383	31.2681091187479	2
923	335.36	274.66	1.1655	5.81564047834446	10.4481467971	423	0.0165303392787983	0.0165303392787983	31.2846394580267	2
924	332.85	271.62	1.1621	5.79911013906566	10.4646771363788	424	-0.415689414216867	0.415689414216867	31.7003288722435	2
925	324.47	255.32	1.2476	6.21479955328252	10.0489877221619	425	0.11668474785035	0.11668474785035	31.8170136200939	2
926	327.18	256.96	1.2236	6.09811480543218	10.1656724700123	426	-0.0831378828433742	0.0831378828433742	31.9001515029373	2
927	321.33	257.24	1.2407	6.18125268827555	10.0825345871689	427	-0.289767123828366	0.289767123828366	32.1899186267656	2
928	323.08	262.84	1.3003	6.47101981210391	9.79276746334052	428	0.396241956241809	0.396241956241809	32.5861605830074	2
929	330.58	261.08	1.2188	6.07477785586211	10.1890094195823	429	0.0739003403052205	0.0739003403052205	32.6600609233126	2
930	348.17	274.92	1.2036	6.00087751555689	10.2629097598875	430	-0.00729279674064642	0.00729279674064642	32.6673537200533	2
931	341.66	264.61	1.2051	6.00817031229753	10.2556169631469	431	0.201767376491228	0.201767376491228	32.8691210965445	2
932	340.11	268.54	1.1636	5.8064029358063	10.4573843396381	432	-0.106474832413443	0.106474832413443	32.975595928958	2
933	335.65	260.27	1.1855	5.91287776821975	10.3509095072247	433	-0.123491358141619	0.123491358141619	33.0990872870996	2
934	341.08	274.61	1.2109	6.03636912636137	10.2274181490831	434	0.102099154369055	0.102099154369055	33.2011864414686	2
935	337.92	271.73	1.1899	5.93426997199231	10.3295173034521	435	-0.619887722954978	0.619887722954978	33.8210741644236	2
936	323.93	275.8	1.3174	6.55415769494729	9.70962958049714	436	0.187667969459312	0.187667969459312	34.0087421338829	2
937	316.39	263.93	1.2788	6.36648972548798	9.89729754995646	437	-0.0972372898752916	0.0972372898752916	34.1059794237582	2
938	318.53	261.77	1.2988	6.46372701536327	9.80006026008116	438	0.640793740278166	0.640793740278166	34.7467731640364	2
939	334.37	270.76	1.167	5.8229332750851	10.4408540003593	439	-0.462849499806385	0.462849499806385	35.2096226638428	2
940	327.69	270.21	1.2622	6.28578277489149	9.97800450055295	440	0.185237037212429	0.185237037212429	35.3948597010552	2
941	329.15	261.28	1.2241	6.10054573767906	10.1632415377654	441	-0.0238231360194465	0.0238231360194465	35.4186828370747	2
942	327.92	260.43	1.229	6.1243688736985	10.1394184017459	442	-0.0311159327600929	0.0311159327600929	35.4497987698347	2
943	326.25	260.63	1.2354	6.1554848064586	10.1083024689858	443	-0.310673141151552	0.310673141151552	35.7604719109863	2
944	317.57	267.76	1.2993	6.46615794761015	9.79762932783428	444	0.243336317912913	0.243336317912913	36.0038082288992	2
945	323.72	256.73	0.14063	0.832861414620002	10.0409656457472	445	0.243336317912915	0.243336317912915	36.2471445468121	2
946	337.47	254.47	1.1992	5.97948531178432	10.2843019636601	446	0.0617456790708086	0.0617456790708086	36.3088902258829	2
947	338.61	266.36	1.1865	5.91773963271351	10.3460476427309	447	-0.0335468650069739	0.0335468650069739	36.3424370908899	2
948	353.08	271.4	1.1934	5.95128649772049	10.3125007777239	448	0.078762204798986	0.078762204798986	36.4211992956889	2
949	361.14	271.82	1.1772	5.8725242929215	10.3912629825229	449	0.121060425894736	0.121060425894736	36.5422597215836	2
950	365.7	279.58	1.1523	5.75146386702677	10.5123234084177	450	-0.0763312725521033	0.0763312725521033	36.6185909941357	2
951	367.95	275.94	1.168	5.82779513957887	10.4359921358656	451	-0.0116684747850364	0.0116684747850364	36.6302594689208	2
952	362.56	273.98	1.1704	5.8394636143639	10.4243236610805	452	-0.0165303392787983	0.0165303392787983	36.6467898081996	2
953	356.02	269.1	1.1738	5.8559939536427	10.4077933218017	453	0.284905259334602	0.284905259334602	36.9316950675342	2
954	383.86	257.63	1.1152	5.5710886943081	10.6926985811363	454	-0.0335468650069757	0.0335468650069757	36.9652419325411	2
955	383.64	258.82	1.1221	5.60463555931508	10.6591517161294	455	-0.0593147468239277	0.0593147468239277	37.0245566793651	2
956	377.95	258.17	1.1343	5.663950306139	10.5998369693054	456	-0.405965685229337	0.405965685229337	37.4305223645944	2
957	362.17	263.52	1.2178	6.06991599136834	10.1938712840761	457	0.201767376491228	0.201767376491228	37.6322897410856	2
958	355.91	260.11	1.1763	5.86814861487711	10.3956386605673	458	0.32768966687973	0.32768966687973	37.9599794079654	2
959	386.01	257.07	1.1089	5.54045894799738	10.723328327447	459	-0.0782760183496087	0.0782760183496087	38.038255426315	2
960	385.49	261.46	1.125	5.61873496634699	10.6450523090974	460	-0.047646272038893	0.047646272038893	38.0859016983539	2
961	377.81	268.23	1.1348	5.66638123838589	10.5974060370585	461	-0.0427844075451276	0.0427844075451276	38.128686105899	2
962	382.58	265.6	1.1436	5.70916564593101	10.5546216295134	462	0.168706697933629	0.168706697933629	38.2973928038326	2
963	376.5	262.93	1.1089	5.54045894799738	10.723328327447	463	-0.268374920055802	0.268374920055802	38.5657677238884	2
964	369.18	276	1.1641	5.80883386805319	10.4549534073912	464	-0.00680661029127094	0.00680661029127094	38.5725743341797	2
965	360.76	267.51	1.1655	5.81564047834446	10.4481467971	465	-0.106961018862819	0.106961018862819	38.6795353530425	2
966	361.23	251.44	1.1875	5.92260149720728	10.3411857782372	466	-0.0593147468239295	0.0593147468239295	38.7388500998664	2
967	366.56	251.71	1.1997	5.9819162440312	10.2818710314132	467	0.225590512510674	0.225590512510674	38.9644406123771	2
968	366.31	254.45	1.1533	5.75632573152053	10.5074615439239	468	-0.0996682221221725	0.0996682221221725	39.0641088344993	2
969	362.84	254.21	1.1738	5.8559939536427	10.4077933218017	469	0.144883561914185	0.144883561914185	39.2089923964135	2
970	356.53	265.61	1.144	5.71111039172852	10.5526768837159	470	-0.109391951109703	0.109391951109703	39.3183843475232	2
971	359.11	259.75	1.1665	5.82050234283822	10.4432849326062	471	-0.0403534752982466	0.0403534752982466	39.3587378228214	2
972	362.21	265.29	1.1748	5.86085581813647	10.402931457308	472	0.054452882330164	0.054452882330164	39.4131907051516	2
973	359.86	257.95	1.1636	5.8064029358063	10.4573843396381	473	-0.0807069505964897	0.0807069505964897	39.4938976557481	2
974	364.67	259.15	1.1802	5.88710988640279	10.3766773890416	474	0.102099154369053	0.102099154369053	39.5959968101171	2
975	351.69	233.58	1.1592	5.78501073203374	10.4787765434107	475	-0.00243093224688096	0.00243093224688096	39.598427742364	2
976	351.17	246.23	1.1597	5.78744166428062	10.4763456111638	476	-0.189612715256818	0.189612715256818	39.7880404576208	2
977	350.35	237.18	1.1987	5.97705437953744	10.286732895907	477	-0.104530086615938	0.104530086615938	39.8925705442368	2
978	345.55	232.98	1.2202	6.08158446615338	10.1822028092911	478	0.173082375978018	0.173082375978018	40.0656529202148	2
979	347.78	231.07	1.1846	5.90850209017536	10.3552851852691	479	-0.187181783009935	0.187181783009935	40.2528347032247	2
980	332.02	231.64	1.2231	6.09568387318529	10.1681034022591	480	0.130297968432892	0.130297968432892	40.3831326716576	2
981	346.73	237.4	1.1963	5.9653859047524	10.298401370692	481	0.0782760183496087	0.0782760183496087	40.4614086900072	2
982	333.66	246.43	1.1802	5.88710988640279	10.3766773890416	482	0.0452153397920085	0.0452153397920085	40.5066240297992	2
983	332.73	248	1.1709	5.84189454661078	10.4218927288336	483	-0.330120599126611	0.330120599126611	40.8367446289258	2
984	340.21	235.43	1.2388	6.1720151457374	10.091772129707	484	0.230452377004438	0.230452377004438	41.0671970059303	2
985	345.84	243.64	1.1914	5.94156276873296	10.3222245067115	485	-0.106961018862819	0.106961018862819	41.1741580247931	2
986	350.6	240.37	1.2134	6.04852378759578	10.2152634878487	486	0.567379586422319	0.567379586422319	41.7415376112154	2
987	357.47	241.94	1.0967	5.48114420117346	10.782643074271	487	-0.177944240471781	0.177944240471781	41.9194818516872	2
988	355.97	245.78	1.1333	5.65908844164524	10.6046988337992	488	-0.180375172718666	0.180375172718666	42.0998570244059	2
989	352.98	242.28	1.1704	5.8394636143639	10.4243236610805	489	0.0379225430513657	0.0379225430513657	42.1377795674572	2
990	358.94	235.76	1.1626	5.80154107131254	10.4622462041319	490	-0.00486186449376547	0.00486186449376547	42.142641431951	2
991	371.08	233.76	1.1636	5.8064029358063	10.4573843396381	491	0.415689414216867	0.415689414216867	42.5583308461679	2
992	370.91	230.47	1.0781	5.39071352158944	10.873073753855	492	-0.204198308738111	0.204198308738111	42.762529154906	2
993	366.97	230.78	1.1201	5.59491183032755	10.6688754451169	493	-0.0807069505964915	0.0807069505964915	42.8432361055025	2
994	363.7	231.71	1.1367	5.67561878092404	10.5881684945204	494	-0.175999494674276	0.175999494674276	43.0192356001767	2
995	354.21	237.89	1.1729	5.85161827559831	10.4121689998461	495	-0.025767881816952	0.025767881816952	43.0450034819937	2
996	347.38	250.61	1.1782	5.87738615741527	10.3864011180292	496	-0.308728395354049	0.308728395354049	43.3537318773477	2
997	338.08	251.75	1.2417	6.18611455276931	10.0776727226751	497	0.239689919542593	0.239689919542593	43.5934217968903	2
998	340.77	251.16	1.1924	5.94642463322672	10.3173626422177	498	0.316021192094693	0.316021192094693	43.909442988985	2
999	334.71	249.89	1.1274	5.63040344113203	10.6333838343124	499	-0.306297463107164	0.306297463107164	44.2157404520922	2
1000	341.33	250.27	1.1904	5.93670090423919	10.3270863712052	500	NA	NA	NA	2
1001	464.43	259.19	1.0181	5.09900165196356	11.1647856234809	1	-0.025767881816952	0.025767881816952	0.025767881816952	3
1002	457.64	253.94	1.0234	5.12476953378052	11.1390177416639	2	0.00923754253815368	0.00923754253815368	0.0350054243551057	3
1003	464.21	253.85	1.0215	5.11553199124236	11.1482552842021	3	0.00243093224688273	0.00243093224688273	0.0374363566019884	3
1004	474.74	244.21	1.021	5.11310105899548	11.150686216449	4	0.00243093224688273	0.00243093224688273	0.0398672888488711	3
1005	474.26	231.22	1.0205	5.1106701267486	11.1531171486958	5	-0.00486186449376547	0.00486186449376547	0.0447291533426366	3
1006	484.66	237.29	1.0215	5.11553199124236	11.1482552842021	6	0.00486186449376547	0.00486186449376547	0.0495910178364021	3
1007	484.47	251.05	1.0205	5.1106701267486	11.1531171486958	7	-0.00486186449376547	0.00486186449376547	0.0544528823301675	3
1008	490.1	253.03	1.0215	5.11553199124236	11.1482552842021	8	0.00243093224688273	0.00243093224688273	0.0568838145770503	3
1009	491.53	263.1	1.021	5.11310105899548	11.150686216449	9	0.0116684747850346	0.0116684747850346	0.0685522893620849	3
1010	493.35	267.06	1.0186	5.10143258421045	11.162354691234	10	-0.0306297463107157	0.0306297463107157	0.0991820356728006	3
1011	476.6	278.82	1.0249	5.13206233052116	11.1317249449233	11	0.00729279674064465	0.00729279674064465	0.106474832413445	3
1012	484.97	278.04	1.0234	5.12476953378052	11.1390177416639	12	0.0213922037725656	0.0213922037725656	0.127867036186011	3
1013	494.33	274.16	1.019	5.10337733000795	11.1604099454365	13	0.0116684747850346	0.0116684747850346	0.139535510971045	3
1014	493.08	264.16	1.0166	5.09170885522292	11.1720784202215	14	-0.00972372898752916	0.00972372898752916	0.149259239958575	3
1015	486.37	271.3	1.0186	5.10143258421045	11.162354691234	15	-0.023336949570071	0.023336949570071	0.172596189528646	3
1016	486.29	270.01	1.0234	5.12476953378052	11.1390177416639	16	0.0213922037725656	0.0213922037725656	0.193988393301211	3
1017	481.92	269.18	1.019	5.10337733000795	11.1604099454365	17	-0.00243093224688451	0.00243093224688451	0.196419325548096	3
1018	475.91	266.07	1.0195	5.10580826225484	11.1579790131896	18	-0.00729279674064465	0.00729279674064465	0.20371212228874	3
1019	478.86	268.54	1.021	5.11310105899548	11.150686216449	19	-0.0072927967406482	0.0072927967406482	0.211004919029389	3
1020	474.4	268.87	1.0225	5.12039385573613	11.1433934197083	20	0.0072927967406482	0.0072927967406482	0.218297715770037	3
1021	478.12	253.78	1.021	5.11310105899548	11.150686216449	21	-0.00243093224688273	0.00243093224688273	0.220728648016919	3
1022	482	256.33	1.0215	5.11553199124236	11.1482552842021	22	0.00972372898752738	0.00972372898752738	0.230452377004447	3
1023	477.5	243.04	1.0195	5.10580826225484	11.1579790131896	23	-0.0213922037725638	0.0213922037725638	0.251844580777011	3
1024	475.79	231.94	1.0239	5.1272004660274	11.136586809417	24	0.0165303392788019	0.0165303392788019	0.268374920055813	3
1025	479.98	230.06	1.0205	5.1106701267486	11.1531171486958	25	0	0	0.268374920055813	3
1026	472.88	233.14	1.0205	5.1106701267486	11.1531171486958	26	-0.0116684747850364	0.0116684747850364	0.280043394840849	3
1027	492.54	248.91	1.0229	5.12233860153363	11.1414486739108	27	0.00923754253815368	0.00923754253815368	0.289280937379003	3
1028	480.36	247.43	1.021	5.11310105899548	11.150686216449	28	0.0140994070319156	0.0140994070319156	0.303380344410918	3
1029	493.22	245.21	1.0181	5.09900165196356	11.1647856234809	29	-0.0165303392787983	0.0165303392787983	0.319910683689717	3
1030	492.1	234.87	1.0215	5.11553199124236	11.1482552842021	30	-0.00486186449376547	0.00486186449376547	0.324772548183482	3
1031	469.17	234.94	1.0225	5.12039385573613	11.1433934197083	31	0.00486186449376547	0.00486186449376547	0.329634412677247	3
1032	461.62	232.12	1.0215	5.11553199124236	11.1482552842021	32	0.0238231360194465	0.0238231360194465	0.353457548696694	3
1033	450.71	230.61	1.0166	5.09170885522292	11.1720784202215	33	-0.0238231360194465	0.0238231360194465	0.377280684716141	3
1034	453.89	240.6	1.0215	5.11553199124236	11.1482552842021	34	0.00243093224688273	0.00243093224688273	0.379711616963023	3
1035	445.73	236.14	1.021	5.11310105899548	11.150686216449	35	-0.00243093224688273	0.00243093224688273	0.382142549209906	3
1036	427.52	234.53	1.0215	5.11553199124236	11.1482552842021	36	0.0121546612344119	0.0121546612344119	0.394297210444318	3
1037	445.94	251.42	1.019	5.10337733000795	11.1604099454365	37	-0.0238231360194483	0.0238231360194483	0.418120346463766	3
1038	444.84	252.32	1.0239	5.1272004660274	11.136586809417	38	0.0116684747850364	0.0116684747850364	0.429788821248803	3
1039	438.07	234.37	1.0215	5.11553199124236	11.1482552842021	39	-0.00243093224688273	0.00243093224688273	0.432219753495685	3
1040	445.27	231.88	1.022	5.11796292348925	11.1458243519552	40	0.0145855934812946	0.0145855934812946	0.44680534697698	3
1041	448.41	244.95	1.019	5.10337733000795	11.1604099454365	41	-0.0262540682663293	0.0262540682663293	0.473059415243309	3
1042	449.85	245.87	1.0244	5.12963139827428	11.1341558771702	42	-0.00729279674064642	0.00729279674064642	0.480352211983956	3
1043	446.65	239.23	1.0259	5.13692419501493	11.1268630804295	43	0.0213922037725638	0.0213922037725638	0.501744415756519	3
1044	443.9	234.86	1.0215	5.11553199124236	11.1482552842021	44	0.0140994070319174	0.0140994070319174	0.515843822788437	3
1045	450.9	258.33	1.0186	5.10143258421045	11.162354691234	45	-0.00194474579750548	0.00194474579750548	0.517788568585942	3
1046	478.74	274.3	1.019	5.10337733000795	11.1604099454365	46	-0.00729279674064642	0.00729279674064642	0.525081365326589	3
1047	475.33	266.19	1.0205	5.1106701267486	11.1531171486958	47	0.00729279674064642	0.00729279674064642	0.532374162067235	3
1048	475.57	279.22	1.019	5.10337733000795	11.1604099454365	48	-0.0121546612344119	0.0121546612344119	0.544528823301647	3
1049	485.79	276.89	1.0215	5.11553199124236	11.1482552842021	49	-0.00243093224688273	0.00243093224688273	0.54695975554853	3
1050	481.22	277	1.022	5.11796292348925	11.1458243519552	50	-0.00243093224688273	0.00243093224688273	0.549390687795412	3
1051	480.46	278.96	1.0225	5.12039385573613	11.1433934197083	51	0	0	0.549390687795412	3
1052	487.02	278.49	1.0225	5.12039385573613	11.1433934197083	52	0.00486186449376547	0.00486186449376547	0.554252552289178	3
1053	476.54	267.48	1.0215	5.11553199124236	11.1482552842021	53	0.00972372898752738	0.00972372898752738	0.563976281276705	3
1054	481.67	260.84	1.0195	5.10580826225484	11.1579790131896	54	-0.0121546612344101	0.0121546612344101	0.576130942511115	3
1055	488.45	260.46	1.022	5.11796292348925	11.1458243519552	55	0.0072927967406482	0.0072927967406482	0.583423739251764	3
1056	492.28	254.8	1.0205	5.1106701267486	11.1531171486958	56	0.00243093224688096	0.00243093224688096	0.585854671498645	3
1057	488.25	259.12	1.02	5.10823919450172	11.1555480809427	57	-0.00486186449376369	0.00486186449376369	0.590716535992408	3
1058	476.51	260.61	1.021	5.11310105899548	11.150686216449	58	-0.00486186449376547	0.00486186449376547	0.595578400486174	3
1059	467.82	257.47	1.022	5.11796292348925	11.1458243519552	59	-0.0116684747850346	0.0116684747850346	0.607246875271208	3
1060	473.03	249.41	1.0244	5.12963139827428	11.1341558771702	60	0.0165303392788001	0.0165303392788001	0.623777214550008	3
1061	479	233.73	1.021	5.11310105899548	11.150686216449	61	0	0	0.623777214550008	3
1062	484.01	238.11	1.021	5.11310105899548	11.150686216449	62	-0.00923754253815368	0.00923754253815368	0.633014757088162	3
1063	474.61	235.57	1.0229	5.12233860153363	11.1414486739108	63	0.025767881816952	0.025767881816952	0.658782638905114	3
1064	477.74	235.37	1.0176	5.09657071971668	11.1672165557277	64	0.0072927967406482	0.0072927967406482	0.666075435645762	3
1065	477.98	230.48	1.0161	5.08927792297604	11.1745093524684	65	-0.00243093224688273	0.00243093224688273	0.668506367892645	3
1066	469.88	230.75	1.0166	5.09170885522292	11.1720784202215	66	-0.0140994070319191	0.0140994070319191	0.682605774924564	3
1067	479.97	241.97	1.0195	5.10580826225484	11.1579790131896	67	-0.0427844075451276	0.0427844075451276	0.725390182469692	3
1068	488.26	252.4	1.0283	5.14859266979996	11.1151946056445	68	0.0189612715256828	0.0189612715256828	0.744351453995375	3
1069	490.84	256.53	1.0244	5.12963139827428	11.1341558771702	69	0.0140994070319174	0.0140994070319174	0.758450861027292	3
1070	494.7	238.03	1.0215	5.11553199124236	11.1482552842021	70	0	0	0.758450861027292	3
1071	483.23	249.45	1.0215	5.11553199124236	11.1482552842021	71	0.0311159327600929	0.0311159327600929	0.789566793787385	3
1072	483.84	253.52	1.0151	5.08441605848227	11.1793712169622	72	-0.0238231360194465	0.0238231360194465	0.813389929806831	3
1073	473.14	255.3	1.02	5.10823919450172	11.1555480809427	73	0.00486186449376547	0.00486186449376547	0.818251794300597	3
1074	474.69	256.95	1.019	5.10337733000795	11.1604099454365	74	-0.0189612715256828	0.0189612715256828	0.83721306582628	3
1075	479.48	254.95	1.0229	5.12233860153363	11.1414486739108	75	-0.0121546612344119	0.0121546612344119	0.849367727060692	3
1076	465.96	252.06	1.0254	5.13449326276805	11.1292940126764	76	0.0213922037725656	0.0213922037725656	0.870759930833257	3
1077	472.29	239.71	1.021	5.11310105899548	11.150686216449	77	0	0	0.870759930833257	3
1078	465.26	233.16	1.021	5.11310105899548	11.150686216449	78	-0.0072927967406482	0.0072927967406482	0.878052727573905	3
1079	462.33	241.4	1.0225	5.12039385573613	11.1433934197083	79	0.0145855934812928	0.0145855934812928	0.892638321055198	3
1080	466.24	248.81	1.0195	5.10580826225484	11.1579790131896	80	-0.0165303392787983	0.0165303392787983	0.909168660333997	3
1081	479.45	252.65	1.0229	5.12233860153363	11.1414486739108	81	0.0189612715256828	0.0189612715256828	0.928129931859679	3
1082	482.88	239.29	1.019	5.10337733000795	11.1604099454365	82	-0.00729279674064642	0.00729279674064642	0.935422728600326	3
1083	476.61	236.29	1.0205	5.1106701267486	11.1531171486958	83	0.0140994070319156	0.0140994070319156	0.949522135632241	3
1084	467.9	247.34	1.0176	5.09657071971668	11.1672165557277	84	-0.0165303392787983	0.0165303392787983	0.96605247491104	3
1085	480.6	247.91	1.021	5.11310105899548	11.150686216449	85	-0.00486186449376547	0.00486186449376547	0.970914339404805	3
1086	475.14	255.91	1.022	5.11796292348925	11.1458243519552	86	0.00243093224688273	0.00243093224688273	0.973345271651688	3
1087	483.21	230.25	1.0215	5.11553199124236	11.1482552842021	87	0	0	0.973345271651688	3
1088	474.54	239.82	1.0215	5.11553199124236	11.1482552842021	88	0.0189612715256811	0.0189612715256811	0.992306543177369	3
1089	476.6	241.14	1.0176	5.09657071971668	11.1672165557277	89	-0.0281988140638347	0.0281988140638347	1.0205053572412	3
1090	455.6	241.2	1.0234	5.12476953378052	11.1390177416639	90	0.0189612715256811	0.0189612715256811	1.03946662876688	3
1091	455.95	243.29	1.0195	5.10580826225484	11.1579790131896	91	0.00437567804438999	0.00437567804438999	1.04384230681127	3
1092	459.42	244.82	1.0186	5.10143258421045	11.162354691234	92	-0.00437567804438999	0.00437567804438999	1.04821798485566	3
1093	457.98	254.35	1.0195	5.10580826225484	11.1579790131896	93	-0.00972372898752738	0.00972372898752738	1.05794171384319	3
1094	452.37	256.9	1.0215	5.11553199124236	11.1482552842021	94	0.00972372898752738	0.00972372898752738	1.06766544283072	3
1095	452.62	276.65	1.0195	5.10580826225484	11.1579790131896	95	0	0	1.06766544283072	3
1096	451.82	274.79	1.0195	5.10580826225484	11.1579790131896	96	-0.0238231360194447	0.0238231360194447	1.09148857885016	3
1097	447.84	272.35	1.0244	5.12963139827428	11.1341558771702	97	0.00486186449376369	0.00486186449376369	1.09635044334393	3
1098	458.22	270.03	1.0234	5.12476953378052	11.1390177416639	98	0.00923754253815368	0.00923754253815368	1.10558798588208	3
1099	450.78	264.79	1.0215	5.11553199124236	11.1482552842021	99	0.00243093224688273	0.00243093224688273	1.10801891812896	3
1100	456.24	267.17	1.021	5.11310105899548	11.150686216449	100	0.0116684747850346	0.0116684747850346	1.119687392914	3
1101	463.22	276.56	1.0186	5.10143258421045	11.162354691234	101	-0.00194474579750548	0.00194474579750548	1.1216321387115	3
1102	464.32	278.01	1.019	5.10337733000795	11.1604099454365	102	-0.0121546612344119	0.0121546612344119	1.13378679994592	3
1103	465.5	279.56	1.0215	5.11553199124236	11.1482552842021	103	-0.0213922037725638	0.0213922037725638	1.15517900371848	3
1104	454.21	275.46	1.0259	5.13692419501493	11.1268630804295	104	0.047646272038893	0.047646272038893	1.20282527575737	3
1105	448.88	276.08	1.0161	5.08927792297604	11.1745093524684	105	-0.0262540682663293	0.0262540682663293	1.2290793440237	3
1106	458.45	269.86	1.0215	5.11553199124236	11.1482552842021	106	-0.00680661029127094	0.00680661029127094	1.23588595431497	3
1107	444.43	277.56	1.0229	5.12233860153363	11.1414486739108	107	0.0116684747850364	0.0116684747850364	1.24755442910001	3
1108	444.75	272.96	1.0205	5.1106701267486	11.1531171486958	108	0.00243093224688096	0.00243093224688096	1.24998536134689	3
1109	443.63	272.09	1.02	5.10823919450172	11.1555480809427	109	-0.0165303392788001	0.0165303392788001	1.26651570062569	3
1110	443.18	277.39	1.0234	5.12476953378052	11.1390177416639	110	0.00680661029127094	0.00680661029127094	1.27332231091696	3
1111	423.96	277.23	1.022	5.11796292348925	11.1458243519552	111	0.00243093224688273	0.00243093224688273	1.27575324316384	3
1112	431.61	274.83	1.0215	5.11553199124236	11.1482552842021	112	-0.0807069505964915	0.0807069505964915	1.35646019376034	3
1113	425.31	270.22	1.0381	5.19623894183886	11.0675483336056	113	-0.121060425894736	0.121060425894736	1.47752061965507	3
1114	416.2	271.04	1.063	5.31729936773359	10.9464879077108	114	-0.0617456790708104	0.0617456790708104	1.53926629872588	3
1115	406.21	275.66	1.0757	5.3790450468044	10.88474222864	115	-0.263513055562036	0.263513055562036	1.80277935428792	3
1116	393.22	279.25	1.1299	5.64255810236644	10.621229173078	116	0.0666075435645741	0.0666075435645741	1.86938689785249	3
1117	394.79	268.23	1.1162	5.57595055880186	10.6878367166426	117	-0.0807069505964932	0.0807069505964932	1.95009384844899	3
1118	385.61	271.37	1.1328	5.65665750939836	10.6071297660461	118	-0.156552036699217	0.156552036699217	2.1066458851482	3
1119	372.07	259.76	1.165	5.81320954609757	10.4505777293469	119	-0.119115680097231	0.119115680097231	2.22576156524543	3
1120	370	278.35	1.1895	5.9323252261948	10.3314620492496	120	0.11668474785035	0.11668474785035	2.34244631309578	3
1121	376.79	276.07	1.1655	5.81564047834446	10.4481467971	121	-0.0739003403052223	0.0739003403052223	2.41634665340101	3
1122	370.79	278.57	1.1807	5.88954081864968	10.3742464567948	122	-0.0685522893620796	0.0685522893620796	2.48489894276309	3
1123	363.47	265.52	1.1948	5.95809310801176	10.3056941674327	123	-0.00729279674064465	0.00729279674064465	2.49219173950373	3
1124	359.21	270.38	1.1963	5.9653859047524	10.298401370692	124	0.0427844075451276	0.0427844075451276	2.53497614704886	3
1125	362.67	278.07	1.1875	5.92260149720728	10.3411857782372	125	-0.0500772042857758	0.0500772042857758	2.58505335133463	3
1126	366.56	265.32	1.1978	5.97267870149305	10.2911085739514	126	-0.00437567804438821	0.00437567804438821	2.58942902937902	3
1127	361.89	268.91	1.1987	5.97705437953744	10.286732895907	127	0.0495910178363985	0.0495910178363985	2.63902004721542	3
1128	368.11	268.19	1.1885	5.92746336170104	10.3363239137434	128	0.17113763018051	0.17113763018051	2.81015767739593	3
1129	375.03	261.48	1.1533	5.75632573152053	10.5074615439239	129	0	0	2.81015767739593	3
1130	381.23	268.05	1.1533	5.75632573152053	10.5074615439239	130	0.0354916108044812	0.0354916108044812	2.84564928820041	3
1131	381.41	269.65	1.146	5.72083412071605	10.5429531547284	131	-0.215866783523143	0.215866783523143	3.06151607172356	3
1132	363.86	274.35	1.1904	5.93670090423919	10.3270863712052	132	-0.0996682221221743	0.0996682221221743	3.16118429384573	3
1133	356.18	275.29	1.2109	6.03636912636137	10.2274181490831	133	0.0996682221221743	0.0996682221221743	3.2608525159679	3
1134	331.38	272.99	1.1904	5.93670090423919	10.3270863712052	134	-0.268374920055804	0.268374920055804	3.52922743602371	3
1135	328.75	259.51	1.2456	6.205075824295	10.0587114511494	135	0.0403534752982448	0.0403534752982448	3.56958091132195	3
1136	333.16	252.46	1.2373	6.16472234899675	10.0990649264477	136	0.567379586422323	0.567379586422323	4.13696049774428	3
1137	334.97	249.61	1.1206	5.59734276257443	10.66644451287	137	-0.631556197740014	0.631556197740014	4.76851669548429	3
1138	328.48	261.71	1.2505	6.22889896031444	10.03488831513	138	-0.151690172205452	0.151690172205452	4.92020686768974	3
1139	320.88	260.07	1.2817	6.3805891325199	9.88319814292454	139	-0.00972372898753093	0.00972372898753093	4.92993059667727	3
1140	320.7	264.11	1.2837	6.39031286150742	9.87347441393701	140	0.284905259334604	0.284905259334604	5.21483585601188	3
1141	330.99	275.84	1.2251	6.10540760217282	10.1583796732716	141	-0.0758450861027278	0.0758450861027278	5.29068094211461	3
1142	328.99	270.7	1.2407	6.18125268827555	10.0825345871689	142	0.13029796843289	0.13029796843289	5.4209789105475	3
1143	334.7	270.47	1.2139	6.05095471984266	10.2128325556018	143	-0.118629493647854	0.118629493647854	5.53960840419535	3
1144	333.81	266.72	1.2383	6.16958421349051	10.0942030619539	144	-0.168220511484254	0.168220511484254	5.7078289156796	3
1145	325.15	264.81	1.2729	6.33780472497477	9.92598255046967	145	-0.0238231360194465	0.0238231360194465	5.73165205169905	3
1146	323.45	266.55	1.2778	6.36162786099421	9.90215941445022	146	0.0427844075451294	0.0427844075451294	5.77443645924418	3
1147	323.14	255.76	1.269	6.31884345344908	9.94494382199535	147	0.0495910178363985	0.0495910178363985	5.82402747708058	3
1148	324.86	239.39	1.2588	6.26925243561269	9.99453483983175	148	0.0452153397920085	0.0452153397920085	5.86924281687259	3
1149	325.95	239.28	1.2495	6.22403709582068	10.0397501796238	149	-0.128353222635383	0.128353222635383	5.99759603950797	3
1150	319.58	237.24	1.2759	6.35239031845606	9.91139695698837	150	0.1093919511097	0.1093919511097	6.10698799061767	3
1151	319.43	234.46	1.2534	6.24299836734636	10.0207889080981	151	-0.1424526296673	0.1424526296673	6.24944062028497	3
1152	319.59	240.56	1.2827	6.38545099701366	9.87833627843077	152	0.166275765686748	0.166275765686748	6.41571638597172	3
1153	329.56	252.66	1.2485	6.21917523132691	10.0446120441175	153	-0.0782760183496087	0.0782760183496087	6.49399240432133	3
1154	324.17	249.2	1.2646	6.29745124967652	9.96633602576791	154	0.199336444244345	0.199336444244345	6.69332884856567	3
1155	342.59	262.49	1.2236	6.09811480543218	10.1656724700123	155	0.123491358141619	0.123491358141619	6.81682020670729	3
1156	336.84	271.08	1.1982	5.97462344729056	10.2891638281539	156	-0.125922290388502	0.125922290388502	6.94274249709579	3
1157	336.06	266.75	1.2241	6.10054573767906	10.1632415377654	157	0.315535005645318	0.315535005645318	7.25827750274111	3
1158	335.73	250.18	1.1592	5.78501073203374	10.4787765434107	158	-0.374849752469245	0.374849752469245	7.63312725521035	3
1159	340.45	257.7	1.2363	6.15986048450298	10.1039267909414	159	-0.239689919542592	0.239689919542592	7.87281717475295	3
1160	315.86	234.88	1.2856	6.39955040404558	9.86423687139886	160	0.284419072885225	0.284419072885225	8.15723624763817	3
1161	324.87	231.82	1.2271	6.11513133116035	10.1486559442841	161	0.168706697933631	0.168706697933631	8.3259429455718	3
1162	328.55	236.21	1.1924	5.94642463322672	10.3173626422177	162	-0.163844833439866	0.163844833439866	8.48978777901167	3
1163	324.66	232.38	1.2261	6.11026946666659	10.1535178087778	163	-0.0568838145770449	0.0568838145770449	8.54667159358871	3
1164	336.9	234.42	1.2378	6.16715328124363	10.0966339942008	164	0.147314494161066	0.147314494161066	8.69398608774978	3
1165	339.52	230.72	1.2075	6.01983878708257	10.2439484883619	165	0.0354916108044812	0.0354916108044812	8.72947769855426	3
1166	354.38	236.95	1.2002	5.98434717627809	10.2794400991663	166	0.00972372898752916	0.00972372898752916	8.73920142754179	3
1167	344.6	231.11	1.1982	5.97462344729056	10.2891638281539	167	0.27275059810019	0.27275059810019	9.01195202564198	3
1168	387.48	263.24	1.1421	5.70187284919037	10.5619144262541	168	-0.00243093224688273	0.00243093224688273	9.01438295788886	3
1169	385.48	258.89	1.1426	5.70430378143725	10.5594834940072	169	-0.0213922037725638	0.0213922037725638	9.03577516166142	3
1170	379.25	248.09	1.147	5.72569598520981	10.5380912902346	170	0.0359777972538584	0.0359777972538584	9.07175295891528	3
1171	375.46	240.66	1.1396	5.68971818795595	10.5740690874885	171	0.0593147468239259	0.0593147468239259	9.13106770573921	3
1172	388.76	236.56	1.1274	5.63040344113203	10.6333838343124	172	0.0165303392787983	0.0165303392787983	9.14759804501801	3
1173	384.28	232.07	1.124	5.61387310185323	10.6499141735912	173	-0.0403534752982448	0.0403534752982448	9.18795152031625	3
1174	381.25	239.76	1.1323	5.65422657715147	10.609560698293	174	0.0165303392788001	0.0165303392788001	9.20448185959505	3
1175	383.05	237.22	1.1289	5.63769623787267	10.6260910375718	175	-0.0452153397920103	0.0452153397920103	9.24969719938706	3
1176	386.15	255.68	1.1382	5.68291157766468	10.5808756977797	176	0.137590765173536	0.137590765173536	9.3872879645606	3
1177	394.49	273.59	1.1099	5.54532081249115	10.7184664629533	177	0.320883056588459	0.320883056588459	9.70817102114906	3
1178	409.13	269.11	1.0439	5.22443775590269	11.0393495195417	178	0.111336696907209	0.111336696907209	9.81950771805627	3
1179	420.95	260.6	1.021	5.11310105899548	11.150686216449	179	-0.0782760183496105	0.0782760183496105	9.89778373640588	3
1180	422.61	250.25	1.0371	5.19137707734509	11.0724101980993	180	0.0996682221221743	0.0996682221221743	9.99745195852805	3
1181	428.74	251.38	1.0166	5.09170885522292	11.1720784202215	181	-0.0403534752982448	0.0403534752982448	10.0378054338263	3
1182	426.66	260.41	1.0249	5.13206233052116	11.1317249449233	182	-0.156552036699219	0.156552036699219	10.1943574705255	3
1183	414.92	260.11	1.0571	5.28861436722038	10.9751729082241	183	0.0165303392788001	0.0165303392788001	10.2108878098043	3
1184	420.01	257.14	1.0537	5.27208402794158	10.9917032475029	184	0.168706697933629	0.168706697933629	10.3795945077379	3
1185	423.1	241.51	1.019	5.10337733000795	11.1604099454365	185	-0.00486186449376547	0.00486186449376547	10.3844563722317	3
1186	424.05	238.77	1.02	5.10823919450172	11.1555480809427	186	0.0092375425381519	0.0092375425381519	10.3936939147699	3
1187	423.18	240.83	1.0181	5.09900165196356	11.1647856234809	187	-0.0092375425381519	0.0092375425381519	10.402931457308	3
1188	434.61	234.83	1.02	5.10823919450172	11.1555480809427	188	-0.00243093224688096	0.00243093224688096	10.4053623895549	3
1189	432.63	237.54	1.0205	5.1106701267486	11.1531171486958	189	-0.00486186449376547	0.00486186449376547	10.4102242540487	3
1190	430.61	241.83	1.0215	5.11553199124236	11.1482552842021	190	-0.00923754253815368	0.00923754253815368	10.4194617965868	3
1191	435.48	234.36	1.0234	5.12476953378052	11.1390177416639	191	0.0379225430513639	0.0379225430513639	10.4573843396382	3
1192	451.26	230.8	1.0156	5.08684699072915	11.1769402847153	192	-0.0403534752982466	0.0403534752982466	10.4977378149364	3
1193	443.65	236.9	1.0239	5.1272004660274	11.136586809417	193	0.0140994070319191	0.0140994070319191	10.5118372219683	3
1194	443.75	236.53	1.021	5.11310105899548	11.150686216449	194	0	0	10.5118372219683	3
1195	446.41	274.04	1.021	5.11310105899548	11.150686216449	195	-0.00243093224688273	0.00243093224688273	10.5142681542152	3
1196	446.7	275.32	1.0215	5.11553199124236	11.1482552842021	196	0.00243093224688273	0.00243093224688273	10.5166990864621	3
1197	447.69	278.33	1.021	5.11310105899548	11.150686216449	197	0.00729279674064465	0.00729279674064465	10.5239918832028	3
1198	438.63	271.94	1.0195	5.10580826225484	11.1579790131896	198	-0.0189612715256811	0.0189612715256811	10.5429531547284	3
1199	428.59	277.23	1.0234	5.12476953378052	11.1390177416639	199	0.00948063576283964	0.00948063576283964	10.5524337904913	3
1200	434.63	272.86	0.092285	0.597814575668956	11.1484983774268	200	0.00948063576284142	0.00948063576284142	10.5619144262541	3
1201	435.38	268.73	1.0195	5.10580826225484	11.1579790131896	201	-0.00972372898752738	0.00972372898752738	10.5716381552416	3
1202	429.89	264.14	1.0215	5.11553199124236	11.1482552842021	202	-0.00923754253815368	0.00923754253815368	10.5808756977798	3
1203	435.96	264.55	1.0234	5.12476953378052	11.1390177416639	203	0.00680661029127094	0.00680661029127094	10.5876823080711	3
1204	442.25	269.87	1.022	5.11796292348925	11.1458243519552	204	0.0072927967406482	0.0072927967406482	10.5949751048117	3
1205	441.38	266.19	1.0205	5.1106701267486	11.1531171486958	205	0	0	10.5949751048117	3
1206	434.57	279.78	1.0205	5.1106701267486	11.1531171486958	206	-0.00243093224688273	0.00243093224688273	10.5974060370586	3
1207	433.08	279.7	1.021	5.11310105899548	11.150686216449	207	0.00729279674064465	0.00729279674064465	10.6046988337992	3
1208	436.45	267.88	1.0195	5.10580826225484	11.1579790131896	208	-0.0189612715256811	0.0189612715256811	10.6236601053249	3
1209	447.65	254.38	1.0234	5.12476953378052	11.1390177416639	209	0.0116684747850364	0.0116684747850364	10.63532858011	3
1210	453.91	254.65	1.021	5.11310105899548	11.150686216449	210	0.00972372898752916	0.00972372898752916	10.6450523090975	3
1211	453.18	254.7	1.019	5.10337733000795	11.1604099454365	211	0.00437567804438643	0.00437567804438643	10.6494279871419	3
1212	443.65	254.42	1.0181	5.09900165196356	11.1647856234809	212	-0.00680661029127094	0.00680661029127094	10.6562345974331	3
1213	453.79	257.94	1.0195	5.10580826225484	11.1579790131896	213	-0.0359777972538566	0.0359777972538566	10.692212394687	3
1214	445.54	263.31	1.0269	5.14178605950869	11.1220012159357	214	0.00729279674064642	0.00729279674064642	10.6995051914277	3
1215	439.36	266.05	1.0254	5.13449326276805	11.1292940126764	215	0.0140994070319174	0.0140994070319174	10.7136045984596	3
1216	435.51	276.66	1.0225	5.12039385573613	11.1433934197083	216	0	0	10.7136045984596	3
1217	420.7	266.2	1.0225	5.12039385573613	11.1433934197083	217	-0.140021697420417	0.140021697420417	10.85362629588	3
1218	413.42	266.71	1.0513	5.26041555315655	11.0033717222879	218	-0.125436103939125	0.125436103939125	10.9790623998191	3
1219	407.25	264.38	1.0771	5.38585165709567	10.8779356183488	219	0.0233369495700693	0.0233369495700693	11.0023993493892	3
1220	410	270.99	1.0723	5.3625147075256	10.9012725679188	220	0.218783902219403	0.218783902219403	11.2211832516086	3
1221	425.38	277.45	1.0273	5.1437308053062	11.1200564701382	221	-0.0739003403052205	0.0739003403052205	11.2950835919138	3
1222	426.87	271.13	1.0425	5.21763114561142	11.046156129833	222	0.118629493647854	0.118629493647854	11.4137130855617	3
1223	427.13	267.07	1.0181	5.09900165196356	11.1647856234809	223	-0.215866783523143	0.215866783523143	11.6295798690848	3
1224	411.72	273.79	1.0625	5.31486843548671	10.9489188399577	224	0.0262540682663275	0.0262540682663275	11.6558339373511	3
1225	406.91	272.59	1.0571	5.28861436722038	10.9751729082241	225	0.0213922037725638	0.0213922037725638	11.6772261411237	3
1226	409.51	274.61	1.0527	5.26722216344782	10.9965651119966	226	0	0	11.6772261411237	3
1227	411.92	278.6	1.0527	5.26722216344782	10.9965651119966	227	-0.0476462720388913	0.0476462720388913	11.7248724131626	3
1228	414.48	276.48	1.0625	5.31486843548671	10.9489188399577	228	-0.0306297463107175	0.0306297463107175	11.7555021594733	3
1229	411.11	272.16	1.0688	5.34549818179743	10.918289093647	229	0.225104326061297	0.225104326061297	11.9806064855346	3
1230	424.02	257.15	1.0225	5.12039385573613	11.1433934197083	230	-0.125436103939125	0.125436103939125	12.1060425894737	3
1231	418.14	261.36	1.0483	5.24582995967525	11.0179573157692	231	-0.140021697420417	0.140021697420417	12.2460642868941	3
1232	407.35	258.13	1.0771	5.38585165709567	10.8779356183488	232	-0.23045237700444	0.23045237700444	12.4765166638986	3
1233	394.57	263.57	1.1245	5.61630403410011	10.6474832413443	233	0.251358394327626	0.251358394327626	12.7278750582262	3
1234	400.1	267.71	1.0728	5.36494563977248	10.8988416356719	234	-0.189612715256816	0.189612715256816	12.917487773483	3
1235	390.07	267.34	1.1118	5.5545583550293	10.7092289204151	235	-0.223159580263793	0.223159580263793	13.1406473537468	3
1236	376.56	275.82	1.1577	5.77771793529309	10.4860693401513	236	0.00680661029127094	0.00680661029127094	13.1474539640381	3
1237	376.22	273.88	1.1563	5.77091132500182	10.4928759504426	237	0.0641766113176914	0.0641766113176914	13.2116305753558	3
1238	384.76	257.32	1.1431	5.70673471368413	10.5570525617603	238	0.0763312725521033	0.0763312725521033	13.2879618479079	3
1239	391.79	254.43	1.1274	5.63040344113203	10.6333838343124	239	0.0685522893620814	0.0685522893620814	13.35651413727	3
1240	389.54	258.05	1.1133	5.56185115176995	10.7019361236745	240	-0.00243093224688273	0.00243093224688273	13.3589450695168	3
1241	390.44	245.34	1.1138	5.56428208401683	10.6995051914276	241	0.182806104965545	0.182806104965545	13.5417511744824	3
1242	384.57	245.22	1.0762	5.38147597905128	10.8823112963931	242	-0.123491358141617	0.123491358141617	13.665242532624	3
1243	386.09	247.29	1.1016	5.5049673371929	10.7588199382515	243	-0.0782760183496087	0.0782760183496087	13.7435185509736	3
1244	389.74	239.76	1.1177	5.58324335554251	10.6805439199019	244	-0.0238231360194483	0.0238231360194483	13.7673416869931	3
1245	389.49	231.49	1.1226	5.60706649156196	10.6567207838825	245	0.342275260361024	0.342275260361024	14.1096169473541	3
1246	406.51	233.57	1.0522	5.26479123120094	10.9989960442435	246	-0.256706445270767	0.256706445270767	14.3663233926249	3
1247	393.81	236.94	1.105	5.5214976764717	10.7422895989727	247	0.410827549723104	0.410827549723104	14.777150942348	3
1248	412.5	250	1.0205	5.1106701267486	11.1531171486958	248	-0.206629240984993	0.206629240984993	14.983780183333	3
1249	418.16	255.11	1.063	5.31729936773359	10.9464879077108	249	0.0641766113176914	0.0641766113176914	15.0479567946506	3
1250	415.81	263.46	1.0498	5.2531227564159	11.0106645190285	250	-0.109391951109702	0.109391951109702	15.1573487457603	3
1251	410.17	266.73	1.0723	5.3625147075256	10.9012725679188	251	0.0763312725521033	0.0763312725521033	15.2336800183124	3
1252	409.68	262.24	1.0566	5.2861834349735	10.9776038404709	252	0.163844833439864	0.163844833439864	15.3975248517523	3
1253	419.98	245.71	1.0229	5.12233860153363	11.1414486739108	253	0.00923754253815368	0.00923754253815368	15.4067623942905	3
1254	417.97	237.99	1.021	5.11310105899548	11.150686216449	254	-0.0116684747850364	0.0116684747850364	15.4184308690755	3
1255	430.74	238.93	1.0234	5.12476953378052	11.1390177416639	255	-0.0714694080583378	0.0714694080583378	15.4899002771338	3
1256	416.13	235.69	1.0381	5.19623894183886	11.0675483336056	256	-0.379711616963009	0.379711616963009	15.8696118940968	3
1257	382.98	230.84	1.1162	5.57595055880186	10.6878367166426	257	0.225590512510674	0.225590512510674	16.0952024066075	3
1258	395.68	231.57	1.0698	5.35036004629119	10.9134272291532	258	0.137590765173535	0.137590765173535	16.2327931717811	3
1259	412.54	233.6	1.0415	5.21276928111766	11.0510179943268	259	0.0948063576284088	0.0948063576284088	16.3275995294095	3
1260	423.37	239.12	1.022	5.11796292348925	11.1458243519552	260	-0.0471600855895158	0.0471600855895158	16.374759614999	3
1261	424.18	255.08	1.0317	5.16512300907876	11.0986642663657	261	0.0495910178363985	0.0495910178363985	16.4243506328354	3
1262	427.69	251.91	1.0215	5.11553199124236	11.1482552842021	262	0	0	16.4243506328354	3
1263	424.07	257.49	1.0215	5.11553199124236	11.1482552842021	263	0.00486186449376547	0.00486186449376547	16.4292124973291	3
1264	427.33	262.49	1.0205	5.1106701267486	11.1531171486958	264	-0.0072927967406482	0.0072927967406482	16.4365052940698	3
1265	441.4	266.31	1.022	5.11796292348925	11.1458243519552	265	0.00972372898752916	0.00972372898752916	16.4462290230573	3
1266	434.53	265.08	1.02	5.10823919450172	11.1555480809427	266	-0.0311159327600929	0.0311159327600929	16.4773449558174	3
1267	430.24	259.75	1.0264	5.13935512726181	11.1244321481826	267	0.0145855934812928	0.0145855934812928	16.4919305492987	3
1268	430.7	257.12	1.0234	5.12476953378052	11.1390177416639	268	0.0189612715256811	0.0189612715256811	16.5108918208244	3
1269	422.75	239.17	1.0195	5.10580826225484	11.1579790131896	269	0.00243093224688451	0.00243093224688451	16.5133227530713	3
1270	420.16	239.22	1.019	5.10337733000795	11.1604099454365	270	-0.0262540682663293	0.0262540682663293	16.5395768213376	3
1271	439.58	249.17	1.0244	5.12963139827428	11.1341558771702	271	-0.00972372898752916	0.00972372898752916	16.5493005503251	3
1272	437.09	247.36	1.0264	5.13935512726181	11.1244321481826	272	-0.0238231360194465	0.0238231360194465	16.5731236863446	3
1273	425.32	264.95	1.0313	5.16317826328126	11.1006090121632	273	0.0525081365326585	0.0525081365326585	16.6256318228772	3
1274	421.41	261.02	1.0205	5.1106701267486	11.1531171486958	274	-0.287336191581485	0.287336191581485	16.9129680144587	3
1275	401.28	276.98	1.0796	5.39800631833008	10.8657809571143	275	-0.0709832216089623	0.0709832216089623	16.9839512360677	3
1276	398.38	278.5	1.0942	5.46898953993905	10.7947977355054	276	0.0996682221221725	0.0996682221221725	17.0836194581899	3
1277	405.44	277.49	1.0737	5.36932131781687	10.8944659576276	277	0.108905764660326	0.108905764660326	17.1925252228502	3
1278	423.27	272.88	1.0513	5.26041555315655	11.0033717222879	278	0.0165303392787983	0.0165303392787983	17.209055562129	3
1279	421.67	273.13	1.0479	5.24388521387775	11.0199020615667	279	0.0427844075451294	0.0427844075451294	17.2518399696741	3
1280	425.29	275.25	1.0391	5.20110080633262	11.0626864691118	280	-0.0923754253815261	0.0923754253815261	17.3442153950556	3
1281	412.99	275.97	1.0581	5.29347623171415	10.9703110437303	281	0.0452153397920085	0.0452153397920085	17.3894307348476	3
1282	417.79	276.22	1.0488	5.24826089192214	11.0155263835223	282	-0.102099154369053	0.102099154369053	17.4915298892167	3
1283	411.72	266.56	1.0698	5.35036004629119	10.9134272291532	283	-0.185237037212431	0.185237037212431	17.6767669264291	3
1284	398.82	263.97	1.1079	5.53559708350362	10.7281901919408	284	-0.097237289875288	0.097237289875288	17.7740042163044	3
1285	388.68	277.16	1.1279	5.63283437337891	10.6309529020655	285	-0.0379225430513639	0.0379225430513639	17.8119267593558	3
1286	389.45	278.44	1.1357	5.67075691643027	10.5930303590142	286	-0.0739003403052205	0.0739003403052205	17.885827099661	3
1287	385.55	278.3	1.1509	5.74465725673549	10.5191300187089	287	0.116198561400971	0.116198561400971	18.002025661062	3
1288	393.23	277.5	1.127	5.62845869533452	10.6353285801099	288	-0.121060425894736	0.121060425894736	18.1230860869567	3
1289	384.94	278.78	1.1519	5.74951912122926	10.5142681542152	289	-0.00194474579750548	0.00194474579750548	18.1250308327542	3
1290	381.85	278.75	1.1523	5.75146386702677	10.5123234084177	290	-0.0452153397920103	0.0452153397920103	18.1702461725462	3
1291	377.9	276.71	1.1616	5.79667920681877	10.4671080686257	291	-0.0354916108044812	0.0354916108044812	18.2057377833507	3
1292	371.55	270.8	1.1689	5.83217081762326	10.4316164578212	292	-0.102099154369055	0.102099154369055	18.3078369377198	3
1293	368.55	253.23	1.1899	5.93426997199231	10.3295173034521	293	0.0568838145770449	0.0568838145770449	18.3647207522968	3
1294	369.08	260.35	1.1782	5.87738615741527	10.3864011180292	294	0.168220511484254	0.168220511484254	18.5329412637811	3
1295	380.71	252.42	1.1436	5.70916564593101	10.5546216295134	295	0.0213922037725638	0.0213922037725638	18.5543334675536	3
1296	385.05	255.74	1.1392	5.68777344215845	10.576013833286	296	-0.125436103939126	0.125436103939126	18.6797695714928	3
1297	377.07	248.95	1.165	5.81320954609757	10.4505777293469	297	0.168220511484254	0.168220511484254	18.847990082977	3
1298	382.52	238.16	1.1304	5.64498903461332	10.6187982408311	298	-0.104530086615938	0.104530086615938	18.9525201695929	3
1299	378	234.01	1.1519	5.74951912122926	10.5142681542152	299	0.119115680097231	0.119115680097231	19.0716358496902	3
1300	384.33	237.38	1.1274	5.63040344113203	10.6333838343124	300	0.242120851789474	0.242120851789474	19.3137567014796	3
1301	399.61	233.64	1.0776	5.38828258934255	10.8755046861019	301	-0.138076951622914	0.138076951622914	19.4518336531026	3
1302	394.57	240.83	1.106	5.52635954096547	10.737427734479	302	0.0170165257281756	0.0170165257281756	19.4688501788307	3
1303	393.44	234.64	1.1025	5.50934301523729	10.7544442602071	303	-0.121060425894736	0.121060425894736	19.5899106047255	3
1304	383.54	239.17	1.1274	5.63040344113203	10.6333838343124	304	0.102099154369055	0.102099154369055	19.6920097590945	3
1305	389.28	244.05	1.1064	5.52830428676297	10.7354829886815	305	-0.0403534752982448	0.0403534752982448	19.7323632343928	3
1306	391.66	242.96	1.1147	5.56865776206122	10.6951295133832	306	0.00680661029127094	0.00680661029127094	19.739169844684	3
1307	391.03	245.17	1.1133	5.56185115176995	10.7019361236745	307	0.0213922037725638	0.0213922037725638	19.7605620484566	3
1308	394.39	240.79	1.1089	5.54045894799738	10.723328327447	308	0.133215087129148	0.133215087129148	19.8937771355858	3
1309	396.68	244.57	1.0815	5.40724386086824	10.8565434145762	309	0.047160085589514	0.047160085589514	19.9409372211753	3
1310	400.9	252.16	1.0718	5.36008377527872	10.9037035001657	310	-0.329634412677233	0.329634412677233	20.2705716338525	3
1311	386.18	255.09	1.1396	5.68971818795595	10.5740690874885	311	-0.0427844075451294	0.0427844075451294	20.3133560413976	3
1312	381.74	269.22	1.1484	5.73250259550108	10.5312846799433	312	-0.078762204798986	0.078762204798986	20.3921182461966	3
1313	373.94	279.04	1.1646	5.81126480030007	10.4525224751444	313	-0.135159832926652	0.135159832926652	20.5272780791233	3
1314	367.42	275.15	1.1924	5.94642463322672	10.3173626422177	314	0.196905511997462	0.196905511997462	20.7241835911207	3
1315	382.87	267.28	1.1519	5.74951912122926	10.5142681542152	315	0.078762204798986	0.078762204798986	20.8029457959197	3
1316	388.55	271.75	1.1357	5.67075691643027	10.5930303590142	316	-0.078762204798986	0.078762204798986	20.8817080007187	3
1317	385.19	279.54	1.1519	5.74951912122926	10.5142681542152	317	-0.0116684747850364	0.0116684747850364	20.8933764755037	3
1318	375.07	276.08	1.1543	5.76118759601429	10.5025996794301	318	0.00972372898753093	0.00972372898753093	20.9031002044913	3
1319	375.88	279.46	1.1523	5.75146386702677	10.5123234084177	319	-0.0170165257281756	0.0170165257281756	20.9201167302194	3
1320	368.8	249.96	1.1558	5.76848039275494	10.4953068826895	320	-0.1920436475037	0.1920436475037	21.1121603777231	3
1321	364.2	248.44	1.1953	5.96052404025864	10.3032632351858	321	-0.111822883356583	0.111822883356583	21.2239832610797	3
1322	344.01	246.95	1.2183	6.07234692361522	10.1914403518292	322	-0.0972372898752898	0.0972372898752898	21.321220550955	3
1323	337.76	251.65	1.2383	6.16958421349051	10.0942030619539	323	0.0403534752982448	0.0403534752982448	21.3615740262533	3
1324	340.45	260.69	1.23	6.12923073819227	10.1345565372522	324	0.021392203772562	0.021392203772562	21.3829662300258	3
1325	343.73	261.68	1.2256	6.10783853441971	10.1559487410247	325	0.130784154882267	0.130784154882267	21.5137503849081	3
1326	336.95	248.57	1.1987	5.97705437953744	10.286732895907	326	-0.239689919542592	0.239689919542592	21.7534403044507	3
1327	327.65	245.82	1.248	6.21674429908003	10.0470429763644	327	-0.0384087295007394	0.0384087295007394	21.7918490339514	3
1328	325.5	238.98	1.2559	6.25515302858077	10.0086342468637	328	0.147314494161064	0.147314494161064	21.9391635281125	3
1329	328.77	238.48	1.2256	6.10783853441971	10.1559487410247	329	0.0593147468239295	0.0593147468239295	21.9984782749364	3
1330	349.26	239.41	1.2134	6.04852378759578	10.2152634878487	330	0.0568838145770449	0.0568838145770449	22.0553620895135	3
1331	347.77	246.16	1.2017	5.99163997301873	10.2721473024257	331	-0.0636904248683159	0.0636904248683159	22.1190525143818	3
1332	347.91	259.34	1.2148	6.05533039788705	10.2084568775574	332	-0.0452153397920103	0.0452153397920103	22.1642678541738	3
1333	344.53	268.96	1.2241	6.10054573767906	10.1632415377654	333	0.0544528823301622	0.0544528823301622	22.218720736504	3
1334	346.5	276.38	1.2129	6.0460928553489	10.2176944200955	334	-0.225590512510674	0.225590512510674	22.4443112490146	3
1335	328.25	268.56	1.2593	6.27168336785957	9.99210390758486	335	-0.0875135608877606	0.0875135608877606	22.5318248099024	3
1336	321.4	261.51	1.2773	6.35919692874733	9.9045903466971	336	0.151690172205452	0.151690172205452	22.6835149821078	3
1337	330.45	252.59	1.2461	6.20750675654188	10.0562805189026	337	0.187667969459312	0.187667969459312	22.8711829515672	3
1338	333.49	263.56	1.2075	6.01983878708257	10.2439484883619	338	-0.254275513023885	0.254275513023885	23.125458464591	3
1339	322.57	275.97	1.2598	6.27411430010645	9.98967297533798	339	-0.0140994070319174	0.0140994070319174	23.139557871623	3
1340	319.7	274.54	1.2627	6.28821370713837	9.97557356830606	340	-0.0403534752982466	0.0403534752982466	23.1799113469212	3
1341	323.19	273.96	1.271	6.32856718243661	9.93522009300782	341	0.206629240984993	0.206629240984993	23.3865405879062	3
1342	336.93	278.19	1.2285	6.12193794145162	10.1418493339928	342	-0.00972372898752916	0.00972372898752916	23.3962643168937	3
1343	339.76	279.33	1.2305	6.13166167043915	10.1321256050053	343	-0.135159832926654	0.135159832926654	23.5314241498204	3
1344	328.79	266.4	1.2583	6.2668215033658	9.99696577207863	344	0.0734141538558433	0.0734141538558433	23.6048383036762	3
1345	331.2	259.1	1.2432	6.19340734950996	10.0703799259345	345	0.128353222635383	0.128353222635383	23.7331915263116	3
1346	339.57	245.76	1.2168	6.06505412687458	10.1987331485699	346	0.0879997473371397	0.0879997473371397	23.8211912736487	3
1347	349.99	235.94	1.1987	5.97705437953744	10.286732895907	347	-0.0165303392787983	0.0165303392787983	23.8377216129275	3
1348	362.59	249	1.2021	5.99358471881624	10.2702025566282	348	0.108905764660324	0.108905764660324	23.9466273775879	3
1349	370.18	241.84	1.1797	5.88467895415591	10.3791083212885	349	0.0831378828433742	0.0831378828433742	24.0297652604312	3
1350	371.57	245.54	1.1626	5.80154107131254	10.4622462041319	350	-0.0189612715256828	0.0189612715256828	24.0487265319569	3
1351	373.51	249.36	1.1665	5.82050234283822	10.4432849326062	351	-0.0403534752982466	0.0403534752982466	24.0890800072552	3
1352	368.06	240.41	1.1748	5.86085581813647	10.402931457308	352	-0.00486186449376191	0.00486186449376191	24.0939418717489	3
1353	369.29	240.22	1.1758	5.86571768263023	10.3980695928142	353	-0.127867036186007	0.127867036186007	24.2218089079349	3
1354	350.65	256.15	1.2021	5.99358471881624	10.2702025566282	354	-0.078762204798986	0.078762204798986	24.3005711127339	3
1355	342.73	246.57	1.2183	6.07234692361522	10.1914403518292	355	-0.0379225430513639	0.0379225430513639	24.3384936557853	3
1356	346.73	256.76	1.2261	6.11026946666659	10.1535178087778	356	-0.0403534752982448	0.0403534752982448	24.3788471310835	3
1357	340.62	255.1	1.2344	6.15062294196483	10.1131643334796	357	0.133215087129146	0.133215087129146	24.5120622182127	3
1358	342.32	253.18	1.207	6.01740785483568	10.2463794206087	358	-0.123491358141617	0.123491358141617	24.6355535763543	3
1359	341.61	261.89	1.2324	6.1408992129773	10.1228880624671	359	0.0306297463107157	0.0306297463107157	24.666183322665	3
1360	341.97	265.99	1.2261	6.11026946666659	10.1535178087778	360	0.0807069505964915	0.0807069505964915	24.7468902732615	3
1361	350.4	263.79	1.2095	6.0295625160701	10.2342247593743	361	0.0427844075451276	0.0427844075451276	24.7896746808066	3
1362	336.42	268.39	1.2007	5.98677810852497	10.2770091669195	362	-0.13029796843289	0.13029796843289	24.9199726492395	3
1363	338.4	276.35	1.2275	6.11707607695786	10.1467111984866	363	-0.00729279674064642	0.00729279674064642	24.9272654459802	3
1364	339.15	276.6	1.229	6.1243688736985	10.1394184017459	364	0.0092375425381519	0.0092375425381519	24.9365029885183	3
1365	340.01	279.44	1.2271	6.11513133116035	10.1486559442841	365	-0.132728900679769	0.132728900679769	25.0692318891981	3
1366	319.65	279.02	1.2544	6.24786023184012	10.0159270436043	366	-0.0709832216089623	0.0709832216089623	25.1402151108071	3
1367	321.1	272.62	1.269	6.31884345344908	9.94494382199535	367	-0.0666075435645759	0.0666075435645759	25.2068226543716	3
1368	321.17	269.27	1.2827	6.38545099701366	9.87833627843077	368	-0.00972372898752738	0.00972372898752738	25.2165463833592	3
1369	322.48	264.43	1.2847	6.39517472600119	9.86861254944325	369	-0.0116684747850364	0.0116684747850364	25.2282148581442	3
1370	318.56	260.87	1.2871	6.40684320078622	9.85694407465821	370	-0.0690384758114551	0.0690384758114551	25.2972533339556	3
1371	317.29	260.46	1.3013	6.47588167659768	9.78790559884675	371	0.111822883356583	0.111822883356583	25.4090762173122	3
1372	319.53	249.98	1.2783	6.3640587932411	9.89972848220334	372	0.125922290388502	0.125922290388502	25.5349985077007	3
1373	318.63	233.81	1.2524	6.23813650285259	10.0256507725918	373	-0.0549390687795395	0.0549390687795395	25.5899375764803	3
1374	317.94	234.25	1.2637	6.29307557163213	9.9707117038123	374	0.111822883356584	0.111822883356584	25.7017604598369	3
1375	327.28	239.77	1.2407	6.18125268827555	10.0825345871689	375	0.147314494161066	0.147314494161066	25.8490749539979	3
1376	332.21	240.73	1.2104	6.03393819411448	10.2298490813299	376	0.0593147468239277	0.0593147468239277	25.9083897008218	3
1377	328.53	236.83	1.1982	5.97462344729056	10.2891638281539	377	0.025767881816952	0.025767881816952	25.9341575826388	3
1378	349.52	232.4	1.1929	5.9488555654736	10.3149317099708	378	0.0928616118309016	0.0928616118309016	26.0270191944697	3
1379	357.01	230.46	1.1738	5.8559939536427	10.4077933218017	379	-0.161413901192983	0.161413901192983	26.1884330956627	3
1380	339.39	230.38	1.207	6.01740785483568	10.2463794206087	380	-0.130784154882264	0.130784154882264	26.3192172505449	3
1381	339.16	238.32	1.2339	6.14819200971795	10.1155952657265	381	-0.0213922037725638	0.0213922037725638	26.3406094543175	3
1382	335.48	234.47	1.2383	6.16958421349051	10.0942030619539	382	0.0452153397920085	0.0452153397920085	26.3858247941095	3
1383	321	231.3	1.229	6.1243688736985	10.1394184017459	383	0.00729279674064642	0.00729279674064642	26.3931175908502	3
1384	335.8	241.69	1.2275	6.11707607695786	10.1467111984866	384	0.0782760183496087	0.0782760183496087	26.4713936091998	3
1385	328.97	242.82	1.2114	6.03880005860825	10.2249872168362	385	-0.0928616118309016	0.0928616118309016	26.5642552210307	3
1386	329.78	239.12	1.2305	6.13166167043915	10.1321256050053	386	0.17113763018051	0.17113763018051	26.7353928512112	3
1387	358.8	232.57	1.1953	5.96052404025864	10.3032632351858	387	0.234828055048828	0.234828055048828	26.97022090626	3
1388	361.56	242.87	1.147	5.72569598520981	10.5380912902346	388	-0.154121104452335	0.154121104452335	27.1243420107124	3
1389	361.76	235.68	1.1787	5.87981708966215	10.3839701857823	389	0.0641766113176914	0.0641766113176914	27.18851862203	3
1390	372.07	237.09	1.1655	5.81564047834446	10.4481467971	390	-0.00729279674064642	0.00729279674064642	27.1958114187707	3
1391	371.42	235.42	1.167	5.8229332750851	10.4408540003593	391	-0.0330606785576002	0.0330606785576002	27.2288720973283	3
1392	363.4	235.38	1.1738	5.8559939536427	10.4077933218017	392	0.32768966687973	0.32768966687973	27.556561764208	3
1393	385.3	230.14	1.1064	5.52830428676297	10.7354829886815	393	0.0636904248683159	0.0636904248683159	27.6202521890763	3
1394	392.67	236.54	1.0933	5.46461386189466	10.7991734135498	394	-0.173082375978018	0.173082375978018	27.7933345650544	3
1395	382.66	237.07	1.1289	5.63769623787267	10.6260910375718	395	0.192043647503699	0.192043647503699	27.9853782125581	3
1396	394.85	253.43	1.0894	5.44565259036897	10.8181346850755	396	-0.161413901192983	0.161413901192983	28.146792113751	3
1397	391.7	253.99	1.1226	5.60706649156196	10.6567207838825	397	-0.0189612715256811	0.0189612715256811	28.1657533852767	3
1398	390.45	254.08	1.1265	5.62602776308764	10.6377595123568	398	-0.0140994070319156	0.0140994070319156	28.1798527923086	3
1399	392.44	260.16	1.1294	5.64012717011956	10.6236601053249	399	0.0403534752982448	0.0403534752982448	28.2202062676069	3
1400	389.78	259.04	1.1211	5.59977369482131	10.6640135806231	400	0.496396364813359	0.496396364813359	28.7166026324202	3
1401	398.97	246.09	1.019	5.10337733000795	11.1604099454365	401	-0.0525081365326585	0.0525081365326585	28.7691107689529	3
1402	411.79	251.1	1.0298	5.15588546654061	11.1079018089038	402	-0.355888480943563	0.355888480943563	29.1249992498965	3
1403	400.22	256.79	1.103	5.51177394748417	10.7520133279603	403	-0.109391951109702	0.109391951109702	29.2343912010062	3
1404	394.18	261.41	1.1255	5.62116589859387	10.6426213768506	404	0.00729279674064465	0.00729279674064465	29.2416839977468	3
1405	387.13	265.7	1.124	5.61387310185323	10.6499141735912	405	-0.123491358141617	0.123491358141617	29.3651753558884	3
1406	382.56	259.35	1.1494	5.73736445999485	10.5264228154496	406	0.0262540682663293	0.0262540682663293	29.3914294241547	3
1407	385.48	249.6	1.144	5.71111039172852	10.5526768837159	407	0.0782760183496087	0.0782760183496087	29.4697054425044	3
1408	369.61	265.83	1.1279	5.63283437337891	10.6309529020655	408	-0.365612209931093	0.365612209931093	29.8353176524354	3
1409	363.84	262.68	1.2031	5.99844658331	10.2653406921344	409	0.0923754253815261	0.0923754253815261	29.927693077817	3
1410	368.45	270.07	1.1841	5.90607115792848	10.357716117516	410	-0.137590765173536	0.137590765173536	30.0652838429905	3
1411	355.94	274.39	1.2124	6.04366192310201	10.2201253523424	411	0.196905511997464	0.196905511997464	30.262189354988	3
1412	358.04	279.41	1.1719	5.84675641110455	10.4170308643399	412	-0.287336191581485	0.287336191581485	30.5495255465695	3
1413	337.15	277.33	1.231	6.13409260268603	10.1296946727584	413	0.218783902219405	0.218783902219405	30.7683094487889	3
1414	333.93	273.57	1.186	5.91530870046663	10.3484785749778	414	-0.237745173745086	0.237745173745086	31.006054622534	3
1415	341.94	263.92	1.2349	6.15305387421172	10.1107334012327	415	0.0739003403052205	0.0739003403052205	31.0799549628392	3
1416	339.67	261.51	1.2197	6.07915353390649	10.1846337415379	416	0.201767376491228	0.201767376491228	31.2817223393304	3
1417	335.47	272.7	1.1782	5.87738615741527	10.3864011180292	417	-0.539180772358485	0.539180772358485	31.8209031116889	3
1418	316.28	270.01	1.2891	6.41656692977375	9.84722034567068	418	0.0238231360194447	0.0238231360194447	31.8447262477083	3
1419	316.47	270.92	1.2842	6.39274379375431	9.87104348169013	419	-0.123491358141619	0.123491358141619	31.96821760585	3
1420	315.45	263.05	1.3096	6.51623515189593	9.74755212354851	420	0.0568838145770449	0.0568838145770449	32.025101420427	3
1421	317.24	259.31	1.2979	6.45935133731888	9.80443593812555	421	0.128353222635385	0.128353222635385	32.1534546430624	3
1422	320.35	272.7	1.2715	6.3309981146835	9.93278916076094	422	-0.00243093224688273	0.00243093224688273	32.1558855753093	3
1423	315.32	272.96	1.272	6.33342904693038	9.93035822851405	423	0.0165303392788001	0.0165303392788001	32.1724159145881	3
1424	324.1	272.76	1.2686	6.31689870765158	9.94688856779285	424	0.0928616118309016	0.0928616118309016	32.265277526419	3
1425	327.2	274.78	1.2495	6.22403709582068	10.0397501796238	425	0.377280684716128	0.377280684716128	32.6425582111351	3
1426	337.35	273.56	1.1719	5.84675641110455	10.4170308643399	426	0.0145855934812928	0.0145855934812928	32.6571438046164	3
1427	336.97	273.6	1.1689	5.83217081762326	10.4316164578212	427	-0.211491105478757	0.211491105478757	32.8686349100951	3
1428	340.64	267.33	1.2124	6.04366192310201	10.2201253523424	428	0.0452153397920103	0.0452153397920103	32.9138502498871	3
1429	346.25	278.2	1.2031	5.99844658331	10.2653406921344	429	0.0831378828433742	0.0831378828433742	32.9969881327305	3
1430	354.69	266.7	1.186	5.91530870046663	10.3484785749778	430	-0.0170165257281774	0.0170165257281774	33.0140046584587	3
1431	356.65	271.77	1.1895	5.9323252261948	10.3314620492496	431	-0.0495910178363985	0.0495910178363985	33.0635956762951	3
1432	364.01	261.7	1.1997	5.9819162440312	10.2818710314132	432	-0.0452153397920085	0.0452153397920085	33.1088110160871	3
1433	356.66	269.71	1.209	6.02713158382321	10.2366556916212	433	-0.0354916108044812	0.0354916108044812	33.1443026268916	3
1434	348.16	267.3	1.2163	6.06262319462769	10.2011640808167	434	-0.116198561400973	0.116198561400973	33.2605011882926	3
1435	332.82	267.4	1.2402	6.17882175602867	10.0849655194158	435	-0.140021697420417	0.140021697420417	33.400522885713	3
1436	326.13	262.6	1.269	6.31884345344908	9.94494382199535	436	0.244065597586978	0.244065597586978	33.6445884833	3
1437	341.55	245.34	1.2188	6.07477785586211	10.1890094195823	437	0.0121546612344119	0.0121546612344119	33.6567431445344	3
1438	328.47	240.78	1.2163	6.06262319462769	10.2011640808167	438	-0.106961018862819	0.106961018862819	33.7637041633972	3
1439	334.98	237.39	1.2383	6.16958421349051	10.0942030619539	439	-0.0165303392788019	0.0165303392788019	33.780234502676	3
1440	339.49	235.04	1.2417	6.18611455276931	10.0776727226751	440	0.140021697420419	0.140021697420419	33.9202562000964	3
1441	332.85	233.69	1.2129	6.0460928553489	10.2176944200955	441	-0.111336696907207	0.111336696907207	34.0315928970036	3
1442	337.11	239.56	1.2358	6.1574295522561	10.1063577231883	442	0.204198308738111	0.204198308738111	34.2357912057417	3
1443	344.25	253.31	1.1938	5.95323124351799	10.3105560319264	443	-0.180861359168041	0.180861359168041	34.4166525649098	3
1444	339.58	259.88	1.231	6.13409260268603	10.1296946727584	444	0.106961018862821	0.106961018862821	34.5236135837726	3
1445	350.86	252.87	1.209	6.02713158382321	10.2366556916212	445	0.0855688150902552	0.0855688150902552	34.6091823988628	3
1446	364.01	254.3	1.1914	5.94156276873296	10.3222245067115	446	-0.0641766113176914	0.0641766113176914	34.6733590101805	3
1447	358.44	253.9	1.2046	6.00573938005065	10.2580478953938	447	0.00729279674064642	0.00729279674064642	34.6806518069212	3
1448	359.35	257.69	1.2031	5.99844658331	10.2653406921344	448	0.0996682221221725	0.0996682221221725	34.7803200290434	3
1449	366.23	260.95	1.1826	5.89877836118783	10.3650089142566	449	-0.00972372898752916	0.00972372898752916	34.7900437580309	3
1450	367.6	260.35	1.1846	5.90850209017536	10.3552851852691	450	0.0549390687795395	0.0549390687795395	34.8449828268104	3
1451	369.59	259.84	1.1733	5.85356302139582	10.4102242540486	451	0.393811023994926	0.393811023994926	35.2387938508054	3
1452	381.5	246.78	1.0923	5.45975199740089	10.8040352780435	452	0.0855688150902552	0.0855688150902552	35.3243626658956	3
1453	382.89	246.5	1.0747	5.37418318231064	10.8896040931338	453	0.0379225430513657	0.0379225430513657	35.362285208947	3
1454	404.81	233.75	1.0669	5.33626063925927	10.9275266361852	454	0.0904306795840188	0.0904306795840188	35.452715888531	3
1455	406.94	239.22	1.0483	5.24582995967525	11.0179573157692	455	-0.00243093224688273	0.00243093224688273	35.4551468207779	3
1456	412.11	242.98	1.0488	5.24826089192214	11.0155263835223	456	0.137590765173538	0.137590765173538	35.5927375859514	3
1457	411.76	246.75	1.0205	5.1106701267486	11.1531171486958	457	-0.00972372898753093	0.00972372898753093	35.6024613149389	3
1458	415.09	249.74	1.0225	5.12039385573613	11.1433934197083	458	-0.0140994070319174	0.0140994070319174	35.6165607219709	3
1459	412.6	245.29	1.0254	5.13449326276805	11.1292940126764	459	0.0403534752982466	0.0403534752982466	35.6569141972691	3
1460	407.51	254.21	1.0171	5.0941397874698	11.1696474879746	460	-0.282474327087719	0.282474327087719	35.9393885243568	3
1461	399.44	267.38	1.0752	5.37661411455752	10.8871731608869	461	-0.118629493647855	0.118629493647855	36.0580180180047	3
1462	395.65	248.1	1.0996	5.49524360820537	10.7685436672391	462	0.301435598613402	0.301435598613402	36.3594536166181	3
1463	407.89	234.37	1.0376	5.19380800959197	11.0699792658525	463	0.0948063576284071	0.0948063576284071	36.4542599742465	3
1464	425.68	232.41	1.0181	5.09900165196356	11.1647856234809	464	0.0170165257281774	0.0170165257281774	36.4712764999747	3
1465	427.37	235.16	1.0146	5.08198512623539	11.181802149209	465	-0.0403534752982466	0.0403534752982466	36.5116299752729	3
1466	431.1	244.36	1.0229	5.12233860153363	11.1414486739108	466	0.025767881816952	0.025767881816952	36.5373978570899	3
1467	442.12	248.16	1.0176	5.09657071971668	11.1672165557277	467	-0.00680661029126917	0.00680661029126917	36.5442044673811	3
1468	450.22	249.79	1.019	5.10337733000795	11.1604099454365	468	0.00194474579750548	0.00194474579750548	36.5461492131786	3
1469	456.96	243.74	1.0186	5.10143258421045	11.162354691234	469	-0.0092375425381519	0.0092375425381519	36.5553867557168	3
1470	456.27	246.25	1.0205	5.1106701267486	11.1531171486958	470	0.00243093224688096	0.00243093224688096	36.5578176879637	3
1471	453.72	230.64	1.02	5.10823919450172	11.1555480809427	471	-0.00486186449376369	0.00486186449376369	36.5626795524574	3
1472	449.81	237.36	1.021	5.11310105899548	11.150686216449	472	0.0262540682663275	0.0262540682663275	36.5889336207238	3
1473	450.07	235.81	1.0156	5.08684699072915	11.1769402847153	473	-0.0213922037725638	0.0213922037725638	36.6103258244963	3
1474	453.95	236.59	1.02	5.10823919450172	11.1555480809427	474	0.0165303392788001	0.0165303392788001	36.6268561637751	3
1475	459.06	251.15	1.0166	5.09170885522292	11.1720784202215	475	-0.0072927967406482	0.0072927967406482	36.6341489605158	3
1476	472.61	255.7	1.0181	5.09900165196356	11.1647856234809	476	-0.0281988140638347	0.0281988140638347	36.6623477745796	3
1477	473.59	251.93	1.0239	5.1272004660274	11.136586809417	477	0.0281988140638347	0.0281988140638347	36.6905465886434	3
1478	478.64	254.86	1.0181	5.09900165196356	11.1647856234809	478	-0.00680661029127094	0.00680661029127094	36.6973531989347	3
1479	490.69	264.21	1.0195	5.10580826225484	11.1579790131896	479	0.00243093224688451	0.00243093224688451	36.6997841311816	3
1480	492.7	264.18	1.019	5.10337733000795	11.1604099454365	480	-0.00486186449376547	0.00486186449376547	36.7046459956754	3
1481	491.96	263.81	1.02	5.10823919450172	11.1555480809427	481	-0.00972372898752916	0.00972372898752916	36.7143697246629	3
1482	488.57	259.14	1.022	5.11796292348925	11.1458243519552	482	0.0121546612344101	0.0121546612344101	36.7265243858973	3
1483	486.95	274.63	1.0195	5.10580826225484	11.1579790131896	483	-0.0238231360194447	0.0238231360194447	36.7503475219168	3
1484	494.15	279.28	1.0244	5.12963139827428	11.1341558771702	484	0.0189612715256828	0.0189612715256828	36.7693087934424	3
1485	469.45	273.55	1.0205	5.1106701267486	11.1531171486958	485	-0.0072927967406482	0.0072927967406482	36.7766015901831	3
1486	470.22	264.04	1.022	5.11796292348925	11.1458243519552	486	0.0145855934812946	0.0145855934812946	36.7911871836644	3
1487	472.98	266.33	1.019	5.10337733000795	11.1604099454365	487	-0.00243093224688451	0.00243093224688451	36.7936181159113	3
1488	475.18	270.87	1.0195	5.10580826225484	11.1579790131896	488	-0.0379225430513621	0.0379225430513621	36.8315406589626	3
1489	474.59	269.33	1.0273	5.1437308053062	11.1200564701382	489	0.0213922037725638	0.0213922037725638	36.8529328627352	3
1490	476.62	258.55	1.0229	5.12233860153363	11.1414486739108	490	0.00437567804438821	0.00437567804438821	36.8573085407796	3
1491	468.2	258.58	1.022	5.11796292348925	11.1458243519552	491	0.0072927967406482	0.0072927967406482	36.8646013375202	3
1492	464.91	260.91	1.0205	5.1106701267486	11.1531171486958	492	-0.0311159327600947	0.0311159327600947	36.8957172702803	3
1493	465.73	258.98	1.0269	5.14178605950869	11.1220012159357	493	0.0335468650069757	0.0335468650069757	36.9292641352873	3
1494	467.62	261.41	1.02	5.10823919450172	11.1555480809427	494	-0.00486186449376369	0.00486186449376369	36.9341259997811	3
1495	462.2	252.53	1.021	5.11310105899548	11.150686216449	495	-0.0072927967406482	0.0072927967406482	36.9414187965217	3
1496	459.02	247.95	1.0225	5.12039385573613	11.1433934197083	496	0.0145855934812928	0.0145855934812928	36.956004390003	3
1497	456.59	241.88	1.0195	5.10580826225484	11.1579790131896	497	0	0	36.956004390003	3
1498	461.14	230.94	1.0195	5.10580826225484	11.1579790131896	498	-0.00486186449376191	0.00486186449376191	36.9608662544968	3
1499	461.11	234.71	1.0205	5.1106701267486	11.1531171486958	499	0.00729279674064642	0.00729279674064642	36.9681590512374	3
1500	449.34	245.99	1.019	5.10337733000795	11.1604099454365	500	NA	NA	NA	3
