# Supplementary material for: Assessment of crusting effects on interrill erosion by laser scanning
Source: PeerJ. 2020 Jan 31;8:e8487. doi: 10.7717/peerj.8487 (PMC6996510; doi:10.7717/peerj.8487)
Supplement: Data S1 — Each has two transects and four subplots. [file peerj-08-8487-s001.zip › raw data for uploading/os8plotd.txt]

x	y	z	cal	h	code	deltah	absh	cumsumh	number
1	268.71	456.45	1.0166	5.09170885522292	11.1720784202215	1	-0.00972372898752916	0.00972372898752916	0.00972372898752916	1
2	257.1	447.22	1.0186	5.10143258421045	11.162354691234	2	-0.0165303392788001	0.0165303392788001	0.0262540682663293	1
3	260.65	440.64	1.022	5.11796292348925	11.1458243519552	3	-0.0685522893620796	0.0685522893620796	0.0948063576284088	1
4	264.04	436.67	1.0361	5.18651521285133	11.0772720625931	4	0.0782760183496087	0.0782760183496087	0.173082375978018	1
5	270.35	443.64	1.02	5.10823919450172	11.1555480809427	5	-0.00972372898752916	0.00972372898752916	0.182806104965547	1
6	266.65	454.69	1.022	5.11796292348925	11.1458243519552	6	0	0	0.182806104965547	1
7	277.33	456.31	1.022	5.11796292348925	11.1458243519552	7	0.0121546612344101	0.0121546612344101	0.194960766199957	1
8	271.75	436.92	1.0195	5.10580826225484	11.1579790131896	8	0.00243093224688451	0.00243093224688451	0.197391698446841	1
9	269.89	441.33	1.019	5.10337733000795	11.1604099454365	9	-0.0359777972538584	0.0359777972538584	0.2333694957007	1
10	273.04	463.66	1.0264	5.13935512726181	11.1244321481826	10	0	0	0.2333694957007	1
11	271.5	468.61	1.0264	5.13935512726181	11.1244321481826	11	0.0121546612344101	0.0121546612344101	0.24552415693511	1
12	279.8	471.33	1.0239	5.1272004660274	11.136586809417	12	-0.0165303392787983	0.0165303392787983	0.262054496213908	1
13	277.64	467.56	1.0273	5.1437308053062	11.1200564701382	13	0.0213922037725638	0.0213922037725638	0.283446699986472	1
14	276.75	466.02	1.0229	5.12233860153363	11.1414486739108	14	0.00680661029127094	0.00680661029127094	0.290253310277743	1
15	269.86	469	1.0215	5.11553199124236	11.1482552842021	15	0	0	0.290253310277743	1
16	271.7	484.88	1.0215	5.11553199124236	11.1482552842021	16	0.00243093224688273	0.00243093224688273	0.292684242524626	1
17	267.61	494.38	1.021	5.11310105899548	11.150686216449	17	0.00243093224688273	0.00243093224688273	0.295115174771508	1
18	277.87	489.55	1.0205	5.1106701267486	11.1531171486958	18	-0.0189612715256828	0.0189612715256828	0.314076446297191	1
19	278.1	483.33	1.0244	5.12963139827428	11.1341558771702	19	0.0189612715256828	0.0189612715256828	0.333037717822874	1
20	275.6	471.83	1.0205	5.1106701267486	11.1531171486958	20	-0.0072927967406482	0.0072927967406482	0.340330514563522	1
21	275.39	489.73	1.022	5.11796292348925	11.1458243519552	21	-0.00680661029127094	0.00680661029127094	0.347137124854793	1
22	267.47	494.32	1.0234	5.12476953378052	11.1390177416639	22	0.0116684747850364	0.0116684747850364	0.35880559963983	1
23	248.79	487.63	1.021	5.11310105899548	11.150686216449	23	0.00486186449376369	0.00486186449376369	0.363667464133593	1
24	241.9	468.98	1.02	5.10823919450172	11.1555480809427	24	-0.0262540682663293	0.0262540682663293	0.389921532399923	1
25	244.91	477.41	1.0254	5.13449326276805	11.1292940126764	25	0.0165303392788001	0.0165303392788001	0.406451871678723	1
26	254.34	469.94	1.022	5.11796292348925	11.1458243519552	26	-0.0165303392788001	0.0165303392788001	0.422982210957523	1
27	243.35	461.6	1.0254	5.13449326276805	11.1292940126764	27	0.0311159327600947	0.0311159327600947	0.454098143717617	1
28	243.41	459.66	1.019	5.10337733000795	11.1604099454365	28	-0.00243093224688451	0.00243093224688451	0.456529075964502	1
29	246.17	462.91	1.0195	5.10580826225484	11.1579790131896	29	-0.00972372898752738	0.00972372898752738	0.466252804952029	1
30	249.85	471.58	1.0215	5.11553199124236	11.1482552842021	30	0.00243093224688273	0.00243093224688273	0.468683737198912	1
31	250.16	470.76	1.021	5.11310105899548	11.150686216449	31	0.00729279674064465	0.00729279674064465	0.475976533939557	1
32	240.93	475.31	1.0195	5.10580826225484	11.1579790131896	32	-0.0121546612344101	0.0121546612344101	0.488131195173967	1
33	242.24	478.21	1.022	5.11796292348925	11.1458243519552	33	0.0072927967406482	0.0072927967406482	0.495423991914615	1
34	235.62	485.62	1.0205	5.1106701267486	11.1531171486958	34	-0.00243093224688273	0.00243093224688273	0.497854924161498	1
35	267.02	493.76	1.021	5.11310105899548	11.150686216449	35	0.0116684747850346	0.0116684747850346	0.509523398946532	1
36	257.23	486.65	1.0186	5.10143258421045	11.162354691234	36	-0.0092375425381519	0.0092375425381519	0.518760941484684	1
37	240	485.01	1.0205	5.1106701267486	11.1531171486958	37	0	0	0.518760941484684	1
38	237.42	487.33	1.0205	5.1106701267486	11.1531171486958	38	0.00486186449376191	0.00486186449376191	0.523622805978446	1
39	259.55	485.68	1.0195	5.10580826225484	11.1579790131896	39	-0.0213922037725638	0.0213922037725638	0.54501500975101	1
40	249.4	460.04	1.0239	5.1272004660274	11.136586809417	40	-0.0286850005132102	0.0286850005132102	0.57370001026422	1
41	249.5	449.91	1.0298	5.15588546654061	11.1079018089038	41	0.050077204285774	0.050077204285774	0.623777214549994	1
42	256.55	455.51	1.0195	5.10580826225484	11.1579790131896	42	0.00243093224688451	0.00243093224688451	0.626208146796879	1
43	274.75	462.02	1.019	5.10337733000795	11.1604099454365	43	-0.00486186449376547	0.00486186449376547	0.631070011290644	1
44	274.24	458.39	1.02	5.10823919450172	11.1555480809427	44	0	0	0.631070011290644	1
45	272.28	463.44	1.02	5.10823919450172	11.1555480809427	45	0.0116684747850346	0.0116684747850346	0.642738486075679	1
46	261.17	462.69	1.0176	5.09657071971668	11.1672165557277	46	-0.0140994070319156	0.0140994070319156	0.656837893107594	1
47	262.33	470.24	1.0205	5.1106701267486	11.1531171486958	47	0.00486186449376191	0.00486186449376191	0.661699757601356	1
48	268.43	474.94	1.0195	5.10580826225484	11.1579790131896	48	-0.0403534752982448	0.0403534752982448	0.702053232899601	1
49	274.67	475.45	1.0278	5.14616173755308	11.1176255378914	49	0.0354916108044829	0.0354916108044829	0.737544843704084	1
50	277.78	480.51	1.0205	5.1106701267486	11.1531171486958	50	0.00243093224688096	0.00243093224688096	0.739975775950965	1
51	269.19	477.04	1.02	5.10823919450172	11.1555480809427	51	-0.00972372898752916	0.00972372898752916	0.749699504938494	1
52	264.21	492.99	1.022	5.11796292348925	11.1458243519552	52	0.0165303392788001	0.0165303392788001	0.766229844217294	1
53	263.4	491.19	1.0186	5.10143258421045	11.162354691234	53	-0.0116684747850346	0.0116684747850346	0.777898319002329	1
54	263.39	492.79	1.021	5.11310105899548	11.150686216449	54	0.00972372898752916	0.00972372898752916	0.787622047989858	1
55	268.24	486.1	1.019	5.10337733000795	11.1604099454365	55	-0.00243093224688451	0.00243093224688451	0.790052980236743	1
56	276.08	487.02	1.0195	5.10580826225484	11.1579790131896	56	-0.0238231360194447	0.0238231360194447	0.813876116256187	1
57	273.43	490.62	1.0244	5.12963139827428	11.1341558771702	57	0.0165303392788001	0.0165303392788001	0.830406455534987	1
58	260.28	489.22	1.021	5.11310105899548	11.150686216449	58	0	0	0.830406455534987	1
59	251.88	484.42	1.021	5.11310105899548	11.150686216449	59	-0.0072927967406482	0.0072927967406482	0.837699252275636	1
60	255.39	481.79	1.0225	5.12039385573613	11.1433934197083	60	0.00486186449376547	0.00486186449376547	0.842561116769401	1
61	250.68	487.83	1.0215	5.11553199124236	11.1482552842021	61	0.00729279674064642	0.00729279674064642	0.849853913510048	1
62	246.83	489.49	1.02	5.10823919450172	11.1555480809427	62	-0.0165303392788001	0.0165303392788001	0.866384252788848	1
63	251.41	481.78	1.0234	5.12476953378052	11.1390177416639	63	0.00680661029127094	0.00680661029127094	0.873190863080119	1
64	259.72	481.23	1.022	5.11796292348925	11.1458243519552	64	0.0121546612344101	0.0121546612344101	0.885345524314529	1
65	271.29	481.98	1.0195	5.10580826225484	11.1579790131896	65	-0.00486186449376191	0.00486186449376191	0.890207388808291	1
66	264.24	475.2	1.0205	5.1106701267486	11.1531171486958	66	-0.0072927967406482	0.0072927967406482	0.897500185548939	1
67	258.17	474.95	1.022	5.11796292348925	11.1458243519552	67	-0.0116684747850346	0.0116684747850346	0.909168660333973	1
68	262.37	480.32	1.0244	5.12963139827428	11.1341558771702	68	0.0165303392788001	0.0165303392788001	0.925698999612774	1
69	272.15	471.41	1.021	5.11310105899548	11.150686216449	69	0.00486186449376369	0.00486186449376369	0.930560864106537	1
70	270.01	470.87	1.02	5.10823919450172	11.1555480809427	70	0.00243093224688096	0.00243093224688096	0.932991796353418	1
71	267.3	472.52	1.0195	5.10580826225484	11.1579790131896	71	0.0165303392788019	0.0165303392788019	0.94952213563222	1
72	264.91	490.18	1.0161	5.08927792297604	11.1745093524684	72	-0.0213922037725638	0.0213922037725638	0.970914339404784	1
73	243.12	488.28	1.0205	5.1106701267486	11.1531171486958	73	0.0116684747850329	0.0116684747850329	0.982582814189817	1
74	230.09	494.07	1.0181	5.09900165196356	11.1647856234809	74	-0.025767881816952	0.025767881816952	1.00835069600677	1
75	231.51	483.11	1.0234	5.12476953378052	11.1390177416639	75	0.0447291533426348	0.0447291533426348	1.0530798493494	1
76	255.53	473.58	1.0142	5.08004038043788	11.1837468950065	76	-0.0306297463107157	0.0306297463107157	1.08370959566012	1
77	235.13	463.66	1.0205	5.1106701267486	11.1531171486958	77	0.00243093224688096	0.00243093224688096	1.086140527907	1
78	236.95	455.61	1.02	5.10823919450172	11.1555480809427	78	-0.0140994070319174	0.0140994070319174	1.10023993493892	1
79	232.19	475.64	1.0229	5.12233860153363	11.1414486739108	79	-0.00729279674064642	0.00729279674064642	1.10753273167956	1
80	232.82	489.6	1.0244	5.12963139827428	11.1341558771702	80	0	0	1.10753273167956	1
81	232.49	484.5	1.0244	5.12963139827428	11.1341558771702	81	0.0140994070319174	0.0140994070319174	1.12163213871148	1
82	245.22	489.14	1.0215	5.11553199124236	11.1482552842021	82	-0.00243093224688273	0.00243093224688273	1.12406307095836	1
83	239.48	486.27	1.022	5.11796292348925	11.1458243519552	83	0.0500772042857758	0.0500772042857758	1.17414027524414	1
84	246.16	484.72	1.0117	5.06788571920347	11.195901556241	84	-0.0403534752982466	0.0403534752982466	1.21449375054239	1
85	247.42	483.97	1.02	5.10823919450172	11.1555480809427	85	0.0116684747850346	0.0116684747850346	1.22616222532742	1
86	237.75	479.5	1.0176	5.09657071971668	11.1672165557277	86	-0.00486186449376369	0.00486186449376369	1.23102408982118	1
87	243.15	478.6	1.0186	5.10143258421045	11.162354691234	87	-0.0379225430513639	0.0379225430513639	1.26894663287255	1
88	235.33	470.03	1.0264	5.13935512726181	11.1244321481826	88	0.0379225430513639	0.0379225430513639	1.30686917592391	1
89	253.57	471.37	1.0186	5.10143258421045	11.162354691234	89	-0.023336949570071	0.023336949570071	1.33020612549398	1
90	261.38	476.22	1.0234	5.12476953378052	11.1390177416639	90	0.0116684747850364	0.0116684747850364	1.34187460027902	1
91	263.38	488.77	1.021	5.11310105899548	11.150686216449	91	0.00486186449376369	0.00486186449376369	1.34673646477278	1
92	271.33	484.32	1.02	5.10823919450172	11.1555480809427	92	-0.00486186449376369	0.00486186449376369	1.35159832926655	1
93	260.98	448.56	1.021	5.11310105899548	11.150686216449	93	-0.0140994070319191	0.0140994070319191	1.36569773629847	1
94	263.86	451.41	1.0239	5.1272004660274	11.136586809417	94	0.0213922037725638	0.0213922037725638	1.38708994007103	1
95	263.37	449.02	1.0195	5.10580826225484	11.1579790131896	95	-0.237745173745084	0.237745173745084	1.62483511381611	1
96	256.54	434.51	1.0684	5.34355343599992	10.9202338394445	96	0.142452629667302	0.142452629667302	1.76728774348342	1
97	267.61	438.77	1.0391	5.20110080633262	11.0626864691118	97	0.0189612715256811	0.0189612715256811	1.7862490150091	1
98	266.77	421.53	1.0352	5.18213953480694	11.0816477406375	98	-0.201767376491228	0.201767376491228	1.98801639150033	1
99	257.88	418.85	1.0767	5.38390691129817	10.8798803641463	99	0.00486186449376369	0.00486186449376369	1.99287825599409	1
100	255.46	423.42	1.0757	5.3790450468044	10.88474222864	100	0.265943987808921	0.265943987808921	2.25882224380301	1
101	258.85	437.08	1.021	5.11310105899548	11.150686216449	101	-0.220728648016911	0.220728648016911	2.47955089181992	1
102	255.78	434.93	1.0664	5.33382970701239	10.929957568432	102	0.232397122801945	0.232397122801945	2.71194801462187	1
103	259.02	424.68	1.0186	5.10143258421045	11.162354691234	103	-0.0281988140638347	0.0281988140638347	2.7401468286857	1
104	259.74	425.17	1.0244	5.12963139827428	11.1341558771702	104	-0.0568838145770449	0.0568838145770449	2.79703064326275	1
105	268.71	405.9	1.0361	5.18651521285133	11.0772720625931	105	-0.163844833439864	0.163844833439864	2.96087547670261	1
106	267.33	412.12	1.0698	5.35036004629119	10.9134272291532	106	0.104530086615936	0.104530086615936	3.06540556331855	1
107	272.25	421.17	1.0483	5.24582995967525	11.0179573157692	107	-0.0213922037725638	0.0213922037725638	3.08679776709111	1
108	272.65	408.37	1.0527	5.26722216344782	10.9965651119966	108	0.0189612715256811	0.0189612715256811	3.10575903861679	1
109	271.04	407.74	1.0488	5.24826089192214	11.0155263835223	109	-0.0593147468239259	0.0593147468239259	3.16507378544072	1
110	266.61	407.78	1.061	5.30757563874606	10.9562116366984	110	0.0948063576284071	0.0948063576284071	3.25988014306912	1
111	261.42	413.28	1.0415	5.21276928111766	11.0510179943268	111	-0.0286850005132102	0.0286850005132102	3.28856514358233	1
112	267.62	414.22	1.0474	5.24145428163087	11.0223329938136	112	-0.244551784036355	0.244551784036355	3.53311692761869	1
113	274.9	387.76	1.0977	5.48600606566722	10.7777812097772	113	-0.0281988140638347	0.0281988140638347	3.56131574168252	1
114	278.48	391.03	1.1035	5.51420487973106	10.7495823957134	114	0.00923754253815368	0.00923754253815368	3.57055328422068	1
115	270.68	376.98	1.1016	5.5049673371929	10.7588199382515	115	-0.303866530860283	0.303866530860283	3.87441981508096	1
116	267.4	374.45	1.1641	5.80883386805319	10.4549534073912	116	0.163844833439864	0.163844833439864	4.03826464852082	1
117	270.53	369.84	1.1304	5.64498903461332	10.6187982408311	117	-0.3014355986134	0.3014355986134	4.33970024713422	1
118	258.94	345.64	1.1924	5.94642463322672	10.3173626422177	118	-0.479379839085183	0.479379839085183	4.81908008621941	1
119	271.61	336.46	1.291	6.4258044723119	9.83798280313253	119	0.401103820735573	0.401103820735573	5.22018390695498	1
120	274.8	324.07	1.2085	6.02470065157633	10.2390866238681	120	-0.349081870652292	0.349081870652292	5.56926577760727	1
121	268.17	330.88	1.2803	6.37378252222862	9.89000475321581	121	0.405965685229337	0.405965685229337	5.97523146283661	1
122	259.27	347.38	1.1968	5.96781683699929	10.2959704384451	122	0.0238231360194483	0.0238231360194483	5.99905459885606	1
123	250.56	358.76	1.1919	5.94399370097984	10.3197935744646	123	-0.118629493647855	0.118629493647855	6.11768409250391	1
124	252.14	364.58	1.2163	6.06262319462769	10.2011640808167	124	0.0996682221221725	0.0996682221221725	6.21735231462609	1
125	251.86	367.97	1.1958	5.96295497250552	10.3008323029389	125	-0.270805852302685	0.270805852302685	6.48815816692877	1
126	257.55	361.17	1.2515	6.23376082480821	10.0300264506362	126	0.320883056588459	0.320883056588459	6.80904122351723	1
127	251.9	366.98	1.1855	5.91287776821975	10.3509095072247	127	0.0422982210957521	0.0422982210957521	6.85133944461298	1
128	253.79	376.71	1.1768	5.870579547124	10.3932077283204	128	0.2849052593346	0.2849052593346	7.13624470394758	1
129	259.71	379.72	1.1182	5.58567428778939	10.678112987655	129	-0.102099154369053	0.102099154369053	7.23834385831663	1
130	262.21	377.33	1.1392	5.68777344215845	10.576013833286	130	0.278098649043329	0.278098649043329	7.51644250735996	1
131	261.93	389.82	1.082	5.40967479311512	10.8541124823293	131	-0.413258481969983	0.413258481969983	7.92970098932995	1
132	264.34	383.42	1.167	5.8229332750851	10.4408540003593	132	-0.249413648530121	0.249413648530121	8.17911463786007	1
133	279.37	360.71	1.2183	6.07234692361522	10.1914403518292	133	0.325258734632847	0.325258734632847	8.50437337249291	1
134	273.25	359	1.1514	5.74708818898238	10.5166990864621	134	-0.0379225430513639	0.0379225430513639	8.54229591554428	1
135	265.34	355.64	1.1592	5.78501073203374	10.4787765434107	135	-0.229966190555061	0.229966190555061	8.77226210609934	1
136	263.77	351.41	1.2065	6.0149769225888	10.2488103528556	136	-0.20176737649123	0.20176737649123	8.97402948259057	1
137	255.91	353.56	1.248	6.21674429908003	10.0470429763644	137	0.358319413190447	0.358319413190447	9.33234889578102	1
138	252.4	343.35	1.1743	5.85842488588958	10.4053623895548	138	-0.607733061720566	0.607733061720566	9.94008195750158	1
139	264.83	341.37	1.2993	6.46615794761015	9.79762932783428	139	0.344220006158528	0.344220006158528	10.2843019636601	1
140	273.74	340.84	1.2285	6.12193794145162	10.1418493339928	140	0.232397122801943	0.232397122801943	10.5166990864621	1
141	264.36	348.12	1.1807	5.88954081864968	10.3742464567948	141	-0.280043394840835	0.280043394840835	10.7967424813029	1
142	259.92	352.02	1.2383	6.16958421349051	10.0942030619539	142	0.204198308738111	0.204198308738111	11.000940790041	1
143	254.07	338.97	1.1963	5.9653859047524	10.298401370692	143	-0.116198561400974	0.116198561400974	11.117139351442	1
144	241.14	348.39	1.2202	6.08158446615338	10.1822028092911	144	0.192043647503699	0.192043647503699	11.3091829989457	1
145	236.58	353.14	1.1807	5.88954081864968	10.3742464567948	145	-0.185237037212428	0.185237037212428	11.4944200361581	1
146	254.88	334.79	1.2188	6.07477785586211	10.1890094195823	146	-0.165789579237369	0.165789579237369	11.6602096153955	1
147	245.6	329.21	1.2529	6.24056743509948	10.023219840345	147	0.0850826286408779	0.0850826286408779	11.7452922440363	1
148	248.02	337.31	1.2354	6.1554848064586	10.1083024689858	148	-0.00194474579750548	0.00194474579750548	11.7472369898339	1
149	252.42	350.36	1.2358	6.1574295522561	10.1063577231883	149	0.223159580263792	0.223159580263792	11.9703965700976	1
150	249.11	360.68	1.1899	5.93426997199231	10.3295173034521	150	-0.00729279674064642	0.00729279674064642	11.9776893668383	1
151	237.88	363.63	1.1914	5.94156276873296	10.3222245067115	151	0.336927209417881	0.336927209417881	12.3146165762562	1
152	239.59	378.85	1.1221	5.60463555931508	10.6591517161294	152	-0.121060425894736	0.121060425894736	12.4356770021509	1
153	235.94	369.57	1.147	5.72569598520981	10.5380912902346	153	-0.0306297463107175	0.0306297463107175	12.4663067484616	1
154	239.55	385.3	1.1533	5.75632573152053	10.5074615439239	154	0.211004919029381	0.211004919029381	12.677311667491	1
155	257.98	376.1	1.1099	5.54532081249115	10.7184664629533	155	-0.161413901192983	0.161413901192983	12.838725568684	1
156	258.36	374.28	1.1431	5.70673471368413	10.5570525617603	156	-0.135159832926654	0.135159832926654	12.9738854016106	1
157	268.01	384.16	1.1709	5.84189454661078	10.4218927288336	157	0.270805852302685	0.270805852302685	13.2446912539133	1
158	266.58	401.34	1.1152	5.5710886943081	10.6926985811363	158	0.0850826286408797	0.0850826286408797	13.3297738825542	1
159	271.97	399.34	1.0977	5.48600606566722	10.7777812097772	159	-0.360750345437328	0.360750345437328	13.6905242279915	1
160	265.89	383.79	1.1719	5.84675641110455	10.4170308643399	160	0.432219753495668	0.432219753495668	14.1227439814872	1
161	271.62	378.85	1.083	5.41453665760888	10.8492506178356	161	-0.698163741304587	0.698163741304587	14.8209077227918	1
162	278.9	353	1.2266	6.11270039891347	10.151086876531	162	0.0238231360194447	0.0238231360194447	14.8447308588112	1
163	272	347.33	1.2217	6.08887726289402	10.1749100125504	163	0.00972372898752916	0.00972372898752916	14.8544545877988	1
164	276.79	356.81	1.2197	6.07915353390649	10.1846337415379	164	-0.175999494674276	0.175999494674276	15.030454082473	1
165	259.35	326.99	1.2559	6.25515302858077	10.0086342468637	165	0.21392203772564	0.21392203772564	15.2443761201987	1
166	263.33	335.36	1.2119	6.04123099085513	10.2225562845893	166	0.0831378828433724	0.0831378828433724	15.3275140030421	1
167	261.08	339.8	1.1948	5.95809310801176	10.3056941674327	167	-0.332551531373495	0.332551531373495	15.6600655344155	1
168	267.16	330.45	1.2632	6.29064463938525	9.97314263605918	168	0.114253815603469	0.114253815603469	15.774319350019	1
169	263.02	329.71	1.2397	6.17639082378178	10.0873964516626	169	0.0709832216089623	0.0709832216089623	15.845302571628	1
170	274.24	341.7	1.2251	6.10540760217282	10.1583796732716	170	0.299004666366518	0.299004666366518	16.1443072379945	1
171	275.94	345.57	1.1636	5.8064029358063	10.4573843396381	171	-0.244551784036355	0.244551784036355	16.3888590220309	1
172	278.09	361.66	1.2139	6.05095471984266	10.2128325556018	172	-0.0544528823301622	0.0544528823301622	16.443311904361	1
173	278.57	341.06	1.2251	6.10540760217282	10.1583796732716	173	0.154121104452335	0.154121104452335	16.5974330088133	1
174	278.39	334.12	1.1934	5.95128649772049	10.3125007777239	174	-0.113767629154092	0.113767629154092	16.7112006379674	1
175	279.97	332.68	1.2168	6.06505412687458	10.1987331485699	175	0.0972372898752916	0.0972372898752916	16.8084379278427	1
176	279.55	333.59	1.1968	5.96781683699929	10.2959704384451	176	-0.196905511997464	0.196905511997464	17.0053434398402	1
177	272.44	339.33	1.2373	6.16472234899675	10.0990649264477	177	-0.0734141538558433	0.0734141538558433	17.078757593696	1
178	279.31	340.56	1.2524	6.23813650285259	10.0256507725918	178	0.28928093737899	0.28928093737899	17.368038531075	1
179	279.13	333.96	1.1929	5.9488555654736	10.3149317099708	179	-0.246982716283238	0.246982716283238	17.6150212473583	1
180	258.97	319.73	1.2437	6.19583828175684	10.0679489936876	180	-0.116198561400973	0.116198561400973	17.7312198087592	1
181	254.39	316.22	1.2676	6.31203684315781	9.95175043228662	181	-0.0189612715256811	0.0189612715256811	17.7501810802849	1
182	270.31	315.06	1.2715	6.3309981146835	9.93278916076094	182	0.0476462720388913	0.0476462720388913	17.7978273523238	1
183	277.35	319.49	1.2617	6.2833518426446	9.98043543279983	183	-0.0213922037725638	0.0213922037725638	17.8192195560964	1
184	273.3	317.78	1.2661	6.30474404641717	9.95904322902726	184	-0.0379225430513639	0.0379225430513639	17.8571420991477	1
185	274.46	317.69	1.2739	6.34266658946853	9.9211206859759	185	-0.0145855934812928	0.0145855934812928	17.871727692629	1
186	265.53	317.54	1.2769	6.35725218294982	9.90653509249461	186	0.121060425894736	0.121060425894736	17.9927881185238	1
187	267.98	319.76	1.252	6.23619175705509	10.0275955183893	187	0.0549390687795395	0.0549390687795395	18.0477271873033	1
188	249.59	327.34	1.2407	6.18125268827555	10.0825345871689	188	0.0452153397920103	0.0452153397920103	18.0929425270953	1
189	245.82	319.9	1.2314	6.13603734848354	10.1277499269609	189	-0.0952925440777843	0.0952925440777843	18.1882350711731	1
190	233.75	316.74	1.251	6.23132989256132	10.0324573828831	190	0.0286850005132102	0.0286850005132102	18.2169200716863	1
191	240.21	321.08	1.2451	6.20264489204811	10.0611423833963	191	-0.0641766113176914	0.0641766113176914	18.281096683004	1
192	239.65	319.24	1.2583	6.2668215033658	9.99696577207863	192	0.0262540682663293	0.0262540682663293	18.3073507512703	1
193	232.6	320.15	1.2529	6.24056743509948	10.023219840345	193	-0.0831378828433742	0.0831378828433742	18.3904886341137	1
194	247.41	343.82	1.27	6.32370531794285	9.94008195750158	194	0.481810771332064	0.481810771332064	18.8722994054458	1
195	246.55	339.8	1.1709	5.84189454661078	10.4218927288336	195	-0.190098901706193	0.190098901706193	19.062398307152	1
196	249.24	338.58	1.21	6.03199344831698	10.2317938271275	196	-0.201767376491228	0.201767376491228	19.2641656836432	1
197	257.38	348.24	1.2515	6.23376082480821	10.0300264506362	197	0.394297210444302	0.394297210444302	19.6584628940875	1
198	256.89	371.38	1.1704	5.8394636143639	10.4243236610805	198	0.111336696907209	0.111336696907209	19.7697995909947	1
199	257.97	381.03	1.1475	5.72812691745669	10.5356603579877	199	0.0121546612344119	0.0121546612344119	19.7819542522291	1
200	260.12	395.04	1.145	5.71597225622228	10.5478150192221	200	0.0330606785575984	0.0330606785575984	19.8150149307867	1
201	260.83	405.94	1.1382	5.68291157766468	10.5808756977797	201	0.215866783523145	0.215866783523145	20.0308817143099	1
202	232.38	413.36	1.0938	5.46704479414154	10.7967424813029	202	-0.173082375978016	0.173082375978016	20.2039640902879	1
203	233.77	403.88	1.1294	5.64012717011956	10.6236601053249	203	-0.1920436475037	0.1920436475037	20.3960077377916	1
204	233.38	401.94	1.1689	5.83217081762326	10.4316164578212	204	0.175513308224899	0.175513308224899	20.5715210460165	1
205	235.76	405.93	1.1328	5.65665750939836	10.6071297660461	205	0.144883561914185	0.144883561914185	20.7164046079307	1
206	237.06	410.09	1.103	5.51177394748417	10.7520133279603	206	-0.0359777972538584	0.0359777972538584	20.7523824051845	1
207	233.75	409.36	1.1104	5.54775174473803	10.7160355307064	207	0.159469155395477	0.159469155395477	20.91185156058	1
208	240.31	419.38	1.0776	5.38828258934255	10.8755046861019	208	-0.0879997473371379	0.0879997473371379	20.9998513079171	1
209	242.07	422.98	1.0957	5.47628233667969	10.7875049387647	209	-0.130784154882267	0.130784154882267	21.1306354627994	1
210	248.3	406.54	1.1226	5.60706649156196	10.6567207838825	210	0.168706697933629	0.168706697933629	21.299342160733	1
211	249.2	409.08	1.0879	5.43835979362833	10.8254274818161	211	-0.0238231360194447	0.0238231360194447	21.3231652967525	1
212	253.45	422.4	1.0928	5.46218292964778	10.8016043457967	212	0.0714694080583378	0.0714694080583378	21.3946347048108	1
213	243	415.73	1.0781	5.39071352158944	10.873073753855	213	-0.154607290901712	0.154607290901712	21.5492419957125	1
214	250.84	414.81	1.1099	5.54532081249115	10.7184664629533	214	-0.00680661029127094	0.00680661029127094	21.5560486060038	1
215	259.26	392.36	1.1113	5.55212742278242	10.711659852662	215	0.0165303392787983	0.0165303392787983	21.5725789452826	1
216	267.87	393.35	1.1079	5.53559708350362	10.7281901919408	216	-0.147314494161064	0.147314494161064	21.7198934394437	1
217	261.93	403.73	1.1382	5.68291157766468	10.5808756977797	217	0.0140994070319174	0.0140994070319174	21.7339928464756	1
218	258.9	396.42	1.1353	5.66881217063277	10.5949751048117	218	-0.0189612715256811	0.0189612715256811	21.7529541180013	1
219	248.19	382.38	1.1392	5.68777344215845	10.576013833286	219	0.0286850005132102	0.0286850005132102	21.7816391185145	1
220	250.76	393.43	1.1333	5.65908844164524	10.6046988337992	220	-0.0330606785575984	0.0330606785575984	21.8146997970721	1
221	260.24	402.02	1.1401	5.69214912020284	10.5716381552416	221	0.384573481456775	0.384573481456775	22.1992732785288	1
222	274.25	410.25	1.061	5.30757563874606	10.9562116366984	222	-0.19739169844684	0.19739169844684	22.3966649769757	1
223	263.99	422.63	1.1016	5.5049673371929	10.7588199382515	223	0.389435345950538	0.389435345950538	22.7861003229262	1
224	261.86	426.01	1.0215	5.11553199124236	11.1482552842021	224	-0.0593147468239277	0.0593147468239277	22.8454150697501	1
225	272.35	429.35	1.0337	5.17484673806629	11.0889405373781	225	-0.11376762915409	0.11376762915409	22.9591826989042	1
226	277.14	425.63	1.0571	5.28861436722038	10.9751729082241	226	0.180375172718664	0.180375172718664	23.1395578716229	1
227	277.51	447.54	1.02	5.10823919450172	11.1555480809427	227	0	0	23.1395578716229	1
228	274.69	442.42	1.02	5.10823919450172	11.1555480809427	228	-0.0213922037725638	0.0213922037725638	23.1609500753955	1
229	271.95	440.12	1.0244	5.12963139827428	11.1341558771702	229	0.0140994070319174	0.0140994070319174	23.1750494824274	1
230	266.96	444.28	1.0215	5.11553199124236	11.1482552842021	230	-0.104530086615938	0.104530086615938	23.2795795690433	1
231	277.78	426.21	1.043	5.2200620778583	11.0437251975861	231	-0.0850826286408797	0.0850826286408797	23.3646621976842	1
232	272.38	427.16	1.0605	5.30514470649918	10.9586425689453	232	0.1920436475037	0.1920436475037	23.5567058451879	1
233	279.2	439.43	1.021	5.11310105899548	11.150686216449	233	0.00729279674064465	0.00729279674064465	23.5639986419285	1
234	275.01	430.85	1.0195	5.10580826225484	11.1579790131896	234	0.00243093224688451	0.00243093224688451	23.5664295741754	1
235	274.89	420.68	1.019	5.10337733000795	11.1604099454365	235	-0.0121546612344119	0.0121546612344119	23.5785842354098	1
236	279.25	433.05	1.0215	5.11553199124236	11.1482552842021	236	0.00972372898752738	0.00972372898752738	23.5883079643974	1
237	273.45	434.1	1.0195	5.10580826225484	11.1579790131896	237	-0.0213922037725638	0.0213922037725638	23.6097001681699	1
238	254.81	442.15	1.0239	5.1272004660274	11.136586809417	238	0.0165303392788019	0.0165303392788019	23.6262305074487	1
239	253.92	442.84	1.0205	5.1106701267486	11.1531171486958	239	-0.00486186449376547	0.00486186449376547	23.6310923719425	1
240	253.73	443.09	1.0215	5.11553199124236	11.1482552842021	240	-0.0189612715256828	0.0189612715256828	23.6500536434682	1
241	243.32	446.45	1.0254	5.13449326276805	11.1292940126764	241	0.0286850005132102	0.0286850005132102	23.6787386439814	1
242	240.56	449.77	1.0195	5.10580826225484	11.1579790131896	242	-0.00243093224688096	0.00243093224688096	23.6811695762283	1
243	232.05	452.79	1.02	5.10823919450172	11.1555480809427	243	0.00243093224688096	0.00243093224688096	23.6836005084752	1
244	238.48	463.14	1.0195	5.10580826225484	11.1579790131896	244	-0.00972372898752738	0.00972372898752738	23.6933242374627	1
245	238.11	462.32	1.0215	5.11553199124236	11.1482552842021	245	0.00486186449376547	0.00486186449376547	23.6981861019564	1
246	234.03	434.66	1.0205	5.1106701267486	11.1531171486958	246	-0.322827802385966	0.322827802385966	24.0210139043424	1
247	239.95	423.98	1.0869	5.43349792913456	10.8302893463099	247	0.1755133082249	0.1755133082249	24.1965272125673	1
248	248.86	427.74	1.0508	5.25798462090966	11.0058026545348	248	0.0879997473371361	0.0879997473371361	24.2845269599044	1
249	249	419.6	1.0327	5.16998487357253	11.0938024018719	249	-0.0948063576284071	0.0948063576284071	24.3793333175329	1
250	232.15	419.77	1.0522	5.26479123120094	10.9989960442435	250	-0.202253562940605	0.202253562940605	24.5815868804735	1
251	231.31	424.95	1.0938	5.46704479414154	10.7967424813029	251	0.24260703823885	0.24260703823885	24.8241939187123	1
252	230.2	431.04	1.0439	5.22443775590269	11.0393495195417	252	0.13029796843289	0.13029796843289	24.9544918871452	1
253	242.92	445.09	1.0171	5.0941397874698	11.1696474879746	253	-0.308728395354049	0.308728395354049	25.2632202824992	1
254	234.53	430.04	1.0806	5.40286818282385	10.8609190926206	254	0.173568562427395	0.173568562427395	25.4367888449266	1
255	233.47	418.3	1.0449	5.22929962039645	11.034487655048	255	-0.166275765686748	0.166275765686748	25.6030646106134	1
256	230.58	415.79	1.0791	5.3955753860832	10.8682118893612	256	0.0709832216089623	0.0709832216089623	25.6740478322223	1
257	232.24	415.75	1.0645	5.32459216447424	10.9391951109702	257	-0.106474832413443	0.106474832413443	25.7805226646358	1
258	248.89	410.14	1.0864	5.43106699688768	10.8327202785567	258	0.00680661029127094	0.00680661029127094	25.7873292749271	1
259	254.36	405.46	1.085	5.42426038659641	10.839526888848	259	-0.0636904248683159	0.0636904248683159	25.8510196997954	1
260	244.81	405.47	1.0981	5.48795081146473	10.7758364639797	260	-0.0617456790708086	0.0617456790708086	25.9127653788662	1
261	241.78	406.11	1.1108	5.54969649053554	10.7140907849089	261	0.125436103939125	0.125436103939125	26.0382014828053	1
262	247.69	410.91	1.085	5.42426038659641	10.839526888848	262	-0.0899444931346434	0.0899444931346434	26.12814597594	1
263	246.85	413.35	1.1035	5.51420487973106	10.7495823957134	263	-0.0238231360194465	0.0238231360194465	26.1519691119594	1
264	244.48	419.32	1.1084	5.5380280157505	10.7257592596939	264	0.0831378828433742	0.0831378828433742	26.2351069948028	1
265	246.8	409.91	1.0913	5.45489013290713	10.8088971425373	265	-0.0140994070319174	0.0140994070319174	26.2492064018347	1
266	247.12	409.07	1.0942	5.46898953993905	10.7947977355054	266	0.0447291533426331	0.0447291533426331	26.2939355551773	1
267	253.17	416.3	1.085	5.42426038659641	10.839526888848	267	0.256706445270769	0.256706445270769	26.5506420004481	1
268	249.8	420.08	1.0322	5.16755394132564	11.0962333341188	268	-0.629125265493132	0.629125265493132	27.1797672659412	1
269	238.32	407.18	1.1616	5.79667920681877	10.4671080686257	269	0.489103568072712	0.489103568072712	27.6688708340139	1
270	233.13	422.08	1.061	5.30757563874606	10.9562116366984	270	-0.185237037212429	0.185237037212429	27.8541078712264	1
271	248.33	429.06	1.0991	5.49281267595849	10.7709745994859	271	0.382142549209894	0.382142549209894	28.2362504204363	1
272	251.05	437.41	1.0205	5.1106701267486	11.1531171486958	272	-0.00243093224688273	0.00243093224688273	28.2386813526831	1
273	261.14	438.12	1.021	5.11310105899548	11.150686216449	273	-0.0262540682663293	0.0262540682663293	28.2649354209495	1
274	255.29	438.41	1.0264	5.13935512726181	11.1244321481826	274	0.0121546612344101	0.0121546612344101	28.2770900821839	1
275	255.31	441.79	1.0239	5.1272004660274	11.136586809417	275	0.00243093224688273	0.00243093224688273	28.2795210144308	1
276	251.88	454.24	1.0234	5.12476953378052	11.1390177416639	276	0.0116684747850364	0.0116684747850364	28.2911894892158	1
277	259.36	461.65	1.021	5.11310105899548	11.150686216449	277	-0.0072927967406482	0.0072927967406482	28.2984822859565	1
278	249.68	461.17	1.0225	5.12039385573613	11.1433934197083	278	0.00972372898753093	0.00972372898753093	28.308206014944	1
279	242.26	475.22	1.0205	5.1106701267486	11.1531171486958	279	0.00729279674064642	0.00729279674064642	28.3154988116846	1
280	241.22	469.01	1.019	5.10337733000795	11.1604099454365	280	-0.00486186449376547	0.00486186449376547	28.3203606761784	1
281	242.8	464.85	1.02	5.10823919450172	11.1555480809427	281	0.0092375425381519	0.0092375425381519	28.3295982187165	1
282	231.95	456.23	1.0181	5.09900165196356	11.1647856234809	282	-0.0165303392787983	0.0165303392787983	28.3461285579953	1
283	239.63	454.55	1.0215	5.11553199124236	11.1482552842021	283	-0.054452882330164	0.054452882330164	28.4005814403255	1
284	256.69	451.56	1.0327	5.16998487357253	11.0938024018719	284	0.0520219500832813	0.0520219500832813	28.4526033904088	1
285	254.99	451.53	1.022	5.11796292348925	11.1458243519552	285	-0.13029796843289	0.13029796843289	28.5829013588417	1
286	240.55	433.53	1.0488	5.24826089192214	11.0155263835223	286	-0.17113763018051	0.17113763018051	28.7540389890222	1
287	238.21	424.48	1.084	5.41939852210265	10.8443887533418	287	0.128353222635383	0.128353222635383	28.8823922116576	1
288	249.09	428.08	1.0576	5.29104529946726	10.9727419759772	288	-0.182806104965547	0.182806104965547	29.0651983166231	1
289	254.71	411.93	1.0952	5.47385140443281	10.7899358710116	289	-0.0666075435645723	0.0666075435645723	29.1318058601877	1
290	243.22	409.82	1.1089	5.54045894799738	10.723328327447	290	-0.104530086615938	0.104530086615938	29.2363359468036	1
291	243.49	408.01	1.1304	5.64498903461332	10.6187982408311	291	0.180375172718664	0.180375172718664	29.4167111195223	1
292	240.21	411.92	1.0933	5.46461386189466	10.7991734135498	292	-0.346650938405412	0.346650938405412	29.7633620579277	1
293	233.13	401.27	1.1646	5.81126480030007	10.4525224751444	293	0.265943987808921	0.265943987808921	30.0293060457366	1
294	239.03	392.99	1.1099	5.54532081249115	10.7184664629533	294	0.0238231360194465	0.0238231360194465	30.0531291817561	1
295	237.38	401.26	1.105	5.5214976764717	10.7422895989727	295	-0.118629493647854	0.118629493647854	30.1717586754039	1
296	252.76	395.96	1.1294	5.64012717011956	10.6236601053249	296	0.0286850005132102	0.0286850005132102	30.2004436759171	1
297	241.2	394.48	1.1235	5.61144216960635	10.6523451058381	297	-0.0335468650069757	0.0335468650069757	30.2339905409241	1
298	244.77	396.68	1.1304	5.64498903461332	10.6187982408311	298	0.391866278197421	0.391866278197421	30.6258568191215	1
299	243.05	405.02	1.0498	5.2531227564159	11.0106645190285	299	-0.225590512510674	0.225590512510674	30.8514473316322	1
300	252.46	415.5	1.0962	5.47871326892657	10.7850740065179	300	0.102099154369055	0.102099154369055	30.9535464860013	1
301	245.92	426.64	1.0752	5.37661411455752	10.8871731608869	301	-0.0904306795840206	0.0904306795840206	31.0439771655853	1
302	249.87	432.43	1.0938	5.46704479414154	10.7967424813029	302	0.387004413703657	0.387004413703657	31.4309815792889	1
303	248.14	436.88	1.0142	5.08004038043788	11.1837468950065	303	-0.0165303392788001	0.0165303392788001	31.4475119185677	1
304	253.58	444.7	1.0176	5.09657071971668	11.1672165557277	304	-0.00486186449376369	0.00486186449376369	31.4523737830615	1
305	254.6	452.73	1.0186	5.10143258421045	11.162354691234	305	-0.00194474579750548	0.00194474579750548	31.454318528859	1
306	259.9	450.28	1.019	5.10337733000795	11.1604099454365	306	-0.0121546612344119	0.0121546612344119	31.4664731900934	1
307	257.2	454.83	1.0215	5.11553199124236	11.1482552842021	307	-0.00923754253815368	0.00923754253815368	31.4757107326316	1
308	266.16	453.62	1.0234	5.12476953378052	11.1390177416639	308	0.0140994070319191	0.0140994070319191	31.4898101396635	1
309	266.01	453.01	1.0205	5.1106701267486	11.1531171486958	309	-0.0262540682663293	0.0262540682663293	31.5160642079298	1
310	253.75	447.63	1.0259	5.13692419501493	11.1268630804295	310	-0.149259239958571	0.149259239958571	31.6653234478884	1
311	240.02	441.92	1.0566	5.2861834349735	10.9776038404709	311	0.168220511484252	0.168220511484252	31.8335439593727	1
312	240.87	456.23	1.022	5.11796292348925	11.1458243519552	312	0.00972372898752916	0.00972372898752916	31.8432676883602	1
313	246.88	449.71	1.02	5.10823919450172	11.1555480809427	313	-0.00729279674064642	0.00729279674064642	31.8505604851008	1
314	241.76	464.97	1.0215	5.11553199124236	11.1482552842021	314	0.00972372898752738	0.00972372898752738	31.8602842140884	1
315	234.44	467.28	1.0195	5.10580826225484	11.1579790131896	315	-0.0189612715256811	0.0189612715256811	31.879245485614	1
316	230.43	471.55	1.0234	5.12476953378052	11.1390177416639	316	0.0495910178363985	0.0495910178363985	31.9288365034504	1
317	233.86	478.86	1.0132	5.07517851594412	11.1886087595003	317	-0.0403534752982448	0.0403534752982448	31.9691899787487	1
318	231.26	457.39	1.0215	5.11553199124236	11.1482552842021	318	0.00486186449376547	0.00486186449376547	31.9740518432424	1
319	238.92	459.86	1.0205	5.1106701267486	11.1531171486958	319	-0.00486186449376547	0.00486186449376547	31.9789137077362	1
320	239.28	463.62	1.0215	5.11553199124236	11.1482552842021	320	0.00972372898752738	0.00972372898752738	31.9886374367237	1
321	246.49	464.58	1.0195	5.10580826225484	11.1579790131896	321	-0.0335468650069739	0.0335468650069739	32.0221843017307	1
322	232.01	455.58	1.0264	5.13935512726181	11.1244321481826	322	0.0379225430513639	0.0379225430513639	32.0601068447821	1
323	241.85	451.53	1.0186	5.10143258421045	11.162354691234	323	-0.0116684747850346	0.0116684747850346	32.0717753195671	1
324	240.99	450.35	1.021	5.11310105899548	11.150686216449	324	-0.0072927967406482	0.0072927967406482	32.0790681163078	1
325	260.58	464.61	1.0225	5.12039385573613	11.1433934197083	325	0.00243093224688273	0.00243093224688273	32.0814990485546	1
326	259.07	457.82	1.022	5.11796292348925	11.1458243519552	326	-0.0165303392788001	0.0165303392788001	32.0980293878334	1
327	262.7	466.75	1.0254	5.13449326276805	11.1292940126764	327	0.00729279674064642	0.00729279674064642	32.1053221845741	1
328	256.34	473.79	1.0239	5.1272004660274	11.136586809417	328	0.0189612715256828	0.0189612715256828	32.1242834560998	1
329	264.36	468.81	1.02	5.10823919450172	11.1555480809427	329	0.00680661029127094	0.00680661029127094	32.131090066391	1
330	269.73	460.69	1.0186	5.10143258421045	11.162354691234	330	-0.0165303392788001	0.0165303392788001	32.1476204056698	1
331	273.05	461.16	1.022	5.11796292348925	11.1458243519552	331	0.0165303392788001	0.0165303392788001	32.1641507449486	1
332	277.44	459.8	1.0186	5.10143258421045	11.162354691234	332	-0.0140994070319174	0.0140994070319174	32.1782501519806	1
333	272.76	458.16	1.0215	5.11553199124236	11.1482552842021	333	0.0121546612344119	0.0121546612344119	32.190404813215	1
334	259.03	455.89	1.019	5.10337733000795	11.1604099454365	334	-0.00729279674064642	0.00729279674064642	32.1976976099556	1
335	250.55	440.23	1.0205	5.1106701267486	11.1531171486958	335	-0.0140994070319191	0.0140994070319191	32.2117970169875	1
336	271.14	441.33	1.0234	5.12476953378052	11.1390177416639	336	-0.292198056075247	0.292198056075247	32.5039950730628	1
337	277.9	410.35	1.0835	5.41696758985576	10.8468196855887	337	-0.0996682221221743	0.0996682221221743	32.603663295185	1
338	279.94	385.48	1.104	5.51663581197794	10.7471514634665	338	-0.185237037212428	0.185237037212428	32.7889003323974	1
339	269.8	367.24	1.1421	5.70187284919037	10.5619144262541	339	-0.144883561914183	0.144883561914183	32.9337838943116	1
340	264.49	352.92	1.1719	5.84675641110455	10.4170308643399	340	-0.166275765686747	0.166275765686747	33.1000596599983	1
341	260.52	355.63	1.2061	6.0130321767913	10.2507550986531	341	0.282960513537095	0.282960513537095	33.3830201735354	1
342	265.88	357.35	1.1479	5.7300716632542	10.5337156121902	342	0.0092375425381519	0.0092375425381519	33.3922577160736	1
343	269.41	362.97	1.146	5.72083412071605	10.5429531547284	343	-0.289767123828366	0.289767123828366	33.6820248399019	1
344	272.74	365.54	1.2056	6.01060124454441	10.2531860309	344	0.0617456790708104	0.0617456790708104	33.7437705189727	1
345	274.16	367.21	1.1929	5.9488555654736	10.3149317099708	345	-0.401103820735575	0.401103820735575	34.1448743397083	1
346	269.1	338.37	1.2754	6.34995938620918	9.91382788923525	346	0.664616876297611	0.664616876297611	34.8094912160059	1
347	260.88	374.97	1.1387	5.68534250991157	10.5784447655329	347	-0.154121104452337	0.154121104452337	34.9636123204583	1
348	258.47	371.73	1.1704	5.8394636143639	10.4243236610805	348	-0.050077204285774	0.050077204285774	35.013689524744	1
349	233.77	370.76	1.1807	5.88954081864968	10.3742464567948	349	0.0855688150902569	0.0855688150902569	35.0992583398343	1
350	234.98	370.96	1.1631	5.80397200355942	10.459815271885	350	-0.209060173231874	0.209060173231874	35.3083185130662	1
351	246.33	364.57	1.2061	6.0130321767913	10.2507550986531	351	-0.0209060173231883	0.0209060173231883	35.3292245303894	1
352	242.74	356.35	1.2104	6.03393819411448	10.2298490813299	352	0.0875135608877624	0.0875135608877624	35.4167380912771	1
353	238.44	361.06	1.1924	5.94642463322672	10.3173626422177	353	0.0121546612344101	0.0121546612344101	35.4288927525115	1
354	231.24	365.92	1.1899	5.93426997199231	10.3295173034521	354	0.132728900679773	0.132728900679773	35.5616216531913	1
355	246.08	367.43	1.1626	5.80154107131254	10.4622462041319	355	-0.0641766113176914	0.0641766113176914	35.625798264509	1
356	257.34	367.79	1.1758	5.86571768263023	10.3980695928142	356	0	0	35.625798264509	1
357	251.75	376.69	1.1758	5.86571768263023	10.3980695928142	357	0.0855688150902552	0.0855688150902552	35.7113670795992	1
358	249.83	373.56	1.1582	5.78014886753997	10.4836384079045	358	-0.220728648016911	0.220728648016911	35.9320957276162	1
359	245.55	380.43	1.2036	6.00087751555689	10.2629097598875	359	-0.0476462720388913	0.0476462720388913	35.979741999655	1
360	231.75	389.96	1.2134	6.04852378759578	10.2152634878487	360	0.133215087129148	0.133215087129148	36.1129570867842	1
361	230.27	380.7	1.186	5.91530870046663	10.3484785749778	361	0.11376762915409	0.11376762915409	36.2267247159383	1
362	232.25	362.24	1.1626	5.80154107131254	10.4622462041319	362	-0.451181025021349	0.451181025021349	36.6779057409596	1
363	249.33	353.88	1.2554	6.25272209633389	10.0110651791105	363	0.0476462720388913	0.0476462720388913	36.7255520129985	1
364	252.74	358.87	1.2456	6.205075824295	10.0587114511494	364	-0.0311159327600929	0.0311159327600929	36.7566679457586	1
365	252.61	352.33	1.252	6.23619175705509	10.0275955183893	365	0.349081870652295	0.349081870652295	37.1057498164109	1
366	235.54	355.34	1.1802	5.88710988640279	10.3766773890416	366	-0.322827802385966	0.322827802385966	37.4285776187969	1
367	247.78	344.84	1.2466	6.20993768878876	10.0538495866557	367	0.0948063576284071	0.0948063576284071	37.5233839764253	1
368	254.6	357.16	1.2271	6.11513133116035	10.1486559442841	368	-0.0899444931346434	0.0899444931346434	37.6133284695599	1
369	255.8	355.28	1.2456	6.205075824295	10.0587114511494	369	0.0189612715256811	0.0189612715256811	37.6322897410856	1
370	254.17	353.33	1.2417	6.18611455276931	10.0776727226751	370	0.34422000615853	0.34422000615853	37.9765097472441	1
371	263.94	353.24	1.1709	5.84189454661078	10.4218927288336	371	0.11376762915409	0.11376762915409	38.0902773763982	1
372	269.36	362.47	1.1475	5.72812691745669	10.5356603579877	372	-0.0189612715256811	0.0189612715256811	38.1092386479239	1
373	272.76	358.56	1.1514	5.74708818898238	10.5166990864621	373	-0.313104073398437	0.313104073398437	38.4223427213223	1
374	274	356	1.2158	6.06019226238081	10.2035950130636	374	0.339358141664764	0.339358141664764	38.7617008629871	1
375	276.65	371.19	1.146	5.72083412071605	10.5429531547284	375	-0.1424526296673	0.1424526296673	38.9041534926544	1
376	266.23	377.09	1.1753	5.86328675038335	10.4005005250611	376	0.0311159327600929	0.0311159327600929	38.9352694254145	1
377	264.27	384.04	1.1689	5.83217081762326	10.4316164578212	377	0.0403534752982448	0.0403534752982448	38.9756229007128	1
378	272.45	384.43	1.1606	5.79181734232501	10.4719699331194	378	0.410341363273727	0.410341363273727	39.3859642639865	1
379	267.93	396.7	1.0762	5.38147597905128	10.8823112963931	379	-0.491048313870216	0.491048313870216	39.8770125778567	1
380	268.57	382.57	1.1772	5.8725242929215	10.3912629825229	380	0.158982968946098	0.158982968946098	40.0359955468028	1
381	267.33	371.93	1.1445	5.7135413239754	10.550245951469	381	0.052021950083283	0.052021950083283	40.0880174968861	1
382	267.79	371.07	1.1338	5.66151937389212	10.6022679015523	382	0.225590512510674	0.225590512510674	40.3136080093967	1
383	279.93	375.5	1.0874	5.43592886138145	10.827858414063	383	-0.144883561914185	0.144883561914185	40.4584915713109	1
384	276.43	376.15	1.1172	5.58081242329563	10.6829748521488	384	-0.151690172205454	0.151690172205454	40.6101817435164	1
385	253.28	385.44	1.1484	5.73250259550108	10.5312846799433	385	0.0593147468239277	0.0593147468239277	40.6694964903403	1
386	242.59	384.74	1.1362	5.67318784867716	10.5905994267673	386	0.0306297463107175	0.0306297463107175	40.700126236651	1
387	243.48	383.16	1.1299	5.64255810236644	10.621229173078	387	-0.1589829689461	0.1589829689461	40.8591092055971	1
388	241.15	386.3	1.1626	5.80154107131254	10.4622462041319	388	-0.0379225430513657	0.0379225430513657	40.8970317486485	1
389	233.69	379.55	1.1704	5.8394636143639	10.4243236610805	389	-0.177944240471781	0.177944240471781	41.0749759891203	1
390	245.04	388.17	1.207	6.01740785483568	10.2463794206087	390	0.448750092774468	0.448750092774468	41.5237260818947	1
391	248.99	390.42	1.1147	5.56865776206122	10.6951295133832	391	0.0520219500832795	0.0520219500832795	41.575748031978	1
392	252.09	390.34	1.104	5.51663581197794	10.7471514634665	392	0.0427844075451276	0.0427844075451276	41.6185324395232	1
393	259.36	386.07	1.0952	5.47385140443281	10.7899358710116	393	-0.277612462593954	0.277612462593954	41.8961449021171	1
394	254.24	384.17	1.1523	5.75146386702677	10.5123234084177	394	0.125436103939125	0.125436103939125	42.0215810060562	1
395	256.37	395.93	1.1265	5.62602776308764	10.6377595123568	395	0.166275765686747	0.166275765686747	42.187856771743	1
396	276.34	392.95	1.0923	5.45975199740089	10.8040352780435	396	-0.0379225430513621	0.0379225430513621	42.2257793147943	1
397	278.3	391.03	1.1001	5.49767454045226	10.7661127349922	397	-0.0306297463107175	0.0306297463107175	42.2564090611051	1
398	277.01	399.53	1.1064	5.52830428676297	10.7354829886815	398	0.0923754253815279	0.0923754253815279	42.3487844864866	1
399	274.74	394.42	1.0874	5.43592886138145	10.827858414063	399	0.0782760183496087	0.0782760183496087	42.4270605048362	1
400	271.22	403.77	1.0713	5.35765284303184	10.9061344324126	400	0.196905511997462	0.196905511997462	42.6239660168337	1
401	277.79	420.22	1.0308	5.16074733103437	11.1030399444101	401	-0.443888228280702	0.443888228280702	43.0678542451144	1
402	274.51	411.49	1.1221	5.60463555931508	10.6591517161294	402	0.24698271628324	0.24698271628324	43.3148369613976	1
403	267.23	397.33	1.0713	5.35765284303184	10.9061344324126	403	-0.336927209417883	0.336927209417883	43.6517641708155	1
404	260.56	395.48	1.1406	5.69458005244972	10.5692072229947	404	0.158982968946098	0.158982968946098	43.8107471397616	1
405	250.12	401.63	1.1079	5.53559708350362	10.7281901919408	405	-0.182806104965543	0.182806104965543	43.9935532447271	1
406	240.45	377.9	1.1455	5.71840318846917	10.5453840869753	406	-0.182806104965547	0.182806104965547	44.1763593496927	1
407	240.64	380.69	1.1831	5.90120929343471	10.3625779820097	407	0.104530086615936	0.104530086615936	44.2808894363086	1
408	231.46	391.89	1.1616	5.79667920681877	10.4671080686257	408	-0.0145855934812946	0.0145855934812946	44.2954750297899	1
409	233.99	379.45	1.1646	5.81126480030007	10.4525224751444	409	-0.213435851276262	0.213435851276262	44.5089108810662	1
410	232.23	371.34	1.2085	6.02470065157633	10.2390866238681	410	0.00243093224688273	0.00243093224688273	44.511341813313	1
411	230.39	367.23	1.208	6.02226971932945	10.241517556115	411	-0.0928616118309034	0.0928616118309034	44.604203425144	1
412	244.36	359.27	1.2271	6.11513133116035	10.1486559442841	412	-0.0899444931346434	0.0899444931346434	44.6941479182786	1
413	241.9	363.66	1.2456	6.205075824295	10.0587114511494	413	0.265943987808919	0.265943987808919	44.9600919060875	1
414	236.49	359.57	1.1909	5.93913183648608	10.3246554389584	414	-0.0354916108044794	0.0354916108044794	44.995583516892	1
415	239.3	358.37	1.1982	5.97462344729056	10.2891638281539	415	-0.0904306795840224	0.0904306795840224	45.086014196476	1
416	240.52	349.3	1.2168	6.06505412687458	10.1987331485699	416	-0.0758450861027242	0.0758450861027242	45.1618592825787	1
417	239.3	342.17	1.2324	6.1408992129773	10.1228880624671	417	-0.0568838145770449	0.0568838145770449	45.2187430971558	1
418	239.33	332.95	1.2441	6.19778302755435	10.0660042478901	418	0.0972372898752898	0.0972372898752898	45.3159803870311	1
419	234.51	335.25	1.2241	6.10054573767906	10.1632415377654	419	-0.0311159327600929	0.0311159327600929	45.3470963197912	1
420	230.55	341.98	1.2305	6.13166167043915	10.1321256050053	420	0.0617456790708104	0.0617456790708104	45.408841998862	1
421	233.37	336.84	1.2178	6.06991599136834	10.1938712840761	421	-0.0238231360194465	0.0238231360194465	45.4326651348814	1
422	234.76	335.55	1.2227	6.09373912738779	10.1700481480566	422	0.00486186449376369	0.00486186449376369	45.4375269993752	1
423	244.04	336.5	1.2217	6.08887726289402	10.1749100125504	423	0.173568562427395	0.173568562427395	45.6110955618026	1
424	251.57	342.03	1.186	5.91530870046663	10.3484785749778	424	-0.361236531886705	0.361236531886705	45.9723320936893	1
425	272.23	322.51	1.2603	6.27654523235333	9.9872420430911	425	0.157038223148595	0.157038223148595	46.1293703168379	1
426	276.07	326.01	1.228	6.11950700920474	10.1442802662397	426	-0.0189612715256828	0.0189612715256828	46.1483315883636	1
427	279.27	320.83	1.2319	6.13846828073042	10.125318994714	427	-0.144883561914183	0.144883561914183	46.2932151502777	1
428	276.97	319.01	1.2617	6.2833518426446	9.98043543279983	428	-0.0072927967406482	0.0072927967406482	46.3005079470184	1
429	271.67	320.69	1.2632	6.29064463938525	9.97314263605918	429	-0.106961018862817	0.106961018862817	46.4074689658812	1
430	264.25	317.72	1.2852	6.39760565824807	9.86618161719636	430	0.199822630693722	0.199822630693722	46.6072915965749	1
431	257.71	323.41	1.2441	6.19778302755435	10.0660042478901	431	0.0422982210957503	0.0422982210957503	46.6495898176707	1
432	253.66	328.91	1.2354	6.1554848064586	10.1083024689858	432	-0.0471600855895158	0.0471600855895158	46.6967499032602	1
433	254.7	326.66	1.2451	6.20264489204811	10.0611423833963	433	-0.00486186449376547	0.00486186449376547	46.701611767754	1
434	252.25	326.26	1.2461	6.20750675654188	10.0562805189026	434	-0.0140994070319174	0.0140994070319174	46.7157111747859	1
435	250.14	324.29	1.249	6.22160616357379	10.0421811118706	435	-0.0311159327600912	0.0311159327600912	46.746827107546	1
436	249.39	328.49	1.2554	6.25272209633389	10.0110651791105	436	0.104530086615938	0.104530086615938	46.8513571941619	1
437	253.79	335.37	1.2339	6.14819200971795	10.1155952657265	437	-0.0899444931346451	0.0899444931346451	46.9413016872966	1
438	248	336.27	1.2524	6.23813650285259	10.0256507725918	438	0.0661213571151986	0.0661213571151986	47.0074230444118	1
439	231.32	333.51	1.2388	6.1720151457374	10.091772129707	439	0.225590512510674	0.225590512510674	47.2330135569224	1
440	238.86	324.89	1.1924	5.94642463322672	10.3173626422177	440	-0.0568838145770467	0.0568838145770467	47.2898973714995	1
441	246.7	316.31	1.2041	6.00330844780377	10.2604788276407	441	-0.415689414216867	0.415689414216867	47.7055867857163	1
442	250.26	315.13	1.2896	6.41899786202063	9.8447894134238	442	0.427357889001904	0.427357889001904	48.1329446747182	1
443	233.19	328.36	1.2017	5.99163997301873	10.2721473024257	443	-0.215866783523147	0.215866783523147	48.3488114582414	1
444	236.08	326.96	1.2461	6.20750675654188	10.0562805189026	444	-0.0452153397920085	0.0452153397920085	48.3940267980334	1
445	239.44	320.03	1.2554	6.25272209633389	10.0110651791105	445	-0.0403534752982466	0.0403534752982466	48.4343802733316	1
446	251.38	319.81	1.2637	6.29307557163213	9.9707117038123	446	-0.0165303392787983	0.0165303392787983	48.4509106126104	1
447	257.57	326.67	1.2671	6.30960591091093	9.9541813645335	447	0.1259222903885	0.1259222903885	48.5768329029989	1
448	240.59	333.36	1.2412	6.18368362052243	10.080103654922	448	0.3014355986134	0.3014355986134	48.8782685016123	1
449	240.91	353.38	1.1792	5.88224802190903	10.3815392535354	449	-0.0330606785575966	0.0330606785575966	48.9113291801699	1
450	236.53	355.16	1.186	5.91530870046663	10.3484785749778	450	-0.311159327600929	0.311159327600929	49.2224885077709	1
451	241.32	362.7	1.25	6.22646802806756	10.0373192473769	451	0.106961018862819	0.106961018862819	49.3294495266337	1
452	245.26	362.92	1.228	6.11950700920474	10.1442802662397	452	0.0354916108044812	0.0354916108044812	49.3649411374382	1
453	233.17	351.74	1.2207	6.08401539840026	10.1797718770442	453	0.0354916108044812	0.0354916108044812	49.4004327482427	1
454	251.29	358.05	1.2134	6.04852378759578	10.2152634878487	454	-0.0666075435645759	0.0666075435645759	49.4670402918072	1
455	248.47	365.09	1.2271	6.11513133116035	10.1486559442841	455	-0.0330606785575966	0.0330606785575966	49.5001009703648	1
456	256.05	338.72	1.2339	6.14819200971795	10.1155952657265	456	0.0311159327600912	0.0311159327600912	49.5312169031249	1
457	260.28	338.62	1.2275	6.11707607695786	10.1467111984866	457	0.170651443731137	0.170651443731137	49.7018683468561	1
458	254.24	339.45	1.1924	5.94642463322672	10.3173626422177	458	-0.0354916108044829	0.0354916108044829	49.7373599576605	1
459	260.87	339.91	1.1997	5.9819162440312	10.2818710314132	459	-0.232883309251321	0.232883309251321	49.9702432669119	1
460	270.78	331.23	1.2476	6.21479955328252	10.0489877221619	460	0.078762204798986	0.078762204798986	50.0490054717108	1
461	273.57	347.36	1.2314	6.13603734848354	10.1277499269609	461	0.21100491902938	0.21100491902938	50.2600103907402	1
462	270.77	349.05	1.188	5.92503242945416	10.3387548459903	462	-0.0641766113176914	0.0641766113176914	50.3241870020579	1
463	277.08	350.93	1.2012	5.98920904077185	10.2745782346726	463	0.0213922037725638	0.0213922037725638	50.3455792058305	1
464	273.88	353.07	1.1968	5.96781683699929	10.2959704384451	464	0.220728648016911	0.220728648016911	50.5663078538474	1
465	273.22	358.44	1.1514	5.74708818898238	10.5166990864621	465	0.00486186449376369	0.00486186449376369	50.5711697183412	1
466	274.66	361.66	1.1504	5.74222632448861	10.5215609509558	466	-0.206629240984991	0.206629240984991	50.7777989593261	1
467	273.74	366.88	1.1929	5.9488555654736	10.3149317099708	467	0.467711364300147	0.467711364300147	51.2455103236263	1
468	271.61	380.11	1.0967	5.48114420117346	10.782643074271	468	-0.349081870652293	0.349081870652293	51.5945921942786	1
469	271.73	373.79	1.1685	5.83022607182575	10.4335612036187	469	0.178430426921159	0.178430426921159	51.7730226211997	1
470	273.33	373.77	1.1318	5.65179564490459	10.6119916305398	470	-0.147314494161066	0.147314494161066	51.9203371153608	1
471	279.17	368.24	1.1621	5.79911013906566	10.4646771363788	471	0.434164499293173	0.434164499293173	52.354501614654	1
472	272.23	377.82	1.0728	5.36494563977248	10.8988416356719	472	-0.0972372898752898	0.0972372898752898	52.4517389045293	1
473	277.06	384.53	1.0928	5.46218292964778	10.8016043457967	473	-0.258651191068274	0.258651191068274	52.7103900955975	1
474	254.43	379.86	1.146	5.72083412071605	10.5429531547284	474	0.0238231360194483	0.0238231360194483	52.734213231617	1
475	255.45	379.77	1.1411	5.6970109846966	10.5667762907478	475	0.251358394327625	0.251358394327625	52.9855716259446	1
476	258.78	386.34	1.0894	5.44565259036897	10.8181346850755	476	0.0617456790708104	0.0617456790708104	53.0473173050154	1
477	257.84	387.63	1.0767	5.38390691129817	10.8798803641463	477	-0.0233369495700693	0.0233369495700693	53.0706542545855	1
478	258.2	388.64	1.0815	5.40724386086824	10.8565434145762	478	0.0213922037725638	0.0213922037725638	53.0920464583581	1
479	254.58	413.27	1.0771	5.38585165709567	10.8779356183488	479	-0.0928616118309034	0.0928616118309034	53.184908070189	1
480	273.61	411.15	1.0962	5.47871326892657	10.7850740065179	480	-0.0213922037725638	0.0213922037725638	53.2063002739615	1
481	277.72	416.52	1.1006	5.50010547269914	10.7636818027453	481	0.405965685229338	0.405965685229338	53.6122659591909	1
482	270.41	429.05	1.0171	5.0941397874698	11.1696474879746	482	-0.0709832216089623	0.0709832216089623	53.6832491807998	1
483	261.1	413.42	1.0317	5.16512300907876	11.0986642663657	483	-0.410827549723102	0.410827549723102	54.0940767305229	1
484	258.21	402.14	1.1162	5.57595055880186	10.6878367166426	484	0.137590765173535	0.137590765173535	54.2316674956965	1
485	258.09	398.59	1.0879	5.43835979362833	10.8254274818161	485	-0.536263653662227	0.536263653662227	54.7679311493587	1
486	247.54	379.93	1.1982	5.97462344729056	10.2891638281539	486	0.180375172718664	0.180375172718664	54.9483063220774	1
487	230.18	396.7	1.1611	5.79424827457189	10.4695390008725	487	0.253789326574509	0.253789326574509	55.2020956486519	1
488	235.36	398.48	1.1089	5.54045894799738	10.723328327447	488	-0.0238231360194465	0.0238231360194465	55.2259187846713	1
489	232.07	399.14	1.1138	5.56428208401683	10.6995051914276	489	-0.1589829689461	0.1589829689461	55.3849017536174	1
490	232.02	401.64	1.1465	5.72326505296293	10.5405222224815	490	0.168706697933629	0.168706697933629	55.553608451551	1
491	233.54	424.4	1.1118	5.5545583550293	10.7092289204151	491	0.310673141151552	0.310673141151552	55.8642815927026	1
492	239.41	442.92	1.0479	5.24388521387775	11.0199020615667	492	0.125922290388502	0.125922290388502	55.9902038830911	1
493	243.18	442.27	1.022	5.11796292348925	11.1458243519552	493	0.0145855934812946	0.0145855934812946	56.0047894765724	1
494	238.62	453.78	1.019	5.10337733000795	11.1604099454365	494	0.0140994070319174	0.0140994070319174	56.0188888836043	1
495	268.77	467.82	1.0161	5.08927792297604	11.1745093524684	495	0.00243093224688096	0.00243093224688096	56.0213198158512	1
496	273.12	469.36	1.0156	5.08684699072915	11.1769402847153	496	-0.0262540682663275	0.0262540682663275	56.0475738841175	1
497	266.89	463.18	1.021	5.11310105899548	11.150686216449	497	0.00243093224688273	0.00243093224688273	56.0500048163644	1
498	265.64	466.25	1.0205	5.1106701267486	11.1531171486958	498	0.00243093224688096	0.00243093224688096	56.0524357486113	1
499	265.56	463.43	1.02	5.10823919450172	11.1555480809427	499	0	0	56.0524357486113	1
500	271.01	454.54	1.02	5.10823919450172	11.1555480809427	500	NA	NA	NA	1
501	268.71	456.45	1.0215	5.11553199124236	11.1482552842021	1	0.00486186449376547	0.00486186449376547	0.00486186449376547	2
502	257.1	447.22	1.0205	5.1106701267486	11.1531171486958	2	0.00243093224688096	0.00243093224688096	0.00729279674064642	2
503	260.65	440.64	1.02	5.10823919450172	11.1555480809427	3	-0.00486186449376369	0.00486186449376369	0.0121546612344101	2
504	264.04	436.67	1.021	5.11310105899548	11.150686216449	4	-0.00486186449376547	0.00486186449376547	0.0170165257281756	2
505	270.35	443.64	1.022	5.11796292348925	11.1458243519552	5	-0.00680661029127094	0.00680661029127094	0.0238231360194465	2
506	266.65	454.69	1.0234	5.12476953378052	11.1390177416639	6	0.0116684747850364	0.0116684747850364	0.0354916108044829	2
507	277.33	456.31	1.021	5.11310105899548	11.150686216449	7	0.00243093224688273	0.00243093224688273	0.0379225430513657	2
508	271.75	436.92	1.0205	5.1106701267486	11.1531171486958	8	0	0	0.0379225430513657	2
509	269.89	441.33	1.0205	5.1106701267486	11.1531171486958	9	0.00729279674064642	0.00729279674064642	0.0452153397920121	2
510	273.04	463.66	1.019	5.10337733000795	11.1604099454365	10	-0.0189612715256828	0.0189612715256828	0.0641766113176949	2
511	271.5	468.61	1.0229	5.12233860153363	11.1414486739108	11	0.0165303392787983	0.0165303392787983	0.0807069505964932	2
512	279.8	471.33	1.0195	5.10580826225484	11.1579790131896	12	-0.0213922037725638	0.0213922037725638	0.102099154369057	2
513	277.64	467.56	1.0239	5.1272004660274	11.136586809417	13	0.0165303392788019	0.0165303392788019	0.118629493647859	2
514	276.75	466.02	1.0205	5.1106701267486	11.1531171486958	14	0	0	0.118629493647859	2
515	269.86	469	1.0205	5.1106701267486	11.1531171486958	15	-0.00486186449376547	0.00486186449376547	0.123491358141624	2
516	271.7	484.88	1.0215	5.11553199124236	11.1482552842021	16	-0.0140994070319174	0.0140994070319174	0.137590765173542	2
517	267.61	494.38	1.0244	5.12963139827428	11.1341558771702	17	0.0281988140638347	0.0281988140638347	0.165789579237376	2
518	277.87	489.55	1.0186	5.10143258421045	11.162354691234	18	-0.0092375425381519	0.0092375425381519	0.175027121775528	2
519	278.1	483.33	1.0205	5.1106701267486	11.1531171486958	19	-0.00243093224688273	0.00243093224688273	0.177458054022411	2
520	275.6	471.83	1.021	5.11310105899548	11.150686216449	20	-0.00243093224688273	0.00243093224688273	0.179888986269294	2
521	275.39	489.73	1.0215	5.11553199124236	11.1482552842021	21	-0.00486186449376547	0.00486186449376547	0.184750850763059	2
522	267.47	494.32	1.0225	5.12039385573613	11.1433934197083	22	0.0238231360194465	0.0238231360194465	0.208573986782506	2
523	248.79	487.63	1.0176	5.09657071971668	11.1672165557277	23	-0.00923754253815368	0.00923754253815368	0.21781152932066	2
524	241.9	468.98	1.0195	5.10580826225484	11.1579790131896	24	0	0	0.21781152932066	2
525	244.91	477.41	1.0195	5.10580826225484	11.1579790131896	25	-0.0427844075451276	0.0427844075451276	0.260595936865787	2
526	254.34	469.94	1.0283	5.14859266979996	11.1151946056445	26	0.0427844075451276	0.0427844075451276	0.303380344410915	2
527	243.35	461.6	1.0195	5.10580826225484	11.1579790131896	27	0	0	0.303380344410915	2
528	243.41	459.66	1.0195	5.10580826225484	11.1579790131896	28	0.0116684747850364	0.0116684747850364	0.315048819195951	2
529	246.17	462.91	1.0171	5.0941397874698	11.1696474879746	29	-0.0140994070319174	0.0140994070319174	0.329148226227868	2
530	249.85	471.58	1.02	5.10823919450172	11.1555480809427	30	-0.00972372898752916	0.00972372898752916	0.338871955215398	2
531	250.16	470.76	1.022	5.11796292348925	11.1458243519552	31	0.00243093224688273	0.00243093224688273	0.34130288746228	2
532	240.93	475.31	1.0215	5.11553199124236	11.1482552842021	32	0.00486186449376547	0.00486186449376547	0.346164751956046	2
533	242.24	478.21	1.0205	5.1106701267486	11.1531171486958	33	0.0286850005132102	0.0286850005132102	0.374849752469256	2
534	235.62	485.62	1.0146	5.08198512623539	11.181802149209	34	-0.0403534752982466	0.0403534752982466	0.415203227767503	2
535	267.02	493.76	1.0229	5.12233860153363	11.1414486739108	35	0.00437567804438821	0.00437567804438821	0.419578905811891	2
536	257.23	486.65	1.022	5.11796292348925	11.1458243519552	36	0.0238231360194465	0.0238231360194465	0.443402041831337	2
537	240	485.01	1.0171	5.0941397874698	11.1696474879746	37	-0.0140994070319174	0.0140994070319174	0.457501448863255	2
538	237.42	487.33	1.02	5.10823919450172	11.1555480809427	38	-0.00486186449376369	0.00486186449376369	0.462363313357018	2
539	259.55	485.68	1.021	5.11310105899548	11.150686216449	39	-0.0165303392788001	0.0165303392788001	0.478893652635819	2
540	249.4	460.04	1.0244	5.12963139827428	11.1341558771702	40	0.0189612715256828	0.0189612715256828	0.497854924161501	2
541	249.5	449.91	1.0205	5.1106701267486	11.1531171486958	41	0.00729279674064642	0.00729279674064642	0.505147720902148	2
542	256.55	455.51	1.019	5.10337733000795	11.1604099454365	42	0	0	0.505147720902148	2
543	274.75	462.02	1.019	5.10337733000795	11.1604099454365	43	0	0	0.505147720902148	2
544	274.24	458.39	1.019	5.10337733000795	11.1604099454365	44	-0.0189612715256828	0.0189612715256828	0.524108992427831	2
545	272.28	463.44	1.0229	5.12233860153363	11.1414486739108	45	0	0	0.524108992427831	2
546	261.17	462.69	1.0229	5.12233860153363	11.1414486739108	46	0.00437567804438821	0.00437567804438821	0.528484670472219	2
547	262.33	470.24	1.022	5.11796292348925	11.1458243519552	47	0.00972372898752916	0.00972372898752916	0.538208399459748	2
548	268.43	474.94	1.02	5.10823919450172	11.1555480809427	48	0	0	0.538208399459748	2
549	274.67	475.45	1.02	5.10823919450172	11.1555480809427	49	-0.00243093224688096	0.00243093224688096	0.540639331706629	2
550	277.78	480.51	1.0205	5.1106701267486	11.1531171486958	50	-0.00486186449376547	0.00486186449376547	0.545501196200394	2
551	269.19	477.04	1.0215	5.11553199124236	11.1482552842021	51	-0.00680661029127094	0.00680661029127094	0.552307806491665	2
552	264.21	492.99	1.0229	5.12233860153363	11.1414486739108	52	-0.00972372898752738	0.00972372898752738	0.562031535479193	2
553	263.4	491.19	1.0249	5.13206233052116	11.1317249449233	53	0.0238231360194447	0.0238231360194447	0.585854671498637	2
554	263.39	492.79	1.02	5.10823919450172	11.1555480809427	54	-0.0213922037725638	0.0213922037725638	0.607246875271201	2
555	268.24	486.1	1.0244	5.12963139827428	11.1341558771702	55	0.0140994070319174	0.0140994070319174	0.621346282303119	2
556	276.08	487.02	1.0215	5.11553199124236	11.1482552842021	56	-0.00243093224688273	0.00243093224688273	0.623777214550001	2
557	273.43	490.62	1.022	5.11796292348925	11.1458243519552	57	0.0189612715256811	0.0189612715256811	0.642738486075682	2
558	260.28	489.22	1.0181	5.09900165196356	11.1647856234809	58	-0.0092375425381519	0.0092375425381519	0.651976028613834	2
559	251.88	484.42	1.02	5.10823919450172	11.1555480809427	59	-0.0121546612344119	0.0121546612344119	0.664130689848246	2
560	255.39	481.79	1.0225	5.12039385573613	11.1433934197083	60	0.00486186449376547	0.00486186449376547	0.668992554342012	2
561	250.68	487.83	1.0215	5.11553199124236	11.1482552842021	61	-0.0403534752982466	0.0403534752982466	0.709346029640258	2
562	246.83	489.49	1.0298	5.15588546654061	11.1079018089038	62	0.0403534752982466	0.0403534752982466	0.749699504938505	2
563	251.41	481.78	1.0215	5.11553199124236	11.1482552842021	63	-0.00486186449376547	0.00486186449376547	0.75456136943227	2
564	259.72	481.23	1.0225	5.12039385573613	11.1433934197083	64	0.0121546612344119	0.0121546612344119	0.766716030666682	2
565	271.29	481.98	1.02	5.10823919450172	11.1555480809427	65	0.00243093224688096	0.00243093224688096	0.769146962913563	2
566	264.24	475.2	1.0195	5.10580826225484	11.1579790131896	66	-0.0189612715256811	0.0189612715256811	0.788108234439244	2
567	258.17	474.95	1.0234	5.12476953378052	11.1390177416639	67	0.0189612715256811	0.0189612715256811	0.807069505964925	2
568	262.37	480.32	1.0195	5.10580826225484	11.1579790131896	68	-0.0145855934812928	0.0145855934812928	0.821655099446218	2
569	272.15	471.41	1.0225	5.12039385573613	11.1433934197083	69	0.0145855934812928	0.0145855934812928	0.836240692927511	2
570	270.01	470.87	1.0195	5.10580826225484	11.1579790131896	70	0.00680661029127094	0.00680661029127094	0.843047303218782	2
571	267.3	472.52	1.0181	5.09900165196356	11.1647856234809	71	-0.0165303392787983	0.0165303392787983	0.85957764249758	2
572	264.91	490.18	1.0215	5.11553199124236	11.1482552842021	72	0.00486186449376547	0.00486186449376547	0.864439506991346	2
573	243.12	488.28	1.0205	5.1106701267486	11.1531171486958	73	0.00486186449376191	0.00486186449376191	0.869301371485108	2
574	230.09	494.07	1.0195	5.10580826225484	11.1579790131896	74	0.0165303392788019	0.0165303392788019	0.88583171076391	2
575	231.51	483.11	1.0161	5.08927792297604	11.1745093524684	75	-0.0213922037725638	0.0213922037725638	0.907223914536473	2
576	255.53	473.58	1.0205	5.1106701267486	11.1531171486958	76	0	0	0.907223914536473	2
577	235.13	463.66	1.0205	5.1106701267486	11.1531171486958	77	0.0116684747850329	0.0116684747850329	0.918892389321506	2
578	236.95	455.61	1.0181	5.09900165196356	11.1647856234809	78	-0.0116684747850329	0.0116684747850329	0.930560864106539	2
579	232.19	475.64	1.0205	5.1106701267486	11.1531171486958	79	-0.0189612715256828	0.0189612715256828	0.949522135632222	2
580	232.82	489.6	1.0244	5.12963139827428	11.1341558771702	80	0.0262540682663293	0.0262540682663293	0.975776203898551	2
581	232.49	484.5	1.019	5.10337733000795	11.1604099454365	81	-0.0238231360194483	0.0238231360194483	0.999599339917999	2
582	245.22	489.14	1.0239	5.1272004660274	11.136586809417	82	0.00243093224688273	0.00243093224688273	1.00203027216488	2
583	239.48	486.27	1.0234	5.12476953378052	11.1390177416639	83	0.0213922037725656	0.0213922037725656	1.02342247593745	2
584	246.16	484.72	1.019	5.10337733000795	11.1604099454365	84	-0.00486186449376547	0.00486186449376547	1.02828434043121	2
585	247.42	483.97	1.02	5.10823919450172	11.1555480809427	85	0.0189612715256828	0.0189612715256828	1.0472456119569	2
586	237.75	479.5	1.0161	5.08927792297604	11.1745093524684	86	-0.00972372898753093	0.00972372898753093	1.05696934094443	2
587	243.15	478.6	1.0181	5.09900165196356	11.1647856234809	87	-0.0233369495700693	0.0233369495700693	1.0803062905145	2
588	235.33	470.03	1.0229	5.12233860153363	11.1414486739108	88	0.0189612715256828	0.0189612715256828	1.09926756204018	2
589	253.57	471.37	1.019	5.10337733000795	11.1604099454365	89	-0.00486186449376547	0.00486186449376547	1.10412942653394	2
590	261.38	476.22	1.02	5.10823919450172	11.1555480809427	90	-0.00243093224688096	0.00243093224688096	1.10656035878083	2
591	263.38	488.77	1.0205	5.1106701267486	11.1531171486958	91	0.0092375425381519	0.0092375425381519	1.11579790131898	2
592	271.33	484.32	1.0186	5.10143258421045	11.162354691234	92	-0.0281988140638347	0.0281988140638347	1.14399671538281	2
593	260.98	448.56	1.0244	5.12963139827428	11.1341558771702	93	0.0140994070319174	0.0140994070319174	1.15809612241473	2
594	263.86	451.41	1.0215	5.11553199124236	11.1482552842021	94	0.00729279674064642	0.00729279674064642	1.16538891915538	2
595	263.37	449.02	1.02	5.10823919450172	11.1555480809427	95	-0.265943987808921	0.265943987808921	1.4313329069643	2
596	256.54	434.51	1.0747	5.37418318231064	10.8896040931338	96	0.246982716283238	0.246982716283238	1.67831562324753	2
597	267.61	438.77	1.0239	5.1272004660274	11.136586809417	97	-0.0807069505964897	0.0807069505964897	1.75902257384402	2
598	266.77	421.53	1.0405	5.20790741662389	11.0558798588205	98	-0.194960766199959	0.194960766199959	1.95398334004398	2
599	257.88	418.85	1.0806	5.40286818282385	10.8609190926206	99	-0.0189612715256811	0.0189612715256811	1.97294461156966	2
600	255.46	423.42	1.0845	5.42182945434953	10.8419578210949	100	0.303866530860283	0.303866530860283	2.27681114242995	2
601	258.85	437.08	1.022	5.11796292348925	11.1458243519552	101	-0.185237037212429	0.185237037212429	2.46204817964238	2
602	255.78	434.93	1.0601	5.30319996070167	10.9605873147428	102	0.109391951109703	0.109391951109703	2.57144013075208	2
603	259.02	424.68	1.0376	5.19380800959197	11.0699792658525	103	0.0238231360194447	0.0238231360194447	2.59526326677152	2
604	259.74	425.17	1.0327	5.16998487357253	11.0938024018719	104	-0.00486186449376369	0.00486186449376369	2.60012513126529	2
605	268.71	405.9	1.0337	5.17484673806629	11.0889405373781	105	-0.182806104965545	0.182806104965545	2.78293123623083	2
606	267.33	412.12	1.0713	5.35765284303184	10.9061344324126	106	0.0354916108044794	0.0354916108044794	2.81842284703531	2
607	272.25	421.17	1.064	5.32216123222736	10.9416260432171	107	-0.00243093224688273	0.00243093224688273	2.8208537792822	2
608	272.65	408.37	1.0645	5.32459216447424	10.9391951109702	108	0.0403534752982466	0.0403534752982466	2.86120725458044	2
609	271.04	407.74	1.0562	5.28423868917599	10.9795485862684	109	-0.0996682221221725	0.0996682221221725	2.96087547670261	2
610	266.61	407.78	1.0767	5.38390691129817	10.8798803641463	110	0.225590512510674	0.225590512510674	3.18646598921329	2
611	261.42	413.28	1.0303	5.15831639878749	11.1054708766569	111	-0.0257678818169538	0.0257678818169538	3.21223387103024	2
612	267.62	414.22	1.0356	5.18408428060444	11.07970299484	112	-0.377766871165502	0.377766871165502	3.59000074219574	2
613	274.9	387.76	1.1133	5.56185115176995	10.7019361236745	113	-0.00486186449376547	0.00486186449376547	3.59486260668951	2
614	278.48	391.03	1.1143	5.56671301626371	10.6970742591807	114	0.0262540682663293	0.0262540682663293	3.62111667495584	2
615	270.68	376.98	1.1089	5.54045894799738	10.723328327447	115	-0.313104073398437	0.313104073398437	3.93422074835428	2
616	267.4	374.45	1.1733	5.85356302139582	10.4102242540486	116	0.248927462080744	0.248927462080744	4.18314821043502	2
617	270.53	369.84	1.1221	5.60463555931508	10.6591517161294	117	-0.36998788797548	0.36998788797548	4.5531360984105	2
618	258.94	345.64	1.1982	5.97462344729056	10.2891638281539	118	-0.520219500832804	0.520219500832804	5.0733555992433	2
619	271.61	336.46	1.3052	6.49484294812336	9.76894432732107	119	0.437081617989429	0.437081617989429	5.51043721723273	2
620	274.8	324.07	1.2153	6.05776133013393	10.2060259453105	120	-0.171137630180512	0.171137630180512	5.68157484741324	2
621	268.17	330.88	1.2505	6.22889896031444	10.03488831513	121	0.0714694080583396	0.0714694080583396	5.75304425547158	2
622	259.27	347.38	1.2358	6.1574295522561	10.1063577231883	122	0.135159832926654	0.135159832926654	5.88820408839824	2
623	250.56	358.76	1.208	6.02226971932945	10.241517556115	123	-0.0690384758114551	0.0690384758114551	5.95724256420969	2
624	252.14	364.58	1.2222	6.0913081951409	10.1724790803035	124	0.0831378828433724	0.0831378828433724	6.04038044705307	2
625	251.86	367.97	1.2051	6.00817031229753	10.2556169631469	125	-0.104530086615936	0.104530086615936	6.144910533669	2
626	257.55	361.17	1.2266	6.11270039891347	10.151086876531	126	0.1424526296673	0.1424526296673	6.2873631633363	2
627	251.9	366.98	1.1973	5.97024776924617	10.2935395061983	127	0.19739169844684	0.19739169844684	6.48475486178314	2
628	253.79	376.71	1.1567	5.77285607079933	10.4909312046451	128	0.151690172205454	0.151690172205454	6.6364450339886	2
629	259.71	379.72	1.1255	5.62116589859387	10.6426213768506	129	0.0452153397920103	0.0452153397920103	6.68166037378061	2
630	262.21	377.33	1.1162	5.57595055880186	10.6878367166426	130	0.0879997473371361	0.0879997473371361	6.76966012111774	2
631	261.93	389.82	1.0981	5.48795081146473	10.7758364639797	131	-0.330120599126611	0.330120599126611	7.09978072024435	2
632	264.34	383.42	1.166	5.81807141059134	10.4457158648531	132	-0.24698271628324	0.24698271628324	7.34676343652759	2
633	279.37	360.71	1.2168	6.06505412687458	10.1987331485699	133	0.26351305556204	0.26351305556204	7.61027649208963	2
634	273.25	359	1.1626	5.80154107131254	10.4622462041319	134	0.0238231360194447	0.0238231360194447	7.63409962810908	2
635	265.34	355.64	1.1577	5.77771793529309	10.4860693401513	135	-0.185237037212428	0.185237037212428	7.8193366653215	2
636	263.77	351.41	1.1958	5.96295497250552	10.3008323029389	136	-0.282474327087719	0.282474327087719	8.10181099240922	2
637	255.91	353.56	1.2539	6.24542929959324	10.0183579758512	137	0.301435598613402	0.301435598613402	8.40324659102263	2
638	252.4	343.35	1.1919	5.94399370097984	10.3197935744646	138	-0.346650938405414	0.346650938405414	8.74989752942804	2
639	264.83	341.37	1.2632	6.29064463938525	9.97314263605918	139	0.242120851789476	0.242120851789476	8.99201838121752	2
640	273.74	340.84	1.2134	6.04852378759578	10.2152634878487	140	0.158982968946098	0.158982968946098	9.15100135016361	2
641	264.36	348.12	1.1807	5.88954081864968	10.3742464567948	141	-0.275181530347073	0.275181530347073	9.42618288051069	2
642	259.92	352.02	1.2373	6.16472234899675	10.0990649264477	142	0.261082123315155	0.261082123315155	9.68726500382584	2
643	254.07	338.97	1.1836	5.90364022568159	10.3601470497628	143	-0.220728648016909	0.220728648016909	9.90799365184275	2
644	241.14	348.39	1.229	6.1243688736985	10.1394184017459	144	0.228021444757557	0.228021444757557	10.1360150966003	2
645	236.58	353.14	1.1821	5.89634742894095	10.3674398465035	145	-0.261082123315155	0.261082123315155	10.3970972199155	2
646	254.88	334.79	1.2358	6.1574295522561	10.1063577231883	146	-0.0549390687795395	0.0549390687795395	10.452036288695	2
647	245.6	329.21	1.2471	6.21236862103564	10.0514186544088	147	0.168706697933629	0.168706697933629	10.6207429866286	2
648	248.02	337.31	1.2124	6.04366192310201	10.2201253523424	148	-0.258651191068273	0.258651191068273	10.8793941776969	2
649	252.42	350.36	1.2656	6.30231311417029	9.96147416127415	149	0.282474327087719	0.282474327087719	11.1618685047846	2
650	249.11	360.68	1.2075	6.01983878708257	10.2439484883619	150	0.0520219500832795	0.0520219500832795	11.2138904548679	2
651	237.88	363.63	1.1968	5.96781683699929	10.2959704384451	151	0.21392203772564	0.21392203772564	11.4278124925935	2
652	239.59	378.85	1.1528	5.75389479927365	10.5098924761708	152	0.0238231360194465	0.0238231360194465	11.451635628613	2
653	235.94	369.57	1.1479	5.7300716632542	10.5337156121902	153	-0.00972372898752738	0.00972372898752738	11.4613593576005	2
654	239.55	385.3	1.1499	5.73979539224173	10.5239918832027	154	0.201767376491226	0.201767376491226	11.6631267340917	2
655	257.98	376.1	1.1084	5.5380280157505	10.7257592596939	155	-0.137590765173536	0.137590765173536	11.8007174992653	2
656	258.36	374.28	1.1367	5.67561878092404	10.5881684945204	156	-0.0427844075451258	0.0427844075451258	11.8435019068104	2
657	268.01	384.16	1.1455	5.71840318846917	10.5453840869753	157	-0.0452153397920121	0.0452153397920121	11.8887172466024	2
658	266.58	401.34	1.1548	5.76361852826118	10.5001687471833	158	0.299004666366519	0.299004666366519	12.1877219129689	2
659	271.97	399.34	1.0933	5.46461386189466	10.7991734135498	159	-0.353457548696682	0.353457548696682	12.5411794616656	2
660	265.89	383.79	1.166	5.81807141059134	10.4457158648531	160	0.339358141664764	0.339358141664764	12.8805376033304	2
661	271.62	378.85	1.0962	5.47871326892657	10.7850740065179	161	-0.659755011803847	0.659755011803847	13.5402926151342	2
662	278.9	353	1.2319	6.13846828073042	10.125318994714	162	0.0807069505964915	0.0807069505964915	13.6209995657307	2
663	272	347.33	1.2153	6.05776133013393	10.2060259453105	163	-0.00486186449376369	0.00486186449376369	13.6258614302245	2
664	276.79	356.81	1.2163	6.06262319462769	10.2011640808167	164	-0.182806104965547	0.182806104965547	13.80866753519	2
665	259.35	326.99	1.2539	6.24542929959324	10.0183579758512	165	0.102099154369053	0.102099154369053	13.9107666895591	2
666	263.33	335.36	1.2329	6.14333014522419	10.1204571302202	166	0.14974542640795	0.14974542640795	14.060512115967	2
667	261.08	339.8	1.2021	5.99358471881624	10.2702025566282	167	-0.218783902219405	0.218783902219405	14.2792960181864	2
668	267.16	330.45	1.2471	6.21236862103564	10.0514186544088	168	-0.00923754253815368	0.00923754253815368	14.2885335607246	2
669	263.02	329.71	1.249	6.22160616357379	10.0421811118706	169	0.1755133082249	0.1755133082249	14.4640468689495	2
670	274.24	341.7	1.2129	6.0460928553489	10.2176944200955	170	0.244551784036357	0.244551784036357	14.7085986529859	2
671	275.94	345.57	1.1626	5.80154107131254	10.4622462041319	171	-0.258651191068274	0.258651191068274	14.9672498440541	2
672	278.09	361.66	1.2158	6.06019226238081	10.2035950130636	172	-0.152176358654829	0.152176358654829	15.119426202709	2
673	278.57	341.06	1.2471	6.21236862103564	10.0514186544088	173	0.235314241498203	0.235314241498203	15.3547404442072	2
674	278.39	334.12	1.1987	5.97705437953744	10.286732895907	174	-0.00972372898752916	0.00972372898752916	15.3644641731947	2
675	279.97	332.68	1.2007	5.98677810852497	10.2770091669195	175	-0.0189612715256811	0.0189612715256811	15.3834254447204	2
676	279.55	333.59	1.2046	6.00573938005065	10.2580478953938	176	-0.0782760183496087	0.0782760183496087	15.46170146307	2
677	272.44	339.33	1.2207	6.08401539840026	10.1797718770442	177	-0.137590765173538	0.137590765173538	15.5992922282435	2
678	279.31	340.56	1.249	6.22160616357379	10.0421811118706	178	0.215866783523147	0.215866783523147	15.8151590117667	2
679	279.13	333.96	1.2046	6.00573938005065	10.2580478953938	179	-0.0899444931346451	0.0899444931346451	15.9051035049013	2
680	258.97	319.73	1.2231	6.09568387318529	10.1681034022591	180	-0.22315958026379	0.22315958026379	16.1282630851651	2
681	254.39	316.22	1.269	6.31884345344908	9.94494382199535	181	-0.0403534752982466	0.0403534752982466	16.1686165604633	2
682	270.31	315.06	1.2773	6.35919692874733	9.9045903466971	182	0.1589829689461	0.1589829689461	16.3275995294094	2
683	277.35	319.49	1.2446	6.20021395980123	10.0635733156432	183	-0.0782760183496087	0.0782760183496087	16.4058755477591	2
684	273.3	317.78	1.2607	6.27848997815084	9.98529729729359	184	-0.00243093224688273	0.00243093224688273	16.4083064800059	2
685	274.46	317.69	1.2612	6.28092091039772	9.98286636504671	185	-0.0666075435645741	0.0666075435645741	16.4749140235705	2
686	265.53	317.54	1.2749	6.3475284539623	9.91625882148214	186	0.0452153397920103	0.0452153397920103	16.5201293633625	2
687	267.98	319.76	1.2656	6.30231311417029	9.96147416127415	187	0.123491358141619	0.123491358141619	16.6436207215041	2
688	249.59	327.34	1.2402	6.17882175602867	10.0849655194158	188	-0.0213922037725638	0.0213922037725638	16.6650129252767	2
689	245.82	319.9	1.2446	6.20021395980123	10.0635733156432	189	-0.0641766113176931	0.0641766113176931	16.7291895365944	2
690	233.75	316.74	1.2578	6.26439057111892	9.99939670432551	190	0.0495910178363985	0.0495910178363985	16.7787805544308	2
691	240.21	321.08	1.2476	6.21479955328252	10.0489877221619	191	-0.0807069505964897	0.0807069505964897	16.8594875050273	2
692	239.65	319.24	1.2642	6.29550650387902	9.96828077156542	192	0.0879997473371361	0.0879997473371361	16.9474872523644	2
693	232.6	320.15	1.2461	6.20750675654188	10.0562805189026	193	0.118629493647855	0.118629493647855	17.0661167460123	2
694	247.41	343.82	1.2217	6.08887726289402	10.1749100125504	194	0.194960766199959	0.194960766199959	17.2610775122122	2
695	246.55	339.8	1.1816	5.89391649669407	10.3698707787504	195	-0.0928616118309034	0.0928616118309034	17.3539391240431	2
696	249.24	338.58	1.2007	5.98677810852497	10.2770091669195	196	-0.310673141151552	0.310673141151552	17.6646122651947	2
697	257.38	348.24	1.2646	6.29745124967652	9.96633602576791	197	0.457987635312616	0.457987635312616	18.1225999005073	2
698	256.89	371.38	1.1704	5.8394636143639	10.4243236610805	198	0.0189612715256828	0.0189612715256828	18.141561172033	2
699	257.97	381.03	1.1665	5.82050234283822	10.4432849326062	199	0.185237037212428	0.185237037212428	18.3267982092454	2
700	260.12	395.04	1.1284	5.63526530562579	10.6285219698186	200	0.196905511997464	0.196905511997464	18.5237037212429	2
701	260.83	405.94	1.0879	5.43835979362833	10.8254274818161	201	-0.0092375425381519	0.0092375425381519	18.532941263781	2
702	232.38	413.36	1.0898	5.44759733616648	10.816189939278	202	-0.213922037725638	0.213922037725638	18.7468633015067	2
703	233.77	403.88	1.1338	5.66151937389212	10.6022679015523	203	-0.0734141538558468	0.0734141538558468	18.8202774553625	2
704	233.38	401.94	1.1489	5.73493352774797	10.5288537476965	204	0.135159832926655	0.135159832926655	18.9554372882892	2
705	235.76	405.93	1.1211	5.59977369482131	10.6640135806231	205	0.0593147468239277	0.0593147468239277	19.0147520351131	2
706	237.06	410.09	1.1089	5.54045894799738	10.723328327447	206	0.0189612715256811	0.0189612715256811	19.0337133066388	2
707	233.75	409.36	1.105	5.5214976764717	10.7422895989727	207	0.109391951109702	0.109391951109702	19.1431052577485	2
708	240.31	419.38	1.0825	5.412105725362	10.8516815500824	208	-0.0568838145770449	0.0568838145770449	19.1999890723255	2
709	242.07	422.98	1.0942	5.46898953993905	10.7947977355054	209	-0.0714694080583378	0.0714694080583378	19.2714584803839	2
710	248.3	406.54	1.1089	5.54045894799738	10.723328327447	210	0.0734141538558433	0.0734141538558433	19.3448726342397	2
711	249.2	409.08	1.0938	5.46704479414154	10.7967424813029	211	0.078762204798986	0.078762204798986	19.4236348390387	2
712	253.45	422.4	1.0776	5.38828258934255	10.8755046861019	212	-0.0379225430513639	0.0379225430513639	19.4615573820901	2
713	243	415.73	1.0854	5.42620513239392	10.8375821430505	213	0.0306297463107157	0.0306297463107157	19.4921871284008	2
714	250.84	414.81	1.0791	5.3955753860832	10.8682118893612	214	-0.249413648530119	0.249413648530119	19.7416007769309	2
715	259.26	392.36	1.1304	5.64498903461332	10.6187982408311	215	0.17113763018051	0.17113763018051	19.9127384071114	2
716	267.87	393.35	1.0952	5.47385140443281	10.7899358710116	216	-0.185237037212428	0.185237037212428	20.0979754443238	2
717	261.93	403.73	1.1333	5.65908844164524	10.6046988337992	217	0.0593147468239277	0.0593147468239277	20.1572901911478	2
718	258.9	396.42	1.1211	5.59977369482131	10.6640135806231	218	-0.113767629154092	0.113767629154092	20.2710578203019	2
719	248.19	382.38	1.1445	5.7135413239754	10.550245951469	219	0.0330606785576002	0.0330606785576002	20.3041184988595	2
720	250.76	393.43	1.1377	5.6804806454178	10.5833066300266	220	-0.00486186449376547	0.00486186449376547	20.3089803633532	2
721	260.24	402.02	1.1387	5.68534250991157	10.5784447655329	221	0.25913737751765	0.25913737751765	20.5681177408709	2
722	274.25	410.25	1.0854	5.42620513239392	10.8375821430505	222	-0.10015440857155	0.10015440857155	20.6682721494424	2
723	263.99	422.63	1.106	5.52635954096547	10.737427734479	223	0.429788821248785	0.429788821248785	21.0980609706912	2
724	261.86	426.01	1.0176	5.09657071971668	11.1672165557277	224	-0.0520219500832813	0.0520219500832813	21.1500829207745	2
725	272.35	429.35	1.0283	5.14859266979996	11.1151946056445	225	-0.168706697933628	0.168706697933628	21.3187896187081	2
726	277.14	425.63	1.063	5.31729936773359	10.9464879077108	226	0.201767376491228	0.201767376491228	21.5205569951993	2
727	277.51	447.54	1.0215	5.11553199124236	11.1482552842021	227	0.0165303392787983	0.0165303392787983	21.5370873344781	2
728	274.69	442.42	1.0181	5.09900165196356	11.1647856234809	228	-0.0140994070319156	0.0140994070319156	21.5511867415101	2
729	271.95	440.12	1.021	5.11310105899548	11.150686216449	229	0.00972372898752916	0.00972372898752916	21.5609104704976	2
730	266.96	444.28	1.019	5.10337733000795	11.1604099454365	230	-0.123491358141621	0.123491358141621	21.6844018286392	2
731	277.78	426.21	1.0444	5.22686868814957	11.0369185872949	231	0.073414153855845	0.073414153855845	21.757815982495	2
732	272.38	427.16	1.0293	5.15345453429373	11.1103327411507	232	0.0452153397920103	0.0452153397920103	21.8030313222871	2
733	279.2	439.43	1.02	5.10823919450172	11.1555480809427	233	0.00486186449376547	0.00486186449376547	21.8078931867808	2
734	275.01	430.85	1.019	5.10337733000795	11.1604099454365	234	-0.00486186449376547	0.00486186449376547	21.8127550512746	2
735	274.89	420.68	1.02	5.10823919450172	11.1555480809427	235	0	0	21.8127550512746	2
736	279.25	433.05	1.02	5.10823919450172	11.1555480809427	236	-0.00243093224688096	0.00243093224688096	21.8151859835215	2
737	273.45	434.1	1.0205	5.1106701267486	11.1531171486958	237	-0.00243093224688273	0.00243093224688273	21.8176169157684	2
738	254.81	442.15	1.021	5.11310105899548	11.150686216449	238	-0.0165303392788001	0.0165303392788001	21.8341472550472	2
739	253.92	442.84	1.0244	5.12963139827428	11.1341558771702	239	0.0213922037725638	0.0213922037725638	21.8555394588197	2
740	253.73	443.09	1.02	5.10823919450172	11.1555480809427	240	-0.00729279674064642	0.00729279674064642	21.8628322555604	2
741	243.32	446.45	1.0215	5.11553199124236	11.1482552842021	241	0.00972372898752738	0.00972372898752738	21.8725559845479	2
742	240.56	449.77	1.0195	5.10580826225484	11.1579790131896	242	-0.0262540682663257	0.0262540682663257	21.8988100528142	2
743	232.05	452.79	1.0249	5.13206233052116	11.1317249449233	243	0.00243093224688096	0.00243093224688096	21.9012409850611	2
744	238.48	463.14	1.0244	5.12963139827428	11.1341558771702	244	0.0281988140638347	0.0281988140638347	21.9294397991249	2
745	238.11	462.32	1.0186	5.10143258421045	11.162354691234	245	0	0	21.9294397991249	2
746	234.03	434.66	1.0186	5.10143258421045	11.162354691234	246	-0.341789073911647	0.341789073911647	22.2712288730366	2
747	239.95	423.98	1.0889	5.44322165812209	10.8205656173223	247	0.0403534752982448	0.0403534752982448	22.3115823483348	2
748	248.86	427.74	1.0806	5.40286818282385	10.8609190926206	248	0.152176358654831	0.152176358654831	22.4637587069897	2
749	249	419.6	1.0493	5.25069182416902	11.0130954512754	249	0.0709832216089623	0.0709832216089623	22.5347419285986	2
750	232.15	419.77	1.0347	5.17970860256006	11.0840786728844	250	-0.0092375425381519	0.0092375425381519	22.5439794711368	2
751	231.31	424.95	1.0366	5.18894614509821	11.0748411303462	251	-0.0262540682663293	0.0262540682663293	22.5702335394031	2
752	230.2	431.04	1.042	5.21520021336454	11.0485870620799	252	0.106961018862819	0.106961018862819	22.6771945582659	2
753	242.92	445.09	1.02	5.10823919450172	11.1555480809427	253	-0.0690384758114568	0.0690384758114568	22.7462330340774	2
754	234.53	430.04	1.0342	5.17727767031317	11.0865096051313	254	-0.125922290388502	0.125922290388502	22.8721553244659	2
755	233.47	418.3	1.0601	5.30319996070167	10.9605873147428	255	-0.161413901192981	0.161413901192981	23.0335692256589	2
756	230.58	415.79	1.0933	5.46461386189466	10.7991734135498	256	0.130784154882265	0.130784154882265	23.1643533805411	2
757	232.24	415.75	1.0664	5.33382970701239	10.929957568432	257	-0.121060425894736	0.121060425894736	23.2854138064359	2
758	248.89	410.14	1.0913	5.45489013290713	10.8088971425373	258	-0.0121546612344119	0.0121546612344119	23.2975684676703	2
759	254.36	405.46	1.0938	5.46704479414154	10.7967424813029	259	0.106961018862819	0.106961018862819	23.4045294865331	2
760	244.81	405.47	1.0718	5.36008377527872	10.9037035001657	260	-0.244551784036355	0.244551784036355	23.6490812705694	2
761	241.78	406.11	1.1221	5.60463555931508	10.6591517161294	261	0.135646019376031	0.135646019376031	23.7847272899455	2
762	247.69	410.91	1.0942	5.46898953993905	10.7947977355054	262	0.0330606785576002	0.0330606785576002	23.8177879685031	2
763	246.85	413.35	1.0874	5.43592886138145	10.827858414063	263	-0.140021697420419	0.140021697420419	23.9578096659235	2
764	244.48	419.32	1.1162	5.57595055880186	10.6878367166426	264	0.0782760183496087	0.0782760183496087	24.0360856842731	2
765	246.8	409.91	1.1001	5.49767454045226	10.7661127349922	265	0.00972372898752738	0.00972372898752738	24.0458094132606	2
766	247.12	409.07	1.0981	5.48795081146473	10.7758364639797	266	0.0330606785576002	0.0330606785576002	24.0788700918182	2
767	253.17	416.3	1.0913	5.45489013290713	10.8088971425373	267	0.237258987295709	0.237258987295709	24.3161290791139	2
768	249.8	420.08	1.0425	5.21763114561142	11.046156129833	268	-0.493479246117099	0.493479246117099	24.809608325231	2
769	238.32	407.18	1.144	5.71111039172852	10.5526768837159	269	0.47937983908518	0.47937983908518	25.2889881643162	2
770	233.13	422.08	1.0454	5.23173055264334	11.0320567228011	270	-0.242120851789473	0.242120851789473	25.5311090161057	2
771	248.33	429.06	1.0952	5.47385140443281	10.7899358710116	271	0.365612209931093	0.365612209931093	25.8967212260368	2
772	251.05	437.41	1.02	5.10823919450172	11.1555480809427	272	-0.00243093224688096	0.00243093224688096	25.8991521582837	2
773	261.14	438.12	1.0205	5.1106701267486	11.1531171486958	273	0.00486186449376191	0.00486186449376191	25.9040140227774	2
774	255.29	438.41	1.0195	5.10580826225484	11.1579790131896	274	-0.00972372898752738	0.00972372898752738	25.913737751765	2
775	255.31	441.79	1.0215	5.11553199124236	11.1482552842021	275	0.00972372898752738	0.00972372898752738	25.9234614807525	2
776	251.88	454.24	1.0195	5.10580826225484	11.1579790131896	276	-0.0145855934812928	0.0145855934812928	25.9380470742338	2
777	259.36	461.65	1.0225	5.12039385573613	11.1433934197083	277	0.0145855934812928	0.0145855934812928	25.9526326677151	2
778	249.68	461.17	1.0195	5.10580826225484	11.1579790131896	278	-0.0189612715256811	0.0189612715256811	25.9715939392407	2
779	242.26	475.22	1.0234	5.12476953378052	11.1390177416639	279	0.0379225430513639	0.0379225430513639	26.0095164822921	2
780	241.22	469.01	1.0156	5.08684699072915	11.1769402847153	280	-0.0238231360194447	0.0238231360194447	26.0333396183116	2
781	242.8	464.85	1.0205	5.1106701267486	11.1531171486958	281	-0.00972372898753093	0.00972372898753093	26.0430633472991	2
782	231.95	456.23	1.0225	5.12039385573613	11.1433934197083	282	-0.00437567804438821	0.00437567804438821	26.0474390253435	2
783	239.63	454.55	1.0234	5.12476953378052	11.1390177416639	283	0	0	26.0474390253435	2
784	256.69	451.56	1.0234	5.12476953378052	11.1390177416639	284	0.0140994070319191	0.0140994070319191	26.0615384323754	2
785	254.99	451.53	1.0205	5.1106701267486	11.1531171486958	285	-0.0379225430513657	0.0379225430513657	26.0994609754268	2
786	240.55	433.53	1.0283	5.14859266979996	11.1151946056445	286	-0.246982716283238	0.246982716283238	26.34644369171	2
787	238.21	424.48	1.0791	5.3955753860832	10.8682118893612	287	-0.050077204285774	0.050077204285774	26.3965208959958	2
788	249.09	428.08	1.0894	5.44565259036897	10.8181346850755	288	-0.0636904248683159	0.0636904248683159	26.4602113208641	2
789	254.71	411.93	1.1025	5.50934301523729	10.7544442602071	289	0.00437567804438999	0.00437567804438999	26.4645869989085	2
790	243.22	409.82	1.1016	5.5049673371929	10.7588199382515	290	-0.0923754253815261	0.0923754253815261	26.55696242429	2
791	243.49	408.01	1.1206	5.59734276257443	10.66644451287	291	0.111336696907207	0.111336696907207	26.6682991211972	2
792	240.21	411.92	1.0977	5.48600606566722	10.7777812097772	292	-0.256220258821392	0.256220258821392	26.9245193800186	2
793	233.13	401.27	1.1504	5.74222632448861	10.5215609509558	293	0.256220258821392	0.256220258821392	27.18073963884	2
794	239.03	392.99	1.0977	5.48600606566722	10.7777812097772	294	-0.104043900166561	0.104043900166561	27.2847835390066	2
795	237.38	401.26	1.1191	5.59004996583378	10.6737373096107	295	-0.0952925440777861	0.0952925440777861	27.3800760830843	2
796	252.76	395.96	1.1387	5.68534250991157	10.5784447655329	296	0.194960766199959	0.194960766199959	27.5750368492843	2
797	241.2	394.48	1.0986	5.49038174371161	10.7734055317328	297	-0.00243093224688273	0.00243093224688273	27.5774677815312	2
798	244.77	396.68	1.0991	5.49281267595849	10.7709745994859	298	0.168220511484252	0.168220511484252	27.7456882930154	2
799	243.05	405.02	1.0645	5.32459216447424	10.9391951109702	299	-0.101612967919678	0.101612967919678	27.8473012609351	2
800	252.46	415.5	1.0854	5.42620513239392	10.8375821430505	300	0.0996682221221725	0.0996682221221725	27.9469694830573	2
801	245.92	426.64	1.0649	5.32653691027174	10.9372503651727	301	-0.00486186449376547	0.00486186449376547	27.9518313475511	2
802	249.87	432.43	1.0659	5.33139877476551	10.9323885006789	302	0.223159580263793	0.223159580263793	28.1749909278148	2
803	248.14	436.88	1.02	5.10823919450172	11.1555480809427	303	0.00680661029127094	0.00680661029127094	28.1817975381061	2
804	253.58	444.7	1.0186	5.10143258421045	11.162354691234	304	-0.0189612715256828	0.0189612715256828	28.2007588096318	2
805	254.6	452.73	1.0225	5.12039385573613	11.1433934197083	305	0.0145855934812928	0.0145855934812928	28.2153444031131	2
806	259.9	450.28	1.0195	5.10580826225484	11.1579790131896	306	-0.0335468650069739	0.0335468650069739	28.2488912681201	2
807	257.2	454.83	1.0264	5.13935512726181	11.1244321481826	307	0.0379225430513639	0.0379225430513639	28.2868138111714	2
808	266.16	453.62	1.0186	5.10143258421045	11.162354691234	308	-0.00194474579750548	0.00194474579750548	28.2887585569689	2
809	266.01	453.01	1.019	5.10337733000795	11.1604099454365	309	0	0	28.2887585569689	2
810	253.75	447.63	1.019	5.10337733000795	11.1604099454365	310	-0.0831378828433742	0.0831378828433742	28.3718964398123	2
811	240.02	441.92	1.0361	5.18651521285133	11.0772720625931	311	0.0568838145770449	0.0568838145770449	28.4287802543894	2
812	240.87	456.23	1.0244	5.12963139827428	11.1341558771702	312	0.0165303392788001	0.0165303392788001	28.4453105936682	2
813	246.88	449.71	1.021	5.11310105899548	11.150686216449	313	-0.0072927967406482	0.0072927967406482	28.4526033904088	2
814	241.76	464.97	1.0225	5.12039385573613	11.1433934197083	314	-0.00194474579750548	0.00194474579750548	28.4545481362063	2
815	234.44	467.28	1.0229	5.12233860153363	11.1414486739108	315	-0.00486186449376547	0.00486186449376547	28.4594100007001	2
816	230.43	471.55	1.0239	5.1272004660274	11.136586809417	316	0.00680661029127094	0.00680661029127094	28.4662166109913	2
817	233.86	478.86	1.0225	5.12039385573613	11.1433934197083	317	-0.00680661029127094	0.00680661029127094	28.4730232212826	2
818	231.26	457.39	1.0239	5.1272004660274	11.136586809417	318	0.0140994070319191	0.0140994070319191	28.4871226283145	2
819	238.92	459.86	1.021	5.11310105899548	11.150686216449	319	-0.0116684747850364	0.0116684747850364	28.4987911030996	2
820	239.28	463.62	1.0234	5.12476953378052	11.1390177416639	320	0.0189612715256811	0.0189612715256811	28.5177523746253	2
821	246.49	464.58	1.0195	5.10580826225484	11.1579790131896	321	-0.0311159327600912	0.0311159327600912	28.5488683073853	2
822	232.01	455.58	1.0259	5.13692419501493	11.1268630804295	322	0.00972372898752738	0.00972372898752738	28.5585920363729	2
823	241.85	451.53	1.0239	5.1272004660274	11.136586809417	323	0.0238231360194483	0.0238231360194483	28.5824151723923	2
824	240.99	450.35	1.019	5.10337733000795	11.1604099454365	324	-0.0121546612344119	0.0121546612344119	28.5945698336267	2
825	260.58	464.61	1.0215	5.11553199124236	11.1482552842021	325	0.0165303392787983	0.0165303392787983	28.6111001729055	2
826	259.07	457.82	1.0181	5.09900165196356	11.1647856234809	326	-0.0189612715256811	0.0189612715256811	28.6300614444312	2
827	262.7	466.75	1.022	5.11796292348925	11.1458243519552	327	-0.0116684747850346	0.0116684747850346	28.6417299192162	2
828	256.34	473.79	1.0244	5.12963139827428	11.1341558771702	328	0.0140994070319174	0.0140994070319174	28.6558293262482	2
829	264.36	468.81	1.0215	5.11553199124236	11.1482552842021	329	0	0	28.6558293262482	2
830	269.73	460.69	1.0215	5.11553199124236	11.1482552842021	330	0.00972372898752738	0.00972372898752738	28.6655530552357	2
831	273.05	461.16	1.0195	5.10580826225484	11.1579790131896	331	-0.00972372898752738	0.00972372898752738	28.6752767842232	2
832	277.44	459.8	1.0215	5.11553199124236	11.1482552842021	332	0.00729279674064642	0.00729279674064642	28.6825695809639	2
833	272.76	458.16	1.02	5.10823919450172	11.1555480809427	333	0.0281988140638347	0.0281988140638347	28.7107683950277	2
834	259.03	455.89	1.0142	5.08004038043788	11.1837468950065	334	-0.0354916108044812	0.0354916108044812	28.7462600058322	2
835	250.55	440.23	1.0215	5.11553199124236	11.1482552842021	335	0.00972372898752738	0.00972372898752738	28.7559837348197	2
836	271.14	441.33	1.0195	5.10580826225484	11.1579790131896	336	-0.213922037725638	0.213922037725638	28.9699057725453	2
837	277.9	410.35	1.0635	5.31973029998047	10.944056975464	337	-0.206629240984993	0.206629240984993	29.1765350135303	2
838	279.94	385.48	1.106	5.52635954096547	10.737427734479	338	-0.175513308224899	0.175513308224899	29.3520483217552	2
839	269.8	367.24	1.1421	5.70187284919037	10.5619144262541	339	-0.137590765173538	0.137590765173538	29.4896390869288	2
840	264.49	352.92	1.1704	5.8394636143639	10.4243236610805	340	-0.228021444757555	0.228021444757555	29.7176605316863	2
841	260.52	355.63	1.2173	6.06748505912146	10.196302216323	341	0.327689666879731	0.327689666879731	30.0453501985661	2
842	265.88	357.35	1.1499	5.73979539224173	10.5239918832027	342	-0.158982968946102	0.158982968946102	30.2043331675122	2
843	269.41	362.97	1.1826	5.89877836118783	10.3650089142566	343	0.0685522893620796	0.0685522893620796	30.2728854568742	2
844	272.74	365.54	1.1685	5.83022607182575	10.4335612036187	344	-0.0568838145770432	0.0568838145770432	30.3297692714513	2
845	274.16	367.21	1.1802	5.88710988640279	10.3766773890416	345	-0.1920436475037	0.1920436475037	30.521812918955	2
846	269.1	338.37	1.2197	6.07915353390649	10.1846337415379	346	0.403534752982456	0.403534752982456	30.9253476719374	2
847	260.88	374.97	1.1367	5.67561878092404	10.5881684945204	347	-0.156552036699217	0.156552036699217	31.0818997086367	2
848	258.47	371.73	1.1689	5.83217081762326	10.4316164578212	348	-0.116684747850348	0.116684747850348	31.198584456487	2
849	233.77	370.76	1.1929	5.9488555654736	10.3149317099708	349	0.0617456790708104	0.0617456790708104	31.2603301355578	2
850	234.98	370.96	1.1802	5.88710988640279	10.3766773890416	350	-0.0452153397920121	0.0452153397920121	31.3055454753498	2
851	246.33	364.57	1.1895	5.9323252261948	10.3314620492496	351	-0.218297715770026	0.218297715770026	31.5238431911199	2
852	242.74	356.35	1.2344	6.15062294196483	10.1131643334796	352	0.147314494161064	0.147314494161064	31.6711576852809	2
853	238.44	361.06	1.2041	6.00330844780377	10.2604788276407	353	0.0116684747850364	0.0116684747850364	31.682826160066	2
854	231.24	365.92	1.2017	5.99163997301873	10.2721473024257	354	0.232883309251321	0.232883309251321	31.9157094693173	2
855	246.08	367.43	1.1538	5.75875666376741	10.505030611677	355	-0.1424526296673	0.1424526296673	32.0581620989846	2
856	257.34	367.79	1.1831	5.90120929343471	10.3625779820097	356	0.0092375425381519	0.0092375425381519	32.0673996415227	2
857	251.75	376.69	1.1812	5.89197175089656	10.3718155245479	357	0.104530086615938	0.104530086615938	32.1719297281387	2
858	249.83	373.56	1.1597	5.78744166428062	10.4763456111638	358	-0.0996682221221725	0.0996682221221725	32.2715979502608	2
859	245.55	380.43	1.1802	5.88710988640279	10.3766773890416	359	-0.0189612715256828	0.0189612715256828	32.2905592217865	2
860	231.75	389.96	1.1841	5.90607115792848	10.357716117516	360	-0.00680661029127094	0.00680661029127094	32.2973658320778	2
861	230.27	380.7	1.1855	5.91287776821975	10.3509095072247	361	0.0661213571151986	0.0661213571151986	32.363487189193	2
862	232.25	362.24	1.1719	5.84675641110455	10.4170308643399	362	-0.204198308738111	0.204198308738111	32.5676854979311	2
863	249.33	353.88	1.2139	6.05095471984266	10.2128325556018	363	-0.0923754253815279	0.0923754253815279	32.6600609233126	2
864	252.74	358.87	1.2329	6.14333014522419	10.1204571302202	364	-0.102099154369053	0.102099154369053	32.7621600776817	2
865	252.61	352.33	1.2539	6.24542929959324	10.0183579758512	365	0.277612462593954	0.277612462593954	33.0397725402756	2
866	235.54	355.34	1.1968	5.96781683699929	10.2959704384451	366	-0.118629493647855	0.118629493647855	33.1584020339235	2
867	247.78	344.84	1.2212	6.08644633064714	10.1773409447973	367	-0.140021697420416	0.140021697420416	33.2984237313439	2
868	254.6	357.16	1.25	6.22646802806756	10.0373192473769	368	-0.0238231360194483	0.0238231360194483	33.3222468673634	2
869	255.8	355.28	1.2549	6.25029116408701	10.0134961113574	369	0.0311159327600947	0.0311159327600947	33.3533628001234	2
870	254.17	353.33	1.2485	6.21917523132691	10.0446120441175	370	0.372418820222363	0.372418820222363	33.7257816203458	2
871	263.94	353.24	1.1719	5.84675641110455	10.4170308643399	371	-0.0281988140638347	0.0281988140638347	33.7539804344096	2
872	269.36	362.47	1.1777	5.87495522516838	10.388832050276	372	0.104043900166561	0.104043900166561	33.8580243345762	2
873	272.76	358.56	1.1563	5.77091132500182	10.4928759504426	373	-0.218297715770028	0.218297715770028	34.0763220503462	2
874	274	356	1.2012	5.98920904077185	10.2745782346726	374	0.40596568522934	0.40596568522934	34.4822877355756	2
875	276.65	371.19	1.1177	5.58324335554251	10.6805439199019	375	-0.228021444757559	0.228021444757559	34.7103091803331	2
876	266.23	377.09	1.1646	5.81126480030007	10.4525224751444	376	0.0194474579750583	0.0194474579750583	34.7297566383082	2
877	264.27	384.04	1.1606	5.79181734232501	10.4719699331194	377	0.0306297463107157	0.0306297463107157	34.7603863846189	2
878	272.45	384.43	1.1543	5.76118759601429	10.5025996794301	378	0.40596568522934	0.40596568522934	35.1663520698483	2
879	267.93	396.7	1.0708	5.35522191078496	10.9085653646595	379	-0.351512802899176	0.351512802899176	35.5178648727474	2
880	268.57	382.57	1.1431	5.70673471368413	10.5570525617603	380	-0.0495910178363985	0.0495910178363985	35.5674558905838	2
881	267.33	371.93	1.1533	5.75632573152053	10.5074615439239	381	0.0452153397920121	0.0452153397920121	35.6126712303758	2
882	267.79	371.07	1.144	5.71111039172852	10.5526768837159	382	0.170651443731135	0.170651443731135	35.783322674107	2
883	279.93	375.5	1.1089	5.54045894799738	10.723328327447	383	-0.0306297463107175	0.0306297463107175	35.8139524204177	2
884	276.43	376.15	1.1152	5.5710886943081	10.6926985811363	384	-0.0072927967406482	0.0072927967406482	35.8212452171583	2
885	253.28	385.44	1.1167	5.57838149104875	10.6854057843957	385	-0.147314494161064	0.147314494161064	35.9685597113194	2
886	242.59	384.74	1.147	5.72569598520981	10.5380912902346	386	-0.00243093224688273	0.00243093224688273	35.9709906435663	2
887	243.48	383.16	1.1475	5.72812691745669	10.5356603579877	387	-0.0636904248683159	0.0636904248683159	36.0346810684346	2
888	241.15	386.3	1.1606	5.79181734232501	10.4719699331194	388	-0.111822883356584	0.111822883356584	36.1465039517912	2
889	233.69	379.55	1.1836	5.90364022568159	10.3601470497628	389	0.125922290388502	0.125922290388502	36.2724262421797	2
890	245.04	388.17	1.1577	5.77771793529309	10.4860693401513	390	0.102099154369055	0.102099154369055	36.3745253965487	2
891	248.99	390.42	1.1367	5.67561878092404	10.5881684945204	391	0.127867036186007	0.127867036186007	36.5023924327348	2
892	252.09	390.34	1.1104	5.54775174473803	10.7160355307064	392	0.109391951109702	0.109391951109702	36.6117843838445	2
893	259.36	386.07	1.0879	5.43835979362833	10.8254274818161	393	-0.299004666366518	0.299004666366518	36.910789050211	2
894	254.24	384.17	1.1494	5.73736445999485	10.5264228154496	394	0.123491358141617	0.123491358141617	37.0342804083526	2
895	256.37	395.93	1.124	5.61387310185323	10.6499141735912	395	0.14682830771169	0.14682830771169	37.1811087160643	2
896	276.34	392.95	1.0938	5.46704479414154	10.7967424813029	396	-0.0948063576284071	0.0948063576284071	37.2759150736927	2
897	278.3	391.03	1.1133	5.56185115176995	10.7019361236745	397	0.0452153397920085	0.0452153397920085	37.3211304134847	2
898	277.01	399.53	1.104	5.51663581197794	10.7471514634665	398	-0.132728900679771	0.132728900679771	37.4538593141645	2
899	274.74	394.42	1.1313	5.64936471265771	10.6144225627867	399	0.472087042344535	0.472087042344535	37.925946356509	2
900	271.22	403.77	1.0342	5.17727767031317	11.0865096051313	400	0.0568838145770449	0.0568838145770449	37.982830171086	2
901	277.79	420.22	1.0225	5.12039385573613	11.1433934197083	401	-0.329634412677235	0.329634412677235	38.3124645837633	2
902	274.51	411.49	1.0903	5.45002826841336	10.8137590070311	402	0.111336696907209	0.111336696907209	38.4238012806705	2
903	267.23	397.33	1.0674	5.33869157150616	10.9250957039383	403	-0.287336191581485	0.287336191581485	38.711137472252	2
904	260.56	395.48	1.1265	5.62602776308764	10.6377595123568	404	0.0952925440777843	0.0952925440777843	38.8064300163298	2
905	250.12	401.63	1.1069	5.53073521900985	10.7330520564346	405	-0.337413395867257	0.337413395867257	39.143843412197	2
906	240.45	377.9	1.1763	5.86814861487711	10.3956386605673	406	0.0568838145770432	0.0568838145770432	39.2007272267741	2
907	240.64	380.69	1.1646	5.81126480030007	10.4525224751444	407	-0.0257678818169502	0.0257678818169502	39.226495108591	2
908	231.46	391.89	1.1699	5.83703268211702	10.4267545933274	408	-0.0452153397920121	0.0452153397920121	39.271710448383	2
909	233.99	379.45	1.1792	5.88224802190903	10.3815392535354	409	-0.0709832216089605	0.0709832216089605	39.342693669992	2
910	232.23	371.34	1.1938	5.95323124351799	10.3105560319264	410	-0.0359777972538584	0.0359777972538584	39.3786714672458	2
911	230.39	367.23	1.2012	5.98920904077185	10.2745782346726	411	-0.185237037212428	0.185237037212428	39.5639085044583	2
912	244.36	359.27	1.2393	6.17444607798428	10.0893411974602	412	0.114253815603465	0.114253815603465	39.6781623200617	2
913	241.9	363.66	1.2158	6.06019226238081	10.2035950130636	413	0.0948063576284106	0.0948063576284106	39.7729686776901	2
914	236.49	359.57	1.1963	5.9653859047524	10.298401370692	414	0	0	39.7729686776901	2
915	239.3	358.37	1.1963	5.9653859047524	10.298401370692	415	-0.0281988140638347	0.0281988140638347	39.801167491754	2
916	240.52	349.3	1.2021	5.99358471881624	10.2702025566282	416	-0.0311159327600947	0.0311159327600947	39.8322834245141	2
917	239.3	342.17	1.2085	6.02470065157633	10.2390866238681	417	-0.0972372898752898	0.0972372898752898	39.9295207143894	2
918	239.33	332.95	1.2285	6.12193794145162	10.1418493339928	418	-0.00729279674064642	0.00729279674064642	39.93681351113	2
919	234.51	335.25	1.23	6.12923073819227	10.1345565372522	419	-0.0427844075451276	0.0427844075451276	39.9795979186751	2
920	230.55	341.98	1.2388	6.1720151457374	10.091772129707	420	0.0807069505964915	0.0807069505964915	40.0603048692716	2
921	233.37	336.84	1.2222	6.0913081951409	10.1724790803035	421	-0.0116684747850364	0.0116684747850364	40.0719733440567	2
922	234.76	335.55	1.2246	6.10297666992594	10.1608106055185	422	-0.0189612715256811	0.0189612715256811	40.0909346155823	2
923	244.04	336.5	1.2285	6.12193794145162	10.1418493339928	423	0.1755133082249	0.1755133082249	40.2664479238072	2
924	251.57	342.03	1.1924	5.94642463322672	10.3173626422177	424	-0.306297463107166	0.306297463107166	40.5727453869144	2
925	272.23	322.51	1.2554	6.25272209633389	10.0110651791105	425	0.133215087129148	0.133215087129148	40.7059604740436	2
926	276.07	326.01	1.228	6.11950700920474	10.1442802662397	426	-0.0782760183496087	0.0782760183496087	40.7842364923932	2
927	279.27	320.83	1.2441	6.19778302755435	10.0660042478901	427	-0.0238231360194483	0.0238231360194483	40.8080596284126	2
928	276.97	319.01	1.249	6.22160616357379	10.0421811118706	428	-0.0855688150902552	0.0855688150902552	40.8936284435029	2
929	271.67	320.69	1.2666	6.30717497866405	9.95661229678038	429	0.0140994070319174	0.0140994070319174	40.9077278505348	2
930	264.25	317.72	1.2637	6.29307557163213	9.9707117038123	430	0.0904306795840206	0.0904306795840206	40.9981585301188	2
931	257.71	323.41	1.2451	6.20264489204811	10.0611423833963	431	-0.0165303392787983	0.0165303392787983	41.0146888693976	2
932	253.66	328.91	1.2485	6.21917523132691	10.0446120441175	432	0.00243093224688096	0.00243093224688096	41.0171198016445	2
933	254.7	326.66	1.248	6.21674429908003	10.0470429763644	433	0.0875135608877624	0.0875135608877624	41.1046333625322	2
934	252.25	326.26	1.23	6.12923073819227	10.1345565372522	434	-0.0306297463107175	0.0306297463107175	41.135263108843	2
935	250.14	324.29	1.2363	6.15986048450298	10.1039267909414	435	-0.0568838145770449	0.0568838145770449	41.19214692342	2
936	249.39	328.49	1.248	6.21674429908003	10.0470429763644	436	0.0520219500832795	0.0520219500832795	41.2441688735033	2
937	253.79	335.37	1.2373	6.16472234899675	10.0990649264477	437	0.0116684747850364	0.0116684747850364	41.2558373482883	2
938	248	336.27	1.2349	6.15305387421172	10.1107334012327	438	-0.00243093224688273	0.00243093224688273	41.2582682805352	2
939	231.32	333.51	1.2354	6.1554848064586	10.1083024689858	439	0.244551784036355	0.244551784036355	41.5028200645716	2
940	238.86	324.89	1.1851	5.91093302242224	10.3528542530222	440	-0.218297715770026	0.218297715770026	41.7211177803416	2
941	246.7	316.31	1.23	6.12923073819227	10.1345565372522	441	-0.0782760183496105	0.0782760183496105	41.7993937986912	2
942	250.26	315.13	1.2461	6.20750675654188	10.0562805189026	442	0.123491358141621	0.123491358141621	41.9228851568328	2
943	233.19	328.36	1.2207	6.08401539840026	10.1797718770442	443	-0.123491358141621	0.123491358141621	42.0463765149744	2
944	236.08	326.96	1.2461	6.20750675654188	10.0562805189026	444	-0.075845086102726	0.075845086102726	42.1222216010772	2
945	239.44	320.03	1.2617	6.2833518426446	9.98043543279983	445	0.00680661029127094	0.00680661029127094	42.1290282113684	2
946	251.38	319.81	1.2603	6.27654523235333	9.9872420430911	446	-0.00680661029127094	0.00680661029127094	42.1358348216597	2
947	257.57	326.67	1.2617	6.2833518426446	9.98043543279983	447	0.108905764660326	0.108905764660326	42.24474058632	2
948	240.59	333.36	1.2393	6.17444607798428	10.0893411974602	448	0.192529833953074	0.192529833953074	42.4372704202731	2
949	240.91	353.38	1.1997	5.9819162440312	10.2818710314132	449	0.0213922037725638	0.0213922037725638	42.4586626240457	2
950	236.53	355.16	1.1953	5.96052404025864	10.3032632351858	450	-0.166275765686745	0.166275765686745	42.6249383897324	2
951	241.32	362.7	1.2295	6.12679980594539	10.136987469499	451	-0.0923754253815261	0.0923754253815261	42.7173138151139	2
952	245.26	362.92	1.2485	6.21917523132691	10.0446120441175	452	0.306297463107164	0.306297463107164	43.0236112782211	2
953	233.17	351.74	1.1855	5.91287776821975	10.3509095072247	453	-0.140507883869795	0.140507883869795	43.1641191620909	2
954	251.29	358.05	1.2144	6.05338565208954	10.2104016233549	454	0.0238231360194465	0.0238231360194465	43.1879422981104	2
955	248.47	365.09	1.2095	6.0295625160701	10.2342247593743	455	0.0525081365326567	0.0525081365326567	43.240450434643	2
956	256.05	338.72	1.1987	5.97705437953744	10.286732895907	456	-0.125922290388502	0.125922290388502	43.3663727250315	2
957	260.28	338.62	1.2246	6.10297666992594	10.1608106055185	457	0.242120851789473	0.242120851789473	43.608493576821	2
958	254.24	339.45	1.1748	5.86085581813647	10.402931457308	458	-0.154121104452333	0.154121104452333	43.7626146812733	2
959	260.87	339.91	1.2065	6.0149769225888	10.2488103528556	459	-0.211491105478757	0.211491105478757	43.9741057867521	2
960	270.78	331.23	1.25	6.22646802806756	10.0373192473769	460	0.163844833439864	0.163844833439864	44.1379506201919	2
961	273.57	347.36	1.2163	6.06262319462769	10.2011640808167	461	0.194474579750581	0.194474579750581	44.3324251999425	2
962	270.77	349.05	1.1763	5.86814861487711	10.3956386605673	462	-0.156552036699219	0.156552036699219	44.4889772366417	2
963	277.08	350.93	1.2085	6.02470065157633	10.2390866238681	463	0.0116684747850364	0.0116684747850364	44.5006457114268	2
964	273.88	353.07	1.2061	6.0130321767913	10.2507550986531	464	0.166275765686747	0.166275765686747	44.6669214771135	2
965	273.22	358.44	1.1719	5.84675641110455	10.4170308643399	465	0.0714694080583378	0.0714694080583378	44.7383908851719	2
966	274.66	361.66	1.1572	5.77528700304621	10.4885002723982	466	-0.1259222903885	0.1259222903885	44.8643131755604	2
967	273.74	366.88	1.1831	5.90120929343471	10.3625779820097	467	0.268374920055802	0.268374920055802	45.1326880956162	2
968	271.61	380.11	1.1279	5.63283437337891	10.6309529020655	468	-0.20176737649123	0.20176737649123	45.3344554721074	2
969	271.73	373.79	1.1694	5.83460174987014	10.4291855255743	469	0.28928093737899	0.28928093737899	45.6237364094864	2
970	273.33	373.77	1.1099	5.54532081249115	10.7184664629533	470	-0.229966190555063	0.229966190555063	45.8537026000414	2
971	279.17	368.24	1.1572	5.77528700304621	10.4885002723982	471	0.382142549209894	0.382142549209894	46.2358451492513	2
972	272.23	377.82	1.0786	5.39314445383632	10.8706428216081	472	-0.114253815603469	0.114253815603469	46.3500989648548	2
973	277.06	384.53	1.1021	5.50739826943979	10.7563890060046	473	-0.203712122288731	0.203712122288731	46.5538110871435	2
974	254.43	379.86	1.144	5.71111039172852	10.5526768837159	474	0.0092375425381519	0.0092375425381519	46.5630486296817	2
975	255.45	379.77	1.1421	5.70187284919037	10.5619144262541	475	0.282474327087719	0.282474327087719	46.8455229567694	2
976	258.78	386.34	1.084	5.41939852210265	10.8443887533418	476	-0.047646272038893	0.047646272038893	46.8931692288083	2
977	257.84	387.63	1.0938	5.46704479414154	10.7967424813029	477	0.0286850005132102	0.0286850005132102	46.9218542293215	2
978	258.2	388.64	1.0879	5.43835979362833	10.8254274818161	478	-0.0286850005132102	0.0286850005132102	46.9505392298347	2
979	254.58	413.27	1.0938	5.46704479414154	10.7967424813029	479	0.0598009332733049	0.0598009332733049	47.010340163108	2
980	273.61	411.15	1.0815	5.40724386086824	10.8565434145762	480	-0.0145855934812946	0.0145855934812946	47.0249257565893	2
981	277.72	416.52	1.0845	5.42182945434953	10.8419578210949	481	0.313590259847812	0.313590259847812	47.3385160164371	2
982	270.41	429.05	1.02	5.10823919450172	11.1555480809427	482	0.00486186449376547	0.00486186449376547	47.3433778809309	2
983	261.1	413.42	1.019	5.10337733000795	11.1604099454365	483	-0.375335938918623	0.375335938918623	47.7187138198495	2
984	258.21	402.14	1.0962	5.47871326892657	10.7850740065179	484	0.0879997473371379	0.0879997473371379	47.8067135671867	2
985	258.09	398.59	1.0781	5.39071352158944	10.873073753855	485	-0.508064839598394	0.508064839598394	48.3147784067851	2
986	247.54	379.93	1.1826	5.89877836118783	10.3650089142566	486	0.123491358141619	0.123491358141619	48.4382697649267	2
987	230.18	396.7	1.1572	5.77528700304621	10.4885002723982	487	0.189612715256816	0.189612715256816	48.6278824801835	2
988	235.36	398.48	1.1182	5.58567428778939	10.678112987655	488	-0.0709832216089623	0.0709832216089623	48.6988657017924	2
989	232.07	399.14	1.1328	5.65665750939836	10.6071297660461	489	-0.0831378828433706	0.0831378828433706	48.7820035846358	2
990	232.02	401.64	1.1499	5.73979539224173	10.5239918832027	490	0.377280684716126	0.377280684716126	49.1592842693519	2
991	233.54	424.4	1.0723	5.3625147075256	10.9012725679188	491	0.25913737751765	0.25913737751765	49.4184216468696	2
992	239.41	442.92	1.019	5.10337733000795	11.1604099454365	492	-0.0690384758114568	0.0690384758114568	49.4874601226811	2
993	243.18	442.27	1.0332	5.17241580581941	11.091371469625	493	0.0476462720388913	0.0476462720388913	49.5351063947199	2
994	238.62	453.78	1.0234	5.12476953378052	11.1390177416639	494	0.00243093224688273	0.00243093224688273	49.5375373269668	2
995	268.77	467.82	1.0229	5.12233860153363	11.1414486739108	495	0.0233369495700693	0.0233369495700693	49.5608742765369	2
996	273.12	469.36	1.0181	5.09900165196356	11.1647856234809	496	-0.0092375425381519	0.0092375425381519	49.5701118190751	2
997	266.89	463.18	1.02	5.10823919450172	11.1555480809427	497	0.00680661029127094	0.00680661029127094	49.5769184293663	2
998	265.64	466.25	1.0186	5.10143258421045	11.162354691234	498	-0.0165303392788001	0.0165303392788001	49.5934487686451	2
999	265.56	463.43	1.022	5.11796292348925	11.1458243519552	499	0.00972372898752916	0.00972372898752916	49.6031724976326	2
1000	271.01	454.54	1.02	5.10823919450172	11.1555480809427	500	NA	NA	NA	2
1001	264.09	427.31	1.0938	5.46704479414154	10.7967424813029	1	0.00729279674064642	0.00729279674064642	0.00729279674064642	3
1002	267.74	430.7	1.0923	5.45975199740089	10.8040352780435	2	0.133215087129148	0.133215087129148	0.140507883869795	3
1003	271.14	433.33	1.0649	5.32653691027174	10.9372503651727	3	-0.173568562427393	0.173568562427393	0.314076446297188	3
1004	254.92	430.35	1.1006	5.50010547269914	10.7636818027453	4	0.0238231360194465	0.0238231360194465	0.337899582316634	3
1005	266.49	433.43	1.0957	5.47628233667969	10.7875049387647	5	0.346650938405411	0.346650938405411	0.684550520722045	3
1006	270.02	441.66	1.0244	5.12963139827428	11.1341558771702	6	-0.00243093224688096	0.00243093224688096	0.686981452968926	3
1007	271.14	446.95	1.0249	5.13206233052116	11.1317249449233	7	0.0189612715256811	0.0189612715256811	0.705942724494607	3
1008	275.86	450.17	1.021	5.11310105899548	11.150686216449	8	0	0	0.705942724494607	3
1009	278.63	453.38	1.021	5.11310105899548	11.150686216449	9	0	0	0.705942724494607	3
1010	274.14	445.46	1.021	5.11310105899548	11.150686216449	10	-0.0072927967406482	0.0072927967406482	0.713235521235255	3
1011	275.09	442.04	1.0225	5.12039385573613	11.1433934197083	11	-0.00437567804438821	0.00437567804438821	0.717611199279643	3
1012	277.39	435.71	1.0234	5.12476953378052	11.1390177416639	12	0.0116684747850364	0.0116684747850364	0.72927967406468	3
1013	274.72	465.1	1.021	5.11310105899548	11.150686216449	13	-0.00486186449376547	0.00486186449376547	0.734141538558445	3
1014	270.03	464.99	1.022	5.11796292348925	11.1458243519552	14	0	0	0.734141538558445	3
1015	260.09	471.86	1.022	5.11796292348925	11.1458243519552	15	0	0	0.734141538558445	3
1016	261.74	462.87	1.022	5.11796292348925	11.1458243519552	16	0.00972372898752916	0.00972372898752916	0.743865267545974	3
1017	245.24	457.03	1.02	5.10823919450172	11.1555480809427	17	-0.00486186449376369	0.00486186449376369	0.748727132039738	3
1018	244.57	455.43	1.021	5.11310105899548	11.150686216449	18	0.0140994070319156	0.0140994070319156	0.762826539071654	3
1019	239.28	476.56	1.0181	5.09900165196356	11.1647856234809	19	-0.00680661029127094	0.00680661029127094	0.769633149362924	3
1020	240.25	479.14	1.0195	5.10580826225484	11.1579790131896	20	0	0	0.769633149362924	3
1021	238.25	487.59	1.0195	5.10580826225484	11.1579790131896	21	0.00243093224688451	0.00243093224688451	0.772064081609809	3
1022	234.62	482.64	1.019	5.10337733000795	11.1604099454365	22	-0.0170165257281774	0.0170165257281774	0.789080607337986	3
1023	235.52	493.42	1.0225	5.12039385573613	11.1433934197083	23	0.00486186449376547	0.00486186449376547	0.793942471831752	3
1024	234.51	485.08	1.0215	5.11553199124236	11.1482552842021	24	0.0165303392787983	0.0165303392787983	0.81047281111055	3
1025	233.35	490.32	1.0181	5.09900165196356	11.1647856234809	25	-0.00437567804438643	0.00437567804438643	0.814848489154937	3
1026	231.72	484.23	1.019	5.10337733000795	11.1604099454365	26	-0.0452153397920121	0.0452153397920121	0.860063828946949	3
1027	235.1	492.15	1.0283	5.14859266979996	11.1151946056445	27	0.0379225430513657	0.0379225430513657	0.897986371998314	3
1028	238.29	487.17	1.0205	5.1106701267486	11.1531171486958	28	0.00486186449376191	0.00486186449376191	0.902848236492076	3
1029	241.69	481.29	1.0195	5.10580826225484	11.1579790131896	29	-0.0452153397920085	0.0452153397920085	0.948063576284085	3
1030	237.77	489.39	1.0288	5.15102360204684	11.1127636733976	30	0.0427844075451276	0.0427844075451276	0.990847983829212	3
1031	239.82	490.5	1.02	5.10823919450172	11.1555480809427	31	0.0116684747850346	0.0116684747850346	1.00251645861425	3
1032	249.9	491.74	1.0176	5.09657071971668	11.1672165557277	32	-0.0140994070319156	0.0140994070319156	1.01661586564616	3
1033	240.34	481.8	1.0205	5.1106701267486	11.1531171486958	33	0	0	1.01661586564616	3
1034	231.51	475.14	1.0205	5.1106701267486	11.1531171486958	34	0.00243093224688096	0.00243093224688096	1.01904679789304	3
1035	232.37	481.45	1.02	5.10823919450172	11.1555480809427	35	0	0	1.01904679789304	3
1036	232.46	475.81	1.02	5.10823919450172	11.1555480809427	36	-0.00486186449376369	0.00486186449376369	1.02390866238681	3
1037	233.08	477.47	1.021	5.11310105899548	11.150686216449	37	0.0286850005132102	0.0286850005132102	1.05259366290002	3
1038	248.19	480.03	1.0151	5.08441605848227	11.1793712169622	38	-0.0335468650069757	0.0335468650069757	1.08614052790699	3
1039	245.08	486.54	1.022	5.11796292348925	11.1458243519552	39	0.0072927967406482	0.0072927967406482	1.09343332464764	3
1040	251.49	489.59	1.0205	5.1106701267486	11.1531171486958	40	0.00729279674064642	0.00729279674064642	1.10072612138829	3
1041	255.44	494.3	1.019	5.10337733000795	11.1604099454365	41	0.0116684747850346	0.0116684747850346	1.11239459617332	3
1042	241	484.63	1.0166	5.09170885522292	11.1720784202215	42	-0.0262540682663293	0.0262540682663293	1.13864866443965	3
1043	233.3	478.88	1.022	5.11796292348925	11.1458243519552	43	0.00972372898752916	0.00972372898752916	1.14837239342718	3
1044	231.67	481.5	1.02	5.10823919450172	11.1555480809427	44	-0.00486186449376369	0.00486186449376369	1.15323425792094	3
1045	239.71	477.61	1.021	5.11310105899548	11.150686216449	45	-0.00243093224688273	0.00243093224688273	1.15566519016783	3
1046	252.56	484.91	1.0215	5.11553199124236	11.1482552842021	46	0.00486186449376547	0.00486186449376547	1.16052705466159	3
1047	257.46	472.77	1.0205	5.1106701267486	11.1531171486958	47	-0.00243093224688273	0.00243093224688273	1.16295798690848	3
1048	246.17	477.64	1.021	5.11310105899548	11.150686216449	48	0.00486186449376369	0.00486186449376369	1.16781985140224	3
1049	252.41	456.41	1.02	5.10823919450172	11.1555480809427	49	-0.0121546612344119	0.0121546612344119	1.17997451263665	3
1050	255.32	456.94	1.0225	5.12039385573613	11.1433934197083	50	-0.0709832216089623	0.0709832216089623	1.25095773424561	3
1051	251.68	448.5	1.0371	5.19137707734509	11.0724101980993	51	0.0807069505964932	0.0807069505964932	1.33166468484211	3
1052	249.51	457.37	1.0205	5.1106701267486	11.1531171486958	52	-0.128353222635385	0.128353222635385	1.46001790747749	3
1053	235.61	437.92	1.0469	5.23902334938398	11.0247639260604	53	-0.223159580263792	0.223159580263792	1.68317748774128	3
1054	237.53	419.54	1.0928	5.46218292964778	10.8016043457967	54	-0.296573734119637	0.296573734119637	1.97975122186092	3
1055	232	398.31	1.1538	5.75875666376741	10.505030611677	55	-0.0354916108044812	0.0354916108044812	2.0152428326654	3
1056	244.85	394.53	1.1611	5.79424827457189	10.4695390008725	56	-0.0170165257281774	0.0170165257281774	2.03225935839358	3
1057	253.08	391.7	1.1646	5.81126480030007	10.4525224751444	57	0.0311159327600947	0.0311159327600947	2.06337529115367	3
1058	255.87	391.37	1.1582	5.78014886753997	10.4836384079045	58	0.0666075435645723	0.0666075435645723	2.12998283471824	3
1059	256.63	402.89	1.1445	5.7135413239754	10.550245951469	59	-0.00243093224688096	0.00243093224688096	2.13241376696513	3
1060	253.87	403.38	1.145	5.71597225622228	10.5478150192221	60	0.0189612715256828	0.0189612715256828	2.15137503849081	3
1061	254.17	400.35	1.1411	5.6970109846966	10.5667762907478	61	-0.0714694080583396	0.0714694080583396	2.22284444654915	3
1062	251.1	393.06	1.1558	5.76848039275494	10.4953068826895	62	0.194960766199957	0.194960766199957	2.4178052127491	3
1063	271.42	397.39	1.1157	5.57351962655498	10.6902676488894	63	-0.0855688150902552	0.0855688150902552	2.50337402783936	3
1064	269.08	402.42	1.1333	5.65908844164524	10.6046988337992	64	-0.0213922037725638	0.0213922037725638	2.52476623161192	3
1065	269.59	402.05	1.1377	5.6804806454178	10.5833066300266	65	0.0879997473371379	0.0879997473371379	2.61276597894906	3
1066	266.57	411.93	1.1196	5.59248089808066	10.6713063773638	66	-0.0311159327600929	0.0311159327600929	2.64388191170915	3
1067	258.58	409.66	1.126	5.62359683084076	10.6401904446037	67	0.149745426407947	0.149745426407947	2.7936273381171	3
1068	265.04	421.42	1.0952	5.47385140443281	10.7899358710116	68	0	0	2.7936273381171	3
1069	261.37	433.67	1.0952	5.47385140443281	10.7899358710116	69	0.374849752469245	0.374849752469245	3.16847709058635	3
1070	265.85	443.9	1.0181	5.09900165196356	11.1647856234809	70	0	0	3.16847709058635	3
1071	265.48	445.53	1.0181	5.09900165196356	11.1647856234809	71	-0.025767881816952	0.025767881816952	3.1942449724033	3
1072	266.59	439.86	1.0234	5.12476953378052	11.1390177416639	72	0.0116684747850364	0.0116684747850364	3.20591344718834	3
1073	277.37	438.46	1.021	5.11310105899548	11.150686216449	73	0.00243093224688273	0.00243093224688273	3.20834437943522	3
1074	274.95	433.22	1.0205	5.1106701267486	11.1531171486958	74	-0.232883309251323	0.232883309251323	3.44122768868654	3
1075	278.18	428.14	1.0684	5.34355343599992	10.9202338394445	75	-0.0734141538558433	0.0734141538558433	3.51464184254238	3
1076	275.78	427.59	1.0835	5.41696758985576	10.8468196855887	76	0.308728395354047	0.308728395354047	3.82337023789643	3
1077	279.14	430.74	1.02	5.10823919450172	11.1555480809427	77	-0.00486186449376369	0.00486186449376369	3.82823210239019	3
1078	276.72	435.84	1.021	5.11310105899548	11.150686216449	78	-0.121060425894738	0.121060425894738	3.94929252828493	3
1079	272.32	433.87	1.0459	5.23416148489022	11.0296257905542	79	-0.313590259847812	0.313590259847812	4.26288278813274	3
1080	269.48	404.75	1.1104	5.54775174473803	10.7160355307064	80	0.0855688150902569	0.0855688150902569	4.348451603223	3
1081	278.98	418.22	1.0928	5.46218292964778	10.8016043457967	81	0.00243093224688096	0.00243093224688096	4.35088253546988	3
1082	273.82	426.22	1.0923	5.45975199740089	10.8040352780435	82	-0.00243093224688096	0.00243093224688096	4.35331346771676	3
1083	272.39	420.84	1.0928	5.46218292964778	10.8016043457967	83	0.0121546612344101	0.0121546612344101	4.36546812895117	3
1084	268.39	416.56	1.0903	5.45002826841336	10.8137590070311	84	-0.0335468650069739	0.0335468650069739	4.39901499395815	3
1085	263.33	421.36	1.0972	5.48357513342034	10.7802121420241	85	0.00972372898752738	0.00972372898752738	4.40873872294567	3
1086	262.73	428.57	1.0952	5.47385140443281	10.7899358710116	86	0.0403534752982466	0.0403534752982466	4.44909219824392	3
1087	262.39	415.76	1.0869	5.43349792913456	10.8302893463099	87	-0.123491358141621	0.123491358141621	4.57258355638554	3
1088	257.92	416.25	1.1123	5.55698928727618	10.7067979881682	88	0.0831378828433742	0.0831378828433742	4.65572143922892	3
1089	259.95	428.83	1.0952	5.47385140443281	10.7899358710116	89	0.0238231360194465	0.0238231360194465	4.67954457524836	3
1090	263.16	430.73	1.0903	5.45002826841336	10.8137590070311	90	-0.00243093224688273	0.00243093224688273	4.68197550749525	3
1091	266.87	431.91	1.0908	5.45245920066025	10.8113280747842	91	0.0452153397920121	0.0452153397920121	4.72719084728726	3
1092	267.09	427.73	1.0815	5.40724386086824	10.8565434145762	92	0.0213922037725638	0.0213922037725638	4.74858305105982	3
1093	263.66	425.57	1.0771	5.38585165709567	10.8779356183488	93	-0.0384087295007411	0.0384087295007411	4.78699178056056	3
1094	262.12	426.35	1.085	5.42426038659641	10.839526888848	94	-0.0116684747850329	0.0116684747850329	4.7986602553456	3
1095	273.6	416.18	1.0874	5.43592886138145	10.827858414063	95	-0.0948063576284106	0.0948063576284106	4.89346661297401	3
1096	274.78	411.66	1.1069	5.53073521900985	10.7330520564346	96	0.154121104452337	0.154121104452337	5.04758771742634	3
1097	271	411.94	1.0752	5.37661411455752	10.8871731608869	97	-0.0262540682663293	0.0262540682663293	5.07384178569267	3
1098	271.79	416.94	1.0806	5.40286818282385	10.8609190926206	98	-0.0807069505964897	0.0807069505964897	5.15454873628916	3
1099	271.08	422.11	1.0972	5.48357513342034	10.7802121420241	99	-0.177944240471781	0.177944240471781	5.33249297676094	3
1100	269.09	402.16	1.1338	5.66151937389212	10.6022679015523	100	-0.140021697420419	0.140021697420419	5.47251467418136	3
1101	275.06	383.92	1.1626	5.80154107131254	10.4622462041319	101	0.0544528823301622	0.0544528823301622	5.52696755651152	3
1102	277.06	383.56	1.1514	5.74708818898238	10.5166990864621	102	-0.0685522893620796	0.0685522893620796	5.5955198458736	3
1103	273.31	387.39	1.1655	5.81564047834446	10.4481467971	103	0.287336191581483	0.287336191581483	5.88285603745509	3
1104	273.13	404.4	1.1064	5.52830428676297	10.7354829886815	104	-0.0855688150902569	0.0855688150902569	5.96842485254534	3
1105	266.91	407.73	1.124	5.61387310185323	10.6499141735912	105	0.229966190555064	0.229966190555064	6.19839104310041	3
1106	260.83	413.21	1.0767	5.38390691129817	10.8798803641463	106	-0.1589829689461	0.1589829689461	6.35737401204651	3
1107	253.99	427.15	1.1094	5.54288988024427	10.7208973952002	107	0.0121546612344101	0.0121546612344101	6.36952867328092	3
1108	254.25	416.32	1.1069	5.53073521900985	10.7330520564346	108	0.0875135608877624	0.0875135608877624	6.45704223416868	3
1109	252.82	421.35	1.0889	5.44322165812209	10.8205656173223	109	0	0	6.45704223416868	3
1110	260.25	427.46	1.0889	5.44322165812209	10.8205656173223	110	-0.0593147468239277	0.0593147468239277	6.51635698099261	3
1111	256.6	432.28	1.1011	5.50253640494602	10.7612508704984	111	-0.0661213571151968	0.0661213571151968	6.5824783381078	3
1112	254.68	419.35	1.1147	5.56865776206122	10.6951295133832	112	0.192043647503699	0.192043647503699	6.7745219856115	3
1113	260.4	414.8	1.0752	5.37661411455752	10.8871731608869	113	0.00729279674064642	0.00729279674064642	6.78181478235215	3
1114	260.83	413.34	1.0737	5.36932131781687	10.8944659576276	114	-0.33984432811414	0.33984432811414	7.12165911046629	3
1115	254.84	407.63	1.1436	5.70916564593101	10.5546216295134	115	0.00486186449376369	0.00486186449376369	7.12652097496005	3
1116	241.78	404.21	1.1426	5.70430378143725	10.5594834940072	116	0.0335468650069757	0.0335468650069757	7.16006783996703	3
1117	241.98	400.27	1.1357	5.67075691643027	10.5930303590142	117	-0.00243093224688273	0.00243093224688273	7.16249877221391	3
1118	249.97	400.25	1.1362	5.67318784867716	10.5905994267673	118	-0.0359777972538566	0.0359777972538566	7.19847656946777	3
1119	255.17	408.69	1.1436	5.70916564593101	10.5546216295134	119	0.00729279674064642	0.00729279674064642	7.20576936620841	3
1120	256.31	403.83	1.1421	5.70187284919037	10.5619144262541	120	0	0	7.20576936620841	3
1121	255.76	410.12	1.1421	5.70187284919037	10.5619144262541	121	0.0641766113176914	0.0641766113176914	7.26994597752611	3
1122	251.03	411.01	1.1289	5.63769623787267	10.6260910375718	122	0.0354916108044812	0.0354916108044812	7.30543758833059	3
1123	240.36	416.07	1.1216	5.60220462706819	10.6615826483762	123	-0.00243093224688273	0.00243093224688273	7.30786852057747	3
1124	232.81	409.49	1.1221	5.60463555931508	10.6591517161294	124	-0.0850826286408779	0.0850826286408779	7.39295114921835	3
1125	242.72	403.52	1.1396	5.68971818795595	10.5740690874885	125	-0.00486186449376547	0.00486186449376547	7.39781301371211	3
1126	265.4	403.34	1.1406	5.69458005244972	10.5692072229947	126	0.132728900679773	0.132728900679773	7.53054191439189	3
1127	267.6	399.61	1.1133	5.56185115176995	10.7019361236745	127	-0.137590765173538	0.137590765173538	7.66813267956542	3
1128	266.8	391.24	1.1416	5.69944191694348	10.5643453585009	128	-0.0116684747850329	0.0116684747850329	7.67980115435046	3
1129	263.37	391.53	1.144	5.71111039172852	10.5526768837159	129	0.0850826286408779	0.0850826286408779	7.76488378299134	3
1130	267.91	395.45	1.1265	5.62602776308764	10.6377595123568	130	-0.104043900166561	0.104043900166561	7.8689276831579	3
1131	261.29	386.37	1.1479	5.7300716632542	10.5337156121902	131	0.00194474579750548	0.00194474579750548	7.8708724289554	3
1132	276.06	388.49	1.1475	5.72812691745669	10.5356603579877	132	0.0213922037725638	0.0213922037725638	7.89226463272797	3
1133	274.53	402.58	1.1431	5.70673471368413	10.5570525617603	133	0.106961018862821	0.106961018862821	7.99922565159079	3
1134	272.13	402.23	1.1211	5.59977369482131	10.6640135806231	134	0.0544528823301622	0.0544528823301622	8.05367853392095	3
1135	267.82	399.08	1.1099	5.54532081249115	10.7184664629533	135	-0.125436103939125	0.125436103939125	8.17911463786007	3
1136	250.45	385	1.1357	5.67075691643027	10.5930303590142	136	-0.380197803412386	0.380197803412386	8.55931244127246	3
1137	241.37	367.84	1.2139	6.05095471984266	10.2128325556018	137	0.152176358654829	0.152176358654829	8.71148879992729	3
1138	233.62	365.62	1.1826	5.89877836118783	10.3650089142566	138	-0.104530086615938	0.104530086615938	8.81601888654323	3
1139	234.16	359.84	1.2041	6.00330844780377	10.2604788276407	139	0.144883561914185	0.144883561914185	8.96090244845741	3
1140	261.28	375.49	1.1743	5.85842488588958	10.4053623895548	140	0.132728900679771	0.132728900679771	9.09363134913718	3
1141	271.39	376.77	1.147	5.72569598520981	10.5380912902346	141	-0.13029796843289	0.13029796843289	9.22392931757007	3
1142	273.82	381.51	1.1738	5.8559939536427	10.4077933218017	142	0.0330606785576002	0.0330606785576002	9.25698999612767	3
1143	271.59	381.55	1.167	5.8229332750851	10.4408540003593	143	0.0831378828433742	0.0831378828433742	9.34012787897105	3
1144	278.9	386.14	1.1499	5.73979539224173	10.5239918832027	144	0.180375172718662	0.180375172718662	9.52050305168971	3
1145	273.05	411.87	1.1128	5.55942021952307	10.7043670559214	145	0.0568838145770449	0.0568838145770449	9.57738686626675	3
1146	278.54	414.81	1.1011	5.50253640494602	10.7612508704984	146	0.0121546612344119	0.0121546612344119	9.58954152750117	3
1147	279.03	410.82	1.0986	5.49038174371161	10.7734055317328	147	-0.206629240984991	0.206629240984991	9.79617076848616	3
1148	261.19	403.1	1.1411	5.6970109846966	10.5667762907478	148	-0.0072927967406482	0.0072927967406482	9.8034635652268	3
1149	262.03	397.9	1.1426	5.70430378143725	10.5594834940072	149	-0.025767881816952	0.025767881816952	9.82923144704376	3
1150	278.92	384.02	1.1479	5.7300716632542	10.5337156121902	150	-0.097723476324667	0.097723476324667	9.92695492336842	3
1151	276.36	378.72	1.168	5.82779513957887	10.4359921358656	151	-0.246982716283238	0.246982716283238	10.1739376396517	3
1152	274.85	363.48	1.2188	6.07477785586211	10.1890094195823	152	-0.0685522893620814	0.0685522893620814	10.2424899290137	3
1153	277.44	350.96	1.2329	6.14333014522419	10.1204571302202	153	0.0758450861027278	0.0758450861027278	10.3183350151165	3
1154	265.49	354.94	1.2173	6.06748505912146	10.196302216323	154	-0.0948063576284071	0.0948063576284071	10.4131413727449	3
1155	260.26	352	1.2368	6.16229141674987	10.1014958586946	155	0.0948063576284071	0.0948063576284071	10.5079477303733	3
1156	263.82	359.9	1.2173	6.06748505912146	10.196302216323	156	-0.0923754253815261	0.0923754253815261	10.6003231557548	3
1157	256.64	352.44	1.2363	6.15986048450298	10.1039267909414	157	0.0354916108044812	0.0354916108044812	10.6358147665593	3
1158	254.74	353.13	1.229	6.1243688736985	10.1394184017459	158	-0.0286850005132102	0.0286850005132102	10.6644997670725	3
1159	253.81	355.48	1.2349	6.15305387421172	10.1107334012327	159	0.308728395354049	0.308728395354049	10.9732281624266	3
1160	254.15	379.65	1.1714	5.84432547885767	10.4194617965868	160	-0.116198561400974	0.116198561400974	11.0894267238275	3
1161	248.98	369.91	1.1953	5.96052404025864	10.3032632351858	161	0.0996682221221725	0.0996682221221725	11.1890949459497	3
1162	264.12	378.82	1.1748	5.86085581813647	10.402931457308	162	0.0568838145770467	0.0568838145770467	11.2459787605267	3
1163	260.69	379.07	1.1631	5.80397200355942	10.459815271885	163	0.121060425894736	0.121060425894736	11.3670391864215	3
1164	252.75	386	1.1382	5.68291157766468	10.5808756977797	164	-0.182806104965545	0.182806104965545	11.549845291387	3
1165	249.4	382.52	1.1758	5.86571768263023	10.3980695928142	165	0.206629240984991	0.206629240984991	11.756474532372	3
1166	256.66	384.34	1.1333	5.65908844164524	10.6046988337992	166	-0.0972372898752916	0.0972372898752916	11.8537118222473	3
1167	253.98	385.74	1.1533	5.75632573152053	10.5074615439239	167	-0.144883561914181	0.144883561914181	11.9985953841615	3
1168	243.76	384.69	1.1831	5.90120929343471	10.3625779820097	168	-0.00972372898753093	0.00972372898753093	12.008319113149	3
1169	238	380.2	1.1851	5.91093302242224	10.3528542530222	169	-0.0306297463107157	0.0306297463107157	12.0389488594597	3
1170	233.89	382.99	1.1914	5.94156276873296	10.3222245067115	170	-0.0238231360194447	0.0238231360194447	12.0627719954792	3
1171	233.81	378.99	1.1963	5.9653859047524	10.298401370692	171	0.163844833439864	0.163844833439864	12.226616828919	3
1172	239	388.65	1.1626	5.80154107131254	10.4622462041319	172	0.00729279674064642	0.00729279674064642	12.2339096256597	3
1173	231.11	398	1.1611	5.79424827457189	10.4695390008725	173	0.465280432053266	0.465280432053266	12.699190057713	3
1174	233.18	429.43	1.0654	5.32896784251863	10.9348194329258	174	-0.047646272038893	0.047646272038893	12.7468363297519	3
1175	244.2	428.78	1.0752	5.37661411455752	10.8871731608869	175	-0.106961018862819	0.106961018862819	12.8537973486147	3
1176	238.19	418.96	1.0972	5.48357513342034	10.7802121420241	176	-0.291711869625873	0.291711869625873	13.1455092182405	3
1177	234.78	394.82	1.1572	5.77528700304621	10.4885002723982	177	-0.0807069505964915	0.0807069505964915	13.226216168837	3
1178	244.81	387.44	1.1738	5.8559939536427	10.4077933218017	178	-0.00243093224688096	0.00243093224688096	13.2286471010839	3
1179	230.03	394.75	1.1743	5.85842488588958	10.4053623895548	179	0.170651443731135	0.170651443731135	13.399298544815	3
1180	240.77	399.75	1.1392	5.68777344215845	10.576013833286	180	0.0145855934812928	0.0145855934812928	13.4138841382963	3
1181	241.53	399.16	1.1362	5.67318784867716	10.5905994267673	181	-0.0286850005132102	0.0286850005132102	13.4425691388096	3
1182	235.35	393.59	1.1421	5.70187284919037	10.5619144262541	182	-0.187667969459312	0.187667969459312	13.6302371082689	3
1183	243.43	381.02	1.1807	5.88954081864968	10.3742464567948	183	-0.0447291533426331	0.0447291533426331	13.6749662616115	3
1184	242.66	380.41	1.1899	5.93426997199231	10.3295173034521	184	0.0189612715256828	0.0189612715256828	13.6939275331372	3
1185	245.99	376.64	1.186	5.91530870046663	10.3484785749778	185	-0.0427844075451294	0.0427844075451294	13.7367119406823	3
1186	241.53	379.1	1.1948	5.95809310801176	10.3056941674327	186	0.0972372898752898	0.0972372898752898	13.8339492305576	3
1187	236.92	368.77	1.1748	5.86085581813647	10.402931457308	187	-0.2683749200558	0.2683749200558	14.1023241506134	3
1188	230.47	358.28	1.23	6.12923073819227	10.1345565372522	188	0.00243093224688273	0.00243093224688273	14.1047550828603	3
1189	237.03	338.98	1.2295	6.12679980594539	10.136987469499	189	-0.0379225430513657	0.0379225430513657	14.1426776259116	3
1190	251.49	350.1	1.2373	6.16472234899675	10.0990649264477	190	0.0923754253815279	0.0923754253815279	14.2350530512932	3
1191	238.95	367.23	1.2183	6.07234692361522	10.1914403518292	191	-0.104043900166561	0.104043900166561	14.3390969514597	3
1192	231.43	347.35	1.2397	6.17639082378178	10.0873964516626	192	0.00194474579750548	0.00194474579750548	14.3410416972572	3
1193	256.43	352.08	1.2393	6.17444607798428	10.0893411974602	193	0.0452153397920103	0.0452153397920103	14.3862570370493	3
1194	252.2	353.08	1.23	6.12923073819227	10.1345565372522	194	-0.0330606785575984	0.0330606785575984	14.4193177156069	3
1195	242.24	349.1	1.2368	6.16229141674987	10.1014958586946	195	-0.0714694080583396	0.0714694080583396	14.4907871236652	3
1196	238.46	332.94	1.2515	6.23376082480821	10.0300264506362	196	-0.0520219500832813	0.0520219500832813	14.5428090737485	3
1197	236.03	320.55	1.2622	6.28578277489149	9.97800450055295	197	0.028685000513212	0.028685000513212	14.5714940742617	3
1198	247.31	333.28	1.2563	6.25709777437828	10.0066895010662	198	-0.0194474579750583	0.0194474579750583	14.5909415322367	3
1199	246.62	331.39	1.2603	6.27654523235333	9.9872420430911	199	0.0311159327600929	0.0311159327600929	14.6220574649968	3
1200	245.23	329.71	1.2539	6.24542929959324	10.0183579758512	200	-0.0403534752982466	0.0403534752982466	14.6624109402951	3
1201	251.85	328.81	1.2622	6.28578277489149	9.97800450055295	201	-0.0262540682663275	0.0262540682663275	14.6886650085614	3
1202	252.15	326.92	1.2676	6.31203684315781	9.95175043228662	202	0.0379225430513639	0.0379225430513639	14.7265875516128	3
1203	255.01	333.63	1.2598	6.27411430010645	9.98967297533798	203	0.1093919511097	0.1093919511097	14.8359795027225	3
1204	255.71	338.22	1.2373	6.16472234899675	10.0990649264477	204	-0.123491358141617	0.123491358141617	14.9594708608641	3
1205	258.57	327.16	1.2627	6.28821370713837	9.97557356830606	205	0.0617456790708104	0.0617456790708104	15.0212165399349	3
1206	275.71	326.68	1.25	6.22646802806756	10.0373192473769	206	-0.028685000513212	0.028685000513212	15.0499015404481	3
1207	277.55	338.72	1.2559	6.25515302858077	10.0086342468637	207	0.0145855934812946	0.0145855934812946	15.0644871339294	3
1208	279.89	340.75	1.2529	6.24056743509948	10.023219840345	208	0.0568838145770432	0.0568838145770432	15.1213709485065	3
1209	277.66	333.09	1.2412	6.18368362052243	10.080103654922	209	-0.0165303392787983	0.0165303392787983	15.1379012877852	3
1210	277.27	328.91	1.2446	6.20021395980123	10.0635733156432	210	-0.0739003403052205	0.0739003403052205	15.2118016280905	3
1211	278.34	321.96	1.2598	6.27411430010645	9.98967297533798	211	0.0286850005132102	0.0286850005132102	15.2404866286037	3
1212	279.61	327.47	1.2539	6.24542929959324	10.0183579758512	212	0.102099154369053	0.102099154369053	15.3425857829727	3
1213	279.4	344.25	1.2329	6.14333014522419	10.1204571302202	213	0.0354916108044812	0.0354916108044812	15.3780773937772	3
1214	271.66	349.38	1.2256	6.10783853441971	10.1559487410247	214	0.00972372898753093	0.00972372898753093	15.3878011227647	3
1215	272.28	351.34	1.2236	6.09811480543218	10.1656724700123	215	-0.0262540682663293	0.0262540682663293	15.4140551910311	3
1216	271.46	351.53	1.229	6.1243688736985	10.1394184017459	216	0.00243093224688273	0.00243093224688273	15.416486123278	3
1217	272.95	352.2	1.2285	6.12193794145162	10.1418493339928	217	-0.075845086102726	0.075845086102726	15.4923312093807	3
1218	272.64	343.34	1.2441	6.19778302755435	10.0660042478901	218	-0.0617456790708104	0.0617456790708104	15.5540768884515	3
1219	266.94	336.6	1.2568	6.25952870662516	10.0042585688193	219	0.0189612715256828	0.0189612715256828	15.5730381599772	3
1220	273.59	338.96	1.2529	6.24056743509948	10.023219840345	220	0.097237289875288	0.097237289875288	15.6702754498525	3
1221	274.96	345.74	1.2329	6.14333014522419	10.1204571302202	221	-0.0476462720388895	0.0476462720388895	15.7179217218914	3
1222	265.45	340.1	1.2427	6.19097641726308	10.0728108581814	222	-0.0495910178363985	0.0495910178363985	15.7675127397278	3
1223	270.18	335.56	1.2529	6.24056743509948	10.023219840345	223	0.00680661029126917	0.00680661029126917	15.774319350019	3
1224	258.62	335.24	1.2515	6.23376082480821	10.0300264506362	224	0.182806104965547	0.182806104965547	15.9571254549846	3
1225	251.06	339	1.2139	6.05095471984266	10.2128325556018	225	-0.156552036699219	0.156552036699219	16.1136774916838	3
1226	254.79	337.27	1.2461	6.20750675654188	10.0562805189026	226	-0.0189612715256793	0.0189612715256793	16.1326387632095	3
1227	255.65	336.06	1.25	6.22646802806756	10.0373192473769	227	-0.0782760183496105	0.0782760183496105	16.2109147815591	3
1228	261.25	327.27	1.2661	6.30474404641717	9.95904322902726	228	0.0948063576284088	0.0948063576284088	16.3057211391875	3
1229	267.1	328.03	1.2466	6.20993768878876	10.0538495866557	229	-0.0875135608877606	0.0875135608877606	16.3932347000752	3
1230	272.36	320.2	1.2646	6.29745124967652	9.96633602576791	230	0.146828307711688	0.146828307711688	16.5400630077869	3
1231	275.91	322.67	1.2344	6.15062294196483	10.1131643334796	231	-0.166275765686747	0.166275765686747	16.7063387734737	3
1232	276.94	316.14	1.2686	6.31689870765158	9.94688856779285	232	0.147314494161066	0.147314494161066	16.8536532676347	3
1233	274.68	323.45	1.2383	6.16958421349051	10.0942030619539	233	-0.140021697420419	0.140021697420419	16.9936749650552	3
1234	251.2	322.93	1.2671	6.30960591091093	9.9541813645335	234	0.0286850005132102	0.0286850005132102	17.0223599655684	3
1235	258.57	321.65	1.2612	6.28092091039772	9.98286636504671	235	-0.0311159327600929	0.0311159327600929	17.0534758983285	3
1236	261.32	322.37	1.2676	6.31203684315781	9.95175043228662	236	0.0379225430513639	0.0379225430513639	17.0913984413798	3
1237	263.02	328.43	1.2598	6.27411430010645	9.98967297533798	237	0.0427844075451276	0.0427844075451276	17.134182848925	3
1238	255.07	331.9	1.251	6.23132989256132	10.0324573828831	238	0.00486186449376547	0.00486186449376547	17.1390447134187	3
1239	240.17	337.14	1.25	6.22646802806756	10.0373192473769	239	0.00972372898752738	0.00972372898752738	17.1487684424063	3
1240	249.37	336.22	1.248	6.21674429908003	10.0470429763644	240	0.0850826286408797	0.0850826286408797	17.2338510710471	3
1241	252.65	355.17	1.2305	6.13166167043915	10.1321256050053	241	0.0904306795840206	0.0904306795840206	17.3242817506312	3
1242	244.5	353.43	1.2119	6.04123099085513	10.2225562845893	242	-0.102099154369057	0.102099154369057	17.4263809050002	3
1243	236.91	346.18	1.2329	6.14333014522419	10.1204571302202	243	0.00486186449376547	0.00486186449376547	17.431242769494	3
1244	236.9	347.36	1.2319	6.13846828073042	10.125318994714	244	0.0831378828433742	0.0831378828433742	17.5143806523374	3
1245	235.98	351.49	1.2148	6.05533039788705	10.2084568775574	245	0.0189612715256811	0.0189612715256811	17.533341923863	3
1246	231.62	351.6	1.2109	6.03636912636137	10.2274181490831	246	-0.0189612715256811	0.0189612715256811	17.5523031953887	3
1247	240.9	351.74	1.2148	6.05533039788705	10.2084568775574	247	0.0330606785575984	0.0330606785575984	17.5853638739463	3
1248	242.15	351.02	1.208	6.02226971932945	10.241517556115	248	-0.0948063576284088	0.0948063576284088	17.6801702315747	3
1249	255.71	369.14	1.2275	6.11707607695786	10.1467111984866	249	0.291711869625873	0.291711869625873	17.9718821012006	3
1250	252.76	372.43	1.1675	5.82536420733198	10.4384230681124	250	0.114253815603467	0.114253815603467	18.0861359168041	3
1251	251.86	387.26	1.144	5.71111039172852	10.5526768837159	251	0.102099154369053	0.102099154369053	18.1882350711731	3
1252	253.5	413.29	1.123	5.60901123735946	10.654776038085	252	0.0734141538558433	0.0734141538558433	18.261649225029	3
1253	252.35	424.99	1.1079	5.53559708350362	10.7281901919408	253	0.144883561914185	0.144883561914185	18.4065327869431	3
1254	248.7	418.71	1.0781	5.39071352158944	10.873073753855	254	-0.175999494674276	0.175999494674276	18.5825322816174	3
1255	247.37	423.79	1.1143	5.56671301626371	10.6970742591807	255	0.133215087129148	0.133215087129148	18.7157473687466	3
1256	249.63	422.32	1.0869	5.43349792913456	10.8302893463099	256	0.132728900679771	0.132728900679771	18.8484762694263	3
1257	254.97	439.63	1.0596	5.30076902845479	10.9630182469896	257	0.123491358141619	0.123491358141619	18.971967627568	3
1258	242.81	446.56	1.0342	5.17727767031317	11.0865096051313	258	0.0525081365326567	0.0525081365326567	19.0244757641006	3
1259	233.17	439.18	1.0234	5.12476953378052	11.1390177416639	259	0.00437567804438821	0.00437567804438821	19.028851442145	3
1260	232.6	439.92	1.0225	5.12039385573613	11.1433934197083	260	-0.0403534752982448	0.0403534752982448	19.0692049174432	3
1261	235.98	439.48	1.0308	5.16074733103437	11.1030399444101	261	-0.154121104452335	0.154121104452335	19.2233260218956	3
1262	239.42	445.56	1.0625	5.31486843548671	10.9489188399577	262	-0.0140994070319174	0.0140994070319174	19.2374254289275	3
1263	235.68	445.12	1.0654	5.32896784251863	10.9348194329258	263	-0.206629240984995	0.206629240984995	19.4440546699125	3
1264	232.98	420.31	1.1079	5.53559708350362	10.7281901919408	264	0.0972372898752916	0.0972372898752916	19.5412919597878	3
1265	231.05	424.5	1.0879	5.43835979362833	10.8254274818161	265	0.054452882330164	0.054452882330164	19.5957448421179	3
1266	236.18	425	1.0767	5.38390691129817	10.8798803641463	266	-0.106474832413443	0.106474832413443	19.7022196745314	3
1267	236.64	421.4	1.0986	5.49038174371161	10.7734055317328	267	-0.0904306795840206	0.0904306795840206	19.7926503541154	3
1268	233.92	415.63	1.1172	5.58081242329563	10.6829748521488	268	0.0758450861027278	0.0758450861027278	19.8684954402181	3
1269	239.34	421.12	1.1016	5.5049673371929	10.7588199382515	269	-0.1755133082249	0.1755133082249	20.044008748443	3
1270	243.87	408.98	1.1377	5.6804806454178	10.5833066300266	270	0.0520219500832795	0.0520219500832795	20.0960306985263	3
1271	249.79	410.39	1.127	5.62845869533452	10.6353285801099	271	0.0145855934812928	0.0145855934812928	20.1106162920076	3
1272	244.02	400.48	1.124	5.61387310185323	10.6499141735912	272	0.0330606785576002	0.0330606785576002	20.1436769705652	3
1273	235.34	416.23	1.1172	5.58081242329563	10.6829748521488	273	0.0758450861027278	0.0758450861027278	20.2195220566679	3
1274	237.37	414.2	1.1016	5.5049673371929	10.7588199382515	274	-0.0850826286408797	0.0850826286408797	20.3046046853088	3
1275	242.02	410.87	1.1191	5.59004996583378	10.6737373096107	275	-0.163844833439866	0.163844833439866	20.4684495187487	3
1276	231.71	387.31	1.1528	5.75389479927365	10.5098924761708	276	-0.220728648016909	0.220728648016909	20.6891781667656	3
1277	233.01	379.99	1.1982	5.97462344729056	10.2891638281539	277	0.0330606785575984	0.0330606785575984	20.7222388453232	3
1278	230.3	379.8	1.1914	5.94156276873296	10.3222245067115	278	-0.144883561914185	0.144883561914185	20.8671224072374	3
1279	237.12	359.09	1.2212	6.08644633064714	10.1773409447973	279	0.166275765686748	0.166275765686748	21.0333981729241	3
1280	232.79	364.97	1.187	5.92017056496039	10.343616710484	280	0.0238231360194465	0.0238231360194465	21.0572213089436	3
1281	234.81	370.59	1.1821	5.89634742894095	10.3674398465035	281	-0.0311159327600929	0.0311159327600929	21.0883372417037	3
1282	238.49	371.23	1.1885	5.92746336170104	10.3363239137434	282	-0.189612715256818	0.189612715256818	21.2779499569605	3
1283	255.03	363.63	1.2275	6.11707607695786	10.1467111984866	283	0.00437567804438999	0.00437567804438999	21.2823256350049	3
1284	245.6	356.4	1.2266	6.11270039891347	10.151086876531	284	-0.0427844075451294	0.0427844075451294	21.32511004255	3
1285	251.84	364.78	1.2354	6.1554848064586	10.1083024689858	285	0.185237037212429	0.185237037212429	21.5103470797624	3
1286	249.1	368.65	1.1973	5.97024776924617	10.2935395061983	286	-0.149259239958571	0.149259239958571	21.659606319721	3
1287	245.61	362.61	1.228	6.11950700920474	10.1442802662397	287	0.0092375425381519	0.0092375425381519	21.6688438622592	3
1288	243.01	365.06	1.2261	6.11026946666659	10.1535178087778	288	-0.0471600855895158	0.0471600855895158	21.7160039478487	3
1289	248.46	363.32	1.2358	6.1574295522561	10.1063577231883	289	-0.0573700010264222	0.0573700010264222	21.7733739488751	3
1290	240.25	340.17	1.2476	6.21479955328252	10.0489877221619	290	0.00486186449376547	0.00486186449376547	21.7782358133689	3
1291	236.3	336.18	1.2466	6.20993768878876	10.0538495866557	291	-0.0262540682663293	0.0262540682663293	21.8044898816352	3
1292	233.79	325.14	1.252	6.23619175705509	10.0275955183893	292	-0.0306297463107157	0.0306297463107157	21.8351196279459	3
1293	232.38	323.62	1.2583	6.2668215033658	9.99696577207863	293	-0.0403534752982466	0.0403534752982466	21.8754731032442	3
1294	246.46	324.82	1.2666	6.30717497866405	9.95661229678038	294	0.0238231360194465	0.0238231360194465	21.8992962392636	3
1295	248.97	325.06	1.2617	6.2833518426446	9.98043543279983	295	-0.0140994070319156	0.0140994070319156	21.9133956462955	3
1296	243.09	319.6	1.2646	6.29745124967652	9.96633602576791	296	-0.0145855934812946	0.0145855934812946	21.9279812397768	3
1297	244.44	320.7	1.2676	6.31203684315781	9.95175043228662	297	-0.0452153397920103	0.0452153397920103	21.9731965795688	3
1298	242.67	315.23	1.2769	6.35725218294982	9.90653509249461	298	0.00972372898752916	0.00972372898752916	21.9829203085563	3
1299	245.67	317.19	1.2749	6.3475284539623	9.91625882148214	299	0.0666075435645741	0.0666075435645741	22.0495278521209	3
1300	241.6	320.16	1.2612	6.28092091039772	9.98286636504671	300	0.0471600855895158	0.0471600855895158	22.0966879377104	3
1301	232.03	337.17	1.2515	6.23376082480821	10.0300264506362	301	-0.0116684747850346	0.0116684747850346	22.1083564124955	3
1302	238.4	329.13	1.2539	6.24542929959324	10.0183579758512	302	0.0140994070319174	0.0140994070319174	22.1224558195274	3
1303	234.16	328.18	1.251	6.23132989256132	10.0324573828831	303	-0.0471600855895158	0.0471600855895158	22.1696159051169	3
1304	242.63	322.03	1.2607	6.27848997815084	9.98529729729359	304	-0.0359777972538584	0.0359777972538584	22.2055937023708	3
1305	251.39	320.27	1.2681	6.3144677754047	9.94931950003973	305	0.0525081365326567	0.0525081365326567	22.2581018389034	3
1306	250.41	326.88	1.2573	6.26195963887204	10.0018276365724	306	-0.0335468650069739	0.0335468650069739	22.2916487039104	3
1307	257.19	326.68	1.2642	6.29550650387902	9.96828077156542	307	0.0189612715256811	0.0189612715256811	22.3106099754361	3
1308	248.67	328.29	1.2603	6.27654523235333	9.9872420430911	308	0.0476462720388913	0.0476462720388913	22.358256247475	3
1309	241.35	326.97	1.2505	6.22889896031444	10.03488831513	309	-0.0734141538558433	0.0734141538558433	22.4316704013308	3
1310	243.05	319.57	1.2656	6.30231311417029	9.96147416127415	310	-0.0928616118309016	0.0928616118309016	22.5245320131617	3
1311	254.5	316.25	1.2847	6.39517472600119	9.86861254944325	311	0.0359777972538566	0.0359777972538566	22.5605098104156	3
1312	248.32	317.86	1.2773	6.35919692874733	9.9045903466971	312	0.0189612715256811	0.0189612715256811	22.5794710819413	3
1313	230.23	318.05	1.2734	6.34023565722165	9.92355161822278	313	0.0495910178363967	0.0495910178363967	22.6290620997776	3
1314	252.47	326.12	1.2632	6.29064463938525	9.97314263605918	314	0.147314494161066	0.147314494161066	22.7763765939387	3
1315	257.16	339.15	1.2329	6.14333014522419	10.1204571302202	315	-0.118629493647854	0.118629493647854	22.8950060875866	3
1316	270.46	337.95	1.2573	6.26195963887204	10.0018276365724	316	0.0495910178363985	0.0495910178363985	22.944597105423	3
1317	269.47	334.3	1.2471	6.21236862103564	10.0514186544088	317	0.0189612715256811	0.0189612715256811	22.9635583769486	3
1318	265.86	319.62	1.2432	6.19340734950996	10.0703799259345	318	-0.158982968946098	0.158982968946098	23.1225413458947	3
1319	256.67	316.59	1.2759	6.35239031845606	9.91139695698837	319	0.133215087129148	0.133215087129148	23.2557564330239	3
1320	257.47	333.72	1.2485	6.21917523132691	10.0446120441175	320	0.0593147468239259	0.0593147468239259	23.3150711798478	3
1321	250.13	349.33	1.2363	6.15986048450298	10.1039267909414	321	0.00680661029127094	0.00680661029127094	23.3218777901391	3
1322	256.81	346.46	1.2349	6.15305387421172	10.1107334012327	322	0.00243093224688273	0.00243093224688273	23.324308722386	3
1323	249.23	342.48	1.2344	6.15062294196483	10.1131643334796	323	0.0593147468239277	0.0593147468239277	23.3836234692099	3
1324	251.04	341.26	1.2222	6.0913081951409	10.1724790803035	324	-0.0734141538558468	0.0734141538558468	23.4570376230657	3
1325	245.84	343.87	1.2373	6.16472234899675	10.0990649264477	325	0.185237037212429	0.185237037212429	23.6422746602782	3
1326	256.17	371.93	1.1992	5.97948531178432	10.2843019636601	326	-0.109391951109702	0.109391951109702	23.7516666113879	3
1327	262.85	362.29	1.2217	6.08887726289402	10.1749100125504	327	-0.0281988140638347	0.0281988140638347	23.7798654254517	3
1328	277.7	361.16	1.2275	6.11707607695786	10.1467111984866	328	0.0471600855895176	0.0471600855895176	23.8270255110412	3
1329	278.34	343.89	1.2178	6.06991599136834	10.1938712840761	329	-0.0238231360194465	0.0238231360194465	23.8508486470607	3
1330	266.71	354.11	1.2227	6.09373912738779	10.1700481480566	330	-0.0923754253815279	0.0923754253815279	23.9432240724422	3
1331	271.79	345.21	1.2417	6.18611455276931	10.0776727226751	331	0.211491105478759	0.211491105478759	24.154715177921	3
1332	268.37	347.89	1.1982	5.97462344729056	10.2891638281539	332	-0.154607290901712	0.154607290901712	24.3093224688227	3
1333	266.3	345.89	1.23	6.12923073819227	10.1345565372522	333	-0.102099154369055	0.102099154369055	24.4114216231917	3
1334	267.83	341.17	1.251	6.23132989256132	10.0324573828831	334	0.0165303392787983	0.0165303392787983	24.4279519624705	3
1335	267.91	342.6	1.2476	6.21479955328252	10.0489877221619	335	0.240176105991969	0.240176105991969	24.6681280684625	3
1336	272.72	360.03	1.1982	5.97462344729056	10.2891638281539	336	-0.123491358141619	0.123491358141619	24.7916194266041	3
1337	271.94	356.83	1.2236	6.09811480543218	10.1656724700123	337	0.151690172205454	0.151690172205454	24.9433095988096	3
1338	247.48	374.31	1.1924	5.94642463322672	10.3173626422177	338	-0.0281988140638347	0.0281988140638347	24.9715084128734	3
1339	248.51	371.98	1.1982	5.97462344729056	10.2891638281539	339	-0.0311159327600929	0.0311159327600929	25.0026243456335	3
1340	256.22	371.03	1.2046	6.00573938005065	10.2580478953938	340	0.0544528823301622	0.0544528823301622	25.0570772279637	3
1341	266.42	367.73	1.1934	5.95128649772049	10.3125007777239	341	-0.140021697420417	0.140021697420417	25.1970989253841	3
1342	261.81	363.58	1.2222	6.0913081951409	10.1724790803035	342	0.0335468650069739	0.0335468650069739	25.2306457903911	3
1343	264.96	359.57	1.2153	6.05776133013393	10.2060259453105	343	-0.0525081365326567	0.0525081365326567	25.2831539269237	3
1344	273.99	356.14	1.2261	6.11026946666659	10.1535178087778	344	0.225590512510674	0.225590512510674	25.5087444394344	3
1345	275.83	369.03	1.1797	5.88467895415591	10.3791083212885	345	0.0189612715256828	0.0189612715256828	25.5277057109601	3
1346	270.66	371.41	1.1758	5.86571768263023	10.3980695928142	346	-0.189612715256818	0.189612715256818	25.7173184262169	3
1347	276.57	364.51	1.2148	6.05533039788705	10.2084568775574	347	0.0875135608877606	0.0875135608877606	25.8048319871046	3
1348	268.95	363.86	1.1968	5.96781683699929	10.2959704384451	348	-0.0831378828433724	0.0831378828433724	25.887969869948	3
1349	262.57	361.08	1.2139	6.05095471984266	10.2128325556018	349	-0.0923754253815279	0.0923754253815279	25.9803452953295	3
1350	260.79	347.73	1.2329	6.14333014522419	10.1204571302202	350	0.0758450861027278	0.0758450861027278	26.0561903814323	3
1351	262.84	339.34	1.2173	6.06748505912146	10.196302216323	351	-0.201767376491226	0.201767376491226	26.2579577579235	3
1352	266.03	338.52	1.2588	6.26925243561269	9.99453483983175	352	0.23968991954259	0.23968991954259	26.4976476774661	3
1353	263.3	343.03	1.2095	6.0295625160701	10.2342247593743	353	-0.0923754253815261	0.0923754253815261	26.5900231028476	3
1354	261.91	349.86	1.2285	6.12193794145162	10.1418493339928	354	-0.00729279674064642	0.00729279674064642	26.5973158995883	3
1355	251.6	349.12	1.23	6.12923073819227	10.1345565372522	355	-0.204198308738111	0.204198308738111	26.8015142083264	3
1356	246.98	320.97	1.272	6.33342904693038	9.93035822851405	356	0.128353222635383	0.128353222635383	26.9298674309617	3
1357	248.06	337.3	1.2456	6.205075824295	10.0587114511494	357	0.118629493647854	0.118629493647854	27.0484969246096	3
1358	250.06	339.57	1.2212	6.08644633064714	10.1773409447973	358	-0.128353222635383	0.128353222635383	27.176850147245	3
1359	240.76	340.06	1.2476	6.21479955328252	10.0489877221619	359	0.0262540682663293	0.0262540682663293	27.2031042155113	3
1360	243.8	345.96	1.2422	6.1885454850162	10.0752417904282	360	0.0213922037725638	0.0213922037725638	27.2244964192839	3
1361	242.95	349.45	1.2378	6.16715328124363	10.0966339942008	361	0.18766796945931	0.18766796945931	27.4121643887432	3
1362	254.63	339.89	1.1992	5.97948531178432	10.2843019636601	362	-0.121060425894736	0.121060425894736	27.5332248146379	3
1363	264.27	343.46	1.2241	6.10054573767906	10.1632415377654	363	0.0875135608877624	0.0875135608877624	27.6207383755257	3
1364	264.02	345.08	1.2061	6.0130321767913	10.2507550986531	364	-0.104043900166563	0.104043900166563	27.7247822756923	3
1365	259.35	343.56	1.2275	6.11707607695786	10.1467111984866	365	-0.0807069505964897	0.0807069505964897	27.8054892262887	3
1366	267.9	344.79	1.2441	6.19778302755435	10.0660042478901	366	0.21100491902938	0.21100491902938	28.0164941453181	3
1367	255.43	341.03	1.2007	5.98677810852497	10.2770091669195	367	-0.177944240471783	0.177944240471783	28.1944383857899	3
1368	256.23	348.73	1.2373	6.16472234899675	10.0990649264477	368	0.0213922037725638	0.0213922037725638	28.2158305895625	3
1369	252.18	351.15	1.2329	6.14333014522419	10.1204571302202	369	0.0495910178364003	0.0495910178364003	28.2654216073989	3
1370	246.77	357.53	1.2227	6.09373912738779	10.1700481480566	370	-0.0306297463107175	0.0306297463107175	28.2960513537096	3
1371	241.11	357.82	1.229	6.1243688736985	10.1394184017459	371	-0.0116684747850346	0.0116684747850346	28.3077198284946	3
1372	251.55	354.4	1.2314	6.13603734848354	10.1277499269609	372	0.0520219500832813	0.0520219500832813	28.3597417785779	3
1373	264.71	358.74	1.2207	6.08401539840026	10.1797718770442	373	0.161413901192983	0.161413901192983	28.5211556797709	3
1374	268.91	375.42	1.1875	5.92260149720728	10.3411857782372	374	0.0189612715256793	0.0189612715256793	28.5401169512966	3
1375	269.82	374.75	1.1836	5.90364022568159	10.3601470497628	375	0.0807069505964932	0.0807069505964932	28.6208239018931	3
1376	279.66	370.93	1.167	5.8229332750851	10.4408540003593	376	-0.301435598613402	0.301435598613402	28.9222595005065	3
1377	278.43	353.69	1.229	6.1243688736985	10.1394184017459	377	0.223159580263793	0.223159580263793	29.1454190807703	3
1378	265.89	374.09	1.1831	5.90120929343471	10.3625779820097	378	0.102099154369053	0.102099154369053	29.2475182351393	3
1379	262.4	372.8	1.1621	5.79911013906566	10.4646771363788	379	-0.0690384758114551	0.0690384758114551	29.3165567109508	3
1380	265	376.76	1.1763	5.86814861487711	10.3956386605673	380	-0.0447291533426348	0.0447291533426348	29.3612858642934	3
1381	266.52	375.13	1.1855	5.91287776821975	10.3509095072247	381	0.0850826286408797	0.0850826286408797	29.4463684929343	3
1382	279	378.11	1.168	5.82779513957887	10.4359921358656	382	0.102099154369055	0.102099154369055	29.5484676473033	3
1383	270.73	376.14	1.147	5.72569598520981	10.5380912902346	383	-0.0568838145770449	0.0568838145770449	29.6053514618804	3
1384	263.34	370.64	1.1587	5.78257979978686	10.4812074756576	384	-0.0544528823301622	0.0544528823301622	29.6598043442105	3
1385	254.61	378.26	1.1699	5.83703268211702	10.4267545933274	385	-0.0238231360194483	0.0238231360194483	29.68362748023	3
1386	252.2	374.41	1.1748	5.86085581813647	10.402931457308	386	0.047646272038893	0.047646272038893	29.7312737522689	3
1387	245.62	388.42	1.165	5.81320954609757	10.4505777293469	387	-0.149745426407947	0.149745426407947	29.8810191786768	3
1388	240.72	381.4	1.1958	5.96295497250552	10.3008323029389	388	0.0617456790708104	0.0617456790708104	29.9427648577476	3
1389	235.37	367.08	1.1831	5.90120929343471	10.3625779820097	389	-0.0520219500832813	0.0520219500832813	29.9947868078309	3
1390	233.98	375.61	1.1938	5.95323124351799	10.3105560319264	390	-0.0072927967406482	0.0072927967406482	30.0020796045716	3
1391	244.8	379.25	1.1953	5.96052404025864	10.3032632351858	391	0.0666075435645759	0.0666075435645759	30.0686871481361	3
1392	233.5	384.28	1.1816	5.89391649669407	10.3698707787504	392	-0.0121546612344119	0.0121546612344119	30.0808418093706	3
1393	240.28	386.8	1.1841	5.90607115792848	10.357716117516	393	0.168706697933629	0.168706697933629	30.2495485073042	3
1394	253.21	394.52	1.1494	5.73736445999485	10.5264228154496	394	0	0	30.2495485073042	3
1395	250.73	395.67	1.1494	5.73736445999485	10.5264228154496	395	-0.0286850005132102	0.0286850005132102	30.2782335078174	3
1396	252.1	398.08	1.1553	5.76604946050806	10.4977378149364	396	0.194960766199957	0.194960766199957	30.4731942740174	3
1397	259.08	396.72	1.1152	5.5710886943081	10.6926985811363	397	-0.216352969972521	0.216352969972521	30.6895472439899	3
1398	257.36	392.98	1.1597	5.78744166428062	10.4763456111638	398	0.144883561914183	0.144883561914183	30.8344308059041	3
1399	264.48	405.88	1.1299	5.64255810236644	10.621229173078	399	-0.0948063576284088	0.0948063576284088	30.9292371635325	3
1400	258.93	395.45	1.1494	5.73736445999485	10.5264228154496	400	0.0831378828433724	0.0831378828433724	31.0123750463758	3
1401	246.5	411.28	1.1323	5.65422657715147	10.609560698293	401	0.140021697420419	0.140021697420419	31.1523967437963	3
1402	256.45	415.51	1.1035	5.51420487973106	10.7495823957134	402	-0.00972372898752916	0.00972372898752916	31.1621204727838	3
1403	254.32	416.18	1.1055	5.52392860871858	10.7398586667258	403	-0.106474832413443	0.106474832413443	31.2685953051972	3
1404	252.25	413.04	1.1274	5.63040344113203	10.6333838343124	404	0.248927462080744	0.248927462080744	31.517522767278	3
1405	252.38	419.88	1.0762	5.38147597905128	10.8823112963931	405	-0.0306297463107157	0.0306297463107157	31.5481525135887	3
1406	258.93	422.88	1.0825	5.412105725362	10.8516815500824	406	-0.00729279674064642	0.00729279674064642	31.5554453103293	3
1407	238.68	426.88	1.084	5.41939852210265	10.8443887533418	407	-0.13029796843289	0.13029796843289	31.6857432787622	3
1408	240.61	422.3	1.1108	5.54969649053554	10.7140907849089	408	0.0923754253815261	0.0923754253815261	31.7781187041438	3
1409	238.65	424.83	1.0918	5.45732106515401	10.8064662102904	409	0.201767376491228	0.201767376491228	31.979886080635	3
1410	235.86	431.23	1.0503	5.25555368866278	11.0082335867816	410	-0.0831378828433724	0.0831378828433724	32.0630239634784	3
1411	236.61	444.23	1.0674	5.33869157150616	10.9250957039383	411	0.116198561400971	0.116198561400971	32.1792225248793	3
1412	240.55	450.63	1.0435	5.22249301010518	11.0412942653392	412	0.0427844075451294	0.0427844075451294	32.2220069324244	3
1413	248.4	446.79	1.0347	5.17970860256006	11.0840786728844	413	0.0165303392787983	0.0165303392787983	32.2385372717033	3
1414	246.37	445.5	1.0313	5.16317826328126	11.1006090121632	414	0.0690384758114568	0.0690384758114568	32.3075757475147	3
1415	256.81	452.98	1.0171	5.0941397874698	11.1696474879746	415	0.0140994070319174	0.0140994070319174	32.3216751545466	3
1416	263.14	448.93	1.0142	5.08004038043788	11.1837468950065	416	-0.0354916108044812	0.0354916108044812	32.3571667653511	3
1417	264.36	463.02	1.0215	5.11553199124236	11.1482552842021	417	0.0140994070319174	0.0140994070319174	32.371266172383	3
1418	262.4	467.27	1.0186	5.10143258421045	11.162354691234	418	-0.0379225430513639	0.0379225430513639	32.4091887154344	3
1419	274.35	475.52	1.0264	5.13935512726181	11.1244321481826	419	0.0452153397920103	0.0452153397920103	32.4544040552264	3
1420	264.87	479.37	1.0171	5.0941397874698	11.1696474879746	420	-0.0116684747850364	0.0116684747850364	32.4660725300114	3
1421	269.11	481.47	1.0195	5.10580826225484	11.1579790131896	421	0	0	32.4660725300114	3
1422	274.72	491.27	1.0195	5.10580826225484	11.1579790131896	422	-0.0165303392787983	0.0165303392787983	32.4826028692902	3
1423	264.2	491.3	1.0229	5.12233860153363	11.1414486739108	423	0.0165303392787983	0.0165303392787983	32.499133208569	3
1424	265.53	494.51	1.0195	5.10580826225484	11.1579790131896	424	-0.0145855934812928	0.0145855934812928	32.5137188020503	3
1425	247.09	481.69	1.0225	5.12039385573613	11.1433934197083	425	0.00972372898753093	0.00972372898753093	32.5234425310379	3
1426	261.53	481.37	1.0205	5.1106701267486	11.1531171486958	426	-0.00486186449376547	0.00486186449376547	32.5283043955316	3
1427	257.69	493.53	1.0215	5.11553199124236	11.1482552842021	427	0.00729279674064642	0.00729279674064642	32.5355971922723	3
1428	257.79	491.3	1.02	5.10823919450172	11.1555480809427	428	-0.0121546612344119	0.0121546612344119	32.5477518535067	3
1429	256.32	493.06	1.0225	5.12039385573613	11.1433934197083	429	0.0121546612344119	0.0121546612344119	32.5599065147411	3
1430	250.04	476.05	1.02	5.10823919450172	11.1555480809427	430	-0.00729279674064642	0.00729279674064642	32.5671993114817	3
1431	243.73	476.54	1.0215	5.11553199124236	11.1482552842021	431	0.00729279674064642	0.00729279674064642	32.5744921082224	3
1432	241.55	470.25	1.02	5.10823919450172	11.1555480809427	432	0.0262540682663293	0.0262540682663293	32.6007461764887	3
1433	247.33	472.49	1.0146	5.08198512623539	11.181802149209	433	-0.0335468650069757	0.0335468650069757	32.6342930414957	3
1434	252.32	472.29	1.0215	5.11553199124236	11.1482552842021	434	-0.00486186449376547	0.00486186449376547	32.6391549059895	3
1435	239.8	464.91	1.0225	5.12039385573613	11.1433934197083	435	-0.00680661029127094	0.00680661029127094	32.6459615162807	3
1436	235.81	469.6	1.0239	5.1272004660274	11.136586809417	436	0.00923754253815368	0.00923754253815368	32.6551990588189	3
1437	245.24	475.11	1.022	5.11796292348925	11.1458243519552	437	0.0072927967406482	0.0072927967406482	32.6624918555595	3
1438	234.47	469.44	1.0205	5.1106701267486	11.1531171486958	438	-0.0072927967406482	0.0072927967406482	32.6697846523002	3
1439	237.56	468.3	1.022	5.11796292348925	11.1458243519552	439	0.0121546612344101	0.0121546612344101	32.6819393135346	3
1440	236.44	473.15	1.0195	5.10580826225484	11.1579790131896	440	-0.00729279674064465	0.00729279674064465	32.6892321102752	3
1441	250.91	467.92	1.021	5.11310105899548	11.150686216449	441	0.00486186449376369	0.00486186449376369	32.694093974769	3
1442	254.02	466.76	1.02	5.10823919450172	11.1555480809427	442	-0.0165303392788001	0.0165303392788001	32.7106243140478	3
1443	257.82	468.97	1.0234	5.12476953378052	11.1390177416639	443	0.00437567804438821	0.00437567804438821	32.7149999920922	3
1444	263.37	465.13	1.0225	5.12039385573613	11.1433934197083	444	0.00972372898753093	0.00972372898753093	32.7247237210797	3
1445	266.32	466.52	1.0205	5.1106701267486	11.1531171486958	445	-0.0213922037725638	0.0213922037725638	32.7461159248523	3
1446	260.3	474.77	1.0249	5.13206233052116	11.1317249449233	446	0.0213922037725638	0.0213922037725638	32.7675081286248	3
1447	250.45	464	1.0205	5.1106701267486	11.1531171486958	447	-0.00486186449376547	0.00486186449376547	32.7723699931186	3
1448	253.47	464.71	1.0215	5.11553199124236	11.1482552842021	448	-0.0116684747850364	0.0116684747850364	32.7840384679036	3
1449	250.79	471.46	1.0239	5.1272004660274	11.136586809417	449	0.0165303392788019	0.0165303392788019	32.8005688071824	3
1450	263.69	471.68	1.0205	5.1106701267486	11.1531171486958	450	-0.00243093224688273	0.00243093224688273	32.8029997394293	3
1451	277.85	467.66	1.021	5.11310105899548	11.150686216449	451	0.00729279674064465	0.00729279674064465	32.81029253617	3
1452	271.57	469.15	1.0195	5.10580826225484	11.1579790131896	452	-0.00972372898752738	0.00972372898752738	32.8200162651575	3
1453	279.79	479.84	1.0215	5.11553199124236	11.1482552842021	453	0.00972372898752738	0.00972372898752738	32.829739994145	3
1454	264.5	490.01	1.0195	5.10580826225484	11.1579790131896	454	0	0	32.829739994145	3
1455	261.22	490.3	1.0195	5.10580826225484	11.1579790131896	455	0	0	32.829739994145	3
1456	259.1	474.09	1.0195	5.10580826225484	11.1579790131896	456	0.00680661029127094	0.00680661029127094	32.8365466044363	3
1457	246.41	468.03	1.0181	5.09900165196356	11.1647856234809	457	-0.123491358141619	0.123491358141619	32.9600379625779	3
1458	231.99	453.08	1.0435	5.22249301010518	11.0412942653392	458	-0.00923754253815368	0.00923754253815368	32.9692755051161	3
1459	231.92	456.41	1.0454	5.23173055264334	11.0320567228011	459	-0.102099154369053	0.102099154369053	33.0713746594851	3
1460	231.32	448.37	1.0664	5.33382970701239	10.929957568432	460	0.111336696907207	0.111336696907207	33.1827113563923	3
1461	235.64	434.75	1.0435	5.22249301010518	11.0412942653392	461	-0.0471600855895158	0.0471600855895158	33.2298714419818	3
1462	230.18	432.89	1.0532	5.2696530956947	10.9941341797497	462	0.0996682221221725	0.0996682221221725	33.329539664104	3
1463	248.17	447.4	1.0327	5.16998487357253	11.0938024018719	463	-0.106961018862819	0.106961018862819	33.4365006829668	3
1464	243.24	439.74	1.0547	5.27694589243535	10.9868413830091	464	-0.0213922037725638	0.0213922037725638	33.4578928867394	3
1465	248.04	436.6	1.0591	5.29833809620791	10.9654491792365	465	0.192529833953074	0.192529833953074	33.6504227206925	3
1466	250.36	440.29	1.0195	5.10580826225484	11.1579790131896	466	-0.206629240984991	0.206629240984991	33.8570519616775	3
1467	250.23	434.18	1.062	5.31243750323983	10.9513497722046	467	0.211004919029381	0.211004919029381	34.0680568807068	3
1468	250.75	441.72	1.0186	5.10143258421045	11.162354691234	468	-0.0189612715256828	0.0189612715256828	34.0870181522325	3
1469	253.86	445.77	1.0225	5.12039385573613	11.1433934197083	469	-0.0427844075451276	0.0427844075451276	34.1298025597777	3
1470	244.1	451.2	1.0313	5.16317826328126	11.1006090121632	470	0.0573700010264204	0.0573700010264204	34.1871725608041	3
1471	248.01	463.22	1.0195	5.10580826225484	11.1579790131896	471	-0.0121546612344101	0.0121546612344101	34.1993272220385	3
1472	249.59	464.29	1.022	5.11796292348925	11.1458243519552	472	0.00486186449376547	0.00486186449376547	34.2041890865323	3
1473	256.67	469.78	1.021	5.11310105899548	11.150686216449	473	-0.0330606785576002	0.0330606785576002	34.2372497650898	3
1474	233.09	458.03	1.0278	5.14616173755308	11.1176255378914	474	0.0213922037725638	0.0213922037725638	34.2586419688624	3
1475	250.07	457.77	1.0234	5.12476953378052	11.1390177416639	475	0.00923754253815368	0.00923754253815368	34.2678795114006	3
1476	251.11	456.4	1.0215	5.11553199124236	11.1482552842021	476	0.00243093224688273	0.00243093224688273	34.2703104436475	3
1477	253.11	450.93	1.021	5.11310105899548	11.150686216449	477	0.00729279674064465	0.00729279674064465	34.2776032403881	3
1478	244.78	458.17	1.0195	5.10580826225484	11.1579790131896	478	-0.00243093224688096	0.00243093224688096	34.280034172635	3
1479	252.7	455.5	1.02	5.10823919450172	11.1555480809427	479	-0.00243093224688096	0.00243093224688096	34.2824651048819	3
1480	262.25	470.86	1.0205	5.1106701267486	11.1531171486958	480	0.0092375425381519	0.0092375425381519	34.29170264742	3
1481	277.81	494.45	1.0186	5.10143258421045	11.162354691234	481	-0.0092375425381519	0.0092375425381519	34.3009401899582	3
1482	279.18	481.31	1.0205	5.1106701267486	11.1531171486958	482	0.00243093224688096	0.00243093224688096	34.303371122205	3
1483	274.56	481.34	1.02	5.10823919450172	11.1555480809427	483	-0.00729279674064642	0.00729279674064642	34.3106639189457	3
1484	273.33	490.17	1.0215	5.11553199124236	11.1482552842021	484	0	0	34.3106639189457	3
1485	271.77	484.21	1.0215	5.11553199124236	11.1482552842021	485	-0.00243093224688273	0.00243093224688273	34.3130948511926	3
1486	263.24	484.22	1.022	5.11796292348925	11.1458243519552	486	0.0189612715256811	0.0189612715256811	34.3320561227183	3
1487	270.97	455.29	1.0181	5.09900165196356	11.1647856234809	487	-0.0092375425381519	0.0092375425381519	34.3412936652564	3
1488	272.02	450.61	1.02	5.10823919450172	11.1555480809427	488	-0.118629493647855	0.118629493647855	34.4599231589043	3
1489	262.2	442.17	1.0444	5.22686868814957	11.0369185872949	489	0.118629493647855	0.118629493647855	34.5785526525521	3
1490	253.09	446.14	1.02	5.10823919450172	11.1555480809427	490	-0.0739003403052205	0.0739003403052205	34.6524529928573	3
1491	248.4	449.89	1.0352	5.18213953480694	11.0816477406375	491	-0.023336949570071	0.023336949570071	34.6757899424274	3
1492	242.16	452.65	1.04	5.20547648437701	11.0583107910674	492	0.0899444931346451	0.0899444931346451	34.7657344355621	3
1493	240.35	461.16	1.0215	5.11553199124236	11.1482552842021	493	0.00486186449376547	0.00486186449376547	34.7705963000558	3
1494	239.85	458.56	1.0205	5.1106701267486	11.1531171486958	494	0.00486186449376191	0.00486186449376191	34.7754581645496	3
1495	267.62	452.1	1.0195	5.10580826225484	11.1579790131896	495	-0.050077204285774	0.050077204285774	34.8255353688354	3
1496	249.64	445.18	1.0298	5.15588546654061	11.1079018089038	496	-0.0520219500832795	0.0520219500832795	34.8775573189186	3
1497	238.05	438.4	1.0405	5.20790741662389	11.0558798588205	497	0.0306297463107157	0.0306297463107157	34.9081870652293	3
1498	235.42	439.29	1.0342	5.17727767031317	11.0865096051313	498	-0.0116684747850329	0.0116684747850329	34.9198555400144	3
1499	239.53	436.93	1.0366	5.18894614509821	11.0748411303462	499	-0.249413648530123	0.249413648530123	35.1692691885445	3
1500	259.01	427.16	1.0879	5.43835979362833	10.8254274818161	500	NA	NA	NA	3
