# Supplementary material for: Assessment of crusting effects on interrill erosion by laser scanning
Source: PeerJ. 2020 Jan 31;8:e8487. doi: 10.7717/peerj.8487 (PMC6996510; doi:10.7717/peerj.8487)
Supplement: Data S1 — Each has two transects and four subplots. [file peerj-08-8487-s001.zip › raw data for uploading/os8transectaleft.txt]

x	y	z	cal	h	h2	h0mm	code	deltah	absh	cumsumh	number
92	255	91	1.0728	5.36494563977248	10.8988416356719	1.12503544385711	0.350354438571132	1	-0.0896127152568105	0.0896127152568105	0.0896127152568105	1
93	255	92	1.0767	5.38390691129817	10.8798803641463	1.10607417233143	0.260741723314322	2	0.148618644937637	0.148618644937637	0.238231360194447	1
94	255	93	1.0757	5.3790450468044	10.88474222864	1.1109360368252	0.409360368251959	3	-0.707069505964915	0.707069505964915	0.945300866159362	1
95	255	94	1.0923	5.45975199740089	10.8040352780435	1.0302290862287	-0.297709137712956	4	0.240994070319174	0.240994070319174	1.18629493647854	1
96	255	95	1.0894	5.44565259036897	10.8181346850755	1.04432849326062	-0.0567150673937822	5	0.552153397920103	0.552153397920103	1.73844833439864	1
97	255	96	1.0801	5.40043725057697	10.8633500248675	1.08954383305263	0.495438330526321	6	-0.15767881816952	0.15767881816952	1.89612715256816	1
98	255	97	1.0854	5.42620513239392	10.8375821430505	1.06377595123568	0.337759512356801	7	-0.186850005132102	0.186850005132102	2.08297715770026	1
99	255	98	1.0913	5.45489013290713	10.8088971425373	1.03509095072247	0.150909507224699	8	-0.0215466123441188	0.0215466123441188	2.10452377004438	1
100	255	99	1.0938	5.46704479414154	10.7967424813029	1.02293628948806	0.12936289488058	9	-0.0653033927879831	0.0653033927879831	2.16982716283236	1
101	255	100	1.0972	5.48357513342034	10.7802121420241	1.00640595020926	0.0640595020925971	10	-0.731378828433742	0.731378828433742	2.9012059912661	1
102	255	101	1.1143	5.56671301626371	10.6970742591807	0.923268067365886	-0.667319326341145	11	-0.468838145770449	0.468838145770449	3.37004413703655	1
103	255	102	1.126	5.62359683084076	10.6401904446037	0.866384252788841	-1.13615747211159	12	0.245855934812929	0.245855934812929	3.61590007184948	1
104	255	103	1.123	5.60901123735946	10.654776038085	0.880969846270133	-0.890301537298666	13	0.0756906775311905	0.0756906775311905	3.69159074938067	1
105	255	104	1.1235	5.61144216960635	10.6523451058381	0.878538914023252	-0.814610859767475	14	0.47922543051362	0.47922543051362	4.17081617989429	1
106	255	105	1.1157	5.57351962655498	10.6902676488894	0.916461457074615	-0.335385429253855	15	0.907069505964915	0.907069505964915	5.07788568585921	1
107	255	106	1.0991	5.49281267595849	10.7709745994859	0.997168407671106	0.57168407671106	16	0.430606785575984	0.430606785575984	5.50849247143519	1
108	255	107	1.0923	5.45975199740089	10.8040352780435	1.0302290862287	1.00229086228704	17	0.386850005132102	0.386850005132102	5.89534247656729	1
109	255	108	1.0864	5.43106699688768	10.8327202785567	1.05891408674191	1.38914086741915	18	-0.327844075451276	0.327844075451276	6.22318655201857	1
110	255	109	1.0952	5.47385140443281	10.7899358710116	1.01612967919679	1.06129679196787	19	-0.352153397920085	0.352153397920085	6.57533994993866	1
111	255	110	1.1045	5.51906674422482	10.7447205312196	0.970914339404779	0.709143394047785	20	-1.2029796843289	1.2029796843289	7.77831963426756	1
112	255	111	1.1313	5.64936471265771	10.6144225627867	0.840616370971889	-0.493836290281114	21	-0.211159327600929	0.211159327600929	7.98947896186848	1
113	255	112	1.1377	5.6804806454178	10.5833066300266	0.809500438211796	-0.704995617882044	22	0.1	0.1	8.08947896186849	1
114	255	113	1.1377	5.6804806454178	10.5833066300266	0.809500438211796	-0.604995617882044	23	-0.0409940703191736	0.0409940703191736	8.13047303218766	1
115	255	114	1.1406	5.69458005244972	10.5692072229947	0.795401031179878	-0.645989688201217	24	0.338231360194465	0.338231360194465	8.46870439238212	1
116	255	115	1.1357	5.67075691643027	10.5930303590142	0.819224167199325	-0.307758328006752	25	-0.376462720388913	0.376462720388913	8.84516711277104	1
117	255	116	1.1455	5.71840318846917	10.5453840869753	0.771577895160434	-0.684221048395665	26	-0.838339847296562	0.838339847296562	9.6835069600676	1
118	255	117	0.12207	0.742625209615732	15.5211620658287	5.74735587401387	-1.52256089569223	27	-0.838339847296561	0.838339847296561	10.5218468073642	1
119	255	118	1.1841	5.90607115792848	10.357716117516	0.583909925701121	-2.36090074298879	28	1.83568562427393	1.83568562427393	12.3575324316381	1
120	255	119	1.1484	5.73250259550108	10.5312846799433	0.757478488128514	-0.525215118714857	29	2.28297715770028	2.28297715770028	14.6405095893384	1
121	255	120	1.1035	5.51420487973106	10.7495823957134	0.975776203898542	1.75776203898542	30	0.192375425381537	0.192375425381537	14.8328850147199	1
122	255	121	1.1016	5.5049673371929	10.7588199382515	0.985013746436696	1.95013746436696	31	0.00762457461846333	0.00762457461846333	14.8405095893384	1
123	255	122	1.1035	5.51420487973106	10.7495823957134	0.975776203898542	1.95776203898542	32	-0.444528823301622	0.444528823301622	15.28503841264	1
124	255	123	1.1147	5.56865776206122	10.6951295133832	0.92132332156838	1.5132332156838	33	-0.094474579750583	0.094474579750583	15.3795129923906	1
125	255	124	1.1187	5.58810522003628	10.6756820554082	0.901875863593322	1.41875863593322	34	-1.30021697420419	1.30021697420419	16.6797299665948	1
126	255	125	1.1475	5.72812691745669	10.5356603579877	0.761854166172903	0.118541661729026	35	-1.11060425894736	1.11060425894736	17.7903342255421	1
127	255	126	1.1724	5.84918734335143	10.414599932093	0.640793740278166	-0.992062597218337	36	0.459777972538566	0.459777972538566	18.2501121980807	1
128	255	127	1.165	5.81320954609757	10.4505777293469	0.676771537532023	-0.532284624679771	37	-0.259777972538566	0.259777972538566	18.5098901706193	1
129	255	128	1.1724	5.84918734335143	10.414599932093	0.640793740278166	-0.792062597218337	38	-0.0653033927879831	0.0653033927879831	18.5751935634072	1
130	255	129	1.1758	5.86571768263023	10.3980695928142	0.624263400999368	-0.85736599000632	39	-0.303534752982467	0.303534752982467	18.8787283163897	1
131	255	130	1.1841	5.90607115792848	10.357716117516	0.583909925701121	-1.16090074298879	40	0.148618644937655	0.148618644937655	19.0273469613274	1
132	255	131	1.1831	5.90120929343471	10.3625779820097	0.588771790194887	-1.01228209805113	41	0.595910178363968	0.595910178363968	19.6232571396913	1
133	255	132	1.1729	5.85161827559831	10.4121689998461	0.638362808031284	-0.416371919687165	42	0.313922037725638	0.313922037725638	19.937179177417	1
134	255	133	1.1685	5.83022607182575	10.4335612036187	0.659755011803847	-0.102449881961527	43	0.527844075451294	0.527844075451294	20.4650232528683	1
135	255	134	1.1597	5.78744166428062	10.4763456111638	0.702539419348977	0.425394193489766	44	0.839003403052188	0.839003403052188	21.3040266559205	1
136	255	135	1.1445	5.7135413239754	10.550245951469	0.776439759654195	1.26439759654195	45	0.16806610291271	0.16806610291271	21.4720927588332	1
137	255	136	1.1431	5.70673471368413	10.5570525617603	0.783246369945466	1.43246369945466	46	-0.84806357628407	0.84806357628407	22.3201563351172	1
138	255	137	1.1626	5.80154107131254	10.4622462041319	0.688440012317059	0.584400123170593	47	-0.517456790708104	0.517456790708104	22.8376131258253	1
139	255	138	1.1753	5.86328675038335	10.4005005250611	0.626694333246249	0.0669433324624891	48	-1.41690172205452	1.41690172205452	24.2545148478799	1
140	255	139	1.2065	6.0149769225888	10.2488103528556	0.475004161040797	-1.34995838959203	49	-0.0896127152568282	0.0896127152568282	24.3441275631367	1
141	255	140	1.2104	6.03393819411448	10.2298490813299	0.456042889515114	-1.43957110484886	50	0.571600855895158	0.571600855895158	24.9157284190318	1
142	255	141	1.2007	5.98677810852497	10.2770091669195	0.50320297510463	-0.867970248953701	51	0.741766113176932	0.741766113176932	25.6574945322088	1
143	255	142	1.1875	5.92260149720728	10.3411857782372	0.567379586422323	-0.12620413577677	52	-0.376462720388931	0.376462720388931	26.0339572525977	1
144	255	143	1.1973	5.97024776924617	10.2935395061983	0.51973331438343	-0.502666856165701	53	-0.44452882330164	0.44452882330164	26.4784860758993	1
145	255	144	1.2085	6.02470065157633	10.2390866238681	0.465280432053266	-0.947195679467341	54	-0.113922037725638	0.113922037725638	26.592408113625	1
146	255	145	1.2129	6.0460928553489	10.2176944200955	0.443888228280702	-1.06111771719298	55	0.240994070319174	0.240994070319174	26.8334021839442	1
147	255	146	1.21	6.03199344831698	10.2317938271275	0.45798763531262	-0.820123646873805	56	0.221546612344119	0.221546612344119	27.0549487962883	1
148	255	147	1.2075	6.01983878708257	10.2439484883619	0.470142296547031	-0.598577034529686	57	-0.707069505964915	0.707069505964915	27.7620183022532	1
149	255	148	1.2241	6.10054573767906	10.1632415377654	0.38943534595054	-1.3056465404946	58	-0.755688150902569	0.755688150902569	28.5177064531558	1
150	255	149	1.2417	6.18611455276931	10.0776727226751	0.303866530860283	-2.06133469139717	59	-0.254916108044811	0.254916108044811	28.7726225612006	1
151	255	150	1.249	6.22160616357379	10.0421811118706	0.268374920055802	-2.31625079944198	60	0.454916108044812	0.454916108044812	29.2275386692454	1
152	255	151	1.2417	6.18611455276931	10.0776727226751	0.303866530860283	-1.86133469139717	61	1.42728900679773	1.42728900679773	30.6548276760431	1
153	255	152	1.2144	6.05338565208954	10.2104016233549	0.436595431540056	-0.434045684599442	62	0.931378828433742	0.931378828433742	31.5862065044769	1
154	255	153	1.1973	5.97024776924617	10.2935395061983	0.51973331438343	0.497333143834299	63	0.313922037725638	0.313922037725638	31.9001285422025	1
155	255	154	1.1929	5.9488555654736	10.3149317099708	0.541125518155994	0.811255181559937	64	0.289612715256811	0.289612715256811	32.1897412574593	1
156	255	155	1.189	5.92989429394792	10.3338929814965	0.560086789681675	1.10086789681675	65	-0.113922037725638	0.113922037725638	32.3036632951849	1
157	255	156	1.1934	5.95128649772049	10.3125007777239	0.538694585909111	0.98694585909111	66	-0.181988140638347	0.181988140638347	32.4856514358233	1
158	255	157	1.1992	5.97948531178432	10.2843019636601	0.510495771845276	0.804957718452763	67	-0.682760183496087	0.682760183496087	33.1684116193194	1
159	255	158	1.2153	6.05776133013393	10.2060259453105	0.432219753495668	0.122197534956676	68	-0.566075435645741	0.566075435645741	33.7344870549651	1
160	255	159	1.229	6.1243688736985	10.1394184017459	0.365612209931093	-0.443877900689066	69	0.406297463107175	0.406297463107175	34.1407845180723	1
161	255	160	1.2227	6.09373912738779	10.1700481480566	0.396241956241811	-0.0375804375818911	70	0.552153397920103	0.552153397920103	34.6929379159924	1
162	255	161	1.2134	6.04852378759578	10.2152634878487	0.441457296033821	0.514572960338212	71	-0.0896127152568282	0.0896127152568282	34.7825506312492	1
163	255	162	1.2173	6.06748505912146	10.196302216323	0.422496024508138	0.424960245081384	72	0.313922037725638	0.313922037725638	35.0964726689749	1
164	255	163	1.2129	6.0460928553489	10.2176944200955	0.443888228280702	0.738882282807022	73	-0.799444931346434	0.799444931346434	35.8959176003213	1
165	255	164	1.2314	6.13603734848354	10.1277499269609	0.353943735146059	-0.0605626485394117	74	-0.541766113176914	0.541766113176914	36.4376837134982	1
166	255	165	1.2446	6.20021395980123	10.0635733156432	0.289767123828367	-0.602328761716326	75	1.14530086615936	1.14530086615936	37.5829845796576	1
167	255	166	1.2231	6.09568387318529	10.1681034022591	0.394297210444304	0.542972104443036	76	0.761213571151986	0.761213571151986	38.3441981508096	1
168	255	167	1.2095	6.0295625160701	10.2342247593743	0.460418567559502	1.30418567559502	77	-0.444528823301622	0.444528823301622	38.7887269741112	1
169	255	168	1.2207	6.08401539840026	10.1797718770442	0.40596568522934	0.859656852293401	78	-0.0653033927880009	0.0653033927880009	38.8540303668992	1
170	255	169	1.2241	6.10054573767906	10.1632415377654	0.38943534595054	0.7943534595054	79	0.00276271012470852	0.00276271012470852	38.8567930770239	1
171	255	170	1.2261	6.11026946666659	10.1535178087778	0.379711616963011	0.797116169630108	80	0.0513813550623454	0.0513813550623454	38.9081744320862	1
172	255	171	1.2271	6.11513133116035	10.1486559442841	0.374849752469245	0.848497524692454	81	0.124309322468845	0.124309322468845	39.0324837545551	1
173	255	172	1.2266	6.11270039891347	10.151086876531	0.37728068471613	0.972806847161298	82	-0.371600855895176	0.371600855895176	39.4040846104503	1
174	255	173	1.2363	6.15986048450298	10.1039267909414	0.330120599126612	0.601205991266123	83	-0.186850005132102	0.186850005132102	39.5909346155824	1
175	255	174	1.2422	6.1885454850162	10.0752417904282	0.301435598613402	0.414355986134021	84	0.197237289875292	0.197237289875292	39.7881719054576	1
176	255	175	1.2402	6.17882175602867	10.0849655194158	0.311159327600931	0.611593276009312	85	0.0756906775311728	0.0756906775311728	39.8638625829888	1
177	255	176	1.2407	6.18125268827555	10.0825345871689	0.308728395354049	0.687283953540485	86	-0.0653033927879834	0.0653033927879834	39.9291659757768	1
178	255	177	1.2441	6.19778302755435	10.0660042478901	0.29219805607525	0.621980560752502	87	-0.37646272038893	0.37646272038893	40.3056286961657	1
179	255	178	1.2539	6.24542929959324	10.0183579758512	0.244551784036357	0.245517840363571	88	-0.0166847478503462	0.0166847478503462	40.3223134440161	1
180	255	179	1.2563	6.25709777437828	10.0066895010662	0.232883309251323	0.228833092513225	89	0.28961271525681	0.28961271525681	40.6119261592729	1
181	255	180	1.2524	6.23813650285259	10.0256507725918	0.251844580777004	0.518445807770035	90	0.693147468239277	0.693147468239277	41.3050736275122	1
182	255	181	1.2402	6.17882175602867	10.0849655194158	0.311159327600931	1.21159327600931	91	1.26198561400973	1.26198561400973	42.5670592415219	1
183	255	182	1.2163	6.06262319462769	10.2011640808167	0.427357889001904	2.47357889001904	92	0.85845086102726	0.85845086102726	43.4255101025492	1
184	255	183	1.2007	5.98677810852497	10.2770091669195	0.50320297510463	3.3320297510463	93	-0.138231360194466	0.138231360194466	43.5637414627436	1
185	255	184	1.2056	6.01060124454441	10.2531860309	0.479379839085183	3.19379839085183	94	-0.775135608877606	0.775135608877606	44.3388770716212	1
186	255	185	1.2236	6.09811480543218	10.1656724700123	0.391866278197423	2.41866278197423	95	-1.18353222635383	1.18353222635383	45.5224092979751	1
187	255	186	1.25	6.22646802806756	10.0373192473769	0.26351305556204	1.2351305556204	96	-1.67944240471783	1.67944240471783	47.2018517026929	1
188	255	187	1.2866	6.40441226853934	9.85937500690509	0.0855688150902569	-0.444311849097431	97	-0.755688150902569	0.755688150902569	47.9575398535954	1
189	255	188	1.3042	6.4899810836296	9.77380619181483	0	-1.2	98	1.04806357628411	1.04806357628411	49.0056034298796	1
190	255	189	1.2847	6.39517472600119	9.86861254944325	0.0948063576284106	-0.151936423715894	99	1.97667969459309	1.97667969459309	50.9822831244726	1
191	255	190	1.2461	6.20750675654188	10.0562805189026	0.282474327087719	1.82474327087719	100	0.790384758114569	0.790384758114569	51.7726678825872	1
192	255	191	1.2319	6.13846828073042	10.125318994714	0.351512802899176	2.61512802899176	101	-0.113922037725639	0.113922037725639	51.8865899203129	1
193	255	192	1.2363	6.15986048450298	10.1039267909414	0.330120599126612	2.50120599126612	102	-0.186850005132102	0.186850005132102	52.073439925445	1
194	255	193	1.2422	6.1885454850162	10.0752417904282	0.301435598613402	2.31435598613402	103	-0.0653033927880009	0.0653033927880009	52.138743318233	1
195	255	194	1.2456	6.205075824295	10.0587114511494	0.284905259334602	2.24905259334602	104	0.313922037725638	0.313922037725638	52.4526653559586	1
196	255	195	1.2412	6.18368362052243	10.080103654922	0.306297463107166	2.56297463107166	105	-1.159222903885	1.159222903885	53.6118882598436	1
197	255	196	1.2671	6.30960591091093	9.9541813645335	0.180375172718666	1.40375172718666	106	-0.590384758114568	0.590384758114568	54.2022730179582	1
198	255	197	1.2813	6.37864438672239	9.88514288872204	0.111336696907209	0.813366969072089	107	1.07723476324667	1.07723476324667	55.2795077812048	1
199	255	198	1.2612	6.28092091039772	9.98286636504671	0.209060173231876	1.89060173231876	108	0.693147468239259	0.693147468239259	55.9726552494441	1
200	255	199	1.249	6.22160616357379	10.0421811118706	0.268374920055802	2.58374920055802	109	0.240994070319174	0.240994070319174	56.2136493197633	1
201	255	200	1.2461	6.20750675654188	10.0562805189026	0.282474327087719	2.82474327087719	110	NA	NA	NA	1
921	255	91	1.0361	5.18651521285133	11.0816477406375	1.25825053098626	1.6825053098626	1	-0.731378828433742	0.731378828433742	0.731378828433742	2
931	255	92	1.0532	5.2696530956947	10.9985098577941	1.17511264814289	0.951126481428854	2	-0.0653033927879831	0.0653033927879831	0.796682221221725	2
941	255	93	1.0566	5.2861834349735	10.9819795185153	1.15858230886409	0.885823088640871	3	-0.284087295007411	0.284087295007411	1.08076951622914	2
951	255	94	1.0645	5.32459216447424	10.9435707890146	1.12017357936335	0.60173579363346	4	-0.34729153342633	0.34729153342633	1.42806104965547	2
961	255	95	1.0737	5.36932131781687	10.8988416356719	1.07544442602071	0.25444426020713	5	-0.259777972538566	0.259777972538566	1.68783902219403	2
971	255	96	1.0811	5.40529911507073	10.8628638384181	1.03946662876686	-0.00533371233143676	6	0.148618644937637	0.148618644937637	1.83645766713167	2
981	255	97	1.0801	5.40043725057697	10.8677257029119	1.04432849326062	0.1432849326062	7	0.38685000513212	0.38685000513212	2.22330767226379	2
991	255	98	1.0742	5.37175225006375	10.8964107034251	1.07301349377383	0.53013493773832	8	0.785522893620778	0.785522893620778	3.00883056588457	2
1001	255	99	1.0601	5.30319996070167	10.9649629927871	1.14156578313591	1.3156578313591	9	-0.113922037725638	0.113922037725638	3.12275260361021	2
1011	255	100	1.0645	5.32459216447424	10.9435707890146	1.12017357936335	1.20173579363346	10	-1.27590765173535	1.27590765173535	4.39866025534555	2
1021	255	101	1.0928	5.46218292964778	10.805980023841	0.982582814189811	-0.0741718581018858	11	-0.848063576284106	0.848063576284106	5.24672383162966	2
1031	255	102	1.1123	5.55698928727618	10.7111736662126	0.887776456561401	-0.922235434385992	12	0.338231360194483	0.338231360194483	5.58495519182414	2
1041	255	103	1.1074	5.53316615125674	10.7349968022321	0.911599592580849	-0.584004074191509	13	-0.0653033927880009	0.0653033927880009	5.65025858461214	2
1051	255	104	1.1108	5.54969649053554	10.7184664629533	0.895069253302049	-0.64930746697951	14	-0.113922037725639	0.113922037725639	5.76418062233778	2
1061	255	105	1.1152	5.5710886943081	10.6970742591807	0.873677049529485	-0.763229504705148	15	1.04806357628409	1.04806357628409	6.81224419862187	2
1071	255	106	1.0957	5.47628233667969	10.7918806168091	0.968483407157894	0.28483407157894	16	0.693147468239277	0.693147468239277	7.50539166686115	2
1081	255	107	1.0835	5.41696758985576	10.8511953636331	1.02779815398182	0.977981539818217	17	-0.206297463107175	0.206297463107175	7.71168912996832	2
1091	255	108	1.0898	5.44759733616648	10.8205656173223	0.997168407671104	0.771684076711042	18	-0.0701652572817557	0.0701652572817557	7.78185438725008	2
1101	255	109	1.0933	5.46461386189466	10.8035490915942	0.980151881942929	0.701518819429287	19	0.313922037725638	0.313922037725638	8.09577642497571	2
1111	255	110	1.0889	5.44322165812209	10.8249412953667	1.00154408571549	1.01544085715492	20	0.00762457461846333	0.00762457461846333	8.10340099959418	2
1121	255	111	1.0908	5.45245920066025	10.8157037528286	0.992306543177339	1.02306543177339	21	-0.541766113176914	0.541766113176914	8.64516711277109	2
1131	255	112	1.104	5.51663581197794	10.7515271415109	0.928129931859647	0.481299318596474	22	-0.614694080583378	0.614694080583378	9.25986119335447	2
1141	255	113	1.1187	5.58810522003628	10.6800577334525	0.85666052380131	-0.133394761986904	23	1.10154408571548	1.10154408571548	10.3614052790699	2
1151	255	114	1.0981	5.48795081146473	10.7802121420241	0.956814932372858	0.968149323728577	24	0.522982210957521	0.522982210957521	10.8843874900275	2
1161	255	115	1.0894	5.44565259036897	10.8225103631198	0.99911315346861	1.4911315346861	25	-0.493147468239259	0.493147468239259	11.3775349582667	2
1171	255	116	1.1016	5.5049673371929	10.7631956162959	0.939798406644684	0.997984066446839	26	-2.17535258308182	2.17535258308182	13.5528875413485	2
1181	255	117	1.1484	5.73250259550108	10.5356603579877	0.712263148336502	-1.17736851663498	27	0.950826286408797	0.950826286408797	14.5037138277573	2
1191	255	118	1.1309	5.6474199668602	10.6207429866286	0.797345776977382	-0.226542230226181	28	2.4045237700444	2.4045237700444	16.9082375978017	2
1201	255	119	1.0835	5.41696758985576	10.8511953636331	1.02779815398182	2.17798153981822	29	0.834141538558433	0.834141538558433	17.7423791363602	2
1211	255	120	1.0684	5.34355343599992	10.9246095174889	1.10121230783766	3.01212307837665	30	0.270165257281756	0.270165257281756	18.0125443936419	2
1221	255	121	1.0649	5.32653691027174	10.9416260432171	1.11822883356584	3.28228833565841	31	-0.425081365326567	0.425081365326567	18.4376257589685	2
1231	255	122	1.0757	5.3790450468044	10.8891179066844	1.06572069703318	2.85720697033184	32	-0.206297463107175	0.206297463107175	18.6439232220757	2
1241	255	123	1.082	5.40967479311512	10.8584881603737	1.03509095072247	2.65090950722466	33	-0.425081365326549	0.425081365326549	19.0690045874022	2
1251	255	124	1.0928	5.46218292964778	10.805980023841	0.982582814189811	2.22582814189811	34	-0.206297463107175	0.206297463107175	19.2753020505094	2
1261	255	125	1.0991	5.49281267595849	10.7753502775303	0.951953067879094	2.01953067879094	35	-2.13159580263792	2.13159580263792	21.4068978531473	2
1271	255	126	1.145	5.71597225622228	10.5521906972665	0.728793487615302	-0.112065123846976	36	-0.614694080583378	0.614694080583378	22.0215919337307	2
1281	255	127	1.1597	5.78744166428062	10.4807212892082	0.657324079556965	-0.726759204430354	37	0.766075435645723	0.766075435645723	22.7876673693764	2
1291	255	128	1.146	5.72083412071605	10.5473288327728	0.723931623121537	0.0393162312153694	38	0.338231360194483	0.338231360194483	23.1258987295709	2
1301	255	129	1.1411	5.6970109846966	10.5711519687922	0.747754759140985	0.377547591409853	39	-0.54176611317695	0.54176611317695	23.6676648427478	2
1311	255	130	1.1543	5.76118759601429	10.5069753574745	0.68357814782329	-0.164218521767098	40	-0.0896127152567927	0.0896127152567927	23.7572775580046	2
1321	255	131	1.1582	5.78014886753997	10.4880140859488	0.664616876297611	-0.25383123702389	41	0.0270720325935359	0.0270720325935359	23.7843495905982	2
1331	255	132	1.1597	5.78744166428062	10.4807212892082	0.657324079556965	-0.226759204430355	42	0.576462720388931	0.576462720388931	24.3608123109871	2
1341	255	133	1.1499	5.73979539224173	10.5283675612471	0.704970351595858	0.349703515958576	43	0.386850005132102	0.386850005132102	24.7476623161192	2
1351	255	134	1.144	5.71111039172852	10.5570525617603	0.733655352109068	0.736553521090678	44	-0.0215466123441188	0.0215466123441188	24.7692089284633	2
1361	255	135	1.1465	5.72326505296293	10.5448979005259	0.721500690874656	0.715006908746559	45	0.814694080583378	0.814694080583378	25.5839030090467	2
1371	255	136	1.1318	5.65179564490459	10.6163673085842	0.792970098932994	1.52970098932994	46	-0.37646272038893	0.37646272038893	25.9603657294356	2
1381	255	137	1.1416	5.69944191694348	10.5687210365453	0.745323826894101	1.15323826894101	47	-0.823754253815261	0.823754253815261	26.7841199832509	2
1391	255	138	1.1606	5.79181734232501	10.4763456111638	0.652948401512575	0.329484015125746	48	-2.01491105478757	2.01491105478757	28.7990310380385	2
1401	255	139	1.2041	6.00330844780377	10.2648545056851	0.441457296033818	-1.68542703966182	49	0.172927967406482	0.172927967406482	28.9719590054449	2
1411	255	140	1.2026	5.99601565106312	10.2721473024257	0.448750092774466	-1.51249907225534	50	0.0756906775311728	0.0756906775311728	29.0476496829761	2
1421	255	141	1.2031	5.99844658331	10.2697163701788	0.446319160527583	-1.43680839472417	51	0.192375425381519	0.192375425381519	29.2400251083576	2
1431	255	142	1.2012	5.98920904077185	10.278953912717	0.455556703065735	-1.24443296934265	52	0.289612715256827	0.289612715256827	29.5296378236145	2
1441	255	143	1.1973	5.97024776924617	10.2979151842427	0.474517974591418	-0.954820254085822	53	0.148618644937655	0.148618644937655	29.6782564685521	2
1451	255	144	1.1963	5.9653859047524	10.3027770487364	0.479379839085183	-0.806201609148167	54	-0.016684747850364	0.016684747850364	29.6949412164025	2
1461	255	145	1.1987	5.97705437953744	10.2911085739514	0.467711364300147	-0.822886356998531	55	-0.0896127152568105	0.0896127152568105	29.7845539316593	2
1471	255	146	1.2026	5.99601565106312	10.2721473024257	0.448750092774466	-0.912499072255342	56	0.240994070319156	0.240994070319156	30.0255480019784	2
1481	255	147	1.1997	5.9819162440312	10.2862467094576	0.462849499806381	-0.671505001936186	57	-0.634141538558433	0.634141538558433	30.6596895405369	2
1491	255	148	1.2148	6.05533039788705	10.2128325556018	0.389435345950538	-1.30564654049462	58	-1.37314494161066	1.37314494161066	32.0328344821475	2
1501	255	149	1.2451	6.20264489204811	10.0655180614407	0.242120851789473	-2.67879148210527	59	0.00276271012470852	0.00276271012470852	32.0355971922722	2
1511	255	150	1.2471	6.21236862103564	10.0557943324532	0.232397122801943	-2.67602877198057	60	2.07391698446841	2.07391698446841	34.1095141767407	2
1521	255	151	1.2065	6.0149769225888	10.2531860309	0.429788821248785	-0.602111787512152	61	1.2376762915409	1.2376762915409	35.3471904682816	2
1531	255	152	1.1831	5.90120929343471	10.3669536600541	0.543556450402875	0.635564504028747	62	1.0723728987529	1.0723728987529	36.4195633670345	2
1541	255	153	1.1631	5.80397200355942	10.4641909499294	0.640793740278164	1.70793740278164	63	0.1	0.1	36.5195633670345	2
1551	255	154	1.1631	5.80397200355942	10.4641909499294	0.640793740278164	1.80793740278164	64	-0.254916108044829	0.254916108044829	36.7744794750793	2
1561	255	155	1.1704	5.8394636143639	10.4286993391249	0.605302129473682	1.55302129473682	65	0.0270720325935536	0.0270720325935536	36.8015515076728	2
1571	255	156	1.1719	5.84675641110455	10.4214065423843	0.598009332733037	1.58009332733037	66	-0.371600855895158	0.371600855895158	37.173152363568	2
1581	255	157	1.1816	5.89391649669407	10.3742464567948	0.550849247143521	1.20849247143521	67	-0.0896127152568282	0.0896127152568282	37.2627650788248	2
1591	255	158	1.1855	5.91287776821975	10.3552851852691	0.531887975617838	1.11887975617838	68	-1.23215087129148	1.23215087129148	38.4949159501163	2
1601	255	159	1.2129	6.0460928553489	10.2220700981399	0.39867288848869	-0.113271115113099	69	-0.162540682663275	0.162540682663275	38.6574566327796	2
1611	255	160	1.2183	6.07234692361522	10.1958160298736	0.372418820222363	-0.275811797776374	70	-0.279225430513639	0.279225430513639	38.9366820632932	2
1621	255	161	1.2261	6.11026946666659	10.1578934868222	0.334496277170999	-0.555037228290013	71	0.00762457461848109	0.00762457461848109	38.9443066379117	2
1631	255	162	1.228	6.11950700920474	10.1486559442841	0.325258734632847	-0.547412653671532	72	-0.0896127152568282	0.0896127152568282	39.0339193531685	2
1641	255	163	1.2319	6.13846828073042	10.1296946727584	0.306297463107164	-0.63702536892836	73	-0.186850005132102	0.186850005132102	39.2207693583006	2
1651	255	164	1.2378	6.16715328124363	10.1010096722452	0.277612462593954	-0.823875374060462	74	0.386850005132102	0.386850005132102	39.6076193634327	2
1661	255	165	1.2319	6.13846828073042	10.1296946727584	0.306297463107164	-0.43702536892836	75	-0.021546612344101	0.021546612344101	39.6291659757768	2
1671	255	166	1.2344	6.15062294196483	10.117540011524	0.294142801872754	-0.458571981272461	76	0.124309322468827	0.124309322468827	39.7534752982457	2
1681	255	167	1.2339	6.14819200971795	10.1199709437709	0.296573734119637	-0.334262658803634	77	0.0756906775311728	0.0756906775311728	39.8291659757768	2
1691	255	168	1.2344	6.15062294196483	10.117540011524	0.294142801872754	-0.258571981272461	78	-0.181988140638347	0.181988140638347	40.0111541164152	2
1701	255	169	1.2402	6.17882175602867	10.0893411974602	0.265943987808919	-0.440560121910809	79	0.620219500832813	0.620219500832813	40.631373617248	2
1711	255	170	1.2295	6.12679980594539	10.1413631475434	0.3179659378922	0.179659378922004	80	-0.279225430513657	0.279225430513657	40.9105990477617	2
1721	255	171	1.2373	6.16472234899675	10.1034406044921	0.280043394840835	-0.0995660515916524	81	-0.162540682663257	0.162540682663257	41.0731397304249	2
1731	255	172	1.2427	6.19097641726308	10.0771865362257	0.253789326574509	-0.26210673425491	82	-0.016684747850364	0.016684747850364	41.0898244782753	2
1741	255	173	1.2451	6.20264489204811	10.0655180614407	0.242120851789473	-0.278791482105274	83	0.0756906775311728	0.0756906775311728	41.1655151558064	2
1751	255	174	1.2456	6.205075824295	10.0630871291938	0.23968991954259	-0.203100804574101	84	-0.0166847478503462	0.0166847478503462	41.1821999036568	2
1761	255	175	1.248	6.21674429908003	10.0514186544088	0.228021444757555	-0.219785552424447	85	0.216684747850346	0.216684747850346	41.3988846515071	2
1771	255	176	1.2456	6.205075824295	10.0630871291938	0.23968991954259	-0.003100804574101	86	0.148618644937654	0.148618644937654	41.5475032964448	2
1781	255	177	1.2446	6.20021395980123	10.0679489936876	0.244551784036355	0.145517840363553	87	0.0513813550623454	0.0513813550623454	41.5988846515071	2
1791	255	178	1.2456	6.205075824295	10.0630871291938	0.23968991954259	0.196899195425899	88	-0.376462720388913	0.376462720388913	41.975347371896	2
1801	255	179	1.2554	6.25272209633389	10.0154408571549	0.192043647503699	-0.179563524963014	89	0.411159327600912	0.411159327600912	42.386506699497	2
1811	255	180	1.249	6.22160616357379	10.046556789915	0.22315958026379	0.231595802637898	90	0.693147468239295	0.693147468239295	43.0796541677363	2
1821	255	181	1.2368	6.16229141674987	10.105871536739	0.282474327087719	0.924743270877192	91	0.882760183496088	0.882760183496088	43.9624143512323	2
1831	255	182	1.2207	6.08401539840026	10.1841475550886	0.360750345437328	1.80750345437328	92	0.406297463107157	0.406297463107157	44.3687118143395	2
1841	255	183	1.2144	6.05338565208954	10.2147773013993	0.391380091748044	2.21380091748044	93	0.313922037725638	0.313922037725638	44.6826338520651	2
1851	255	184	1.21	6.03199344831698	10.2361695051718	0.412772295520607	2.52772295520607	94	-0.0653033927879827	0.0653033927879827	44.7479372448531	2
1861	255	185	1.2134	6.04852378759578	10.219639165893	0.396241956241809	2.46241956241809	95	-0.755688150902569	0.755688150902569	45.5036253957557	2
1871	255	186	1.231	6.13409260268603	10.1340703508028	0.310673141151552	1.70673141151552	96	-2.15104326061297	2.15104326061297	47.6546686563687	2
1881	255	187	1.2773	6.35919692874733	9.90896602474149	0.0855688150902552	-0.444311849097448	97	-0.498009332733049	0.498009332733049	48.1526779891017	2
1891	255	188	1.2896	6.41899786202063	9.84916509146818	0.0257678818169502	-0.942321181830498	98	0.766075435645759	0.766075435645759	48.9187534247475	2
1901	255	189	1.2759	6.35239031845606	9.91577263503276	0.0923754253815261	-0.176245746184739	99	1.38353222635383	1.38353222635383	50.3022856511013	2
1911	255	190	1.2495	6.22403709582068	10.0441258576681	0.220728648016909	1.20728648016909	100	0.479225430513621	0.479225430513621	50.7815110816149	2
1921	255	191	1.2417	6.18611455276931	10.0820484007195	0.258651191068271	1.68651191068271	101	-0.303534752982431	0.303534752982431	51.0850458345974	2
1931	255	192	1.25	6.22646802806756	10.0416949254213	0.218297715770028	1.38297715770028	102	-0.279225430513657	0.279225430513657	51.364271265111	2
1941	255	193	1.2578	6.26439057111892	10.0037723823699	0.180375172718662	1.10375172718662	103	-0.0409940703191558	0.0409940703191558	51.4052653354302	2
1951	255	194	1.2607	6.27848997815084	9.98967297533798	0.166275765686747	1.06275765686747	104	-0.517456790708104	0.517456790708104	51.9227221261383	2
1961	255	195	1.2734	6.34023565722165	9.92792729626717	0.104530086615936	0.545300866159362	105	-0.945300866159362	0.945300866159362	52.8680229922976	2
1971	255	196	1.2949	6.44476574383759	9.82339720965123	0	-0.4	106	0.357678818169502	0.357678818169502	53.2257018104671	2
1981	255	197	1.2896	6.41899786202063	9.84916509146818	0.0257678818169502	-0.0423211818304978	107	1.16961018862821	1.16961018862821	54.3953119990953	2
1991	255	198	1.2676	6.31203684315781	9.956126110331	0.132728900679771	1.12728900679771	108	0.411159327600929	0.411159327600929	54.8064713266963	2
2001	255	199	1.2612	6.28092091039772	9.9872420430911	0.163844833439864	1.53844833439864	109	0.143756780443882	0.143756780443882	54.9502281071401	2
2011	255	200	1.2603	6.27654523235333	9.99161772113549	0.168220511484252	1.68220511484252	110	NA	NA	NA	2
922	255	91	1.0879	5.43835979362833	10.8677257029119	1.13719010509152	0.471901050915233	1	-0.0409940703191736	0.0409940703191736	0.0409940703191736	3
932	255	92	1.0908	5.45245920066025	10.8536262958799	1.12309069805961	0.43090698059606	2	0.1	0.1	0.140994070319174	3
942	255	93	1.0908	5.45245920066025	10.8536262958799	1.12309069805961	0.53090698059606	3	0.216684747850364	0.216684747850364	0.357678818169538	3
952	255	94	1.0884	5.44079072587521	10.865294770665	1.13475917284464	0.747591728446424	4	0.172927967406464	0.172927967406464	0.530606785576002	3
962	255	95	1.0869	5.43349792913456	10.8725875674056	1.14205196958529	0.920519695852888	5	0.1	0.1	0.630606785576002	3
972	255	96	1.0869	5.43349792913456	10.8725875674056	1.14205196958529	1.02051969585289	6	-0.235468650069757	0.235468650069757	0.866075435645759	3
982	255	97	1.0938	5.46704479414154	10.8390407023986	1.10850510457831	0.785051045783132	7	0.0319338970872907	0.0319338970872907	0.89800933273305	3
992	255	98	1.0952	5.47385140443281	10.8322340921074	1.10169849428704	0.816984942870422	8	-0.0409940703191736	0.0409940703191736	0.939003403052223	3
1002	255	99	1.0981	5.48795081146473	10.8181346850755	1.08759908725512	0.775990872551249	9	-0.259777972538566	0.259777972538566	1.19878137559079	3
1012	255	100	1.1055	5.52392860871858	10.7821568878216	1.05162129000127	0.516212900012682	10	-0.493147468239259	0.493147468239259	1.69192884383005	3
1022	255	101	1.1177	5.58324335554251	10.7228421409977	0.992306543177342	0.0230654317734236	11	0.00762457461846333	0.00762457461846333	1.69955341844851	3
1032	255	102	1.1196	5.59248089808066	10.7136045984595	0.983069000639189	0.0306900063918869	12	0.00276271012470852	0.00276271012470852	1.70231612857322	3
1042	255	103	1.1216	5.60220462706819	10.703880869472	0.97334527165166	0.0334527165165954	13	0.221546612344119	0.221546612344119	1.92386274091734	3
1052	255	104	1.1191	5.59004996583378	10.7160355307064	0.985499932886071	0.254999328860714	14	0.143756780443863	0.143756780443863	2.0676195213612	3
1062	255	105	1.1182	5.58567428778939	10.7204112087508	0.989875610930458	0.398756109304578	15	-0.133369495700693	0.133369495700693	2.20098901706189	3
1072	255	106	1.123	5.60901123735946	10.6970742591807	0.966538661360389	0.265386613603885	16	-0.37646272038893	0.37646272038893	2.57745173745083	3
1082	255	107	1.1328	5.65665750939836	10.6494279871418	0.918892389321496	-0.111076106785045	17	-0.138231360194447	0.138231360194447	2.71568309764527	3
1092	255	108	1.1377	5.6804806454178	10.6256048511224	0.895069253302051	-0.249307466979493	18	0.1	0.1	2.81568309764527	3
1102	255	109	1.1377	5.6804806454178	10.6256048511224	0.895069253302051	-0.149307466979492	19	0.0270720325935359	0.0270720325935359	2.84275513023881	3
1112	255	110	1.1392	5.68777344215845	10.6183120543817	0.887776456561404	-0.122235434385957	20	0.1	0.1	2.94275513023881	3
1122	255	111	1.1392	5.68777344215845	10.6183120543817	0.887776456561404	-0.0222354343859565	21	0.863312725521033	0.863312725521033	3.80606785575984	3
1132	255	112	1.1235	5.61144216960635	10.6946433269338	0.964107729113508	0.841077291135076	22	0.216684747850346	0.216684747850346	4.02275260361019	3
1142	255	113	1.1211	5.59977369482131	10.7063118017189	0.975776203898542	1.05776203898542	23	0.552153397920103	0.552153397920103	4.57490600153029	3
1152	255	114	1.1118	5.5545583550293	10.7515271415109	1.02099154369055	1.60991543690553	24	0.809832216089623	0.809832216089623	5.38473821761991	3
1162	255	115	1.0972	5.48357513342034	10.8225103631198	1.09197476529951	2.41974765299515	25	-1.20297968432892	1.20297968432892	6.58771790194883	3
1172	255	116	1.124	5.61387310185323	10.692212394687	0.961676796866623	1.21676796866623	26	-0.376462720388896	0.376462720388896	6.96418062233773	3
1182	255	117	1.1338	5.66151937389212	10.6445661226481	0.914030524827734	0.840305248277335	27	0.0513813550623454	0.0513813550623454	7.01556197740007	3
1192	255	118	1.1348	5.66638123838589	10.6397042581543	0.909168660333968	0.891686603339681	28	0.979997473371361	0.979997473371361	7.99555945077143	3
1202	255	119	1.1167	5.57838149104875	10.7277040054914	0.997168407671104	1.87168407671104	29	0.834141538558468	0.834141538558468	8.8297009893299	3
1212	255	120	1.1016	5.5049673371929	10.8011181593473	1.07058256152695	2.70582561526951	30	0.479225430513621	0.479225430513621	9.30892641984352	3
1222	255	121	1.0938	5.46704479414154	10.8390407023986	1.10850510457831	3.18505104578313	31	0.294474579750583	0.294474579750583	9.60340099959411	3
1232	255	122	1.0898	5.44759733616648	10.8584881603737	1.12795256255337	3.47952562553371	32	-0.68762204798986	0.68762204798986	10.291023047584	3
1242	255	123	1.106	5.52635954096547	10.7797259555747	1.04919035775439	2.79190357754385	33	-0.920991543690552	0.920991543690552	11.2120145912745	3
1252	255	124	1.127	5.62845869533452	10.6776268012057	0.94709120338533	1.8709120338533	34	-0.65845086102726	0.65845086102726	11.8704654523018	3
1262	255	125	1.1426	5.70430378143725	10.6017817151029	0.871246117282604	1.21246117282604	35	-1.06198561400973	1.06198561400973	12.9324510663115	3
1272	255	126	1.1665	5.82050234283822	10.485583153702	0.755047555881632	0.150475558816316	36	-0.113922037725638	0.113922037725638	13.0463731040371	3
1282	255	127	1.1709	5.84189454661078	10.4641909499294	0.733655352109068	0.0365535210906787	37	-0.0896127152568282	0.0896127152568282	13.135985819294	3
1292	255	128	1.1748	5.86085581813647	10.4452296784037	0.714694080583385	-0.0530591941661496	38	-0.444528823301604	0.444528823301604	13.5805146425956	3
1302	255	129	1.186	5.91530870046663	10.3907767960736	0.660241198253225	-0.497588017467754	39	-0.0215466123441199	0.0215466123441199	13.6020612549397	3
1312	255	130	1.1885	5.92746336170104	10.3786221348391	0.648086537018813	-0.519134629811874	40	0.362540682663293	0.362540682663293	13.964601937603	3
1322	255	131	1.1831	5.90120929343471	10.4048762031055	0.674340605285142	-0.156593947148581	41	0.85845086102726	0.85845086102726	14.8230527986302	3
1332	255	132	1.1675	5.82536420733198	10.4807212892082	0.750185691387868	0.701856913878679	42	0.741766113176896	0.741766113176896	15.5648189118071	3
1342	255	133	1.1543	5.76118759601429	10.5448979005259	0.814362302705558	1.44362302705557	43	0.197237289875309	0.197237289875309	15.7620562016825	3
1352	255	134	1.1523	5.75146386702677	10.5546216295134	0.824086031693088	1.64086031693088	44	-0.0458559348129284	0.0458559348129284	15.8079121364954	3
1362	255	135	1.1553	5.76604946050806	10.5400360360321	0.809500438211796	1.59500438211796	45	0.863312725521032	0.863312725521032	16.6712248620164	3
1372	255	136	1.1396	5.68971818795595	10.6163673085842	0.885831710763899	2.45831710763899	46	-0.731378828433742	0.731378828433742	17.4026036904502	3
1382	255	137	1.1567	5.77285607079933	10.5332294257409	0.802693827920525	1.72693827920525	47	-1.47038223148595	1.47038223148595	18.8729859219361	3
1392	255	138	1.189	5.92989429394792	10.3761912025923	0.64565560477193	0.2565560477193	48	-1.01336696907207	1.01336696907207	19.8863528910082	3
1402	255	139	1.2119	6.04123099085513	10.2648545056851	0.534318907864723	-0.756810921352772	49	0.406297463107157	0.406297463107157	20.2926503541153	3
1412	255	140	1.2056	6.01060124454441	10.2954842519958	0.564948654175438	-0.350513458245615	50	0.0319338970872907	0.0319338970872907	20.3245842512026	3
1422	255	141	1.207	6.01740785483568	10.2886776417045	0.558142043884168	-0.318579561158324	51	-0.731378828433724	0.731378828433724	21.0559630796363	3
1432	255	142	1.2241	6.10054573767906	10.2055397588611	0.475004161040795	-1.04995838959205	52	0.357678818169519	0.357678818169519	21.4136418978059	3
1442	255	143	1.2188	6.07477785586211	10.2313076406781	0.500772042857747	-0.692279571422529	53	0.245855934812929	0.245855934812929	21.6594978326188	3
1452	255	144	1.2158	6.06019226238081	10.2458932341594	0.51535763633904	-0.446423636609601	54	-0.254916108044811	0.254916108044811	21.9144139406636	3
1462	255	145	1.2231	6.09568387318529	10.2104016233549	0.479866025534559	-0.701339744654412	55	0.430606785576002	0.430606785576002	22.3450207262396	3
1472	255	146	1.2163	6.06262319462769	10.2434623019125	0.512926704092159	-0.27073295907841	56	0.216684747850346	0.216684747850346	22.56170547409	3
1482	255	147	1.2139	6.05095471984266	10.2551307766975	0.524595178877194	-0.0540482112280638	57	-0.0166847478503462	0.0166847478503462	22.5783902219403	3
1492	255	148	1.2163	6.06262319462769	10.2434623019125	0.512926704092159	-0.07073295907841	58	0.240994070319174	0.240994070319174	22.8193842922595	3
1502	255	149	1.2134	6.04852378759578	10.2575617089444	0.527026111124076	0.170261111240764	59	0.0756906775311728	0.0756906775311728	22.8950749697906	3
1512	255	150	1.2139	6.05095471984266	10.2551307766975	0.524595178877194	0.245951788771936	60	0.552153397920103	0.552153397920103	23.4472283677107	3
1522	255	151	1.2046	6.00573938005065	10.3003461164895	0.569810518669204	0.79810518669204	61	0.41115932760093	0.41115932760093	23.8583876953117	3
1532	255	152	1.1982	5.97462344729056	10.3314620492496	0.600926451429297	1.20926451429297	62	0.522982210957503	0.522982210957503	24.3813699062692	3
1542	255	153	1.1895	5.9323252261948	10.3737602703454	0.643224672525047	1.73224672525047	63	0.527844075451276	0.527844075451276	24.9092139817205	3
1552	255	154	1.1807	5.88954081864968	10.4165446778905	0.686009080070175	2.26009080070175	64	-0.327844075451276	0.327844075451276	25.2370580571717	3
1562	255	155	1.1895	5.9323252261948	10.3737602703454	0.643224672525047	1.93224672525047	65	-0.254916108044811	0.254916108044811	25.4919741652165	3
1572	255	156	1.1968	5.96781683699929	10.3382686595409	0.607733061720566	1.67733061720566	66	-1.37314494161066	1.37314494161066	26.8651191068272	3
1582	255	157	1.2271	6.11513133116035	10.1909541653798	0.460418567559501	0.304185675595005	67	-0.230606785575966	0.230606785575966	27.0957258924032	3
1592	255	158	1.2339	6.14819200971795	10.1578934868222	0.427357889001904	0.0735788900190387	68	-0.303534752982467	0.303534752982467	27.3992606453856	3
1602	255	159	1.2422	6.1885454850162	10.117540011524	0.387004413703657	-0.229955862963428	69	0.172927967406464	0.172927967406464	27.5721886127921	3
1612	255	160	1.2407	6.18125268827555	10.1248328082646	0.394297210444304	-0.0570278955569636	70	-0.0653033927879831	0.0653033927879831	27.6374920055801	3
1622	255	161	1.2441	6.19778302755435	10.1083024689858	0.377766871165505	-0.122331288344947	71	0.0270720325935181	0.0270720325935181	27.6645640381736	3
1632	255	162	1.2456	6.205075824295	10.1010096722452	0.370474074424857	-0.0952592557514287	72	0.148618644937655	0.148618644937655	27.8131826831113	3
1642	255	163	1.2446	6.20021395980123	10.105871536739	0.375335938918623	0.0533593891862261	73	0.0513813550623454	0.0513813550623454	27.8645640381736	3
1652	255	164	1.2456	6.205075824295	10.1010096722452	0.370474074424857	0.104740744248571	74	0.0999999999999995	0.0999999999999995	27.9645640381736	3
1662	255	165	1.2456	6.205075824295	10.1010096722452	0.370474074424857	0.204740744248571	75	0.172927967406482	0.172927967406482	28.1374920055801	3
1672	255	166	1.2441	6.19778302755435	10.1083024689858	0.377766871165505	0.377668711655053	76	-0.0215466123441188	0.0215466123441188	28.1590386179242	3
1682	255	167	1.2466	6.20993768878876	10.0961478077514	0.365612209931093	0.356122099310934	77	-0.016684747850364	0.016684747850364	28.1757233657746	3
1692	255	168	1.249	6.22160616357379	10.0844793329664	0.353943735146057	0.33943735146057	78	-0.186850005132102	0.186850005132102	28.3625733709067	3
1702	255	169	1.2549	6.25029116408701	10.0557943324532	0.325258734632847	0.152587346328468	79	-0.113922037725638	0.113922037725638	28.4764954086323	3
1712	255	170	1.2593	6.27168336785957	10.0344021286806	0.303866530860283	0.0386653086028305	80	0.362540682663293	0.362540682663293	28.8390360912956	3
1722	255	171	1.2539	6.24542929959324	10.0606561969469	0.330120599126612	0.401205991266123	81	-0.0653033927880015	0.0653033927880015	28.9043394840836	3
1732	255	172	1.2573	6.26195963887204	10.0441258576681	0.313590259847812	0.335902598478122	82	0.430606785575984	0.430606785575984	29.3349462696596	3
1742	255	173	1.2505	6.22889896031444	10.0771865362257	0.346650938405411	0.766509384054106	83	0.240994070319174	0.240994070319174	29.5759403399788	3
1752	255	174	1.2476	6.21479955328252	10.0912859432577	0.360750345437328	1.00750345437328	84	-0.254916108044811	0.254916108044811	29.8308564480236	3
1762	255	175	1.2549	6.25029116408701	10.0557943324532	0.325258734632847	0.752587346328468	85	0.197237289875309	0.197237289875309	30.0280937378989	3
1772	255	176	1.2529	6.24056743509948	10.0655180614407	0.334982463620378	0.949824636203778	86	0.168066102912692	0.168066102912692	30.1961598408116	3
1782	255	177	1.2515	6.23376082480821	10.072324671732	0.341789073911647	1.11789073911647	87	0.245855934812946	0.245855934812946	30.4420157756245	3
1792	255	178	1.2485	6.21917523132691	10.0869102652133	0.356374667392942	1.36374667392942	88	-0.0896127152568282	0.0896127152568282	30.5316284908813	3
1802	255	179	1.2524	6.23813650285259	10.0679489936876	0.337413395867259	1.27413395867259	89	-0.40077204285774	0.40077204285774	30.9324005337391	3
1812	255	180	1.2627	6.28821370713837	10.0178717894018	0.287336191581485	0.873361915814847	90	0.60077204285774	0.60077204285774	31.5331725765968	3
1822	255	181	1.2524	6.23813650285259	10.0679489936876	0.337413395867259	1.47413395867259	91	0.289612715256828	0.289612715256828	31.8227852918537	3
1832	255	182	1.2485	6.21917523132691	10.0869102652133	0.356374667392942	1.76374667392942	92	0.0756906775311545	0.0756906775311545	31.8984759693848	3
1842	255	183	1.249	6.22160616357379	10.0844793329664	0.353943735146057	1.83943735146057	93	-0.021546612344101	0.021546612344101	31.9200225817289	3
1852	255	184	1.2515	6.23376082480821	10.072324671732	0.341789073911647	1.81789073911647	94	-0.444528823301622	0.444528823301622	32.3645514050305	3
1862	255	185	1.2627	6.28821370713837	10.0178717894018	0.287336191581485	1.37336191581485	95	-0.376462720388931	0.376462720388931	32.7410141254195	3
1872	255	186	1.2725	6.33585997917726	9.97022551736292	0.239689919542592	0.996899195425917	96	0.0319338970872907	0.0319338970872907	32.7729480225068	3
1882	255	187	1.2739	6.34266658946853	9.96341890707165	0.232883309251321	1.02883309251321	97	-0.0653033927879831	0.0653033927879831	32.8382514152947	3
1892	255	188	1.2773	6.35919692874733	9.94688856779285	0.216352969972522	0.963529699725224	98	0.333369495700693	0.333369495700693	33.1716209109954	3
1902	255	189	1.2725	6.33585997917726	9.97022551736292	0.239689919542592	1.29689919542592	99	0.00762457461848087	0.00762457461848087	33.1792454856139	3
1912	255	190	1.2744	6.34509752171541	9.96098797482477	0.23045237700444	1.3045237700444	100	-0.254916108044811	0.254916108044811	33.4341615936587	3
1922	255	191	1.2817	6.3805891325199	9.92549636402029	0.194960766199959	1.04960766199959	101	0.0999999999999999	0.0999999999999999	33.5341615936587	3
1932	255	192	1.2817	6.3805891325199	9.92549636402029	0.194960766199959	1.14960766199959	102	0.119447457975055	0.119447457975055	33.6536090516338	3
1942	255	193	1.2813	6.37864438672239	9.9274411098178	0.196905511997464	1.26905511997464	103	-0.15767881816952	0.15767881816952	33.8112878698033	3
1952	255	194	1.2866	6.40441226853934	9.90167322800084	0.171137630180512	1.11137630180512	104	-0.021546612344101	0.021546612344101	33.8328344821474	3
1962	255	195	1.2891	6.41656692977375	9.88951856676643	0.158982968946102	1.08982968946102	105	-0.113922037725656	0.113922037725656	33.946756519873	3
1972	255	196	1.2935	6.43795913354632	9.86812636299387	0.137590765173536	0.975907651735364	106	-0.206297463107175	0.206297463107175	34.1530539829802	3
1982	255	197	1.2998	6.46858887985703	9.83749661668315	0.106961018862819	0.769610188628189	107	-0.279225430513621	0.279225430513621	34.4322794134938	3
1992	255	198	1.3076	6.5065114229084	9.79957407363179	0.0690384758114568	0.490384758114568	108	-0.0896127152568283	0.0896127152568283	34.5218921287507	3
2002	255	199	1.3115	6.52547269443408	9.78061280210611	0.050077204285774	0.40077204285774	109	-0.40077204285774	0.40077204285774	34.9226641716084	3
2012	255	200	1.3218	6.57554989871985	9.73053559782033	0	0	110	NA	NA	NA	3
