# Supplementary material for: Assessment of crusting effects on interrill erosion by laser scanning
Source: PeerJ. 2020 Jan 31;8:e8487. doi: 10.7717/peerj.8487 (PMC6996510; doi:10.7717/peerj.8487)
Supplement: Data S1 — Each has two transects and four subplots. [file peerj-08-8487-s001.zip › raw data for uploading/os8transectaright.txt]

x	y	z	cal	h	h2	h0mm	code	deltah	absh	cumsumh	number
312	255	311	1.2891	6.41656692977375	9.84722034567068	0	0	1	0.804306795840188	0.804306795840188	0.804306795840188	1
313	255	312	1.2705	6.32613625018973	9.9376510252547	0.0904306795840188	0.804306795840188	2	1.22728900679771	1.22728900679771	2.0315958026379	1
314	255	313	1.2432	6.19340734950996	10.0703799259345	0.22315958026379	2.0315958026379	3	0.303534752982466	0.303534752982466	2.33513055562036	1
315	255	314	1.2349	6.15305387421172	10.1107334012327	0.263513055562036	2.33513055562036	4	-0.289612715256811	0.289612715256811	2.62474327087717	1
316	255	315	1.2388	6.1720151457374	10.091772129707	0.244551784036355	2.04551784036355	5	-1.52452629667302	1.52452629667302	4.14926956755019	1
317	255	316	1.2681	6.3144677754047	9.94931950003973	0.102099154369053	0.520991543690535	6	0.279225430513639	0.279225430513639	4.42849499806383	1
318	255	317	1.2603	6.27654523235333	9.9872420430911	0.140021697420417	0.800216974204174	7	0.755688150902569	0.755688150902569	5.1841831489664	1
319	255	318	1.2427	6.19097641726308	10.0728108581814	0.225590512510674	1.55590512510674	8	0.468838145770432	0.468838145770432	5.65302129473683	1
320	255	319	1.231	6.13409260268603	10.1296946727584	0.282474327087717	2.02474327087717	9	0.0215466123441193	0.0215466123441193	5.67456790708095	1
321	255	320	1.2285	6.12193794145162	10.1418493339928	0.294628988322129	2.04628988322129	10	-0.1	0.1	5.77456790708095	1
322	255	321	1.2285	6.12193794145162	10.1418493339928	0.294628988322129	1.94628988322129	11	-0.240994070319174	0.240994070319174	6.01556197740013	1
323	255	322	1.2314	6.13603734848354	10.1277499269609	0.280529581290212	1.70529581290212	12	-0.221546612344101	0.221546612344101	6.23710858974423	1
324	255	323	1.2339	6.14819200971795	10.1155952657265	0.268374920055802	1.48374920055802	13	-0.124309322468827	0.124309322468827	6.36141791221305	1
325	255	324	1.2344	6.15062294196483	10.1131643334796	0.265943987808919	1.35943987808919	14	-0.313922037725638	0.313922037725638	6.67533994993869	1
326	255	325	1.2388	6.1720151457374	10.091772129707	0.244551784036355	1.04551784036355	15	-0.430606785576002	0.430606785576002	7.10594673551469	1
327	255	326	1.2456	6.205075824295	10.0587114511494	0.211491105478755	0.614911054787552	16	-0.216684747850346	0.216684747850346	7.32263148336504	1
328	255	327	1.248	6.21674429908003	10.0470429763644	0.199822630693721	0.398226306937205	17	0.609832216089623	0.609832216089623	7.93246369945466	1
329	255	328	1.2334	6.14576107747107	10.1180261979734	0.270805852302683	1.00805852302683	18	0.46883814577045	0.46883814577045	8.40130184522511	1
330	255	329	1.2217	6.08887726289402	10.1749100125504	0.327689666879728	1.47689666879728	19	0.517456790708104	0.517456790708104	8.91875863593322	1
331	255	330	1.209	6.02713158382321	10.2366556916212	0.389435345950538	1.99435345950538	20	0.211159327600929	0.211159327600929	9.12991796353415	1
332	255	331	1.2026	5.99601565106312	10.2677716243813	0.420551278710631	2.20551278710631	21	-0.0319338970873084	0.0319338970873084	9.16185186062146	1
333	255	332	1.2012	5.98920904077185	10.2745782346726	0.4273578890019	2.173578890019	22	0.138231360194483	0.138231360194483	9.30008322081594	1
334	255	333	1.1963	5.9653859047524	10.298401370692	0.451181025021349	2.31181025021349	23	-0.503534752982466	0.503534752982466	9.8036179737984	1
335	255	334	1.2046	6.00573938005065	10.2580478953938	0.410827549723102	1.80827549723102	24	-0.999444931346451	0.999444931346451	10.8030629051449	1
336	255	335	1.2231	6.09568387318529	10.1681034022591	0.320883056588457	0.808830565884568	25	-0.484087295007394	0.484087295007394	11.2871502001523	1
337	255	336	1.231	6.13409260268603	10.1296946727584	0.282474327087717	0.324743270877175	26	-0.289612715256811	0.289612715256811	11.5767629154091	1
338	255	337	1.2349	6.15305387421172	10.1107334012327	0.263513055562036	0.035130555620364	27	0.0458559348129284	0.0458559348129284	11.622618850222	1
339	255	338	1.2319	6.13846828073042	10.125318994714	0.278098649043329	0.0809864904332924	28	1.39259239958571	1.39259239958571	13.0152112498077	1
340	255	339	1.2012	5.98920904077185	10.2745782346726	0.4273578890019	1.473578890019	29	0.920991543690571	0.920991543690571	13.9362027934983	1
341	255	340	1.1802	5.88710988640279	10.3766773890416	0.529457043370957	2.39457043370957	30	0.352153397920085	0.352153397920085	14.2883561914184	1
342	255	341	1.1709	5.84189454661078	10.4218927288336	0.574672383162966	2.74672383162966	31	0.279225430513639	0.279225430513639	14.567581621932	1
343	255	342	1.1631	5.80397200355942	10.459815271885	0.61259492621433	3.0259492621433	32	-0.124309322468827	0.124309322468827	14.6918909444008	1
344	255	343	1.1636	5.8064029358063	10.4573843396381	0.610163993967447	2.90163993967447	33	-1.12099154369055	1.12099154369055	15.8128824880914	1
345	255	344	1.1846	5.90850209017536	10.3552851852691	0.508064839598392	1.78064839598392	34	-1.90375172718664	1.90375172718664	17.716634215278	1
346	255	345	1.2217	6.08887726289402	10.1749100125504	0.327689666879728	-0.123103331202722	35	-0.16806610291271	0.16806610291271	17.8847003181907	1
347	255	346	1.2231	6.09568387318529	10.1681034022591	0.320883056588457	-0.291169434115432	36	-0.124309322468809	0.124309322468809	18.0090096406595	1
348	255	347	1.2236	6.09811480543218	10.1656724700123	0.318452124341576	-0.415478756584241	37	-0.979997473371397	0.979997473371397	18.9890071140309	1
349	255	348	1.2417	6.18611455276931	10.0776727226751	0.230452377004436	-1.39547622995564	38	-1.26198561400971	1.26198561400971	20.2509927280406	1
350	255	349	1.2656	6.30231311417029	9.96147416127415	0.114253815603465	-2.65746184396535	39	0.138231360194465	0.138231360194465	20.3892240882351	1
351	255	350	1.2607	6.27848997815084	9.98529729729359	0.138076951622912	-2.51923048377088	40	0.609832216089605	0.609832216089605	20.9990563043247	1
352	255	351	1.2461	6.20750675654188	10.0562805189026	0.209060173231872	-1.90939826768128	41	0.303534752982466	0.303534752982466	21.3025910573072	1
353	255	352	1.2378	6.16715328124363	10.0966339942008	0.249413648530119	-1.60586351469881	42	-0.00276271012470786	0.00276271012470786	21.3053537674319	1
354	255	353	1.2358	6.1574295522561	10.1063577231883	0.259137377517648	-1.60862622482352	43	-0.814694080583396	0.814694080583396	22.1200478480153	1
355	255	354	1.2505	6.22889896031444	10.03488831513	0.187667969459309	-2.42332030540691	44	-0.834141538558433	0.834141538558433	22.9541893865737	1
356	255	355	1.2656	6.30231311417029	9.96147416127415	0.114253815603465	-3.25746184396535	45	1.75237037212428	1.75237037212428	24.706559758698	1
357	255	356	1.2275	6.11707607695786	10.1467111984866	0.299490852815893	-1.50509147184107	46	0.731378828433742	0.731378828433742	25.4379385871317	1
358	255	357	1.2104	6.03393819411448	10.2298490813299	0.382628735659267	-0.773712643407328	47	-0.0319338970872907	0.0319338970872907	25.469872484219	1
359	255	358	1.209	6.02713158382321	10.2366556916212	0.389435345950538	-0.805646540494618	48	-1.31060425894736	1.31060425894736	26.7804767431664	1
360	255	359	1.2339	6.14819200971795	10.1155952657265	0.268374920055802	-2.11625079944198	49	-0.834141538558468	0.834141538558468	27.6146182817249	1
361	255	360	1.249	6.22160616357379	10.0421811118706	0.194960766199955	-2.95039233800045	50	0.254916108044811	0.254916108044811	27.8695343897697	1
362	255	361	1.2417	6.18611455276931	10.0776727226751	0.230452377004436	-2.69547622995564	51	0.993919511097034	0.993919511097034	28.8634539008667	1
363	255	362	1.2192	6.07672260165961	10.1870646737848	0.33984432811414	-1.7015567188586	52	0.750826286408797	0.750826286408797	29.6142801872755	1
364	255	363	1.2017	5.99163997301873	10.2721473024257	0.424926956755019	-0.950730432449807	53	0.804306795840206	0.804306795840206	30.4185869831157	1
365	255	364	1.1831	5.90120929343471	10.3625779820097	0.51535763633904	-0.146423636609601	54	0.444528823301622	0.444528823301622	30.8631158064173	1
366	255	365	1.1719	5.84675641110455	10.4170308643399	0.569810518669202	0.298105186692021	55	0.731378828433724	0.731378828433724	31.594494634851	1
367	255	366	1.1548	5.76361852826118	10.5001687471833	0.652948401512575	1.02948401512575	56	0.40077204285774	0.40077204285774	31.9952666777088	1
368	255	367	1.1445	5.7135413239754	10.550245951469	0.703025605798349	1.43025605798349	57	-0.411159327600912	0.411159327600912	32.4064260053097	1
369	255	368	1.1509	5.74465725673549	10.5191300187089	0.671909673038257	1.01909673038257	58	-1.855133082249	1.855133082249	34.2615590875587	1
370	255	369	1.187	5.92017056496039	10.343616710484	0.496396364813357	-0.836036351866428	59	0.0409940703191736	0.0409940703191736	34.3025531578779	1
371	255	370	1.1841	5.90607115792848	10.357716117516	0.510495771845275	-0.795042281547255	60	1.13491358141619	1.13491358141619	35.4374667392941	1
372	255	371	1.1587	5.78257979978686	10.4812074756576	0.633987129986894	0.339871299868936	61	1.0376762915409	1.0376762915409	36.475143030835	1
373	255	372	1.1353	5.66881217063277	10.5949751048117	0.747754759140983	1.37754759140983	62	0.449390687795377	0.449390687795377	36.9245337186303	1
374	255	373	1.124	5.61387310185323	10.6499141735912	0.802693827920521	1.82693827920521	63	-0.362540682663257	0.362540682663257	37.2870744012936	1
375	255	374	1.1294	5.64012717011956	10.6236601053249	0.776439759654195	1.46439759654195	64	-1.19391951109703	1.19391951109703	38.4809939123906	1
376	255	375	1.1519	5.74951912122926	10.5142681542152	0.667047808544492	0.27047808544492	65	-0.381988140638347	0.381988140638347	38.862982053029	1
377	255	376	1.1577	5.77771793529309	10.4860693401513	0.638848994480657	-0.111510055193428	66	1.18353222635385	1.18353222635385	40.0465142793828	1
378	255	377	1.1313	5.64936471265771	10.6144225627867	0.767202217116042	1.07202217116042	67	0.303534752982448	0.303534752982448	40.3500490323653	1
379	255	378	1.123	5.60901123735946	10.654776038085	0.807555692414287	1.37555692414287	68	-0.484087295007394	0.484087295007394	40.8341363273727	1
380	255	379	1.1309	5.6474199668602	10.6163673085842	0.769146962913547	0.891469629135472	69	-1.18905764660326	1.18905764660326	42.0231939739759	1
381	255	380	1.1533	5.75632573152053	10.5074615439239	0.660241198253221	-0.29758801746779	70	-1.09668222122173	1.09668222122173	43.1198761951977	1
382	255	381	1.1738	5.8559939536427	10.4077933218017	0.560572976131049	-1.39427023868952	71	-0.503534752982447	0.503534752982447	43.6234109481801	1
383	255	382	1.1821	5.89634742894095	10.3674398465035	0.520219500832804	-1.89780499167196	72	0.0653033927880009	0.0653033927880009	43.6887143409681	1
384	255	383	1.1787	5.87981708966215	10.3839701857823	0.536749840111604	-1.83250159888396	73	0.989057646603244	0.989057646603244	44.6777719875713	1
385	255	384	1.1563	5.77091132500182	10.4928759504426	0.645655604771928	-0.843443952280718	74	0.828616118309016	0.828616118309016	45.5063881058804	1
386	255	385	1.1372	5.67804971317092	10.5857375622735	0.73851721660283	-0.0148278339717023	75	0.566075435645759	0.566075435645759	46.0724635415261	1
387	255	386	1.1235	5.61144216960635	10.6523451058381	0.805124760167406	0.551247601674056	76	0.707069505964897	0.707069505964897	46.779533047491	1
388	255	387	1.1069	5.53073521900985	10.7330520564346	0.885831710763895	1.25831710763895	77	0.133369495700693	0.133369495700693	46.9129025431917	1
389	255	388	1.1021	5.50739826943979	10.7563890060046	0.909168660333965	1.39168660333965	78	-0.503534752982449	0.503534752982449	47.4164372961742	1
390	255	389	1.1104	5.54775174473803	10.7160355307064	0.86881518503572	0.888151850357197	79	-0.168066102912692	0.168066102912692	47.5845033990868	1
391	255	390	1.1118	5.5545583550293	10.7092289204151	0.862008574744451	0.720085747444505	80	0.206297463107157	0.206297463107157	47.790800862194	1
392	255	391	1.1055	5.52392860871858	10.7398586667258	0.892638321055166	0.926383210551662	81	0.0215466123441188	0.0215466123441188	47.8123474745381	1
393	255	392	1.103	5.51177394748417	10.7520133279603	0.904792982289578	0.947929822895781	82	-1.28629493647855	1.28629493647855	49.0986424110167	1
394	255	393	1.1274	5.63040344113203	10.6333838343124	0.786163488641723	-0.338365113582773	83	-0.955688150902552	0.955688150902552	50.0543305619192	1
395	255	394	1.145	5.71597225622228	10.5478150192221	0.700594673551468	-1.29405326448532	84	0.279225430513622	0.279225430513622	50.3335559924328	1
396	255	395	1.1372	5.67804971317092	10.5857375622735	0.73851721660283	-1.0148278339717	85	0.658450861027278	0.658450861027278	50.9920068534601	1
397	255	396	1.1216	5.60220462706819	10.6615826483762	0.814362302705558	-0.356376972944424	86	0.162540682663292	0.162540682663292	51.1545475361234	1
398	255	397	1.1162	5.57595055880186	10.6878367166426	0.840616370971887	-0.193836290281132	87	-0.411159327600947	0.411159327600947	51.5657068637244	1
399	255	398	1.1226	5.60706649156196	10.6567207838825	0.809500438211792	-0.604995617882079	88	-0.00276271012469076	0.00276271012469076	51.5684695738491	1
400	255	399	1.1206	5.59734276257443	10.66644451287	0.819224167199323	-0.60775832800677	89	-0.1	0.1	51.6684695738491	1
401	255	400	1.1206	5.59734276257443	10.66644451287	0.819224167199323	-0.70775832800677	90	-0.338231360194465	0.338231360194465	52.0067009340435	1
402	255	401	1.1255	5.62116589859387	10.6426213768506	0.795401031179876	-1.04598968820124	91	-1.54883561914183	1.54883561914183	53.5555365531854	1
403	255	402	1.1553	5.76604946050806	10.4977378149364	0.650517469265694	-2.59482530734306	92	1.65999494674276	1.65999494674276	55.2155314999281	1
404	255	403	1.1191	5.59004996583378	10.6737373096107	0.826516963939969	-0.934830360600306	93	1.46552036699217	1.46552036699217	56.6810518669203	1
405	255	404	1.0869	5.43349792913456	10.8302893463099	0.983069000639187	0.530690006391868	94	0.395910178363985	0.395910178363985	57.0769620452843	1
406	255	405	1.0767	5.38390691129817	10.8798803641463	1.03266001847559	0.926600184755854	95	0.162540682663292	0.162540682663292	57.2395027279476	1
407	255	406	1.0713	5.35765284303184	10.9061344324126	1.05891408674191	1.08914086741915	96	-0.620219500832829	0.620219500832829	57.8597222287804	1
408	255	407	1.082	5.40967479311512	10.8541124823293	1.00689213665863	0.468921366586317	97	-0.576462720388913	0.576462720388913	58.4361849491693	1
409	255	408	1.0918	5.45732106515401	10.8064662102904	0.95924586461974	-0.107541353802596	98	-0.717456790708086	0.717456790708086	59.1536417398774	1
410	255	409	1.1045	5.51906674422482	10.7447205312196	0.897500185548932	-0.824998144510682	99	-0.693147468239295	0.693147468239295	59.8467892081167	1
411	255	410	1.1167	5.57838149104875	10.6854057843957	0.838185438725002	-1.51814561274998	100	0.609832216089623	0.609832216089623	60.4566214242063	1
412	255	411	1.1021	5.50739826943979	10.7563890060046	0.909168660333965	-0.908313396660354	101	0.711931370458687	0.711931370458687	61.168552794665	1
413	255	412	1.0854	5.42620513239392	10.8375821430505	0.990361797379833	-0.196382026201667	102	0.109060173231883	0.109060173231883	61.2776129678969	1
414	255	413	1.0811	5.40529911507073	10.8584881603737	1.01126781470302	-0.0873218529697839	103	0.284087295007394	0.284087295007394	61.5617002629043	1
415	255	414	1.0732	5.36689038556999	10.8968968898744	1.04967654420376	0.19676544203761	104	0.0409940703191558	0.0409940703191558	61.6026943332234	1
416	255	415	1.0703	5.35279097853807	10.9109962969064	1.06377595123568	0.237759512356766	105	-0.197237289875274	0.197237289875274	61.7999316230987	1
417	255	416	1.0723	5.3625147075256	10.9012725679188	1.05405222224815	0.0405222224814916	106	-0.620219500832795	0.620219500832795	62.4201511239315	1
418	255	417	1.083	5.41453665760888	10.8492506178356	1.00203027216487	-0.579697278351303	107	-1.12099154369057	1.12099154369057	63.5411426676221	1
419	255	418	1.104	5.51663581197794	10.7471514634665	0.899931117795813	-1.70068882204187	108	-0.386850005132102	0.386850005132102	63.9279926727542	1
420	255	419	1.1099	5.54532081249115	10.7184664629533	0.871246117282602	-2.08753882717398	109	1.09115680097231	1.09115680097231	65.0191494737265	1
421	255	420	1.0854	5.42620513239392	10.8375821430505	0.990361797379833	-0.996382026201668	110	NA	NA	NA	1
3121	255	311	1.2979	6.45935133731888	9.80881161616994	0	0	1	0.94530086615938	0.94530086615938	0.94530086615938	2
3131	255	312	1.2764	6.35482125070294	9.91334170278588	0.104530086615938	0.94530086615938	2	1.11060425894736	1.11060425894736	2.05590512510674	2
3141	255	313	1.2515	6.23376082480821	10.0344021286806	0.225590512510674	2.05590512510674	3	-0.075690677531173	0.075690677531173	2.13159580263792	2
3151	255	314	1.251	6.23132989256132	10.0368330609275	0.228021444757557	1.98021444757557	4	-0.785522893620796	0.785522893620796	2.91711869625871	2
3161	255	315	1.2651	6.2998821819234	9.96828077156542	0.159469155395477	1.19469155395477	5	-0.459777972538584	0.459777972538584	3.3768966687973	2
3171	255	316	1.2725	6.33585997917726	9.93230297431156	0.123491358141619	0.73491358141619	6	1.11060425894736	1.11060425894736	4.48750092774466	2
3181	255	317	1.2476	6.21479955328252	10.0533634002063	0.244551784036355	1.84551784036355	7	0.68762204798986	0.68762204798986	5.17512297573452	2
3191	255	318	1.2314	6.13603734848354	10.1321256050053	0.323313988835341	2.53313988835341	8	0.13336949570071	0.13336949570071	5.30849247143523	2
3201	255	319	1.2266	6.11270039891347	10.1554625545754	0.346650938405412	2.66650938405412	9	-0.0756906775311896	0.0756906775311896	5.38418314896642	2
3211	255	320	1.2261	6.11026946666659	10.1578934868222	0.349081870652293	2.59081870652293	10	-0.240994070319174	0.240994070319174	5.62517721928559	2
3221	255	321	1.229	6.1243688736985	10.1437940797903	0.334982463620376	2.34982463620376	11	-0.552153397920085	0.552153397920085	6.17733061720568	2
3231	255	322	1.2383	6.16958421349051	10.0985787399983	0.289767123828367	1.79767123828367	12	-0.0270720325935359	0.0270720325935359	6.20440264979921	2
3241	255	323	1.2368	6.16229141674987	10.105871536739	0.297059920569014	1.77059920569014	13	-0.265303392788001	0.265303392788001	6.46970604258722	2
3251	255	324	1.2402	6.17882175602867	10.0893411974602	0.280529581290214	1.50529581290214	14	-0.435468650069757	0.435468650069757	6.90517469265697	2
3261	255	325	1.2471	6.21236862103564	10.0557943324532	0.246982716283238	1.06982716283238	15	-0.381988140638329	0.381988140638329	7.2871628332953	2
3271	255	326	1.2529	6.24056743509948	10.0275955183893	0.218783902219405	0.687839022194051	16	0.113922037725638	0.113922037725638	7.40108487102094	2
3281	255	327	1.2485	6.21917523132691	10.0489877221619	0.240176105991969	0.801761059919689	17	0.327844075451276	0.327844075451276	7.72892894647222	2
3291	255	328	1.2397	6.17639082378178	10.091772129707	0.282960513537097	1.12960513537096	18	0.707069505964897	0.707069505964897	8.43599845243711	2
3301	255	329	1.2231	6.09568387318529	10.1724790803035	0.363667464133586	1.83667464133586	19	0.13336949570071	0.13336949570071	8.56936794813782	2
3311	255	330	1.2183	6.07234692361522	10.1958160298736	0.387004413703657	1.97004413703657	20	0.0896127152568105	0.0896127152568105	8.65898066339463	2
3321	255	331	1.2144	6.05338565208954	10.2147773013993	0.405965685229338	2.05965685229338	21	-0.0270720325935359	0.0270720325935359	8.68605269598817	2
3331	255	332	1.2129	6.0460928553489	10.2220700981399	0.413258481969985	2.03258481969985	22	-0.527844075451276	0.527844075451276	9.21389677143944	2
3341	255	333	1.2217	6.08887726289402	10.1792856905948	0.370474074424857	1.50474074424857	23	-0.620219500832795	0.620219500832795	9.83411627227224	2
3351	255	334	1.2324	6.1408992129773	10.1272637405115	0.318452124341578	0.884521243415777	24	-0.245855934812946	0.245855934812946	10.0799722070852	2
3361	255	335	1.2354	6.1554848064586	10.1126781470302	0.303866530860283	0.63866530860283	25	0.162540682663292	0.162540682663292	10.2425128897485	2
3371	255	336	1.23	6.12923073819227	10.1389322152966	0.330120599126612	0.801205991266123	26	-0.1	0.1	10.3425128897485	2
3381	255	337	1.23	6.12923073819227	10.1389322152966	0.330120599126612	0.701205991266123	27	0.0409940703191558	0.0409940703191558	10.3835069600676	2
3391	255	338	1.2271	6.11513133116035	10.1530316223285	0.344220006158528	0.742200061585279	28	2.30176105991969	2.30176105991969	12.6852680199873	2
3401	255	339	1.1777	5.87495522516838	10.3932077283204	0.584396112150497	3.04396112150497	29	0.493147468239277	0.493147468239277	13.1784154882266	2
3411	255	340	1.1655	5.81564047834446	10.4525224751444	0.643710858974424	3.53710858974424	30	0.138231360194447	0.138231360194447	13.316646848421	2
3421	255	341	1.1606	5.79181734232501	10.4763456111638	0.667533994993869	3.67533994993869	31	0.0409940703191736	0.0409940703191736	13.3576409187402	2
3431	255	342	1.1577	5.77771793529309	10.4904450181957	0.681633402025787	3.71633402025787	32	-0.907069505964897	0.907069505964897	14.2647104247051	2
3441	255	343	1.1743	5.85842488588958	10.4097380675992	0.600926451429297	2.80926451429297	33	-1.50021697420419	1.50021697420419	15.7649273989093	2
3451	255	344	1.2031	5.99844658331	10.2697163701788	0.460904754008878	1.30904754008878	34	-1.16961018862819	1.16961018862819	16.9345375875375	2
3461	255	345	1.2251	6.10540760217282	10.162755351316	0.353943735146059	0.139437351460588	35	-0.362540682663293	0.362540682663293	17.2970782702008	2
3471	255	346	1.2305	6.13166167043915	10.1365012830497	0.32768966687973	-0.223103331202705	36	-0.192375425381519	0.192375425381519	17.4894536955823	2
3481	255	347	1.2324	6.1408992129773	10.1272637405115	0.318452124341578	-0.415478756584223	37	-1.05292544077786	1.05292544077786	18.5423791363602	2
3491	255	348	1.252	6.23619175705509	10.0319711964337	0.223159580263792	-1.46840419736208	38	-0.85845086102726	0.85845086102726	19.4008299973874	2
3501	255	349	1.2676	6.31203684315781	9.956126110331	0.147314494161066	-2.32685505838934	39	0.517456790708086	0.517456790708086	19.9182867880955	2
3511	255	350	1.2549	6.25029116408701	10.0178717894018	0.209060173231874	-1.80939826768126	40	0.639003403052223	0.639003403052223	20.5572901911477	2
3521	255	351	1.2397	6.17639082378178	10.091772129707	0.282960513537097	-1.17039486462904	41	0.109060173231865	0.109060173231865	20.6663503643796	2
3531	255	352	1.2354	6.1554848064586	10.1126781470302	0.303866530860283	-1.06133469139717	42	-0.644528823301622	0.644528823301622	21.3108791876812	2
3541	255	353	1.2466	6.20993768878876	10.0582252647001	0.249413648530121	-1.70586351469879	43	-0.809832216089623	0.809832216089623	22.1207114037709	2
3551	255	354	1.2612	6.28092091039772	9.9872420430911	0.178430426921159	-2.51569573078841	44	0.181988140638347	0.181988140638347	22.3026995444092	2
3561	255	355	1.2554	6.25272209633389	10.0154408571549	0.206629240984993	-2.33370759015007	45	0.0458559348129284	0.0458559348129284	22.3485554792221	2
3571	255	356	1.2524	6.23813650285259	10.0300264506362	0.221214834466286	-2.28785165533714	46	0.303534752982466	0.303534752982466	22.6520902322046	2
3581	255	357	1.2441	6.19778302755435	10.0703799259345	0.261568309764533	-1.98431690235467	47	-0.00762457461848109	0.00762457461848109	22.6597148068231	2
3591	255	358	1.2422	6.1885454850162	10.0796174684726	0.270805852302685	-1.99194147697315	48	0.162540682663293	0.162540682663293	22.8222554894864	2
3601	255	359	1.2368	6.16229141674987	10.105871536739	0.297059920569014	-1.82940079430986	49	-0.240994070319174	0.240994070319174	23.0632495598055	2
3611	255	360	1.2397	6.17639082378178	10.091772129707	0.282960513537097	-2.07039486462903	50	0.254916108044811	0.254916108044811	23.3181656678504	2
3621	255	361	1.2324	6.1408992129773	10.1272637405115	0.318452124341578	-1.81547875658422	51	0.658450861027242	0.658450861027242	23.9766165288776	2
3631	255	362	1.2168	6.06505412687458	10.2031088266142	0.394297210444302	-1.15702789555698	52	0.92099154369057	0.92099154369057	24.8976080725682	2
3641	255	363	1.1958	5.96295497250552	10.3052079809833	0.496396364813359	-0.236036351866411	53	0.444528823301622	0.444528823301622	25.3421368958698	2
3651	255	364	1.1846	5.90850209017536	10.3596608633135	0.550849247143521	0.208492471435211	54	0.0653033927880009	0.0653033927880009	25.4074402886578	2
3661	255	365	1.1812	5.89197175089656	10.3761912025923	0.567379586422321	0.273795864223212	55	0.259777972538566	0.259777972538566	25.6672182611964	2
3671	255	366	1.1738	5.8559939536427	10.4121689998461	0.603357383676178	0.533573836761778	56	-0.197237289875274	0.197237289875274	25.8644555510716	2
3681	255	367	1.1758	5.86571768263023	10.4024452708586	0.59363365468865	0.336336546886504	57	-0.527844075451294	0.527844075451294	26.3922996265229	2
3691	255	368	1.1846	5.90850209017536	10.3596608633135	0.550849247143521	-0.191507528564789	58	-0.338231360194464	0.338231360194464	26.7305309867174	2
3701	255	369	1.1895	5.9323252261948	10.335837727294	0.527026111124075	-0.529738888759254	59	0.162540682663292	0.162540682663292	26.8930716693807	2
3711	255	370	1.1841	5.90607115792848	10.3620917955603	0.553280179390404	-0.367198206095961	60	0.566075435645723	0.566075435645723	27.4591471050264	2
3721	255	371	1.1704	5.8394636143639	10.4286993391249	0.619887722954976	0.198877229549762	61	1.58706697933631	1.58706697933631	29.0462140843627	2
3731	255	372	1.1357	5.67075691643027	10.5974060370585	0.788594420888607	1.78594420888607	62	0.682760183496087	0.682760183496087	29.7289742678588	2
3741	255	373	1.1196	5.59248089808066	10.6756820554082	0.866870439238216	2.46870439238216	63	-0.931378828433742	0.931378828433742	30.6603530962925	2
3751	255	374	1.1367	5.67561878092404	10.5925441725648	0.783732556394842	1.53732556394842	64	-0.625081365326567	0.625081365326567	31.2854344616191	2
3761	255	375	1.1475	5.72812691745669	10.5400360360321	0.731224419862185	0.912244198621851	65	-0.0513813550623454	0.0513813550623454	31.3368158166815	2
3771	255	376	1.1465	5.72326505296293	10.5448979005259	0.736086284355951	0.860862843559506	66	0.0215466123441188	0.0215466123441188	31.3583624290256	2
3781	255	377	1.144	5.71111039172852	10.5570525617603	0.748240945590362	0.882409455903624	67	-0.197237289875309	0.197237289875309	31.5555997189009	2
3791	255	378	1.146	5.72083412071605	10.5473288327728	0.738517216602832	0.685172166028315	68	0.0653033927880009	0.0653033927880009	31.6209031116889	2
3801	255	379	1.1426	5.70430378143725	10.5638591720516	0.755047555881632	0.750475558816316	69	-0.35767881816952	0.35767881816952	31.9785819298584	2
3811	255	380	1.1479	5.7300716632542	10.5380912902346	0.72927967406468	0.392796740646796	70	-0.576462720388931	0.576462720388931	32.5550446502473	2
3821	255	381	1.1577	5.77771793529309	10.4904450181957	0.681633402025787	-0.183665979742135	71	-0.099999999999999	0.099999999999999	32.6550446502473	2
3831	255	382	1.1577	5.77771793529309	10.4904450181957	0.681633402025787	-0.283665979742134	72	-0.172927967406464	0.172927967406464	32.8279726176538	2
3841	255	383	1.1592	5.78501073203374	10.4831522214551	0.67434060528514	-0.456593947148598	73	0.468838145770449	0.468838145770449	33.2968107634242	2
3851	255	384	1.1475	5.72812691745669	10.5400360360321	0.731224419862185	0.0122441986218513	74	0.186850005132102	0.186850005132102	33.4836607685563	2
3861	255	385	1.1416	5.69944191694348	10.5687210365453	0.759909420375395	0.199094203753953	75	0.707069505964932	0.707069505964932	34.1907302745213	2
3871	255	386	1.125	5.61873496634699	10.6494279871418	0.840616370971889	0.906163709718886	76	0.254916108044811	0.254916108044811	34.4456463825661	2
3881	255	387	1.1177	5.58324335554251	10.6849195979463	0.87610798177637	1.1610798177637	77	0.113922037725638	0.113922037725638	34.5595684202917	2
3891	255	388	1.1133	5.56185115176995	10.7063118017189	0.897500185548934	1.27500185548933	78	0.0896127152568105	0.0896127152568105	34.6491811355485	2
3901	255	389	1.1094	5.54288988024427	10.7252730732446	0.916461457074615	1.36461457074615	79	-0.148618644937655	0.148618644937655	34.7977997804862	2
3911	255	390	1.1104	5.54775174473803	10.7204112087508	0.911599592580849	1.21599592580849	80	0.400772042857758	0.400772042857758	35.198571823344	2
3921	255	391	1.1001	5.49767454045226	10.7704884130366	0.961676796866625	1.61676796866625	81	-0.265303392788001	0.265303392788001	35.463875216132	2
3931	255	392	1.1035	5.51420487973106	10.7539580737578	0.945146457587825	1.35146457587825	82	-1.40784154882265	1.40784154882265	36.8717167649546	2
3941	255	393	1.1304	5.64498903461332	10.6231739188755	0.814362302705559	-0.0563769729444075	83	-0.289612715256828	0.289612715256828	37.1613294802114	2
3951	255	394	1.1343	5.663950306139	10.6042126473498	0.795401031179876	-0.345989688201236	84	0.254916108044813	0.254916108044813	37.4162455882562	2
3961	255	395	1.127	5.62845869533452	10.6397042581543	0.830892641984358	-0.0910735801564233	85	-0.333369495700693	0.333369495700693	37.7496150839569	2
3971	255	396	1.1318	5.65179564490459	10.6163673085842	0.807555692414288	-0.424443075857116	86	-0.148618644937655	0.148618644937655	37.8982337288946	2
3981	255	397	1.1328	5.65665750939836	10.6115054440905	0.802693827920523	-0.573061720794771	87	0.0896127152568282	0.0896127152568282	37.9878464441514	2
3991	255	398	1.1289	5.63769623787267	10.6304667156161	0.821655099446206	-0.483449005537943	88	-0.1	0.1	38.0878464441514	2
4001	255	399	1.1289	5.63769623787267	10.6304667156161	0.821655099446206	-0.583449005537943	89	-0.12430932246881	0.12430932246881	38.2121557666202	2
4011	255	400	1.1294	5.64012717011956	10.6280357833693	0.819224167199325	-0.707758328006752	90	-0.479225430513657	0.479225430513657	38.6913811971339	2
4021	255	401	1.1372	5.67804971317092	10.5901132403179	0.781301624147959	-1.18698375852041	91	-0.313922037725638	0.313922037725638	39.0053032348595	2
4031	255	402	1.1416	5.69944191694348	10.5687210365453	0.759909420375395	-1.50090579624605	92	0.0896127152568282	0.0896127152568282	39.0949159501164	2
4041	255	403	1.1377	5.6804806454178	10.587682308071	0.778870691901078	-1.41129308098922	93	1.11060425894736	1.11060425894736	40.2055202090637	2
4051	255	404	1.1128	5.55942021952307	10.7087427339658	0.899931117795814	-0.300688822041856	94	0.614694080583378	0.614694080583378	40.8202142896471	2
4061	255	405	1.0981	5.48795081146473	10.7802121420241	0.971400525854152	0.314005258541522	95	-0.0319338970872907	0.0319338970872907	40.8521481867344	2
4071	255	406	1.0967	5.48114420117346	10.7870187523154	0.978207136145423	0.282071361454231	96	-0.76607543564574	0.76607543564574	41.6182236223801	2
4081	255	407	1.1104	5.54775174473803	10.7204112087508	0.911599592580849	-0.484004074191509	97	-0.168066102912692	0.168066102912692	41.7862897252928	2
4091	255	408	1.1118	5.5545583550293	10.7136045984595	0.90479298228958	-0.6520701771042	98	0.113922037725638	0.113922037725638	41.9002117630185	2
4101	255	409	1.1074	5.53316615125674	10.7349968022321	0.926185186062144	-0.538148139378563	99	0.138231360194447	0.138231360194447	42.0384431232129	2
4111	255	410	1.1025	5.50934301523729	10.7588199382515	0.950008322081588	-0.399916779184115	100	-0.411159327600912	0.411159327600912	42.4496024508138	2
4121	255	411	1.1089	5.54045894799738	10.7277040054914	0.918892389321497	-0.811076106785027	101	0.279225430513621	0.279225430513621	42.7288278813274	2
4131	255	412	1.1011	5.50253640494602	10.7656265485428	0.956814932372859	-0.531850676271406	102	0.211159327600929	0.211159327600929	42.9399872089284	2
4141	255	413	1.0947	5.47142047218593	10.7967424813029	0.987930865132952	-0.320691348670477	103	0.0166847478503462	0.0166847478503462	42.9566719567787	2
4151	255	414	1.0923	5.45975199740089	10.8084109560879	0.999599339917987	-0.30400660082013	104	0.138231360194483	0.138231360194483	43.0949033169732	2
4161	255	415	1.0874	5.43592886138145	10.8322340921074	1.02342247593744	-0.165775240625647	105	-0.411159327600947	0.411159327600947	43.5060626445741	2
4171	255	416	1.0938	5.46704479414154	10.8011181593473	0.992306543177341	-0.576934568226595	106	-0.35767881816952	0.35767881816952	43.8637414627437	2
4181	255	417	1.0991	5.49281267595849	10.7753502775303	0.966538661360389	-0.934613386396115	107	-0.435468650069757	0.435468650069757	44.2992101128134	2
4191	255	418	1.106	5.52635954096547	10.7418034125234	0.932991796353413	-1.37008203646587	108	0.352153397920103	0.352153397920103	44.6513635107335	2
4201	255	419	1.0967	5.48114420117346	10.7870187523154	0.978207136145423	-1.01792863854577	109	0.113922037725638	0.113922037725638	44.7652855484592	2
4211	255	420	1.0923	5.45975199740089	10.8084109560879	0.999599339917987	-0.904006600820131	110	NA	NA	NA	2
3122	255	311	1.3135	6.53519642342161	9.77088907311858	0	0	1	0.279225430513621	0.279225430513621	0.279225430513621	3
3132	255	312	1.3057	6.49727388037024	9.80881161616994	0.0379225430513621	0.279225430513621	2	0.279225430513639	0.279225430513639	0.55845086102726	3
3142	255	313	1.2979	6.45935133731888	9.8467341592213	0.075845086102726	0.55845086102726	3	0.259777972538584	0.259777972538584	0.818228833565844	3
3152	255	314	1.2905	6.42337354006502	9.88271195647516	0.111822883356584	0.818228833565844	4	-0.0562432195561358	0.0562432195561358	0.87447205312198	3
3162	255	315	1.2896	6.41899786202063	9.88708763451955	0.116198561400971	0.761985614009708	5	0.138231360194483	0.138231360194483	1.01270341331646	3
3172	255	316	1.2847	6.39517472600119	9.910910770539	0.140021697420419	0.900216974204191	6	0.327844075451276	0.327844075451276	1.34054748876774	3
3182	255	317	1.2759	6.35239031845606	9.95369517808412	0.182806104965547	1.22806104965547	7	0.327844075451276	0.327844075451276	1.66839156421901	3
3192	255	318	1.2671	6.30960591091093	9.99647958562925	0.225590512510674	1.55590512510674	8	0.279225430513621	0.279225430513621	1.94761699473264	3
3202	255	319	1.2593	6.27168336785957	10.0344021286806	0.263513055562036	1.83513055562036	9	-0.240994070319173	0.240994070319173	2.18861106505181	3
3212	255	320	1.2622	6.28578277489149	10.0203027216487	0.249413648530119	1.59413648530119	10	0.016684747850364	0.016684747850364	2.20529581290217	3
3222	255	321	1.2598	6.27411430010645	10.0319711964337	0.261082123315155	1.61082123315155	11	-0.0999999999999999	0.0999999999999999	2.30529581290217	3
3232	255	322	1.2598	6.27411430010645	10.0319711964337	0.261082123315155	1.51082123315155	12	-0.35767881816952	0.35767881816952	2.66297463107169	3
3242	255	323	1.2651	6.2998821819234	10.0062033146168	0.235314241498203	1.15314241498203	13	-0.124309322468827	0.124309322468827	2.78728395354052	3
3252	255	324	1.2656	6.30231311417029	10.0037723823699	0.232883309251321	1.02883309251321	14	0.0653033927879831	0.0653033927879831	2.8525873463285	3
3262	255	325	1.2622	6.28578277489149	10.0203027216487	0.249413648530119	1.09413648530119	15	-0.527844075451276	0.527844075451276	3.38043142177978	3
3272	255	326	1.271	6.32856718243661	9.97751831410357	0.206629240984991	0.566292409849915	16	0.18685000513212	0.18685000513212	3.5672814269119	3
3282	255	327	1.2651	6.2998821819234	10.0062033146168	0.235314241498203	0.753142414982034	17	0.133369495700693	0.133369495700693	3.70065092261259	3
3292	255	328	1.2603	6.27654523235333	10.0295402641869	0.258651191068273	0.886511910682727	18	0.0458559348129287	0.0458559348129287	3.74650685742552	3
3302	255	329	1.2573	6.26195963887204	10.0441258576681	0.273236784549566	0.932367845495656	19	-0.0756906775311728	0.0756906775311728	3.82219753495669	3
3312	255	330	1.2568	6.25952870662516	10.046556789915	0.275667716796448	0.856677167964483	20	-0.00762457461848109	0.00762457461848109	3.82982210957517	3
3322	255	331	1.2549	6.25029116408701	10.0557943324532	0.2849052593346	0.849052593346002	21	0.0215466123441191	0.0215466123441191	3.85136872191929	3
3332	255	332	1.2524	6.23813650285259	10.0679489936876	0.297059920569012	0.870599205690121	22	-0.435468650069757	0.435468650069757	4.28683737198905	3
3342	255	333	1.2593	6.27168336785957	10.0344021286806	0.263513055562036	0.435130555620364	23	-0.1	0.1	4.38683737198905	3
3352	255	334	1.2593	6.27168336785957	10.0344021286806	0.263513055562036	0.335130555620364	24	0.138231360194483	0.138231360194483	4.52506873218353	3
3362	255	335	1.2544	6.24786023184012	10.0582252647001	0.287336191581485	0.473361915814847	25	0.162540682663257	0.162540682663257	4.68760941484679	3
3372	255	336	1.249	6.22160616357379	10.0844793329664	0.31359025984781	0.635902598478104	26	-0.0513813550623454	0.0513813550623454	4.73899076990914	3
3382	255	337	1.248	6.21674429908003	10.0893411974602	0.318452124341576	0.584521243415759	27	0.395910178363985	0.395910178363985	5.13490094827312	3
3392	255	338	1.2378	6.16715328124363	10.1389322152966	0.368043142177974	0.980431421779744	28	1.324526296673	1.324526296673	6.45942724494612	3
3402	255	339	1.2085	6.02470065157633	10.2813848449639	0.510495771845275	2.30495771845274	29	0.376462720388931	0.376462720388931	6.83588996533505	3
3412	255	340	1.1987	5.97705437953744	10.3290311170027	0.558142043884168	2.68142043884168	30	-0.338231360194465	0.338231360194465	7.17412132552952	3
3422	255	341	1.2036	6.00087751555689	10.3052079809833	0.534318907864721	2.34318907864721	31	-0.741766113176932	0.741766113176932	7.91588743870645	3
3432	255	342	1.2168	6.06505412687458	10.2410313696656	0.470142296547028	1.60142296547028	32	-0.809832216089605	0.809832216089605	8.72571965479606	3
3442	255	343	1.2314	6.13603734848354	10.1700481480566	0.399159074938067	0.791590749380673	33	0.0896127152568105	0.0896127152568105	8.81533237005286	3
3452	255	344	1.2275	6.11707607695786	10.1890094195823	0.418120346463748	0.881203464637484	34	-0.362540682663293	0.362540682663293	9.17787305271616	3
3462	255	345	1.2329	6.14333014522419	10.162755351316	0.391866278197419	0.518662781974191	35	-0.313922037725638	0.313922037725638	9.4917950904418	3
3472	255	346	1.2373	6.16472234899675	10.1413631475434	0.370474074424855	0.204740744248553	36	-0.172927967406446	0.172927967406446	9.66472305784824	3
3482	255	347	1.2388	6.1720151457374	10.1340703508028	0.363181277684211	0.0318127768421073	37	-0.338231360194465	0.338231360194465	10.0029544180427	3
3492	255	348	1.2437	6.19583828175684	10.1102472147833	0.339358141664764	-0.306418583352358	38	0.138231360194465	0.138231360194465	10.1411857782372	3
3502	255	349	1.2388	6.1720151457374	10.1340703508028	0.363181277684211	-0.168187223157893	39	-0.240994070319192	0.240994070319192	10.3821798485564	3
3512	255	350	1.2417	6.18611455276931	10.1199709437709	0.349081870652292	-0.409181293477084	40	0.303534752982466	0.303534752982466	10.6857146015388	3
3522	255	351	1.2334	6.14576107747107	10.1603244190691	0.389435345950538	-0.105646540494618	41	-0.1	0.1	10.7857146015388	3
3532	255	352	1.2334	6.14576107747107	10.1603244190691	0.389435345950538	-0.205646540494618	42	-0.124309322468809	0.124309322468809	10.9100239240076	3
3542	255	353	1.2339	6.14819200971795	10.1578934868222	0.387004413703657	-0.329955862963427	43	0.113922037725638	0.113922037725638	11.0239459617333	3
3552	255	354	1.2295	6.12679980594539	10.1792856905948	0.408396617476221	-0.21603382523779	44	-0.1	0.1	11.1239459617333	3
3562	255	355	1.2295	6.12679980594539	10.1792856905948	0.408396617476221	-0.31603382523779	45	-0.265303392788019	0.265303392788019	11.3892493545213	3
3572	255	356	1.2329	6.14333014522419	10.162755351316	0.391866278197419	-0.581337218025809	46	-0.12430932246881	0.12430932246881	11.5135586769901	3
3582	255	357	1.2334	6.14576107747107	10.1603244190691	0.389435345950538	-0.705646540494618	47	-0.265303392787983	0.265303392787983	11.7788620697781	3
3592	255	358	1.2368	6.16229141674987	10.1437940797903	0.37290500667174	-0.970949933282602	48	0.0166847478503468	0.0166847478503468	11.7955468176284	3
3602	255	359	1.2344	6.15062294196483	10.1554625545754	0.384573481456775	-0.954265185432255	49	0.0896127152568105	0.0896127152568105	11.8851595328852	3
3612	255	360	1.2305	6.13166167043915	10.174423826101	0.403534752982456	-0.864652470175444	50	-0.143756780443882	0.143756780443882	12.0289163133291	3
3622	255	361	1.2314	6.13603734848354	10.1700481480566	0.399159074938067	-1.00840925061933	51	-0.172927967406482	0.172927967406482	12.2018442807356	3
3632	255	362	1.2329	6.14333014522419	10.162755351316	0.391866278197419	-1.18133721802581	52	0.138231360194483	0.138231360194483	12.3400756409301	3
3642	255	363	1.228	6.11950700920474	10.1865784873354	0.415689414216867	-1.04310585783133	53	-0.221546612344119	0.221546612344119	12.5616222532742	3
3652	255	364	1.2305	6.13166167043915	10.174423826101	0.403534752982456	-1.26465247017544	54	-0.143756780443882	0.143756780443882	12.7053790337181	3
3662	255	365	1.2314	6.13603734848354	10.1700481480566	0.399159074938067	-1.40840925061933	55	-0.1	0.1	12.8053790337181	3
3672	255	366	1.2314	6.13603734848354	10.1700481480566	0.399159074938067	-1.50840925061933	56	0.15767881816952	0.15767881816952	12.9630578518876	3
3682	255	367	1.2261	6.11026946666659	10.1958160298736	0.424926956755019	-1.35073043244981	57	-0.148618644937655	0.148618644937655	13.1116764968253	3
3692	255	368	1.2271	6.11513133116035	10.1909541653798	0.420065092261254	-1.49934907738746	58	0.0215466123441199	0.0215466123441199	13.1332231091694	3
3702	255	369	1.2246	6.10297666992594	10.2031088266142	0.432219753495666	-1.47780246504334	59	0.37646272038893	0.37646272038893	13.5096858295583	3
3712	255	370	1.2148	6.05533039788705	10.2507550986531	0.479866025534559	-1.10133974465441	60	0.395910178363985	0.395910178363985	13.9055960079223	3
3722	255	371	1.2046	6.00573938005065	10.3003461164895	0.529457043370957	-0.705429566290426	61	0.779997473371361	0.779997473371361	14.6855934812937	3
3732	255	372	1.1865	5.91773963271351	10.3883458638267	0.617456790708093	0.0745679070809346	62	0.609832216089641	0.609832216089641	15.2954256973833	3
3742	255	373	1.1719	5.84675641110455	10.4593290854356	0.688440012317058	0.684400123170575	63	-0.148618644937655	0.148618644937655	15.444044342321	3
3752	255	374	1.1729	5.85161827559831	10.4544672209419	0.683578147823292	0.535781478232921	64	-0.479225430513639	0.479225430513639	15.9232697728346	3
3762	255	375	1.1807	5.88954081864968	10.4165446778905	0.645655604771928	0.0565560477192817	65	-0.240994070319174	0.240994070319174	16.1642638431538	3
3772	255	376	1.1836	5.90364022568159	10.4024452708586	0.631556197740011	-0.184438022599892	66	0.0653033927880187	0.0653033927880187	16.2295672359418	3
3782	255	377	1.1802	5.88710988640279	10.4189756101374	0.648086537018813	-0.119134629811873	67	0.0458559348129284	0.0458559348129284	16.2754231707547	3
3792	255	378	1.1772	5.8725242929215	10.4335612036187	0.662672130500106	-0.073278694998945	68	-0.1	0.1	16.3754231707547	3
3802	255	379	1.1772	5.8725242929215	10.4335612036187	0.662672130500106	-0.173278694998945	69	-0.0805525420249453	0.0805525420249453	16.4559757127797	3
3812	255	380	1.1768	5.870579547124	10.4355059494162	0.664616876297611	-0.25383123702389	70	-0.479225430513639	0.479225430513639	16.9352011432933	3
3822	255	381	1.1846	5.90850209017536	10.3975834063648	0.626694333246247	-0.733056667537529	71	-0.099999999999999	0.099999999999999	17.0352011432933	3
3832	255	382	1.1846	5.90850209017536	10.3975834063648	0.626694333246247	-0.833056667537528	72	0.303534752982466	0.303534752982466	17.3387358962758	3
3842	255	383	1.1763	5.86814861487711	10.4379368816631	0.667047808544494	-0.529521914555062	73	0.541766113176914	0.541766113176914	17.8805020094527	3
3852	255	384	1.1631	5.80397200355942	10.5021134929808	0.731224419862185	0.0122441986218513	74	-0.0513813550623632	0.0513813550623632	17.931883364515	3
3862	255	385	1.1621	5.79911013906566	10.5069753574745	0.736086284355949	-0.0391371564405119	75	-0.0513813550623454	0.0513813550623454	17.9832647195774	3
3872	255	386	1.1611	5.79424827457189	10.5118372219683	0.740948148849714	-0.0905185115028573	76	-0.245855934812929	0.245855934812929	18.2291206543903	3
3882	255	387	1.1641	5.80883386805319	10.497251628487	0.726362555368421	-0.336374446315786	77	0.0701652572817379	0.0701652572817379	18.2992859116721	3
3892	255	388	1.1606	5.79181734232501	10.5142681542152	0.743379081096595	-0.266209189034048	78	-0.197237289875274	0.197237289875274	18.4965232015473	3
3902	255	389	1.1626	5.80154107131254	10.5045444252276	0.733655352109068	-0.463446478909322	79	0.0896127152568105	0.0896127152568105	18.5861359168041	3
3912	255	390	1.1587	5.78257979978686	10.5235056967533	0.752616623634749	-0.373833763652511	80	-0.289612715256811	0.289612715256811	18.875748632061	3
3922	255	391	1.1626	5.80154107131254	10.5045444252276	0.733655352109068	-0.663446478909322	81	-0.216684747850364	0.216684747850364	19.0924333799113	3
3932	255	392	1.165	5.81320954609757	10.4928759504426	0.721986877324031	-0.880131226759686	82	0.230606785576002	0.230606785576002	19.3230401654873	3
3942	255	393	1.1582	5.78014886753997	10.5259366290002	0.755047555881632	-0.649524441183684	83	0.40077204285774	0.40077204285774	19.7238122083451	3
3952	255	394	1.1479	5.7300716632542	10.576013833286	0.805124760167406	-0.248752398325944	84	-0.172927967406463	0.172927967406463	19.8967401757515	3
3962	255	395	1.1494	5.73736445999485	10.5687210365453	0.797831963426759	-0.421680365732408	85	-0.265303392788001	0.265303392788001	20.1620435685395	3
3972	255	396	1.1528	5.75389479927365	10.5521906972665	0.781301624147959	-0.686983758520409	86	0.0653033927880009	0.0653033927880009	20.2273469613275	3
3982	255	397	1.1494	5.73736445999485	10.5687210365453	0.797831963426759	-0.621680365732408	87	0.352153397920103	0.352153397920103	20.5795003592476	3
3992	255	398	1.1401	5.69214912020284	10.6139363763373	0.84304730321877	-0.269526967812305	88	-0.270165257281756	0.270165257281756	20.8496656165294	3
4002	255	399	1.1436	5.70916564593101	10.5969198506092	0.826030777490594	-0.539692225094061	89	-0.0270720325935359	0.0270720325935359	20.8767376491229	3
4012	255	400	1.1421	5.70187284919037	10.6042126473498	0.83332357423124	-0.566764257687596	90	-0.289612715256828	0.289612715256828	21.1663503643797	3
4022	255	401	1.146	5.72083412071605	10.5852513758241	0.814362302705558	-0.856376972944425	91	-0.12430932246881	0.12430932246881	21.2906596868486	3
4032	255	402	1.1465	5.72326505296293	10.5828204435773	0.811931370458677	-0.980686295413234	92	-0.216684747850364	0.216684747850364	21.5073444346989	3
4042	255	403	1.1489	5.73493352774797	10.5711519687922	0.80026289567364	-1.1973710432636	93	-0.197237289875274	0.197237289875274	21.7045817245742	3
4052	255	404	1.1509	5.74465725673549	10.5614282398047	0.790539166686113	-1.39460833313887	94	0.186850005132102	0.186850005132102	21.8914317297063	3
4062	255	405	1.145	5.71597225622228	10.5901132403179	0.819224167199323	-1.20775832800677	95	-0.240994070319174	0.240994070319174	22.1324258000255	3
4072	255	406	1.1479	5.7300716632542	10.576013833286	0.805124760167406	-1.44875239832594	96	0.0409940703191747	0.0409940703191747	22.1734198703446	3
4082	255	407	1.145	5.71597225622228	10.5901132403179	0.819224167199323	-1.40775832800677	97	-0.0756906775311905	0.0756906775311905	22.2491105478758	3
4092	255	408	1.1445	5.7135413239754	10.5925441725648	0.821655099446204	-1.48344900553796	98	0.138231360194483	0.138231360194483	22.3873419080703	3
4102	255	409	1.1396	5.68971818795595	10.6163673085842	0.845478235465652	-1.34521764534348	99	-0.124309322468827	0.124309322468827	22.5116512305391	3
4112	255	410	1.1401	5.69214912020284	10.6139363763373	0.84304730321877	-1.4695269678123	100	0.371600855895158	0.371600855895158	22.8832520864343	3
4122	255	411	1.1304	5.64498903461332	10.6610964619269	0.890207388808285	-1.09792611191715	101	0.468838145770449	0.468838145770449	23.3520902322048	3
4132	255	412	1.1187	5.58810522003628	10.7179802765039	0.94709120338533	-0.629087966146697	102	-0.0756906775311905	0.0756906775311905	23.4277809097359	3
4142	255	413	1.1182	5.58567428778939	10.7204112087508	0.949522135632211	-0.704778643677888	103	-0.00276271012469076	0.00276271012469076	23.4305436198606	3
4152	255	414	1.1162	5.57595055880186	10.7301349377383	0.959245864619742	-0.707541353802579	104	0.376462720388913	0.376462720388913	23.8070063402495	3
4162	255	415	1.1064	5.52830428676297	10.7777812097772	1.00689213665863	-0.331078633413666	105	-0.1	0.1	23.9070063402495	3
4172	255	416	1.1064	5.52830428676297	10.7777812097772	1.00689213665863	-0.431078633413666	106	-0.172927967406482	0.172927967406482	24.079934307656	3
4182	255	417	1.1079	5.53559708350362	10.7704884130366	0.999599339917985	-0.604006600820148	107	-0.338231360194448	0.338231360194448	24.4181656678505	3
4192	255	418	1.1128	5.55942021952307	10.7466652770171	0.97577620389854	-0.942237961014596	108	-0.265303392787983	0.265303392787983	24.6834690606385	3
4202	255	419	1.1162	5.57595055880186	10.7301349377383	0.959245864619742	-1.20754135380258	109	0.113922037725638	0.113922037725638	24.7973910983641	3
4212	255	420	1.1118	5.5545583550293	10.7515271415109	0.980638068392306	-1.09361931607694	110	NA	NA	NA	3
