# Supplementary material for: Assessment of crusting effects on interrill erosion by laser scanning
Source: PeerJ. 2020 Jan 31;8:e8487. doi: 10.7717/peerj.8487 (PMC6996510; doi:10.7717/peerj.8487)
Supplement: Data S1 — Each has two transects and four subplots. [file peerj-08-8487-s001.zip › raw data for uploading/os8transectbleft.txt]

x	y	z	cal	h	h2	h0mm	code	deltah	absh	cumsumh	number
92	91	255	1.0181	5.09900165196356	11.1647856234809	1.51933265430142	4.29332654301415	1	-0.15767881816952	0.15767881816952	0.15767881816952	1
93	92	255	1.0234	5.12476953378052	11.1390177416639	1.49356477248446	4.13564772484463	2	-0.0215466123441015	0.0215466123441015	0.179225430513622	1
94	93	255	1.0259	5.13692419501493	11.1268630804295	1.48141011125005	4.11410111250053	3	0.100000000000001	0.100000000000001	0.279225430513622	1
95	94	255	1.0259	5.13692419501493	11.1268630804295	1.48141011125005	4.21410111250053	4	0.411159327600912	0.411159327600912	0.690384758114535	1
96	95	255	1.0195	5.10580826225484	11.1579790131896	1.51252604401014	4.62526044010144	5	-1.324526296673	1.324526296673	2.01491105478754	1
97	96	255	1.0488	5.24826089192214	11.0155263835223	1.37007341434284	3.30073414342844	6	-1.01822883356584	1.01822883356584	3.03313988835338	1
98	97	255	1.0718	5.36008377527872	10.9037035001657	1.25825053098626	2.2825053098626	7	-0.181988140638329	0.181988140638329	3.21512802899171	1
99	98	255	1.0776	5.38828258934255	10.8755046861019	1.23005171692243	2.10051716922427	8	1.37867036186007	1.37867036186007	4.59379839085178	1
100	99	255	1.0513	5.26041555315655	11.0033717222879	1.35791875310843	3.47918753108434	9	0.814694080583396	0.814694080583396	5.40849247143518	1
101	100	255	1.0366	5.18894614509821	11.0748411303462	1.42938816116677	4.29388161166774	10	0.313922037725638	0.313922037725638	5.72241450916082	1
102	101	255	1.0322	5.16755394132564	11.0962333341188	1.45078036493934	4.60780364939337	11	0.0756906775311554	0.0756906775311554	5.79810518669197	1
103	102	255	1.0327	5.16998487357253	11.0938024018719	1.44834943269245	4.68349432692453	12	0.100000000000001	0.100000000000001	5.89810518669197	1
104	103	255	1.0327	5.16998487357253	11.0938024018719	1.44834943269245	4.78349432692453	13	-0.162540682663275	0.162540682663275	6.06064586935525	1
105	104	255	1.0381	5.19623894183886	11.0675483336056	1.42209536442613	4.62095364426125	14	-0.162540682663294	0.162540682663294	6.22318655201854	1
106	105	255	1.0435	5.22249301010518	11.0412942653392	1.3958412961598	4.45841296159796	15	-0.561213571151968	0.561213571151968	6.78440012317051	1
107	106	255	1.0571	5.28861436722038	10.9751729082241	1.3297199390446	3.89719939044599	16	-0.541766113176932	0.541766113176932	7.32616623634744	1
108	107	255	1.0703	5.35279097853807	10.9109962969064	1.26554332772691	3.35543327726906	17	-0.682760183496087	0.682760183496087	8.00892641984353	1
109	108	255	1.0864	5.43106699688768	10.8327202785567	1.1872673093773	2.67267309377297	18	0.503534752982466	0.503534752982466	8.51246117282599	1
110	109	255	1.0781	5.39071352158944	10.873073753855	1.22762078467554	3.17620784675544	19	0.216684747850347	0.216684747850347	8.72914592067634	1
111	110	255	1.0757	5.3790450468044	10.88474222864	1.23928925946058	3.39289259460579	20	-0.989057646603262	0.989057646603262	9.7182035672796	1
112	111	255	1.0981	5.48795081146473	10.7758364639797	1.13038349480025	2.40383494800252	21	-0.566075435645723	0.566075435645723	10.2842790029253	1
113	112	255	1.1118	5.5545583550293	10.7092289204151	1.06377595123568	1.8377595123568	22	0.192375425381519	0.192375425381519	10.4766544283068	1
114	113	255	1.1099	5.54532081249115	10.7184664629533	1.07301349377383	2.03013493773832	23	0.882760183496088	0.882760183496088	11.3594146118029	1
115	114	255	1.0938	5.46704479414154	10.7967424813029	1.15128951212344	2.91289512123441	24	1.12099154369055	1.12099154369055	12.4804061554935	1
116	115	255	1.0728	5.36494563977248	10.8988416356719	1.2533886664925	4.03388666492496	25	0.698009332733032	0.698009332733032	13.1784154882265	1
117	116	255	1.0605	5.30514470649918	10.9586425689453	1.3131895997658	4.73189599765799	26	-0.259777972538568	0.259777972538568	13.4381934607651	1
118	117	255	1.0679	5.34112250375304	10.9226647716914	1.27721180251194	4.47211802511942	27	-0.254916108044812	0.254916108044812	13.6931095688099	1
119	118	255	1.0752	5.37661411455752	10.8871731608869	1.24172019170746	4.21720191707461	28	-0.517456790708104	0.517456790708104	14.210566359518	1
120	119	255	1.0879	5.43835979362833	10.8254274818161	1.17997451263665	3.69974512636651	29	-2.36982716283238	2.36982716283238	16.5803935223504	1
121	120	255	1.1387	5.68534250991157	10.5784447655329	0.932991796353413	1.32991796353413	30	-0.823754253815261	0.823754253815261	17.4041477761656	1
122	121	255	1.1577	5.77771793529309	10.4860693401513	0.840616370971887	0.506163709718868	31	0.479225430513657	0.479225430513657	17.8833732066793	1
123	122	255	1.1499	5.73979539224173	10.5239918832027	0.878538914023252	0.985389140232524	32	1.38353222635383	1.38353222635383	19.2669054330331	1
124	123	255	1.1235	5.61144216960635	10.6523451058381	1.00689213665864	2.36892136658635	33	0.571600855895158	0.571600855895158	19.8385062889283	1
125	124	255	1.1138	5.56428208401683	10.6995051914276	1.05405222224815	2.94052222248151	34	0.931378828433724	0.931378828433724	20.769885117362	1
126	125	255	1.0967	5.48114420117346	10.782643074271	1.13719010509152	3.87190105091523	35	-0.0166847478503462	0.0166847478503462	20.7865698652124	1
127	126	255	1.0991	5.49281267595849	10.7709745994859	1.12552163030649	3.85521630306489	36	-0.40077204285774	0.40077204285774	21.1873419080701	1
128	127	255	1.1094	5.54288988024427	10.7208973952002	1.07544442602071	3.45444426020715	37	-0.395910178363985	0.395910178363985	21.5832520864341	1
129	128	255	1.1196	5.59248089808066	10.6713063773638	1.02585340818432	3.05853408184316	38	-0.162540682663275	0.162540682663275	21.7457927690974	1
130	129	255	1.125	5.61873496634699	10.6450523090974	0.999599339917989	2.89599339917989	39	-0.254916108044831	0.254916108044831	22.0007088771422	1
131	130	255	1.1323	5.65422657715147	10.609560698293	0.964107729113506	2.64107729113506	40	-0.449390687795376	0.449390687795376	22.4500995649376	1
132	131	255	1.1436	5.70916564593101	10.5546216295134	0.909168660333968	2.19168660333968	41	0.270165257281755	0.270165257281755	22.7202648222193	1
133	132	255	1.1401	5.69214912020284	10.5716381552416	0.926185186062144	2.46185186062144	42	-0.162540682663274	0.162540682663274	22.8828055048826	1
134	133	255	1.1455	5.71840318846917	10.5453840869753	0.899931117795816	2.29931117795816	43	-0.614694080583396	0.614694080583396	23.497499585466	1
135	134	255	1.1602	5.7898725965275	10.4739146789169	0.828461709737477	1.68461709737477	44	0.245855934812929	0.245855934812929	23.7433555202789	1
136	135	255	1.1572	5.77528700304621	10.4885002723982	0.84304730321877	1.9304730321877	45	0.313922037725638	0.313922037725638	24.0572775580046	1
137	136	255	1.1528	5.75389479927365	10.5098924761708	0.864439506991333	2.24439506991333	46	0.357678818169521	0.357678818169521	24.4149563761741	1
138	137	255	1.1475	5.72812691745669	10.5356603579877	0.890207388808285	2.60207388808285	47	0.313922037725638	0.313922037725638	24.7288784138997	1
139	138	255	1.1431	5.70673471368413	10.5570525617603	0.911599592580849	2.91599592580849	48	0.245855934812947	0.245855934812947	24.9747343487127	1
140	139	255	1.1401	5.69214912020284	10.5716381552416	0.926185186062144	3.16185186062144	49	-0.400772042857758	0.400772042857758	25.3755063915704	1
141	140	255	1.1504	5.74222632448861	10.5215609509558	0.876107981776368	2.76107981776368	50	-0.206297463107156	0.206297463107156	25.5818038546776	1
142	141	255	1.1567	5.77285607079933	10.4909312046451	0.845478235465652	2.55478235465652	51	-0.162540682663293	0.162540682663293	25.7443445373409	1
143	142	255	1.1621	5.79911013906566	10.4646771363788	0.819224167199323	2.39224167199323	52	-0.254916108044812	0.254916108044812	25.9992606453857	1
144	143	255	1.1694	5.83460174987014	10.4291855255743	0.783732556394842	2.13732556394842	53	-0.021546612344101	0.021546612344101	26.0208072577298	1
145	144	255	1.1719	5.84675641110455	10.4170308643399	0.771577895160432	2.11577895160432	54	-0.254916108044829	0.254916108044829	26.2757233657746	1
146	145	255	1.1792	5.88224802190903	10.3815392535354	0.736086284355949	1.86086284355949	55	-0.0166847478503285	0.0166847478503285	26.2924081136249	1
147	146	255	1.1816	5.89391649669407	10.3698707787504	0.724417809570916	1.84417809570916	56	-0.235468650069757	0.235468650069757	26.5278767636947	1
148	147	255	1.1885	5.92746336170104	10.3363239137434	0.69087094456394	1.6087094456394	57	0.148618644937655	0.148618644937655	26.6764954086323	1
149	148	255	1.1875	5.92260149720728	10.3411857782372	0.695732809057706	1.75732809057706	58	0.148618644937619	0.148618644937619	26.82511405357	1
150	149	255	1.1865	5.91773963271351	10.3460476427309	0.700594673551468	1.90594673551468	59	0.216684747850364	0.216684747850364	27.0417988014203	1
151	150	255	1.1841	5.90607115792848	10.357716117516	0.712263148336504	2.12263148336504	60	0.85845086102726	0.85845086102726	27.9002496624476	1
152	151	255	1.1685	5.83022607182575	10.4335612036187	0.78810823443923	2.9810823443923	61	0.552153397920103	0.552153397920103	28.4524030603677	1
153	152	255	1.1592	5.78501073203374	10.4787765434107	0.83332357423124	3.5332357423124	62	-0.230606785575985	0.230606785575985	28.6830098459437	1
154	153	255	1.166	5.81807141059134	10.4457158648531	0.800262895673642	3.30262895673642	63	-0.614694080583396	0.614694080583396	29.2977039265271	1
155	154	255	1.1807	5.88954081864968	10.3742464567948	0.728793487615302	2.68793487615302	64	-0.707069505964897	0.707069505964897	30.004773432492	1
156	155	255	1.1973	5.97024776924617	10.2935395061983	0.648086537018813	1.98086537018813	65	0.503534752982449	0.503534752982449	30.5083081854744	1
157	156	255	1.189	5.92989429394792	10.3338929814965	0.688440012317058	2.48440012317058	66	0.766075435645741	0.766075435645741	31.2743836211202	1
158	157	255	1.1753	5.86328675038335	10.4005005250611	0.755047555881632	3.25047555881632	67	0.172927967406464	0.172927967406464	31.4473115885266	1
159	158	255	1.1738	5.8559939536427	10.4077933218017	0.762340352622278	3.42340352622278	68	-0.235468650069758	0.235468650069758	31.6827802385964	1
160	159	255	1.1807	5.88954081864968	10.3742464567948	0.728793487615302	3.18793487615302	69	-0.303534752982448	0.303534752982448	31.9863149915788	1
161	160	255	1.189	5.92989429394792	10.3338929814965	0.688440012317058	2.88440012317058	70	-0.561213571151969	0.561213571151969	32.5475285627308	1
162	161	255	1.2026	5.99601565106312	10.2677716243813	0.622318655201861	2.32318655201861	71	-0.94530086615938	0.94530086615938	33.4928294288902	1
163	162	255	1.2241	6.10054573767906	10.1632415377654	0.517788568585923	1.37788568585923	72	-0.211159327600929	0.211159327600929	33.7039887564911	1
164	163	255	1.2305	6.13166167043915	10.1321256050053	0.48667263582583	1.1667263582583	73	0.576462720388931	0.576462720388931	34.28045147688	1
165	164	255	1.2207	6.08401539840026	10.1797718770442	0.534318907864723	1.74318907864723	74	1.00430679584021	1.00430679584021	35.2847582727202	1
166	165	255	1.2021	5.99358471881624	10.2702025566282	0.624749587448743	2.74749587448743	75	0.216684747850329	0.216684747850329	35.5014430205706	1
167	166	255	1.1997	5.9819162440312	10.2818710314132	0.636418062233776	2.96418062233776	76	-0.755688150902551	0.755688150902551	36.2571311714731	1
168	167	255	1.2173	6.06748505912146	10.196302216323	0.550849247143521	2.20849247143521	77	-0.468838145770449	0.468838145770449	36.7259693172436	1
169	168	255	1.229	6.1243688736985	10.1394184017459	0.493965432566476	1.73965432566476	78	-0.993919511097017	0.993919511097017	37.7198888283406	1
170	169	255	1.2515	6.23376082480821	10.0300264506362	0.384573481456775	0.745734814567745	79	0.766075435645741	0.766075435645741	38.4859642639863	1
171	170	255	1.2378	6.16715328124363	10.0966339942008	0.451181025021349	1.51181025021349	80	0.503534752982466	0.503534752982466	38.9894990169688	1
172	171	255	1.2295	6.12679980594539	10.136987469499	0.491534500319595	2.01534500319595	81	-0.658450861027278	0.658450861027278	39.6479498779961	1
173	172	255	1.2451	6.20264489204811	10.0611423833963	0.415689414216867	1.35689414216867	82	0.289612715256811	0.289612715256811	39.9375625932529	1
174	173	255	1.2412	6.18368362052243	10.080103654922	0.434650685742549	1.64650685742548	83	0.265303392788001	0.265303392788001	40.2028659860409	1
175	174	255	1.2378	6.16715328124363	10.0966339942008	0.451181025021349	1.91181025021349	84	0.265303392788001	0.265303392788001	40.4681693788289	1
176	175	255	1.2344	6.15062294196483	10.1131643334796	0.467711364300149	2.17711364300149	85	0.172927967406447	0.172927967406447	40.6410973462353	1
177	176	255	1.2329	6.14333014522419	10.1204571302202	0.475004161040793	2.35004161040793	86	-0.0215466123441015	0.0215466123441015	40.6626439585794	1
178	177	255	1.2354	6.1554848064586	10.1083024689858	0.462849499806383	2.32849499806383	87	-0.561213571151986	0.561213571151986	41.2238575297314	1
179	178	255	1.249	6.22160616357379	10.0421811118706	0.396728142691185	1.76728142691185	88	-1.39745426407947	1.39745426407947	42.6213117938109	1
180	179	255	1.2798	6.37135158998174	9.89243568546269	0.246982716283238	0.369827162832381	89	0.552153397920103	0.552153397920103	43.173465191731	1
181	180	255	1.2705	6.32613625018973	9.9376510252547	0.292198056075248	0.921980560752484	90	1.76275765686747	1.76275765686747	44.9362228485985	1
182	181	255	1.2363	6.15986048450298	10.1039267909414	0.458473821761995	2.68473821761995	91	0.931378828433742	0.931378828433742	45.8676016770322	1
183	182	255	1.2192	6.07672260165961	10.1870646737848	0.541611704605369	3.61611704605369	92	0.381988140638347	0.381988140638347	46.2495898176705	1
184	183	255	1.2134	6.04852378759578	10.2152634878487	0.569810518669204	3.99810518669204	93	0.051381355062345	0.051381355062345	46.3009711727329	1
185	184	255	1.2144	6.05338565208954	10.2104016233549	0.564948654175438	4.04948654175438	94	-0.181988140638347	0.181988140638347	46.4829593133712	1
186	185	255	1.2202	6.08158446615338	10.1822028092911	0.536749840111604	3.86749840111604	95	-2.79767123828366	2.79767123828366	49.2806305516549	1
187	186	255	1.2798	6.37135158998174	9.89243568546269	0.246982716283238	1.06982716283238	96	-0.279225430513621	0.279225430513621	49.5598559821685	1
188	187	255	1.2876	6.40927413303311	9.85451314241133	0.209060173231876	0.79060173231876	97	0.454916108044812	0.454916108044812	50.0147720902133	1
189	188	255	1.2803	6.37378252222862	9.89000475321581	0.244551784036357	1.24551784036357	98	0.527844075451276	0.527844075451276	50.5426161656646	1
190	189	255	1.2715	6.3309981146835	9.93278916076094	0.287336191581485	1.77336191581485	99	0.313922037725638	0.313922037725638	50.8565382033902	1
191	190	255	1.2671	6.30960591091093	9.9541813645335	0.308728395354049	2.08728395354049	100	0.12430932246881	0.12430932246881	50.980847525859	1
192	191	255	1.2666	6.30717497866405	9.95661229678038	0.311159327600929	2.21159327600929	101	-0.96961018862819	0.96961018862819	51.9504577144872	1
193	192	255	1.2886	6.41413599752687	9.84965127791756	0.204198308738111	1.24198308738111	102	-1.77181783009933	1.77181783009933	53.7222755445866	1
194	193	255	1.3271	6.6013177805368	9.66246949490763	0.0170165257281774	-0.529834742718227	103	-0.0701652572817735	0.0701652572817735	53.7924408018683	1
195	194	255	1.3306	6.61833430626498	9.64545296917945	0	-0.6	104	0.60077204285774	0.60077204285774	54.3932128447261	1
196	195	255	1.3203	6.56825710197921	9.69553017346523	0.050077204285774	0.000772042857739991	105	1.71413901192983	1.71413901192983	56.1073518566559	1
197	196	255	1.2871	6.40684320078622	9.85694407465821	0.211491105478757	1.71491105478757	106	1.14530086615938	1.14530086615938	57.2526527228153	1
198	197	255	1.2656	6.30231311417029	9.96147416127415	0.316021192094695	2.86021192094695	107	1.02375425381526	1.02375425381526	58.2764069766306	1
199	198	255	1.2466	6.20993768878876	10.0538495866557	0.408396617476221	3.88396617476221	108	0.197237289875292	0.197237289875292	58.4736442665059	1
200	199	255	1.2446	6.20021395980123	10.0635733156432	0.41812034646375	4.0812034646375	109	0.124309322468827	0.124309322468827	58.5979535889747	1
201	200	255	1.2441	6.19778302755435	10.0660042478901	0.420551278710633	4.20551278710633	110	NA	NA	NA	1
921	91	255	1.021	5.11310105899548	11.1550618944933	1.50766417951638	4.17664179516381	1	0.197237289875291	0.197237289875291	0.197237289875291	2
931	92	255	1.019	5.10337733000795	11.1647856234809	1.51738790850391	4.3738790850391	2	0.119447457975054	0.119447457975054	0.316684747850346	2
941	93	255	1.0186	5.10143258421045	11.1667303692784	1.51933265430142	4.49332654301415	3	-0.0166847478503458	0.0166847478503458	0.333369495700691	2
951	94	255	1.021	5.11310105899548	11.1550618944933	1.50766417951638	4.4766417951638	4	0.100000000000001	0.100000000000001	0.433369495700692	2
961	95	255	1.021	5.11310105899548	11.1550618944933	1.50766417951638	4.57664179516381	5	0.148618644937637	0.148618644937637	0.581988140638328	2
971	96	255	1.02	5.10823919450172	11.1599237589871	1.51252604401014	4.72526044010144	6	-0.040994070319174	0.040994070319174	0.622982210957503	2
981	97	255	1.0229	5.12233860153363	11.1458243519552	1.49842663697823	4.68426636978227	7	-0.87723476324667	0.87723476324667	1.50021697420417	2
991	98	255	1.043	5.2200620778583	11.0481008756305	1.40070316065356	3.8070316065356	8	-0.493147468239259	0.493147468239259	1.99336444244343	2
1001	99	255	1.0552	5.27937682468223	10.9887861288066	1.34138841382963	3.31388413829634	9	0.148618644937637	0.148618644937637	2.14198308738107	2
1011	100	255	1.0542	5.27451496018846	10.9936479933004	1.3462502783234	3.46250278323398	10	1.12099154369055	1.12099154369055	3.26297463107162	2
1021	101	255	1.0332	5.17241580581941	11.0957471476694	1.44834943269245	4.58349432692453	11	0.430606785575985	0.430606785575985	3.69358141664761	2
1031	102	255	1.0264	5.13935512726181	11.128807826227	1.48141011125005	5.01410111250051	12	0.148618644937637	0.148618644937637	3.84220006158524	2
1041	103	255	1.0254	5.13449326276805	11.1336696907208	1.48627197574381	5.16271975743815	13	0.00762457461848065	0.00762457461848065	3.84982463620372	2
1051	104	255	1.0273	5.1437308053062	11.1244321481826	1.47703443320566	5.17034433205663	14	0.52298221095752	0.52298221095752	4.37280684716124	2
1061	105	255	1.0186	5.10143258421045	11.1667303692784	1.51933265430142	5.69332654301415	15	-0.230606785576001	0.230606785576001	4.60341363273724	2
1071	106	255	1.0254	5.13449326276805	11.1336696907208	1.48627197574381	5.46271975743815	16	-0.731378828433725	0.731378828433725	5.33479246117097	2
1081	107	255	1.0425	5.21763114561142	11.0505318078774	1.40313409290044	4.73134092900442	17	0.00762457461846378	0.00762457461846378	5.34241703578943	2
1091	108	255	1.0444	5.22686868814957	11.0412942653392	1.39389655036229	4.73896550362289	18	0.216684747850364	0.216684747850364	5.5591017836398	2
1101	109	255	1.042	5.21520021336454	11.0529627401243	1.40556502514733	4.95565025147325	19	-0.279225430513638	0.279225430513638	5.83832721415344	2
1111	110	255	1.0498	5.2531227564159	11.0150401970729	1.36764248209596	4.67642482095961	20	0.766075435645741	0.766075435645741	6.60440264979918	2
1121	111	255	1.0361	5.18651521285133	11.0816477406375	1.43425002566054	5.44250025660535	21	0.333369495700693	0.333369495700693	6.93777214549987	2
1131	112	255	1.0313	5.16317826328126	11.1049846902076	1.4575869752306	5.77586975230605	22	-0.322982210957521	0.322982210957521	7.26075435645739	2
1141	113	255	1.04	5.20547648437701	11.0626864691118	1.41528875413485	5.45288754134853	23	-1.34883561914181	1.34883561914181	8.6095899755992	2
1151	114	255	1.0698	5.35036004629119	10.9178029071976	1.27040519222067	4.10405192220672	24	-0.852925440777861	0.852925440777861	9.46251541637706	2
1161	115	255	1.0894	5.44565259036897	10.8225103631198	1.17511264814289	3.25112648142886	25	0.979997473371397	0.979997473371397	10.4425128897485	2
1171	116	255	1.0713	5.35765284303184	10.910510110457	1.26311239548003	4.23112395480025	26	0.148618644937618	0.148618644937618	10.5911315346861	2
1181	117	255	1.0703	5.35279097853807	10.9153719749507	1.26797425997379	4.37974259973787	27	-0.566075435645723	0.566075435645723	11.1572069703318	2
1191	118	255	1.084	5.41939852210265	10.8487644313862	1.20136671640921	3.81366716409215	28	-0.0896127152568282	0.0896127152568282	11.2468196855886	2
1201	119	255	1.0879	5.43835979362833	10.8298031598605	1.18240544488353	3.72405444883532	29	-0.395910178363985	0.395910178363985	11.6427298639526	2
1211	120	255	1.0981	5.48795081146473	10.7802121420241	1.13281442704713	3.32814427047133	30	-0.590384758114568	0.590384758114568	12.2331146220672	2
1221	121	255	1.1123	5.55698928727618	10.7111736662126	1.06377595123568	2.73775951235677	31	-0.468838145770449	0.468838145770449	12.7019527678376	2
1231	122	255	1.124	5.61387310185323	10.6542898516356	1.00689213665863	2.26892136658632	32	-0.279225430513621	0.279225430513621	12.9811781983513	2
1241	123	255	1.1318	5.65179564490459	10.6163673085842	0.96896959360727	1.9896959360727	33	0.717456790708104	0.717456790708104	13.6986349890594	2
1251	124	255	1.1191	5.59004996583378	10.678112987655	1.03071527267808	2.7071527267808	34	0.717456790708086	0.717456790708086	14.4160917797674	2
1261	125	255	1.1064	5.52830428676297	10.7398586667258	1.09246095174889	3.42460951748889	35	0.547291533426348	0.547291533426348	14.9633833131938	2
1271	126	255	1.0972	5.48357513342034	10.7845878200685	1.13719010509152	3.97190105091523	36	0.1	0.1	15.0633833131938	2
1281	127	255	1.0972	5.48357513342034	10.7845878200685	1.13719010509152	4.07190105091523	37	0.0562432195561007	0.0562432195561007	15.1196265327499	2
1291	128	255	1.0981	5.48795081146473	10.7802121420241	1.13281442704713	4.12814427047133	38	-0.687622047989842	0.687622047989842	15.8072485807397	2
1301	129	255	1.1143	5.56671301626371	10.7014499372251	1.05405222224815	3.44052222248149	39	-0.493147468239278	0.493147468239278	16.300396048979	2
1311	130	255	1.1265	5.62602776308764	10.6421351904012	0.994737475424222	2.94737475424221	40	-0.775135608877624	0.775135608877624	17.0755316578566	2
1321	131	255	1.1445	5.7135413239754	10.5546216295134	0.907223914536459	2.17223914536459	41	0.1437567804439	0.1437567804439	17.2192884383005	2
1331	132	255	1.1436	5.70916564593101	10.5589973075578	0.911599592580849	2.31599592580849	42	0.294474579750584	0.294474579750584	17.5137630180511	2
1341	133	255	1.1396	5.68971818795595	10.5784447655329	0.931047050555907	2.61047050555907	43	-0.0944745797505835	0.0944745797505835	17.6082375978017	2
1351	134	255	1.1436	5.70916564593101	10.5589973075578	0.911599592580849	2.51599592580849	44	-0.707069505964914	0.707069505964914	18.3153071037666	2
1361	135	255	1.1602	5.7898725965275	10.4782903569613	0.830892641984358	1.80892641984358	45	0.1	0.1	18.4153071037666	2
1371	136	255	1.1602	5.7898725965275	10.4782903569613	0.830892641984358	1.90892641984358	46	-0.347291533426348	0.347291533426348	18.762598637193	2
1381	137	255	1.1694	5.83460174987014	10.4335612036187	0.786163488641723	1.56163488641723	47	0.736904248683159	0.736904248683159	19.4995028858761	2
1391	138	255	1.1563	5.77091132500182	10.497251628487	0.849853913510039	2.29853913510039	48	0.552153397920104	0.552153397920104	20.0516562837962	2
1401	139	255	1.147	5.72569598520981	10.542466968279	0.895069253302049	2.85069253302049	49	0.362540682663274	0.362540682663274	20.4141969664595	2
1411	140	255	1.1416	5.69944191694348	10.5687210365453	0.921323321568376	3.21323321568376	50	-0.138231360194447	0.138231360194447	20.5524283266539	2
1421	141	255	1.1465	5.72326505296293	10.5448979005259	0.897500185548932	3.07500185548932	51	-0.969610188628208	0.969610188628208	21.5220385152822	2
1431	142	255	1.1685	5.83022607182575	10.4379368816631	0.790539166686111	2.10539166686111	52	-0.279225430513622	0.279225430513622	21.8012639457958	2
1441	143	255	1.1763	5.86814861487711	10.4000143386117	0.752616623634749	1.82616623634749	53	0.435468650069739	0.435468650069739	22.2367325958655	2
1451	144	255	1.1694	5.83460174987014	10.4335612036187	0.786163488641723	2.26163488641723	54	0.265303392788001	0.265303392788001	22.5020359886535	2
1461	145	255	1.166	5.81807141059134	10.4500915428975	0.802693827920523	2.52693827920523	55	-0.138231360194465	0.138231360194465	22.640267348848	2
1471	146	255	1.1709	5.84189454661078	10.426268406878	0.778870691901076	2.38870691901076	56	-0.37646272038893	0.37646272038893	23.0167300692369	2
1481	147	255	1.1807	5.88954081864968	10.3786221348391	0.731224419862183	2.01224419862183	57	0.411159327600947	0.411159327600947	23.4278893968379	2
1491	148	255	1.1743	5.85842488588958	10.4097380675992	0.762340352622278	2.42340352622278	58	0.0513813550623454	0.0513813550623454	23.4792707519002	2
1501	149	255	1.1753	5.86328675038335	10.4048762031055	0.757478488128513	2.47478488128513	59	-0.493147468239259	0.493147468239259	23.9724182201395	2
1511	150	255	1.1875	5.92260149720728	10.3455614562815	0.698163741304587	1.98163741304587	60	-0.566075435645759	0.566075435645759	24.5384936557852	2
1521	151	255	1.2012	5.98920904077185	10.278953912717	0.631556197740011	1.41556197740011	61	0.814694080583378	0.814694080583378	25.3531877363686	2
1531	152	255	1.1865	5.91773963271351	10.3504233207753	0.703025605798349	2.23025605798349	62	0.503534752982466	0.503534752982466	25.8567224893511	2
1541	153	255	1.1782	5.87738615741527	10.3907767960736	0.743379081096595	2.73379081096595	63	0.999444931346452	0.999444931346452	26.8561674206975	2
1551	154	255	1.1597	5.78744166428062	10.4807212892082	0.83332357423124	3.7332357423124	64	-0.0896127152568282	0.0896127152568282	26.9457801359543	2
1561	155	255	1.1636	5.8064029358063	10.4617600176825	0.814362302705558	3.64362302705558	65	-1.60651443731135	1.60651443731135	28.5522945732657	2
1571	156	255	1.1987	5.97705437953744	10.2911085739514	0.643710858974423	2.03710858974423	66	0.64452882330164	0.64452882330164	29.1968233965673	2
1581	157	255	1.1875	5.92260149720728	10.3455614562815	0.698163741304587	2.68163741304587	67	0.148618644937619	0.148618644937619	29.345442041505	2
1591	158	255	1.1865	5.91773963271351	10.3504233207753	0.703025605798349	2.83025605798349	68	0.265303392788018	0.265303392788018	29.610745434293	2
1601	159	255	1.1831	5.90120929343471	10.3669536600541	0.71955594507715	3.0955594507715	69	0.240994070319174	0.240994070319174	29.8517395046121	2
1611	160	255	1.1802	5.88710988640279	10.381053067086	0.733655352109068	3.33655352109068	70	-0.206297463107193	0.206297463107193	30.0580369677193	2
1621	161	255	1.1865	5.91773963271351	10.3504233207753	0.703025605798349	3.13025605798349	71	-0.682760183496069	0.682760183496069	30.7407971512154	2
1631	162	255	1.2026	5.99601565106312	10.2721473024257	0.624749587448742	2.44749587448742	72	-0.449390687795395	0.449390687795395	31.1901878390108	2
1641	163	255	1.2139	6.05095471984266	10.2172082336462	0.569810518669202	1.99810518669202	73	0.124309322468828	0.124309322468828	31.3144971614796	2
1651	164	255	1.2134	6.04852378759578	10.219639165893	0.572241450916085	2.12241450916085	74	0.197237289875273	0.197237289875273	31.5117344513549	2
1661	165	255	1.2114	6.03880005860825	10.2293628948806	0.581965179903612	2.31965179903612	75	0.430606785576002	0.430606785576002	31.9423412369309	2
1671	166	255	1.2046	6.00573938005065	10.2624235734382	0.615025858461212	2.75025858461212	76	0.503534752982466	0.503534752982466	32.4458759899134	2
1681	167	255	1.1963	5.9653859047524	10.3027770487364	0.655379333759459	3.25379333759459	77	0.12430932246881	0.12430932246881	32.5701853123822	2
1691	168	255	1.1958	5.96295497250552	10.3052079809833	0.65781026600634	3.3781026600634	78	-1.46552036699217	1.46552036699217	34.0357056793744	2
1701	169	255	1.228	6.11950700920474	10.1486559442841	0.501258229307123	1.91258229307123	79	-0.468838145770449	0.468838145770449	34.5045438251448	2
1711	170	255	1.2397	6.17639082378178	10.091772129707	0.444374414730078	1.44374414730078	80	-0.235468650069757	0.235468650069757	34.7400124752146	2
1721	171	255	1.2466	6.20993768878876	10.0582252647001	0.410827549723102	1.20827549723102	81	0.338231360194447	0.338231360194447	35.078243835409	2
1731	172	255	1.2417	6.18611455276931	10.0820484007195	0.434650685742547	1.54650685742547	82	0.527844075451276	0.527844075451276	35.6060879108603	2
1741	173	255	1.2329	6.14333014522419	10.1248328082646	0.477435093287674	2.07435093287674	83	0.454916108044812	0.454916108044812	36.0610040189051	2
1751	174	255	1.2256	6.10783853441971	10.1603244190691	0.512926704092155	2.52926704092155	84	-0.0409940703191558	0.0409940703191558	36.1019980892243	2
1761	175	255	1.2285	6.12193794145162	10.1462250120372	0.49882729706024	2.4882729706024	85	0.0270720325935359	0.0270720325935359	36.1290701218178	2
1771	176	255	1.23	6.12923073819227	10.1389322152966	0.491534500319593	2.51534500319593	86	-0.303534752982449	0.303534752982449	36.4326048748002	2
1781	177	255	1.2383	6.16958421349051	10.0985787399983	0.451181025021349	2.21181025021349	87	0.289612715256811	0.289612715256811	36.722217590057	2
1791	178	255	1.2344	6.15062294196483	10.117540011524	0.47014229654703	2.5014229654703	88	0.245855934812929	0.245855934812929	36.96807352487	2
1801	179	255	1.2314	6.13603734848354	10.1321256050053	0.484727890028323	2.74727890028323	89	-0.498009332733032	0.498009332733032	37.466082857603	2
1811	180	255	1.2437	6.19583828175684	10.072324671732	0.424926956755019	2.24926956755019	90	0.270165257281756	0.270165257281756	37.7362481148848	2
1821	181	255	1.2402	6.17882175602867	10.0893411974602	0.441943482483195	2.51943482483195	91	0.289612715256811	0.289612715256811	38.0258608301416	2
1831	182	255	1.2363	6.15986048450298	10.1083024689858	0.460904754008876	2.80904754008876	92	0.882760183496087	0.882760183496087	38.9086210136377	2
1841	183	255	1.2202	6.08158446615338	10.1865784873354	0.539180772358485	3.69180772358485	93	0.240994070319173	0.240994070319173	39.1496150839568	2
1851	184	255	1.2173	6.06748505912146	10.2006778943674	0.553280179390402	3.93280179390402	94	0.435468650069757	0.435468650069757	39.5850837340266	2
1861	185	255	1.2104	6.03393819411448	10.2342247593743	0.586827044397378	4.36827044397378	95	-0.235468650069757	0.235468650069757	39.8205523840964	2
1871	186	255	1.2173	6.06748505912146	10.2006778943674	0.553280179390402	4.13280179390402	96	-0.493147468239258	0.493147468239258	40.3136998523356	2
1881	187	255	1.2295	6.12679980594539	10.1413631475434	0.493965432566476	3.63965432566476	97	-2.29689919542592	2.29689919542592	42.6105990477615	2
1891	188	255	1.2788	6.36648972548798	9.90167322800084	0.254275513023885	1.34275513023885	98	-0.40077204285774	0.40077204285774	43.0113710906193	2
1901	189	255	1.2891	6.41656692977375	9.85159602371507	0.204198308738111	0.941983087381105	99	0.527844075451276	0.527844075451276	43.5392151660705	2
1911	190	255	1.2803	6.37378252222862	9.8943804312602	0.246982716283238	1.46982716283238	100	0.221546612344101	0.221546612344101	43.7607617784146	2
1921	191	255	1.2778	6.36162786099421	9.90653509249461	0.259137377517648	1.69137377517648	101	-0.259777972538567	0.259777972538567	44.0205397509532	2
1931	192	255	1.2852	6.39760565824807	9.87055729524075	0.223159580263792	1.43159580263792	102	-0.230606785575984	0.230606785575984	44.2511465365292	2
1941	193	255	1.292	6.43066633680567	9.83749661668315	0.190098901706193	1.20098901706193	103	-0.969610188628207	0.969610188628207	45.2207567251574	2
1951	194	255	1.314	6.53762735566849	9.73053559782033	0.0831378828433724	0.231378828433724	104	-0.731378828433724	0.731378828433724	45.9521355535911	2
1961	195	255	1.3311	6.62076523851186	9.64739771497696	0	-0.5	105	0.294474579750583	0.294474579750583	46.2466101333417	2
1971	196	255	1.3271	6.6013177805368	9.66684517295202	0.0194474579750583	-0.205525420249417	106	0.834141538558433	0.834141538558433	47.0807516719001	2
1981	197	255	1.312	6.52790362668096	9.74025932680786	0.0928616118309016	0.628616118309016	107	1.54883561914183	1.54883561914183	48.629587291042	2
1991	198	255	1.2822	6.38302006476678	9.88514288872204	0.237745173745084	2.17745173745084	108	1.59259239958571	1.59259239958571	50.2221796906277	2
2001	199	255	1.2515	6.23376082480821	10.0344021286806	0.387004413703655	3.77004413703655	109	0.1	0.1	50.3221796906277	2
2011	200	255	1.2515	6.23376082480821	10.0344021286806	0.387004413703655	3.87004413703655	110	NA	NA	NA	2
922	91	255	1.0181	5.09900165196356	11.2070838445766	1.50231612857324	4.12316128573238	1	-0.0166847478503289	0.0166847478503289	0.0166847478503289	3
932	92	255	1.0205	5.1106701267486	11.1954153697916	1.4906476537882	4.10647653788205	2	-0.0653033927880191	0.0653033927880191	0.081988140638348	3
942	93	255	1.0239	5.1272004660274	11.1788850305128	1.4741173145094	4.04117314509403	3	0.289612715256829	0.289612715256829	0.371600855895177	3
952	94	255	1.02	5.10823919450172	11.1978463020385	1.49307858603509	4.33078586035086	4	-0.113922037725637	0.113922037725637	0.485522893620814	3
962	95	255	1.0244	5.12963139827428	11.1764540982659	1.47168638226252	4.21686382262522	5	-0.235468650069757	0.235468650069757	0.720991543690571	3
972	96	255	1.0313	5.16317826328126	11.1429072332589	1.43813951725555	3.98139517255546	6	-0.34729153342633	0.34729153342633	1.0682830771169	3
982	97	255	1.0405	5.20790741662389	11.0981780799163	1.39341036391291	3.63410363912913	7	-1.08629493647855	1.08629493647855	2.15457801359546	3
992	98	255	1.0649	5.32653691027174	10.9795485862684	1.27478087026506	2.54780870265058	8	0.192375425381537	0.192375425381537	2.34695343897699	3
1002	99	255	1.063	5.31729936773359	10.9887861288066	1.28401841280321	2.74018412803212	9	-0.113922037725638	0.113922037725638	2.46087547670263	3
1012	100	255	1.0674	5.33869157150616	10.967393925034	1.26262620903065	2.62626209030648	10	0.0756906775311728	0.0756906775311728	2.5365661542338	3
1022	101	255	1.0679	5.34112250375304	10.9649629927871	1.26019527678377	2.70195276783765	11	0.00762457461848109	0.00762457461848109	2.54419072885228	3
1032	102	255	1.0698	5.35036004629119	10.955725450249	1.25095773424561	2.70957734245613	12	0.00276271012469076	0.00276271012469076	2.54695343897697	3
1042	103	255	1.0718	5.36008377527872	10.9460017212615	1.24123400525808	2.71234005258082	13	0.362540682663293	0.362540682663293	2.90949412164027	3
1052	104	255	1.0664	5.33382970701239	10.9722557895278	1.26748807352441	3.07488073524412	14	0.289612715256827	0.289612715256827	3.19910683689709	3
1062	105	255	1.0625	5.31486843548671	10.9912170610535	1.28644934505009	3.36449345050094	15	0.834141538558433	0.834141538558433	4.03324837545553	3
1072	106	255	1.0474	5.24145428163087	11.0646312149093	1.35986349890594	4.19863498905938	16	1.57314494161066	1.57314494161066	5.60639331706618	3
1082	107	255	1.0171	5.0941397874698	11.2119457090704	1.507177993067	5.77177993067003	17	-0.993919511097034	0.993919511097034	6.60031282816322	3
1092	108	255	1.0396	5.2035317385795	11.1025537579607	1.3977860419573	4.777860419573	18	-1.67944240471781	1.67944240471781	8.27975523288103	3
1102	109	255	1.0762	5.38147597905128	10.9246095174889	1.21984180148552	3.09841801485519	19	-0.0653033927879827	0.0653033927879827	8.34505862566901	3
1112	110	255	1.0796	5.39800631833008	10.9080791782101	1.20331146220672	3.0331146220672	20	0.454916108044811	0.454916108044811	8.79997473371382	3
1122	111	255	1.0723	5.3625147075256	10.9435707890146	1.2388030730112	3.48803073011201	21	0.313922037725638	0.313922037725638	9.11389677143946	3
1132	112	255	1.0679	5.34112250375304	10.9649629927871	1.26019527678377	3.80195276783765	22	-0.347291533426331	0.347291533426331	9.46118830486579	3
1142	113	255	1.0771	5.38585165709567	10.9202338394445	1.21546612344113	3.45466123441132	23	-1.44607290901712	1.44607290901712	10.9072612138829	3
1152	114	255	1.1089	5.54045894799738	10.7656265485428	1.06085883253942	2.0085883253942	24	0.172927967406464	0.172927967406464	11.0801891812894	3
1162	115	255	1.1074	5.53316615125674	10.7729193452834	1.06815162928007	2.18151629280067	25	0.00276271012470897	0.00276271012470897	11.0829518914141	3
1172	116	255	1.1094	5.54288988024427	10.7631956162959	1.05842790029254	2.18427900292537	26	0.289612715256809	0.289612715256809	11.3725646066709	3
1182	117	255	1.1055	5.52392860871858	10.7821568878216	1.07738917181822	2.47389171818218	27	0.124309322468827	0.124309322468827	11.4968739291397	3
1192	118	255	1.105	5.5214976764717	10.7845878200685	1.0798201040651	2.59820104065101	28	-1.2029796843289	1.2029796843289	12.6998536134686	3
1202	119	255	1.1318	5.65179564490459	10.6542898516356	0.949522135632211	1.39522135632211	29	-0.327844075451276	0.327844075451276	13.0276976889199	3
1212	120	255	1.1406	5.69458005244972	10.6115054440905	0.906737728087084	1.06737728087084	30	0.0270720325935359	0.0270720325935359	13.0547697215134	3
1222	121	255	1.1421	5.70187284919037	10.6042126473498	0.899444931346437	1.09444931346437	31	0.221546612344119	0.221546612344119	13.2763163338576	3
1232	122	255	1.1396	5.68971818795595	10.6163673085842	0.911599592580849	1.31599592580849	32	0.289612715256811	0.289612715256811	13.5659290491144	3
1242	123	255	1.1357	5.67075691643027	10.6353285801099	0.93056086410653	1.6056086410653	33	0.547291533426331	0.547291533426331	14.1132205825407	3
1252	124	255	1.1265	5.62602776308764	10.6800577334525	0.975290017449163	2.15290017449163	34	0.459777972538584	0.459777972538584	14.5729985550793	3
1262	125	255	1.1191	5.59004996583378	10.7160355307064	1.01126781470302	2.61267814703022	35	0.406297463107157	0.406297463107157	14.9792960181864	3
1272	126	255	1.1128	5.55942021952307	10.7466652770171	1.04189756101374	3.01897561013737	36	-0.0409940703191736	0.0409940703191736	15.0202900885056	3
1282	127	255	1.1157	5.57351962655498	10.7325658699852	1.02779815398182	2.9779815398182	37	-0.449390687795395	0.449390687795395	15.469680776301	3
1292	128	255	1.127	5.62845869533452	10.6776268012057	0.97285908520228	2.52859085202281	38	-0.34729153342633	0.34729153342633	15.8169723097273	3
1302	129	255	1.1362	5.67318784867716	10.632897647863	0.928129931859647	2.18129931859647	39	-0.541766113176915	0.541766113176915	16.3587384229042	3
1312	130	255	1.1494	5.73736445999485	10.5687210365453	0.863953320541956	1.63953320541956	40	-0.37646272038893	0.37646272038893	16.7352011432932	3
1322	131	255	1.1592	5.78501073203374	10.5210747645064	0.816307048503063	1.26307048503063	41	-0.230606785575984	0.230606785575984	16.9658079288692	3
1332	132	255	1.166	5.81807141059134	10.4880140859488	0.783246369945465	1.03246369945465	42	-0.235468650069757	0.235468650069757	17.2012765789389	3
1342	133	255	1.1729	5.85161827559831	10.4544672209419	0.749699504938489	0.796995049384889	43	0.1	0.1	17.3012765789389	3
1352	134	255	1.1729	5.85161827559831	10.4544672209419	0.749699504938489	0.896995049384889	44	-0.0409940703191558	0.0409940703191558	17.3422706492581	3
1362	135	255	1.1758	5.86571768263023	10.44036781391	0.735600097906573	0.856000979065733	45	0.0319338970872907	0.0319338970872907	17.3742045463454	3
1372	136	255	1.1772	5.8725242929215	10.4335612036187	0.728793487615302	0.887934876153024	46	0.216684747850329	0.216684747850329	17.5908892941957	3
1382	137	255	1.1748	5.86085581813647	10.4452296784037	0.740461962400335	1.10461962400335	47	0.527844075451294	0.527844075451294	18.118733369647	3
1392	138	255	1.166	5.81807141059134	10.4880140859488	0.783246369945465	1.63246369945465	48	0.693147468239277	0.693147468239277	18.8118808378863	3
1402	139	255	1.1538	5.75875666376741	10.5473288327728	0.842561116769392	2.32561116769392	49	0.216684747850346	0.216684747850346	19.0285655857366	3
1412	140	255	1.1514	5.74708818898238	10.5589973075578	0.854229591554427	2.54229591554427	50	-0.585522893620795	0.585522893620795	19.6140884793574	3
1422	141	255	1.1655	5.81564047834446	10.4904450181957	0.785677302192347	1.95677302192347	51	-0.566075435645759	0.566075435645759	20.1801639150032	3
1432	142	255	1.1792	5.88224802190903	10.4238374746312	0.719069758627771	1.39069758627771	52	-0.113922037725639	0.113922037725639	20.2940859527288	3
1442	143	255	1.1836	5.90364022568159	10.4024452708586	0.697677554855208	1.27677554855208	53	-0.444528823301622	0.444528823301622	20.7386147760304	3
1452	144	255	1.1948	5.95809310801176	10.3479923885284	0.643224672525045	0.832246725250454	54	-0.614694080583378	0.614694080583378	21.3533088566138	3
1462	145	255	1.2095	6.0295625160701	10.2765229804701	0.571755264466708	0.217552644667076	55	0.741766113176932	0.741766113176932	22.0950749697907	3
1472	146	255	1.1963	5.9653859047524	10.3406995917878	0.635931875784401	0.959318757844008	56	0.240994070319156	0.240994070319156	22.3360690401099	3
1482	147	255	1.1934	5.95128649772049	10.3547989988197	0.650031282816316	1.20031282816316	57	0.362540682663275	0.362540682663275	22.6986097227732	3
1492	148	255	1.188	5.92503242945416	10.381053067086	0.676285351082644	1.56285351082644	58	-0.162540682663275	0.162540682663275	22.8611504054364	3
1502	149	255	1.1934	5.95128649772049	10.3547989988197	0.650031282816316	1.40031282816316	59	-0.707069505964915	0.707069505964915	23.5682199114014	3
1512	150	255	1.21	6.03199344831698	10.2740920482232	0.569324332219825	0.693243322198249	60	0.386850005132102	0.386850005132102	23.9550699165335	3
1522	151	255	1.2041	6.00330844780377	10.3027770487364	0.598009332733035	1.08009332733035	61	0.741766113176914	0.741766113176914	24.6968360297104	3
1532	152	255	1.1909	5.93913183648608	10.3669536600541	0.662185944050727	1.82185944050727	62	0.766075435645758	0.766075435645758	25.4629114653561	3
1542	153	255	1.1772	5.8725242929215	10.4335612036187	0.728793487615302	2.58793487615302	63	0.712594926214314	0.712594926214314	26.1755063915704	3
1552	154	255	1.1646	5.81126480030007	10.4948206962401	0.790052980236734	3.30052980236734	64	-1.0376762915409	1.0376762915409	27.2131826831113	3
1562	155	255	1.188	5.92503242945416	10.381053067086	0.676285351082644	2.26285351082644	65	-1.159222903885	1.159222903885	28.3724055869963	3
1572	156	255	1.2139	6.05095471984266	10.2551307766975	0.550363060694144	1.10363060694144	66	0.1	0.1	28.4724055869963	3
1582	157	255	1.2139	6.05095471984266	10.2551307766975	0.550363060694144	1.20363060694144	67	-0.0653033927880009	0.0653033927880009	28.5377089797843	3
1592	158	255	1.2173	6.06748505912146	10.2386004374187	0.533832721415344	1.13832721415344	68	-0.0896127152568289	0.0896127152568289	28.6273216950412	3
1602	159	255	1.2212	6.08644633064714	10.219639165893	0.514871449889661	1.04871449889661	69	0.0270720325935536	0.0270720325935536	28.6543937276347	3
1612	160	255	1.2227	6.09373912738779	10.2123463691524	0.507578653149016	1.07578653149016	70	0.124309322468827	0.124309322468827	28.7787030501036	3
1622	161	255	1.2222	6.0913081951409	10.2147773013993	0.510009585395899	1.20009585395899	71	-0.517456790708104	0.517456790708104	29.2961598408117	3
1632	162	255	1.2349	6.15305387421172	10.1530316223285	0.448263906325089	0.682639063250886	72	0.245855934812929	0.245855934812929	29.5420157756246	3
1642	163	255	1.2319	6.13846828073042	10.1676172158098	0.462849499806381	0.928494998063815	73	0.265303392788001	0.265303392788001	29.8073191684126	3
1652	164	255	1.2285	6.12193794145162	10.1841475550886	0.479379839085182	1.19379839085182	74	0.406297463107174	0.406297463107174	30.2136166315198	3
1662	165	255	1.2222	6.0913081951409	10.2147773013993	0.510009585395899	1.60009585395899	75	0.313922037725638	0.313922037725638	30.5275386692454	3
1672	166	255	1.2178	6.06991599136834	10.2361695051718	0.531401789168463	1.91401789168463	76	0.313922037725638	0.313922037725638	30.841460706971	3
1682	167	255	1.2134	6.04852378759578	10.2575617089444	0.552793992941027	2.22793992941027	77	-0.566075435645759	0.566075435645759	31.4075361426168	3
1692	168	255	1.2271	6.11513133116035	10.1909541653798	0.486186449376451	1.66186449376451	78	-0.823754253815261	0.823754253815261	32.2312903964321	3
1702	169	255	1.2461	6.20750675654188	10.0985787399983	0.393811023994925	0.838110239949246	79	-0.634141538558433	0.634141538558433	32.8654319349905	3
1712	170	255	1.2612	6.28092091039772	10.0251645861425	0.320396870139081	0.203968701390814	80	0.0270720325935359	0.0270720325935359	32.892503967584	3
1722	171	255	1.2627	6.28821370713837	10.0178717894018	0.313104073398435	0.23104073398435	81	0.265303392787983	0.265303392787983	33.157807360372	3
1732	172	255	1.2593	6.27168336785957	10.0344021286806	0.329634412677233	0.496344126772332	82	0.289612715256828	0.289612715256828	33.4474200756288	3
1742	173	255	1.2554	6.25272209633389	10.0533634002063	0.348595684202916	0.785956842029161	83	-0.254916108044811	0.254916108044811	33.7023361836737	3
1752	174	255	1.2627	6.28821370713837	10.0178717894018	0.313104073398435	0.531040733984349	84	-0.206297463107157	0.206297463107157	33.9086336467808	3
1762	175	255	1.269	6.31884345344908	9.9872420430911	0.282474327087719	0.324743270877192	85	0.454916108044794	0.454916108044794	34.3635497548256	3
1772	176	255	1.2617	6.2833518426446	10.0227336538956	0.317965937892199	0.779659378921986	86	-0.254916108044794	0.254916108044794	34.6184658628704	3
1782	177	255	1.269	6.31884345344908	9.9872420430911	0.282474327087719	0.524743270877192	87	0.143756780443864	0.143756780443864	34.7622226433143	3
1792	178	255	1.2681	6.3144677754047	9.99161772113549	0.286850005132106	0.668500051321057	88	0.459777972538584	0.459777972538584	35.2220006158528	3
1802	179	255	1.2607	6.27848997815084	10.0275955183893	0.322827802385964	1.12827802385964	89	0.0513813550623452	0.0513813550623452	35.2733819709152	3
1812	180	255	1.2617	6.2833518426446	10.0227336538956	0.317965937892199	1.17965937892199	90	0.668838145770467	0.668838145770467	35.9422201166857	3
1822	181	255	1.25	6.22646802806756	10.0796174684726	0.374849752469245	1.84849752469245	91	-0.138231360194483	0.138231360194483	36.0804514768801	3
1832	182	255	1.2549	6.25029116408701	10.0557943324532	0.351026616449797	1.71026616449797	92	0.0999999999999996	0.0999999999999996	36.1804514768801	3
1842	183	255	1.2549	6.25029116408701	10.0557943324532	0.351026616449797	1.81026616449797	93	-0.352153397920085	0.352153397920085	36.5326048748002	3
1852	184	255	1.2642	6.29550650387902	10.0105789926612	0.305811276657789	1.45811276657789	94	-0.0896127152568282	0.0896127152568282	36.622217590057	3
1862	185	255	1.2681	6.3144677754047	9.99161772113549	0.286850005132106	1.36850005132106	95	0.0319338970872904	0.0319338970872904	36.6541514871443	3
1872	186	255	1.2695	6.32127438569597	9.98481111084422	0.280043394840835	1.40043394840835	96	-0.186850005132102	0.186850005132102	36.8410014922764	3
1882	187	255	1.2754	6.34995938620918	9.95612611033101	0.251358394327625	1.21358394327625	97	-0.517456790708104	0.517456790708104	37.3584582829845	3
1892	188	255	1.2881	6.41170506527999	9.8943804312602	0.189612715256814	0.696127152568141	98	0.338231360194483	0.338231360194483	37.696689643179	3
1902	189	255	1.2832	6.38788192926054	9.91820356727964	0.213435851276262	1.03435851276262	99	-0.0653033927880009	0.0653033927880009	37.761993035967	3
1912	190	255	1.2866	6.40441226853934	9.90167322800084	0.196905511997462	0.969055119974623	100	-0.021546612344101	0.021546612344101	37.7835396483111	3
1922	191	255	1.2891	6.41656692977375	9.88951856676643	0.184750850763052	0.947508507630522	101	-0.0409940703191738	0.0409940703191738	37.8245337186303	3
1932	192	255	1.292	6.43066633680567	9.87541915973452	0.170651443731135	0.906514437311348	102	0.240994070319174	0.240994070319174	38.0655277889495	3
1942	193	255	1.2891	6.41656692977375	9.88951856676643	0.184750850763052	1.14750850763052	103	-0.347291533426348	0.347291533426348	38.4128193223758	3
1952	194	255	1.2983	6.46129608311639	9.8447894134238	0.140021697420417	0.800216974204174	104	-0.211159327600929	0.211159327600929	38.6239786499768	3
1962	195	255	1.3047	6.49241201587648	9.81367348066371	0.108905764660324	0.589057646603244	105	-0.327844075451276	0.327844075451276	38.951822725428	3
1972	196	255	1.3135	6.53519642342161	9.77088907311858	0.0661213571151968	0.261213571151968	106	-0.138231360194465	0.138231360194465	39.0900540856225	3
1982	197	255	1.3184	6.55901955944105	9.74706593709913	0.0422982210957503	0.122982210957503	107	0.148618644937637	0.148618644937637	39.2386727305601	3
1992	198	255	1.3174	6.55415769494729	9.7519278015929	0.047160085589514	0.27160085589514	108	-0.0409940703191737	0.0409940703191737	39.2796668008793	3
2002	199	255	1.3203	6.56825710197921	9.73782839456098	0.0330606785575966	0.230606785575966	109	-0.230606785575966	0.230606785575966	39.5102735864553	3
2012	200	255	1.3271	6.6013177805368	9.70476771600338	0	0	110	NA	NA	NA	3
