# Supplementary material for: Assessment of crusting effects on interrill erosion by laser scanning
Source: PeerJ. 2020 Jan 31;8:e8487. doi: 10.7717/peerj.8487 (PMC6996510; doi:10.7717/peerj.8487)
Supplement: Data S1 — Each has two transects and four subplots. [file peerj-08-8487-s001.zip › raw data for uploading/os8transectbright.txt]

x	y	z	cal	h	h2	h0mm	code	deltah	absh	cumsumh	number
312	311	255	1.2817	6.3805891325199	9.88319814292454	0.0617456790708104	0.617456790708104	1	0.254916108044812	0.254916108044812	0.254916108044812	1
313	312	255	1.2744	6.34509752171541	9.91868975372902	0.0972372898752916	0.872372898752916	2	-0.717456790708104	0.717456790708104	0.972372898752916	1
314	313	255	1.2871	6.40684320078622	9.85694407465821	0.0354916108044812	0.154916108044812	3	-0.454916108044812	0.454916108044812	1.42728900679773	1
315	314	255	1.2944	6.4423348115907	9.82145246385373	0	-0.3	4	0.989057646603262	0.989057646603262	2.41634665340099	1
316	315	255	1.272	6.33342904693038	9.93035822851405	0.108905764660326	0.689057646603262	5	0.920991543690553	0.920991543690553	3.33733819709154	1
317	316	255	1.251	6.23132989256132	10.0324573828831	0.211004919029381	1.61004919029381	6	0.541766113176914	0.541766113176914	3.87910431026846	1
318	317	255	1.2378	6.16715328124363	10.0966339942008	0.275181530347073	2.15181530347073	7	-0.576462720388931	0.576462720388931	4.45556703065739	1
319	318	255	1.2476	6.21479955328252	10.0489877221619	0.22753525830818	1.5753525830818	8	0.259777972538584	0.259777972538584	4.71534500319597	1
320	319	255	1.2402	6.17882175602867	10.0849655194158	0.263513055562038	1.83513055562038	9	-0.0562432195561176	0.0562432195561176	4.77158822275209	1
321	320	255	1.2393	6.17444607798428	10.0893411974602	0.267888733606426	1.77888733606426	10	0.0896127152568105	0.0896127152568105	4.8612009380089	1
322	321	255	1.2354	6.1554848064586	10.1083024689858	0.286850005132107	1.86850005132107	11	-0.28961271525681	0.28961271525681	5.15081365326571	1
323	322	255	1.2393	6.17444607798428	10.0893411974602	0.267888733606426	1.57888733606426	12	0.259777972538566	0.259777972538566	5.41059162580427	1
324	323	255	1.2319	6.13846828073042	10.125318994714	0.303866530860283	1.83866530860283	13	-0.289612715256811	0.289612715256811	5.70020434106109	1
325	324	255	1.2358	6.1574295522561	10.1063577231883	0.284905259334602	1.54905259334602	14	-0.484087295007394	0.484087295007394	6.18429163606848	1
326	325	255	1.2437	6.19583828175684	10.0679489936876	0.246496529833863	1.06496529833863	15	-0.0999999999999999	0.0999999999999999	6.28429163606848	1
327	326	255	1.2437	6.19583828175684	10.0679489936876	0.246496529833863	0.964965298338626	16	-0.0270720325935359	0.0270720325935359	6.31136366866201	1
328	327	255	1.2422	6.1885454850162	10.0752417904282	0.253789326574509	0.93789326574509	17	-0.0513813550623632	0.0513813550623632	6.36274502372438	1
329	328	255	1.2412	6.18368362052243	10.080103654922	0.258651191068273	0.886511910682727	18	0.707069505964915	0.707069505964915	7.06981452968929	1
330	329	255	1.2246	6.10297666992594	10.1608106055185	0.339358141664764	1.59358141664764	19	0.682760183496087	0.682760183496087	7.75257471318538	1
331	330	255	1.2085	6.02470065157633	10.2390866238681	0.417634160014373	2.27634160014373	20	0.590384758114568	0.590384758114568	8.34295947129995	1
332	331	255	1.1943	5.95566217576487	10.3081250996796	0.48667263582583	2.8667263582583	21	0.872372898752916	0.872372898752916	9.21533237005286	1
333	332	255	1.1743	5.85842488588958	10.4053623895548	0.583909925701121	3.73909925701121	22	0.162540682663275	0.162540682663275	9.37787305271614	1
334	333	255	1.1689	5.83217081762326	10.4316164578212	0.610163993967449	3.90163993967449	23	-0.00762457461846333	0.00762457461846333	9.3854976273346	1
335	334	255	1.167	5.8229332750851	10.4408540003593	0.619401536505602	3.89401536505602	24	-0.1	0.1	9.4854976273346	1
336	335	255	1.167	5.8229332750851	10.4408540003593	0.619401536505602	3.79401536505602	25	-0.620219500832813	0.620219500832813	10.1057171281674	1
337	336	255	1.1777	5.87495522516838	10.388832050276	0.567379586422321	3.17379586422321	26	-0.313922037725638	0.313922037725638	10.4196391658931	1
338	337	255	1.1821	5.89634742894095	10.3674398465035	0.545987382649757	2.85987382649757	27	-0.907069505964915	0.907069505964915	11.326708671858	1
339	338	255	1.1987	5.97705437953744	10.286732895907	0.465280432053266	1.95280432053266	28	-0.60077204285774	0.60077204285774	11.9274807147157	1
340	339	255	1.209	6.02713158382321	10.2366556916212	0.415203227767492	1.35203227767492	29	-0.168066102912709	0.168066102912709	12.0955468176284	1
341	340	255	1.2104	6.03393819411448	10.2298490813299	0.408396617476221	1.18396617476221	30	0.512594926214331	0.512594926214331	12.6081417438427	1
342	341	255	1.1978	5.97267870149305	10.2911085739514	0.469656110097654	1.69656110097654	31	0.779997473371379	0.779997473371379	13.3881392172141	1
343	342	255	1.1797	5.88467895415591	10.3791083212885	0.557655857434792	2.47655857434792	32	0.993919511097017	0.993919511097017	14.3820587283111	1
344	343	255	1.1572	5.77528700304621	10.4885002723982	0.667047808544494	3.47047808544494	33	0.113922037725638	0.113922037725638	14.4959807660368	1
345	344	255	1.1528	5.75389479927365	10.5098924761708	0.688440012317058	3.58440012317058	34	-0.741766113176914	0.741766113176914	15.2377468792137	1
346	345	255	1.166	5.81807141059134	10.4457158648531	0.624263400999366	2.84263400999366	35	-0.741766113176932	0.741766113176932	15.9795129923906	1
347	346	255	1.1792	5.88224802190903	10.3815392535354	0.560086789681673	2.10086789681673	36	-0.313922037725637	0.313922037725637	16.2934350301163	1
348	347	255	1.1836	5.90364022568159	10.3601470497628	0.538694585909109	1.78694585909109	37	0.400772042857757	0.400772042857757	16.694207072974	1
349	348	255	1.1733	5.85356302139582	10.4102242540486	0.588771790194885	2.18771790194885	38	0.133369495700693	0.133369495700693	16.8275765686747	1
350	349	255	1.1685	5.83022607182575	10.4335612036187	0.612108739764954	2.32108739764954	39	0.211159327600929	0.211159327600929	17.0387358962756	1
351	350	255	1.1621	5.79911013906566	10.4646771363788	0.643224672525047	2.53224672525047	40	0.206297463107175	0.206297463107175	17.2450333593828	1
352	351	255	1.1558	5.76848039275494	10.4953068826895	0.673854418835765	2.73854418835765	41	-0.265303392788002	0.265303392788002	17.5103367521708	1
353	352	255	1.1592	5.78501073203374	10.4787765434107	0.657324079556965	2.47324079556965	42	0.0215466123441197	0.0215466123441197	17.5318833645149	1
354	353	255	1.1567	5.77285607079933	10.4909312046451	0.669478740791376	2.49478740791377	43	0.0409940703191736	0.0409940703191736	17.5728774348341	1
355	354	255	1.1538	5.75875666376741	10.505030611677	0.683578147823294	2.53578147823294	44	-0.625081365326585	0.625081365326585	18.1979588001607	1
356	355	255	1.1646	5.81126480030007	10.4525224751444	0.631070011290635	1.91070011290635	45	-1.75789579237369	1.75789579237369	19.9558545925344	1
357	356	255	1.1987	5.97705437953744	10.286732895907	0.465280432053266	0.15280432053266	46	-0.197237289875292	0.197237289875292	20.1530918824097	1
358	357	255	1.2007	5.98677810852497	10.2770091669195	0.455556703065737	-0.0444329693426321	47	-1.12099154369055	1.12099154369055	21.2740834261002	1
359	358	255	1.2217	6.08887726289402	10.1749100125504	0.353457548696682	-1.16542451303318	48	-0.216684747850346	0.216684747850346	21.4907681739506	1
360	359	255	1.2241	6.10054573767906	10.1632415377654	0.341789073911647	-1.38210926088353	49	1.91767376491228	1.91767376491228	23.4084419388629	1
361	360	255	1.1826	5.89877836118783	10.3650089142566	0.543556450402875	0.535564504028747	50	0.493147468239259	0.493147468239259	23.9015894071021	1
362	361	255	1.1704	5.8394636143639	10.4243236610805	0.602871197226801	1.02871197226801	51	0.395910178364003	0.395910178364003	24.2974995854661	1
363	362	255	1.1602	5.7898725965275	10.4739146789169	0.652462215063201	1.42462215063201	52	0.498009332733031	0.498009332733031	24.7955089181992	1
364	363	255	1.1479	5.7300716632542	10.5337156121902	0.712263148336504	1.92263148336504	53	-0.270165257281756	0.270165257281756	25.0656741754809	1
365	364	255	1.1514	5.74708818898238	10.5166990864621	0.695246622608328	1.65246622608328	54	0.755688150902569	0.755688150902569	25.8213623263835	1
366	365	255	1.1338	5.66151937389212	10.6022679015523	0.780815437698585	2.40815437698585	55	-0.0756906775311905	0.0756906775311905	25.8970530039147	1
367	366	255	1.1333	5.65908844164524	10.6046988337992	0.783246369945466	2.33246369945466	56	-0.12430932246881	0.12430932246881	26.0213623263835	1
368	367	255	1.1338	5.66151937389212	10.6022679015523	0.780815437698585	2.20815437698585	57	-1.19391951109703	1.19391951109703	27.2152818374805	1
369	368	255	1.1563	5.77091132500182	10.4928759504426	0.671423486588882	1.01423486588882	58	-1.47590765173536	1.47590765173536	28.6911894892159	1
370	369	255	1.1846	5.90850209017536	10.3552851852691	0.533832721415346	-0.461672785846544	59	0.493147468239277	0.493147468239277	29.1843369574552	1
371	370	255	1.1724	5.84918734335143	10.414599932093	0.593147468239273	0.0314746823927325	60	0.449390687795395	0.449390687795395	29.6337276452505	1
372	371	255	1.1611	5.79424827457189	10.4695390008725	0.648086537018813	0.480865370188127	61	0.799444931346434	0.799444931346434	30.433172576597	1
373	372	255	1.1426	5.70430378143725	10.5594834940072	0.738031030153456	1.28031030153456	62	0.211159327600929	0.211159327600929	30.6443319041979	1
374	373	255	1.1362	5.67318784867716	10.5905994267673	0.769146962913549	1.49146962913549	63	0.561213571151969	0.561213571151969	31.2055454753499	1
375	374	255	1.1226	5.60706649156196	10.6567207838825	0.835268320028746	2.05268320028746	64	0.327844075451293	0.327844075451293	31.5333895508012	1
376	375	255	1.1138	5.56428208401683	10.6995051914276	0.878052727573875	2.38052727573875	65	0.162540682663275	0.162540682663275	31.6959302334644	1
377	376	255	1.1084	5.5380280157505	10.7257592596939	0.904306795840203	2.54306795840203	66	0.493147468239276	0.493147468239276	32.1890777017037	1
378	377	255	1.0962	5.47871326892657	10.7850740065179	0.96362154266413	3.0362154266413	67	-0.0756906775311723	0.0756906775311723	32.2647683792349	1
379	378	255	1.0957	5.47628233667969	10.7875049387647	0.966052474911013	2.96052474911013	68	0.206297463107156	0.206297463107156	32.471065842342	1
380	379	255	1.0894	5.44565259036897	10.8181346850755	0.996682221221729	3.16682221221729	69	0.113922037725638	0.113922037725638	32.5849878800677	1
381	380	255	1.085	5.42426038659641	10.839526888848	1.01807442499429	3.28074424994293	70	0.779997473371396	0.779997473371396	33.3649853534391	1
382	381	255	1.0669	5.33626063925927	10.9275266361852	1.10607417233143	4.06074172331432	71	-0.289612715256827	0.289612715256827	33.6545980686959	1
383	382	255	1.0708	5.35522191078496	10.9085653646595	1.08711290080575	3.77112900805749	72	-0.313922037725638	0.313922037725638	33.9685201064216	1
384	383	255	1.0752	5.37661411455752	10.8871731608869	1.06572069703319	3.45720697033186	73	-2.19060173231876	2.19060173231876	36.1591218387403	1
385	384	255	1.1182	5.58567428778939	10.678112987655	0.85666052380131	1.2666052380131	74	-0.717456790708086	0.717456790708086	36.8765786294484	1
386	385	255	1.1309	5.6474199668602	10.6163673085842	0.794914844730501	0.54914844730501	75	0.566075435645741	0.566075435645741	37.4426540650941	1
387	386	255	1.1172	5.58081242329563	10.6829748521488	0.861522388295075	1.11522388295075	76	0.614694080583378	0.614694080583378	38.0573481456775	1
388	387	255	1.1025	5.50934301523729	10.7544442602071	0.932991796353413	1.72991796353413	77	0.157678818169538	0.157678818169538	38.2150269638471	1
389	388	255	1.0972	5.48357513342034	10.7802121420241	0.958759678170367	1.88759678170367	78	0.235468650069739	0.235468650069739	38.4504956139168	1
390	389	255	1.0903	5.45002826841336	10.8137590070311	0.992306543177341	2.12306543177341	79	0.541766113176931	0.541766113176931	38.9922617270937	1
391	390	255	1.0771	5.38585165709567	10.8779356183488	1.05648315449503	2.66483154495034	80	0.0409940703191736	0.0409940703191736	39.0332557974129	1
392	391	255	1.0742	5.37175225006375	10.8920350253807	1.07058256152695	2.70582561526951	81	0.585522893620778	0.585522893620778	39.6187786910337	1
393	392	255	1.0601	5.30319996070167	10.9605873147428	1.13913485088903	3.29134850889029	82	-0.0270720325935181	0.0270720325935181	39.6458507236272	1
394	393	255	1.0586	5.29590716396103	10.9678801114834	1.14642764762968	3.26427647629677	83	-0.265303392788001	0.265303392788001	39.9111541164152	1
395	394	255	1.062	5.31243750323983	10.9513497722046	1.12989730835088	2.99897308350877	84	0.0653033927880022	0.0653033927880022	39.9764575092032	1
396	395	255	1.0586	5.29590716396103	10.9678801114834	1.14642764762968	3.06427647629677	85	-0.38685000513212	0.38685000513212	40.3633075143353	1
397	396	255	1.0645	5.32459216447424	10.9391951109702	1.11774264711647	2.67742647116465	86	0.804306795840207	0.804306795840207	41.1676143101755	1
398	397	255	1.0459	5.23416148489022	11.0296257905542	1.20817332670049	3.48173326700486	87	-0.100000000000001	0.100000000000001	41.2676143101755	1
399	398	255	1.0459	5.23416148489022	11.0296257905542	1.20817332670049	3.38173326700486	88	-0.051381355062345	0.051381355062345	41.3189956652379	1
400	399	255	1.0449	5.22929962039645	11.034487655048	1.21303519119425	3.33035191194251	89	-0.454916108044812	0.454916108044812	41.7739117732827	1
401	400	255	1.0522	5.26479123120094	10.9989960442435	1.17754358038977	2.8754358038977	90	-0.503534752982466	0.503534752982466	42.2774465262652	1
402	401	255	1.0605	5.30514470649918	10.9586425689453	1.13719010509152	2.37190105091523	91	-0.503534752982449	0.503534752982449	42.7809812792476	1
403	402	255	1.0688	5.34549818179743	10.918289093647	1.09683662979328	1.86836629793279	92	-0.625081365326567	0.625081365326567	43.4060626445742	1
404	403	255	1.0796	5.39800631833008	10.8657809571143	1.04432849326062	1.24328493260622	93	0.566075435645723	0.566075435645723	43.9721380802199	1
405	404	255	1.0659	5.33139877476551	10.9323885006789	1.11093603682519	1.80936036825194	94	0.94530086615938	0.94530086615938	44.9174389463793	1
406	405	255	1.0444	5.22686868814957	11.0369185872949	1.21546612344113	2.75466123441132	95	1.22728900679773	1.22728900679773	46.144727953177	1
407	406	255	1.0171	5.0941397874698	11.1696474879746	1.3481950241209	3.98195024120905	96	-0.289612715256809	0.289612715256809	46.4343406684338	1
408	407	255	1.021	5.11310105899548	11.150686216449	1.32923375259522	3.69233752595224	97	-0.240994070319192	0.240994070319192	46.675334738753	1
409	408	255	1.0239	5.1272004660274	11.136586809417	1.3151343455633	3.45134345563305	98	0.113922037725638	0.113922037725638	46.7892567764786	1
410	409	255	1.0195	5.10580826225484	11.1579790131896	1.33652654933587	3.56526549335868	99	-0.075690677531155	0.075690677531155	46.8649474540098	1
411	410	255	1.019	5.10337733000795	11.1604099454365	1.33895748158275	3.48957481582753	100	-0.172927967406464	0.172927967406464	47.0378754214163	1
412	411	255	1.0205	5.1106701267486	11.1531171486958	1.33166468484211	3.31664684842107	101	-0.216684747850364	0.216684747850364	47.2545601692666	1
413	412	255	1.0229	5.12233860153363	11.1414486739108	1.31999621005707	3.0999621005707	102	0.0409940703191736	0.0409940703191736	47.2955542395858	1
414	413	255	1.02	5.10823919450172	11.1555480809427	1.33409561708899	3.14095617088987	103	-1.71413901192983	1.71413901192983	49.0096932515156	1
415	414	255	1.0532	5.2696530956947	10.9941341797497	1.172681715896	1.42681715896005	104	0.0653033927880009	0.0653033927880009	49.0749966443036	1
416	415	255	1.0498	5.2531227564159	11.0106645190285	1.1892120551748	1.49212055174805	105	0.0166847478503462	0.0166847478503462	49.091681392154	1
417	416	255	1.0474	5.24145428163087	11.0223329938136	1.20088052995984	1.50880529959839	106	0.707069505964915	0.707069505964915	49.7987508981189	1
418	417	255	1.0308	5.16074733103437	11.1030399444101	1.28158748055633	2.21587480556331	107	-0.0756906775311728	0.0756906775311728	49.8744415756501	1
419	418	255	1.0303	5.15831639878749	11.1054708766569	1.28401841280321	2.14018412803213	108	-0.717456790708104	0.717456790708104	50.5918983663582	1
420	419	255	1.043	5.2200620778583	11.0437251975861	1.2222727337324	1.42272733732403	109	-1.0723728987529	1.0723728987529	51.6642712651111	1
421	420	255	1.063	5.31729936773359	10.9464879077108	1.12503544385711	0.350354438571132	110	NA	NA	NA	1
3121	311	255	1.3091	6.51380421964904	9.75435873383978	0.0116684747850364	0.116684747850364	1	-0.148618644937655	0.148618644937655	0.148618644937655	2
3131	312	255	1.3101	6.51866608414281	9.74949686934601	0.00680661029127094	-0.0319338970872906	2	-0.168066102912709	0.168066102912709	0.316684747850364	2
3141	313	255	1.3115	6.52547269443408	9.74269025905474	0	-0.2	3	-0.1	0.1	0.416684747850364	2
3151	314	255	1.3115	6.52547269443408	9.74269025905474	0	-0.3	4	0.42021950083283	0.42021950083283	0.836904248683194	2
3161	315	255	1.3008	6.4734507443508	9.79471220913802	0.052021950083283	0.12021950083283	5	1.04253815603465	1.04253815603465	1.87944240471785	2
3171	316	255	1.2773	6.35919692874733	9.90896602474149	0.166275765686748	1.16275765686748	6	0.940439001665607	0.940439001665607	2.81988140638346	2
3181	317	255	1.2559	6.25515302858077	10.013009924908	0.270319665853309	2.10319665853309	7	0.40077204285774	0.40077204285774	3.22065344924119	2
3191	318	255	1.2456	6.205075824295	10.0630871291938	0.320396870139083	2.50396870139083	8	-0.931378828433724	0.931378828433724	4.15203227767492	2
3201	319	255	1.2627	6.28821370713837	9.97994924635045	0.237258987295711	1.57258987295711	9	0.230606785575985	0.230606785575985	4.3826390632509	2
3211	320	255	1.2559	6.25515302858077	10.013009924908	0.270319665853309	1.80319665853309	10	0.376462720388913	0.376462720388913	4.75910178363982	2
3221	321	255	1.2461	6.20750675654188	10.0606561969469	0.3179659378922	2.179659378922	11	0.44452882330164	0.44452882330164	5.20363060694146	2
3231	322	255	1.2349	6.15305387421172	10.1151090792771	0.372418820222364	2.62418820222364	12	-0.357678818169521	0.357678818169521	5.56130942511098	2
3241	323	255	1.2402	6.17882175602867	10.0893411974602	0.346650938405412	2.26650938405412	13	-0.717456790708086	0.717456790708086	6.27876621581906	2
3251	324	255	1.2529	6.24056743509948	10.0275955183893	0.284905259334604	1.54905259334604	14	-0.0319338970873084	0.0319338970873084	6.31070011290637	2
3261	325	255	1.2515	6.23376082480821	10.0344021286806	0.291711869625873	1.51711869625873	15	0.0896127152568107	0.0896127152568107	6.40031282816318	2
3271	326	255	1.2476	6.21479955328252	10.0533634002063	0.310673141151554	1.60673141151554	16	-0.1	0.1	6.50031282816318	2
3281	327	255	1.2476	6.21479955328252	10.0533634002063	0.310673141151554	1.50673141151554	17	0.0458559348129461	0.0458559348129461	6.54616876297613	2
3291	328	255	1.2446	6.20021395980123	10.0679489936876	0.325258734632849	1.55258734632849	18	0.15767881816952	0.15767881816952	6.70384758114565	2
3301	329	255	1.2393	6.17444607798428	10.0937168755045	0.351026616449801	1.71026616449801	19	0.541766113176914	0.541766113176914	7.24561369432256	2
3311	330	255	1.2261	6.11026946666659	10.1578934868222	0.415203227767492	2.25203227767492	20	0.707069505964915	0.707069505964915	7.95268320028748	2
3321	331	255	1.2095	6.0295625160701	10.2386004374187	0.495910178363983	2.95910178363983	21	0.872372898752898	0.872372898752898	8.82505609904038	2
3331	332	255	1.1895	5.9323252261948	10.335837727294	0.593147468239273	3.83147468239273	22	0.0215466123441188	0.0215466123441188	8.8466027113845	2
3341	333	255	1.187	5.92017056496039	10.3479923885284	0.605302129473685	3.85302129473685	23	-0.0513813550623454	0.0513813550623454	8.89798406644684	2
3351	334	255	1.186	5.91530870046663	10.3528542530222	0.610163993967451	3.80163993967451	24	0.230606785575966	0.230606785575966	9.12859085202281	2
3361	335	255	1.1792	5.88224802190903	10.3859149315798	0.643224672525047	4.03224672525047	25	0.279225430513657	0.279225430513657	9.40781628253646	2
3371	336	255	1.1714	5.84432547885767	10.4238374746312	0.681147215576413	4.31147215576413	26	-0.834141538558468	0.834141538558468	10.2419578210949	2
3381	337	255	1.1865	5.91773963271351	10.3504233207753	0.607733061720566	3.47733061720566	27	-0.979997473371361	0.979997473371361	11.2219552944663	2
3391	338	255	1.2046	6.00573938005065	10.2624235734382	0.51973331438343	2.4973331438343	28	-0.479225430513639	0.479225430513639	11.7011807249799	2
3401	339	255	1.2124	6.04366192310201	10.2245010303868	0.481810771332066	2.01810771332066	29	-0.454916108044811	0.454916108044811	12.1560968330247	2
3411	340	255	1.2197	6.07915353390649	10.1890094195823	0.446319160527585	1.56319160527585	30	-0.459777972538584	0.459777972538584	12.6158748055633	2
3421	341	255	1.2271	6.11513133116035	10.1530316223285	0.410341363273727	1.10341363273727	31	1.30507883869796	1.30507883869796	13.9209536442613	2
3431	342	255	1.1982	5.97462344729056	10.2935395061983	0.550849247143523	2.40849247143523	32	1.08629493647854	1.08629493647854	15.0072485807398	2
3441	343	255	1.1738	5.8559939536427	10.4121689998461	0.669478740791376	3.49478740791376	33	0.750826286408797	0.750826286408797	15.7580748671486	2
3451	344	255	1.1563	5.77091132500182	10.497251628487	0.754561369432256	4.24561369432256	34	-0.00276271012472673	0.00276271012472673	15.7608375772733	2
3461	345	255	1.1543	5.76118759601429	10.5069753574745	0.764285098419784	4.24285098419784	35	-0.240994070319156	0.240994070319156	16.0018316475925	2
3471	346	255	1.1572	5.77528700304621	10.4928759504426	0.750185691387868	4.00185691387868	36	-1.359222903885	1.359222903885	17.3610545514775	2
3481	347	255	1.1831	5.90120929343471	10.3669536600541	0.624263400999368	2.64263400999368	37	0.230606785575984	0.230606785575984	17.5916613370535	2
3491	348	255	1.1763	5.86814861487711	10.4000143386117	0.657324079556966	2.87324079556966	38	-0.00276271012470808	0.00276271012470808	17.5944240471782	2
3501	349	255	1.1743	5.85842488588958	10.4097380675992	0.667047808544496	2.87047808544496	39	0.162540682663274	0.162540682663274	17.7569647298415	2
3511	350	255	1.1689	5.83217081762326	10.4359921358656	0.693301876810823	3.03301876810823	40	0.109060173231866	0.109060173231866	17.8660249030733	2
3521	351	255	1.1646	5.81126480030007	10.4568981531887	0.71420789413401	3.1420789413401	41	-0.240994070319156	0.240994070319156	18.1070189733925	2
3531	352	255	1.1675	5.82536420733198	10.4427987461568	0.700108487102094	2.90108487102094	42	0.0215466123441019	0.0215466123441019	18.1285655857366	2
3541	353	255	1.165	5.81320954609757	10.4549534073912	0.712263148336504	2.92263148336504	43	0.420219500832795	0.420219500832795	18.5487850865694	2
3551	354	255	1.1543	5.76118759601429	10.5069753574745	0.764285098419784	3.34285098419784	44	-0.0513813550623454	0.0513813550623454	18.6001664416317	2
3561	355	255	1.1533	5.75632573152053	10.5118372219683	0.769146962913549	3.29146962913549	45	0.113922037725638	0.113922037725638	18.7140884793574	2
3571	356	255	1.1489	5.73493352774797	10.5332294257409	0.790539166686113	3.40539166686113	46	-2.78374920055802	2.78374920055802	21.4978376799154	2
3581	357	255	1.2041	6.00330844780377	10.2648545056851	0.522164246630311	0.621642466303109	47	-0.644528823301622	0.644528823301622	22.142366503217	2
3591	358	255	1.2153	6.05776133013393	10.2104016233549	0.467711364300149	-0.0228863569985133	48	-0.435468650069739	0.435468650069739	22.5778351532868	2
3601	359	255	1.2222	6.0913081951409	10.1768547583479	0.434164499293175	-0.458355007068252	49	0.639003403052187	0.639003403052187	23.2168385563389	2
3611	360	255	1.207	6.01740785483568	10.2507550986531	0.508064839598394	0.180648395983936	50	1.08629493647855	1.08629493647855	24.3031334928175	2
3621	361	255	1.1826	5.89877836118783	10.369384592301	0.626694333246249	1.26694333246249	51	0.823754253815261	0.823754253815261	25.1268877466328	2
3631	362	255	1.1636	5.8064029358063	10.4617600176825	0.719069758627775	2.09069758627775	52	-0.00276271012470852	0.00276271012470852	25.1296504567575	2
3641	363	255	1.1616	5.79667920681877	10.47148374667	0.728793487615304	2.08793487615304	53	0.113922037725638	0.113922037725638	25.2435724944831	2
3651	364	255	1.1572	5.77528700304621	10.4928759504426	0.750185691387868	2.20185691387868	54	0.279225430513639	0.279225430513639	25.5227979249967	2
3661	365	255	1.1494	5.73736445999485	10.530798493494	0.788108234439232	2.48108234439232	55	0.327844075451276	0.327844075451276	25.850642000448	2
3671	366	255	1.1406	5.69458005244972	10.5735829010391	0.830892641984359	2.80892641984359	56	-0.576462720388931	0.576462720388931	26.4271047208369	2
3681	367	255	1.1504	5.74222632448861	10.5259366290002	0.783246369945466	2.23246369945466	57	-0.454916108044812	0.454916108044812	26.8820208288818	2
3691	368	255	1.1577	5.77771793529309	10.4904450181957	0.747754759140985	1.77754759140985	58	-0.362540682663274	0.362540682663274	27.244561511545	2
3701	369	255	1.1631	5.80397200355942	10.4641909499294	0.721500690874658	1.41500690874658	59	-1.0723728987529	1.0723728987529	28.3169344102979	2
3711	370	255	1.1831	5.90120929343471	10.3669536600541	0.624263400999368	0.34263400999368	60	0.0896127152567927	0.0896127152567927	28.4065471255547	2
3721	371	255	1.1792	5.88224802190903	10.3859149315798	0.643224672525047	0.432246725250472	61	1.03767629154092	1.03767629154092	29.4442234170956	2
3731	372	255	1.1558	5.76848039275494	10.4996825607339	0.756992301679139	1.46992301679139	62	0.113922037725638	0.113922037725638	29.5581454548213	2
3741	373	255	1.1514	5.74708818898238	10.5210747645064	0.778384505451703	1.58384505451703	63	0.303534752982448	0.303534752982448	29.8616802078037	2
3751	374	255	1.1431	5.70673471368413	10.5614282398047	0.818737980749948	1.88737980749948	64	0.113922037725638	0.113922037725638	29.9756022455294	2
3761	375	255	1.1387	5.68534250991157	10.5828204435773	0.840130184522511	2.00130184522511	65	1.30021697420419	1.30021697420419	31.2758192197336	2
3771	376	255	1.1099	5.54532081249115	10.7228421409977	0.98015188194293	3.3015188194293	66	0.449390687795394	0.449390687795394	31.7252099075289	2
3781	377	255	1.0986	5.49038174371161	10.7777812097772	1.03509095072247	3.7509095072247	67	-0.0562432195561176	0.0562432195561176	31.7814531270851	2
3791	378	255	1.0977	5.48600606566722	10.7821568878216	1.03946662876686	3.69466628766858	68	0.235468650069738	0.235468650069738	32.0169217771548	2
3801	379	255	1.0908	5.45245920066025	10.8157037528286	1.07301349377383	3.93013493773832	69	0.0653033927880191	0.0653033927880191	32.0822251699428	2
3811	380	255	1.0874	5.43592886138145	10.8322340921074	1.08954383305263	3.99543833052634	70	-0.172927967406483	0.172927967406483	32.2551531373493	2
3821	381	255	1.0889	5.44322165812209	10.8249412953667	1.08225103631199	3.82251036311986	71	0.449390687795396	0.449390687795396	32.7045438251447	2
3831	382	255	1.0776	5.38828258934255	10.8798803641463	1.13719010509153	4.27190105091525	72	-0.503534752982466	0.503534752982466	33.2080785781272	2
3841	383	255	1.0859	5.4286360646408	10.839526888848	1.09683662979328	3.76836629793279	73	-1.24253815603465	1.24253815603465	34.4506167341618	2
3851	384	255	1.1094	5.54288988024427	10.7252730732446	0.982582814189813	2.52582814189813	74	-0.124309322468827	0.124309322468827	34.5749260566307	2
3861	385	255	1.1099	5.54532081249115	10.7228421409977	0.98015188194293	2.4015188194293	75	-0.35767881816952	0.35767881816952	34.9326048748002	2
3871	386	255	1.1152	5.5710886943081	10.6970742591807	0.954384000125978	2.04384000125978	76	-0.197237289875292	0.197237289875292	35.1298421646755	2
3881	387	255	1.1172	5.58081242329563	10.6873505301932	0.944660271138449	1.84660271138449	77	0.113922037725638	0.113922037725638	35.2437642024011	2
3891	388	255	1.1128	5.55942021952307	10.7087427339658	0.966052474911013	1.96052474911013	78	-0.240994070319174	0.240994070319174	35.4847582727203	2
3901	389	255	1.1157	5.57351962655498	10.6946433269338	0.951953067879096	1.71953067879096	79	0.181988140638347	0.181988140638347	35.6667464133586	2
3911	390	255	1.1099	5.54532081249115	10.7228421409977	0.98015188194293	1.9015188194293	80	0.779997473371379	0.779997473371379	36.44674388673	2
3921	391	255	1.0918	5.45732106515401	10.8108418883348	1.06815162928007	2.68151629280068	81	0.400772042857758	0.400772042857758	36.8475159295878	2
3931	392	255	1.0815	5.40724386086824	10.8609190926206	1.11822883356584	3.08228833565844	82	-0.124309322468845	0.124309322468845	36.9718252520566	2
3941	393	255	1.082	5.40967479311512	10.8584881603737	1.11579790131896	2.9579790131896	83	0.230606785576002	0.230606785576002	37.2024320376326	2
3951	394	255	1.0752	5.37661411455752	10.8915488389313	1.14885857987656	3.1885857987656	84	0.27922543051364	0.27922543051364	37.4816574681462	2
3961	395	255	1.0674	5.33869157150616	10.9294713819827	1.18678112292792	3.46781122927924	85	0.08961271525681	0.08961271525681	37.5712701834031	2
3971	396	255	1.0635	5.31973029998047	10.9484326535083	1.2057423944536	3.55742394453605	86	0.755688150902552	0.755688150902552	38.3269583343056	2
3981	397	255	1.0459	5.23416148489022	11.0340014685986	1.29131120954386	4.3131120954386	87	0.162540682663292	0.162540682663292	38.4894990169689	2
3991	398	255	1.0405	5.20790741662389	11.0602555368649	1.31756527781019	4.47565277810189	88	0.279225430513621	0.279225430513621	38.7687244474825	2
4001	399	255	1.0327	5.16998487357253	11.0981780799163	1.35548782086155	4.75487820861551	89	0.0409940703191731	0.0409940703191731	38.8097185178017	2
4011	400	255	1.0298	5.15588546654061	11.1122774869482	1.36958722789347	4.79587227893469	90	-0.858450861027277	0.858450861027277	39.668169378829	2
4021	401	255	1.0454	5.23173055264334	11.0364324008455	1.29374214179074	3.93742141790741	91	-0.907069505964897	0.907069505964897	40.5752388847939	2
4031	402	255	1.062	5.31243750323983	10.955725450249	1.21303519119425	3.03035191194251	92	-0.766075435645741	0.766075435645741	41.3413143204396	2
4041	403	255	1.0757	5.3790450468044	10.8891179066844	1.14642764762968	2.26427647629677	93	0.254916108044811	0.254916108044811	41.5962304284844	2
4051	404	255	1.0684	5.34355343599992	10.9246095174889	1.18191925843416	2.51919258434158	94	-0.119447457975054	0.119447457975054	41.7156778864595	2
4061	405	255	1.0688	5.34549818179743	10.9226647716914	1.17997451263665	2.39974512636653	95	1.79612715256816	1.79612715256816	43.5118050390276	2
4071	406	255	1.0298	5.15588546654061	11.1122774869482	1.36958722789347	4.19587227893469	96	0.0896127152568296	0.0896127152568296	43.6014177542845	2
4081	407	255	1.0259	5.13692419501493	11.1312387584739	1.38854849941915	4.28548499419152	97	0.235468650069757	0.235468650069757	43.8368864043542	2
4091	408	255	1.019	5.10337733000795	11.1647856234809	1.42209536442613	4.52095364426127	98	-0.338231360194484	0.338231360194484	44.1751177645487	2
4101	409	255	1.0239	5.1272004660274	11.1409624874614	1.39827222840668	4.18272228406679	99	-0.00762457461846378	0.00762457461846378	44.1827423391672	2
4111	410	255	1.022	5.11796292348925	11.1502000299996	1.40750977094483	4.17509770944833	100	-0.0999999999999996	0.0999999999999996	44.2827423391672	2
4121	411	255	1.022	5.11796292348925	11.1502000299996	1.40750977094483	4.07509770944833	101	-0.0270720325935176	0.0270720325935176	44.3098143717607	2
4131	412	255	1.0205	5.1106701267486	11.1574928267402	1.41480256768548	4.04802567685481	102	-0.00762457461848154	0.00762457461848154	44.3174389463792	2
4141	413	255	1.0186	5.10143258421045	11.1667303692784	1.42404011022363	4.04040110223633	103	-1.66552036699217	1.66552036699217	45.9829593133713	2
4151	414	255	1.0508	5.25798462090966	11.0101783325792	1.26748807352442	2.37488073524415	104	-0.338231360194483	0.338231360194483	46.3211906735658	2
4161	415	255	1.0557	5.28180775692911	10.9863551965597	1.24366493750497	2.03664937504967	105	-0.0270720325935181	0.0270720325935181	46.3482627061593	2
4171	416	255	1.0542	5.27451496018846	10.9936479933004	1.25095773424562	2.00957734245615	106	-0.0270720325935359	0.0270720325935359	46.3753347387529	2
4181	417	255	1.0527	5.26722216344782	11.000940790041	1.25825053098626	1.98250530986261	107	0.468838145770467	0.468838145770467	46.8441728845233	2
4191	418	255	1.041	5.21033834887077	11.057824604618	1.31513434556331	2.45134345563308	108	0.0653033927879831	0.0653033927879831	46.9094762773113	2
4201	419	255	1.0376	5.19380800959197	11.0743549438968	1.33166468484211	2.51664684842106	109	-0.338231360194465	0.338231360194465	47.2477076375058	2
4211	420	255	1.0425	5.21763114561142	11.0505318078774	1.30784154882266	2.1784154882266	110	NA	NA	NA	2
3122	311	255	1.3354	6.64167125583505	9.66441424070513	0	0	1	0.0166847478503463	0.0166847478503463	0.0166847478503463	3
3132	312	255	1.333	6.63000278105002	9.67608271549017	0.0116684747850346	0.0166847478503463	2	0.162540682663293	0.162540682663293	0.179225430513639	3
3142	313	255	1.3276	6.60374871278369	9.7023367837565	0.0379225430513639	0.179225430513639	3	0.279225430513621	0.279225430513621	0.45845086102726	3
3152	314	255	1.3198	6.56582616973232	9.74025932680786	0.075845086102726	0.45845086102726	4	0.0409940703191736	0.0409940703191736	0.499444931346434	3
3162	315	255	1.3169	6.55172676270041	9.75435873383978	0.0899444931346434	0.499444931346434	5	0.352153397920103	0.352153397920103	0.851598329266537	3
3172	316	255	1.3076	6.5065114229084	9.79957407363179	0.135159832926654	0.851598329266537	6	0.0896127152568106	0.0896127152568106	0.941211044523347	3
3182	317	255	1.3037	6.48755015138271	9.81853534515747	0.154121104452335	0.941211044523347	7	0.230606785575984	0.230606785575984	1.17181783009933	3
3192	318	255	1.2969	6.45448947282512	9.85159602371507	0.187181783009933	1.17181783009933	8	0.0896127152568282	0.0896127152568282	1.26143054535616	3
3202	319	255	1.293	6.43552820129943	9.87055729524075	0.206143054535616	1.26143054535616	9	0.376462720388931	0.376462720388931	1.63789326574509	3
3212	320	255	1.2832	6.38788192926054	9.91820356727964	0.253789326574509	1.63789326574509	10	-0.0270720325935359	0.0270720325935359	1.66496529833863	3
3222	321	255	1.2817	6.3805891325199	9.92549636402029	0.261082123315155	1.61082123315155	11	0.517456790708104	0.517456790708104	2.18242208904673	3
3232	322	255	1.269	6.31884345344908	9.9872420430911	0.322827802385966	2.12827802385966	12	-0.0562432195561362	0.0562432195561362	2.23866530860287	3
3242	323	255	1.2681	6.3144677754047	9.99161772113549	0.327203480430352	2.07203480430352	13	-0.00276271012470808	0.00276271012470808	2.24142801872758	3
3252	324	255	1.2661	6.30474404641717	10.001341450123	0.336927209417881	2.06927209417881	14	0.113922037725637	0.113922037725637	2.35535005645321	3
3262	325	255	1.2617	6.2833518426446	10.0227336538956	0.358319413190445	2.18319413190445	15	0.138231360194466	0.138231360194466	2.49358141664768	3
3272	326	255	1.2568	6.25952870662516	10.046556789915	0.382142549209892	2.32142549209892	16	-0.0319338970872907	0.0319338970872907	2.52551531373497	3
3282	327	255	1.2554	6.25272209633389	10.0533634002063	0.388949159501163	2.28949159501163	17	-0.454916108044812	0.454916108044812	2.98043142177978	3
3292	328	255	1.2627	6.28821370713837	10.0178717894018	0.353457548696682	1.83457548696682	18	0.21115932760093	0.21115932760093	3.19159074938071	3
3302	329	255	1.2563	6.25709777437828	10.0489877221619	0.384573481456775	2.04573481456775	19	-0.00762457461846333	0.00762457461846333	3.19921532399917	3
3312	330	255	1.2544	6.24786023184012	10.0582252647001	0.393811023994928	2.03811023994928	20	0.376462720388913	0.376462720388913	3.57567804438809	3
3322	331	255	1.2446	6.20021395980123	10.105871536739	0.441457296033819	2.41457296033819	21	0.138231360194466	0.138231360194466	3.71390940458255	3
3332	332	255	1.2397	6.17639082378178	10.1296946727584	0.465280432053266	2.55280432053266	22	-0.270165257281774	0.270165257281774	3.98407466186433	3
3342	333	255	1.2432	6.19340734950996	10.1126781470302	0.448263906325089	2.28263906325089	23	0.113922037725656	0.113922037725656	4.09799669958998	3
3352	334	255	1.2388	6.1720151457374	10.1340703508028	0.469656110097654	2.39656110097654	24	0.0458559348129288	0.0458559348129288	4.14385263440291	3
3362	335	255	1.2358	6.1574295522561	10.1486559442841	0.484241703578947	2.44241703578947	25	-0.245855934812929	0.245855934812929	4.38970856921584	3
3372	336	255	1.2388	6.1720151457374	10.1340703508028	0.469656110097654	2.19656110097654	26	0.327844075451276	0.327844075451276	4.71755264466711	3
3382	337	255	1.23	6.12923073819227	10.1768547583479	0.512440517642782	2.52440517642782	27	-0.430606785575984	0.430606785575984	5.1481594302431	3
3392	338	255	1.2368	6.16229141674987	10.1437940797903	0.479379839085183	2.09379839085183	28	0.0409940703191736	0.0409940703191736	5.18915350056227	3
3402	339	255	1.2339	6.14819200971795	10.1578934868222	0.493479246117101	2.13479246117101	29	-0.192375425381536	0.192375425381536	5.38152892594381	3
3412	340	255	1.2358	6.1574295522561	10.1486559442841	0.484241703578947	1.94241703578947	30	0.133369495700693	0.133369495700693	5.5148984216445	3
3422	341	255	1.231	6.13409260268603	10.1719928938542	0.507578653149016	2.07578653149016	31	-0.0756906775311728	0.0756906775311728	5.59058909917567	3
3432	342	255	1.2305	6.13166167043915	10.174423826101	0.510009585395899	2.00009585395899	32	-0.0756906775311728	0.0756906775311728	5.66627977670685	3
3442	343	255	1.23	6.12923073819227	10.1768547583479	0.512440517642782	1.92440517642782	33	0.639003403052205	0.639003403052205	6.30528317975905	3
3452	344	255	1.2148	6.05533039788705	10.2507550986531	0.586340857948002	2.56340857948002	34	-0.245855934812929	0.245855934812929	6.55113911457198	3
3462	345	255	1.2178	6.06991599136834	10.2361695051718	0.571755264466709	2.31755264466709	35	-0.00276271012472629	0.00276271012472629	6.55390182469671	3
3472	346	255	1.2158	6.06019226238081	10.2458932341594	0.581478993454237	2.31478993454237	36	-0.338231360194447	0.338231360194447	6.89213318489115	3
3482	347	255	1.2207	6.08401539840026	10.2220700981399	0.557655857434792	1.97655857434792	37	-0.289612715256828	0.289612715256828	7.18174590014798	3
3492	348	255	1.2246	6.10297666992594	10.2031088266142	0.538694585909109	1.68694585909109	38	0.352153397920103	0.352153397920103	7.53389929806809	3
3502	349	255	1.2153	6.05776133013393	10.2483241664063	0.58390992570112	2.0390992570112	39	-0.338231360194466	0.338231360194466	7.87213065826255	3
3512	350	255	1.2202	6.08158446615338	10.2245010303868	0.560086789681673	1.70086789681673	40	0.682760183496087	0.682760183496087	8.55489084175864	3
3522	351	255	1.2041	6.00330844780377	10.3027770487364	0.638362808031282	2.38362808031282	41	-0.620219500832795	0.620219500832795	9.17511034259143	3
3532	352	255	1.2148	6.05533039788705	10.2507550986531	0.586340857948002	1.76340857948002	42	0.493147468239277	0.493147468239277	9.66825781083071	3
3542	353	255	1.2026	5.99601565106312	10.3100698454771	0.64565560477193	2.2565560477193	43	-0.362540682663293	0.362540682663293	10.030798493494	3
3552	354	255	1.208	6.02226971932945	10.2838157772107	0.619401536505601	1.89401536505601	44	0.162540682663292	0.162540682663292	10.1933391761573	3
3562	355	255	1.2026	5.99601565106312	10.3100698454771	0.64565560477193	2.0565560477193	45	-0.649390687795395	0.649390687795395	10.8427298639527	3
3572	356	255	1.2139	6.05095471984266	10.2551307766975	0.59071653599239	1.4071653599239	46	-0.0756906775311728	0.0756906775311728	10.9184205414839	3
3582	357	255	1.2134	6.04852378759578	10.2575617089444	0.593147468239273	1.33147468239273	47	0.021546612344101	0.021546612344101	10.939967153828	3
3592	358	255	1.2109	6.03636912636137	10.2697163701788	0.605302129473683	1.35302129473683	48	0.0896127152568109	0.0896127152568109	11.0295798690848	3
3602	359	255	1.207	6.01740785483568	10.2886776417045	0.624263400999364	1.44263400999364	49	-0.0319338970872907	0.0319338970872907	11.0615137661721	3
3612	360	255	1.2056	6.01060124454441	10.2954842519958	0.631070011290635	1.41070011290635	50	0.663312725521032	0.663312725521032	11.7248264916931	3
3622	361	255	1.1899	5.93426997199231	10.3718155245479	0.707401283842739	2.07401283842739	51	-0.00762457461848109	0.00762457461848109	11.7324510663116	3
3632	362	255	1.188	5.92503242945416	10.381053067086	0.71663882638089	2.0663882638089	52	0.0215466123441188	0.0215466123441188	11.7539976786557	3
3642	363	255	1.1855	5.91287776821975	10.3932077283204	0.728793487615302	2.08793487615302	53	0.157678818169538	0.157678818169538	11.9116764968252	3
3652	364	255	1.1802	5.88710988640279	10.4189756101374	0.754561369432256	2.24561369432256	54	-0.503534752982466	0.503534752982466	12.4152112498077	3
3662	365	255	1.1885	5.92746336170104	10.3786221348391	0.71420789413401	1.74207894134009	55	-0.0513813550623454	0.0513813550623454	12.46659260487	3
3672	366	255	1.1875	5.92260149720728	10.3834839993329	0.719069758627775	1.69069758627775	56	-0.313922037725638	0.313922037725638	12.7805146425957	3
3682	367	255	1.1919	5.94399370097984	10.3620917955603	0.697677554855211	1.37677554855211	57	-0.124309322468827	0.124309322468827	12.9048239650645	3
3692	368	255	1.1924	5.94642463322672	10.3596608633135	0.695246622608328	1.25246622608328	58	-0.148618644937654	0.148618644937654	13.0534426100022	3
3702	369	255	1.1934	5.95128649772049	10.3547989988197	0.690384758114563	1.10384758114563	59	0.284087295007394	0.284087295007394	13.3375299050096	3
3712	370	255	1.1855	5.91287776821975	10.3932077283204	0.728793487615302	1.38793487615302	60	0.109060173231883	0.109060173231883	13.4465900782414	3
3722	371	255	1.1812	5.89197175089656	10.4141137456436	0.749699504938491	1.49699504938491	61	0.094474579750583	0.094474579750583	13.541064657992	3
3732	372	255	1.1772	5.8725242929215	10.4335612036187	0.769146962913549	1.59146962913549	62	0.371600855895158	0.371600855895158	13.9126655138872	3
3742	373	255	1.1675	5.82536420733198	10.4807212892082	0.816307048503065	1.96307048503065	63	0.162540682663275	0.162540682663275	14.0752061965505	3
3752	374	255	1.1621	5.79911013906566	10.5069753574745	0.842561116769392	2.12561116769392	64	0.658450861027277	0.658450861027277	14.7336570575777	3
3762	375	255	1.1465	5.72326505296293	10.5828204435773	0.91840620287212	2.7840620287212	65	0.327844075451276	0.327844075451276	15.061501133029	3
3772	376	255	1.1377	5.6804806454178	10.6256048511224	0.961190610417248	3.11190610417248	66	0.517456790708104	0.517456790708104	15.5789579237371	3
3782	377	255	1.125	5.61873496634699	10.6873505301932	1.02293628948806	3.62936289488058	67	-0.479225430513656	0.479225430513656	16.0581833542508	3
3792	378	255	1.1328	5.65665750939836	10.6494279871418	0.985013746436692	3.15013746436692	68	-0.527844075451276	0.527844075451276	16.586027429702	3
3802	379	255	1.1416	5.69944191694348	10.6066435795967	0.942229338891565	2.62229338891565	69	0.279225430513657	0.279225430513657	16.8652528602157	3
3812	380	255	1.1338	5.66151937389212	10.6445661226481	0.98015188194293	2.9015188194293	70	-0.362540682663293	0.362540682663293	17.227793542879	3
3822	381	255	1.1392	5.68777344215845	10.6183120543817	0.953897813676601	2.53897813676601	71	-0.240994070319172	0.240994070319172	17.4687876131982	3
3832	382	255	1.1421	5.70187284919037	10.6042126473498	0.939798406644684	2.29798406644684	72	-0.289612715256828	0.289612715256828	17.758400328455	3
3842	383	255	1.146	5.72083412071605	10.5852513758241	0.920837135119001	2.00837135119001	73	0.113922037725638	0.113922037725638	17.8723223661806	3
3852	384	255	1.1416	5.69944191694348	10.6066435795967	0.942229338891565	2.12229338891565	74	0.016684747850364	0.016684747850364	17.889007114031	3
3862	385	255	1.1392	5.68777344215845	10.6183120543817	0.953897813676601	2.13897813676601	75	-0.216684747850364	0.216684747850364	18.1056918618814	3
3872	386	255	1.1416	5.69944191694348	10.6066435795967	0.942229338891565	1.92229338891565	76	0.016684747850364	0.016684747850364	18.1223766097317	3
3882	387	255	1.1392	5.68777344215845	10.6183120543817	0.953897813676601	1.93897813676601	77	-0.0756906775311905	0.0756906775311905	18.1980672872629	3
3892	388	255	1.1387	5.68534250991157	10.6207429866286	0.956328745923482	1.86328745923482	78	-0.0513813550623454	0.0513813550623454	18.2494486423253	3
3902	389	255	1.1377	5.6804806454178	10.6256048511224	0.961190610417248	1.81190610417248	79	0.0409940703191736	0.0409940703191736	18.2904427126444	3
3912	390	255	1.1348	5.66638123838589	10.6397042581543	0.975290017449165	1.85290017449165	80	-0.0513813550623454	0.0513813550623454	18.3418240677068	3
3922	391	255	1.1338	5.66151937389212	10.6445661226481	0.98015188194293	1.8015188194293	81	-0.051381355062381	0.051381355062381	18.3932054227692	3
3932	392	255	1.1328	5.65665750939836	10.6494279871418	0.985013746436692	1.75013746436692	82	0.303534752982466	0.303534752982466	18.6967401757516	3
3942	393	255	1.1245	5.61630403410011	10.6897814624401	1.02536722173494	2.05367221734939	83	-0.00762457461848109	0.00762457461848109	18.7043647503701	3
3952	394	255	1.1226	5.60706649156196	10.6990190049782	1.03460476427309	2.04604764273091	84	0.284087295007413	0.284087295007413	18.9884520453775	3
3962	395	255	1.1147	5.56865776206122	10.737427734479	1.07301349377383	2.33013493773832	85	0.512594926214313	0.512594926214313	19.5010469715918	3
3972	396	255	1.1021	5.50739826943979	10.7986872271004	1.13427298639526	2.84272986395263	86	0.0944745797505835	0.0944745797505835	19.5955215513424	3
3982	397	255	1.0981	5.48795081146473	10.8181346850755	1.15372044437032	2.93720444370322	87	0.371600855895175	0.371600855895175	19.9671224072376	3
3992	398	255	1.0884	5.44079072587521	10.865294770665	1.20088052995984	3.30880529959839	88	-0.192375425381536	0.192375425381536	20.1594978326191	3
4002	399	255	1.0903	5.45002826841336	10.8560572281268	1.19164298742169	3.11642987421686	89	-0.313922037725638	0.313922037725638	20.4734198703448	3
4012	400	255	1.0947	5.47142047218593	10.8346650243543	1.17025078364912	2.80250783649122	90	-0.172927967406464	0.172927967406464	20.6463478377512	3
4022	401	255	1.0962	5.47871326892657	10.8273722276136	1.16295798690848	2.62957986908475	91	-0.289612715256811	0.289612715256811	20.935960553008	3
4032	402	255	1.1001	5.49767454045226	10.8084109560879	1.14399671538279	2.33996715382794	92	-0.265303392788001	0.265303392788001	21.201263945796	3
4042	403	255	1.1035	5.51420487973106	10.7918806168091	1.12746637610399	2.07466376103994	93	0.0166847478503458	0.0166847478503458	21.2179486936464	3
4052	404	255	1.1011	5.50253640494602	10.8035490915942	1.13913485088903	2.09134850889029	94	0.425081365326568	0.425081365326568	21.643030058973	3
4062	405	255	1.0903	5.45002826841336	10.8560572281268	1.19164298742169	2.51642987421686	95	1.63082375978018	1.63082375978018	23.2738538187531	3
4072	406	255	1.0547	5.27694589243535	11.0291396041048	1.3647253633997	4.14725363399703	96	0.804306795840207	0.804306795840207	24.0781606145933	3
4082	407	255	1.0361	5.18651521285133	11.1195702836889	1.45515604298372	4.95156042983724	97	0.113922037725638	0.113922037725638	24.192082652319	3
4092	408	255	1.0317	5.16512300907876	11.1409624874614	1.47654824675629	5.06548246756288	98	0.0653033927879827	0.0653033927879827	24.257386045107	3
4102	409	255	1.0283	5.14859266979996	11.1574928267402	1.49307858603509	5.13078586035086	99	0.395910178363985	0.395910178363985	24.6532962234709	3
4112	410	255	1.0181	5.09900165196356	11.2070838445766	1.54266960387148	5.52669603871484	100	-0.313922037725638	0.313922037725638	24.9672182611966	3
4122	411	255	1.0225	5.12039385573613	11.1856916408041	1.52127740009892	5.21277400098921	101	0.0458559348129288	0.0458559348129288	25.0130741960095	3
4132	412	255	1.0195	5.10580826225484	11.2002772342853	1.53586299358021	5.25862993580214	102	-0.863312725521015	0.863312725521015	25.8763869215305	3
4142	413	255	1.0352	5.18213953480694	11.1239459617332	1.45953172102811	4.39531721028112	103	-1.37867036186009	1.37867036186009	27.2550572833906	3
4152	414	255	1.0615	5.31000657099295	10.9960789255472	1.3316646848421	3.01664684842103	104	-0.1	0.1	27.3550572833906	3
4162	415	255	1.0615	5.31000657099295	10.9960789255472	1.3316646848421	2.91664684842103	105	0.279225430513657	0.279225430513657	27.6342827139043	3
4172	416	255	1.0537	5.27208402794158	11.0340014685986	1.36958722789347	3.19587227893469	106	-0.552153397920103	0.552153397920103	28.1864361118244	3
4182	417	255	1.063	5.31729936773359	10.9887861288066	1.32437188810146	2.64371888101458	107	0.021546612344101	0.021546612344101	28.2079827241685	3
4192	418	255	1.0605	5.30514470649918	11.000940790041	1.33652654933587	2.66526549335868	108	-0.148618644937655	0.148618644937655	28.3566013691061	3
4202	419	255	1.0615	5.31000657099295	10.9960789255472	1.3316646848421	2.51664684842103	109	-0.075690677531155	0.075690677531155	28.4322920466373	3
4212	420	255	1.061	5.30757563874606	10.9985098577941	1.33409561708899	2.44095617088987	110	NA	NA	NA	3
