# Supplementary material for: Assessment of crusting effects on interrill erosion by laser scanning
Source: PeerJ. 2020 Jan 31;8:e8487. doi: 10.7717/peerj.8487 (PMC6996510; doi:10.7717/peerj.8487)
Supplement: Data S1 — Each has two transects and four subplots. [file peerj-08-8487-s001.zip › raw data for uploading/os9plotd.txt]

x	y	z	cal	h	code	deltah	absh	cumsumh	number
1	268.71	456.45	1.0195	5.10580826225484	11.2172937600135	1	0.00437567804438999	0.00437567804438999	0.00437567804438999	1
2	257.1	447.22	1.0186	5.10143258421045	11.2216694380579	2	-0.0116684747850346	0.0116684747850346	0.0160441528294246	1
3	260.65	440.64	1.021	5.11310105899548	11.2100009632729	3	0	0	0.0160441528294246	1
4	264.04	436.67	1.021	5.11310105899548	11.2100009632729	4	0.0262540682663275	0.0262540682663275	0.0422982210957521	1
5	270.35	443.64	1.0156	5.08684699072915	11.2362550315392	5	-0.00729279674064642	0.00729279674064642	0.0495910178363985	1
6	266.65	454.69	1.0171	5.0941397874698	11.2289622347986	6	0	0	0.0495910178363985	1
7	277.33	456.31	1.0171	5.0941397874698	11.2289622347986	7	-0.0213922037725638	0.0213922037725638	0.0709832216089623	1
8	271.75	436.92	1.0215	5.11553199124236	11.207570031026	8	-0.00680661029127094	0.00680661029127094	0.0777898319002333	1
9	269.89	441.33	1.0229	5.12233860153363	11.2007634207347	9	0.0140994070319174	0.0140994070319174	0.0918892389321506	1
10	273.04	463.66	1.02	5.10823919450172	11.2148628277666	10	0.0116684747850346	0.0116684747850346	0.103557713717185	1
11	271.5	468.61	1.0176	5.09657071971668	11.2265313025517	11	-0.0116684747850346	0.0116684747850346	0.11522618850222	1
12	279.8	471.33	1.02	5.10823919450172	11.2148628277666	12	0	0	0.11522618850222	1
13	277.64	467.56	1.02	5.10823919450172	11.2148628277666	13	0	0	0.11522618850222	1
14	276.75	466.02	1.02	5.10823919450172	11.2148628277666	14	0.00243093224688096	0.00243093224688096	0.117657120749101	1
15	269.86	469	1.0195	5.10580826225484	11.2172937600135	15	0.00437567804438999	0.00437567804438999	0.122032798793491	1
16	271.7	484.88	1.0186	5.10143258421045	11.2216694380579	16	-0.0209060173231883	0.0209060173231883	0.142938816116679	1
17	267.61	494.38	1.0229	5.12233860153363	11.2007634207347	17	0.0140994070319174	0.0140994070319174	0.157038223148597	1
18	277.87	489.55	1.02	5.10823919450172	11.2148628277666	18	0	0	0.157038223148597	1
19	278.1	483.33	1.02	5.10823919450172	11.2148628277666	19	0.00680661029127094	0.00680661029127094	0.163844833439867	1
20	275.6	471.83	1.0186	5.10143258421045	11.2216694380579	20	0.00729279674064642	0.00729279674064642	0.171137630180514	1
21	275.39	489.73	1.0171	5.0941397874698	11.2289622347986	21	-0.0165303392787983	0.0165303392787983	0.187667969459312	1
22	267.47	494.32	1.0205	5.1106701267486	11.2124318955198	22	0.00729279674064642	0.00729279674064642	0.194960766199959	1
23	248.79	487.63	1.019	5.10337733000795	11.2197246922604	23	0.00194474579750548	0.00194474579750548	0.196905511997464	1
24	241.9	468.98	1.0186	5.10143258421045	11.2216694380579	24	-0.00194474579750548	0.00194474579750548	0.19885025779497	1
25	244.91	477.41	1.019	5.10337733000795	11.2197246922604	25	-0.00243093224688451	0.00243093224688451	0.201281190041854	1
26	254.34	469.94	1.0195	5.10580826225484	11.2172937600135	26	-0.0145855934812928	0.0145855934812928	0.215866783523147	1
27	243.35	461.6	1.0225	5.12039385573613	11.2027081665322	27	0.0121546612344119	0.0121546612344119	0.228021444757559	1
28	243.41	459.66	1.02	5.10823919450172	11.2148628277666	28	0.0281988140638347	0.0281988140638347	0.256220258821394	1
29	246.17	462.91	1.0142	5.08004038043788	11.2430616418305	29	-0.0281988140638347	0.0281988140638347	0.284419072885228	1
30	249.85	471.58	1.02	5.10823919450172	11.2148628277666	30	0.0281988140638347	0.0281988140638347	0.312617886949063	1
31	250.16	470.76	1.0142	5.08004038043788	11.2430616418305	31	-0.0379225430513639	0.0379225430513639	0.350540430000427	1
32	240.93	475.31	1.022	5.11796292348925	11.2051390987791	32	0.0072927967406482	0.0072927967406482	0.357833226741075	1
33	242.24	478.21	1.0205	5.1106701267486	11.2124318955198	33	0.00486186449376191	0.00486186449376191	0.362695091234837	1
34	235.62	485.62	1.0195	5.10580826225484	11.2172937600135	34	-0.0189612715256811	0.0189612715256811	0.381656362760518	1
35	267.02	493.76	1.0234	5.12476953378052	11.1983324884878	35	0.0306297463107175	0.0306297463107175	0.412286109071236	1
36	257.23	486.65	1.0171	5.0941397874698	11.2289622347986	36	-0.0092375425381519	0.0092375425381519	0.421523651609387	1
37	240	485.01	1.019	5.10337733000795	11.2197246922604	37	-0.00972372898752916	0.00972372898752916	0.431247380596917	1
38	237.42	487.33	1.021	5.11310105899548	11.2100009632729	38	-0.00923754253815368	0.00923754253815368	0.44048492313507	1
39	259.55	485.68	1.0229	5.12233860153363	11.2007634207347	39	0.00194474579750548	0.00194474579750548	0.442429668932576	1
40	249.4	460.04	1.0225	5.12039385573613	11.2027081665322	40	0.0262540682663293	0.0262540682663293	0.468683737198905	1
41	249.5	449.91	1.0171	5.0941397874698	11.2289622347986	41	-0.0116684747850364	0.0116684747850364	0.480352211983941	1
42	256.55	455.51	1.0195	5.10580826225484	11.2172937600135	42	-0.0165303392787983	0.0165303392787983	0.49688255126274	1
43	274.75	462.02	1.0229	5.12233860153363	11.2007634207347	43	0.025767881816952	0.025767881816952	0.522650433079692	1
44	274.24	458.39	1.0176	5.09657071971668	11.2265313025517	44	0	0	0.522650433079692	1
45	272.28	463.44	1.0176	5.09657071971668	11.2265313025517	45	-0.00923754253815368	0.00923754253815368	0.531887975617845	1
46	261.17	462.69	1.0195	5.10580826225484	11.2172937600135	46	0	0	0.531887975617845	1
47	262.33	470.24	1.0195	5.10580826225484	11.2172937600135	47	0.00437567804438999	0.00437567804438999	0.536263653662235	1
48	268.43	474.94	1.0186	5.10143258421045	11.2216694380579	48	-0.0330606785576002	0.0330606785576002	0.569324332219836	1
49	274.67	475.45	1.0254	5.13449326276805	11.1886087595003	49	0.0286850005132102	0.0286850005132102	0.598009332733046	1
50	277.78	480.51	1.0195	5.10580826225484	11.2172937600135	50	0.00923754253815368	0.00923754253815368	0.607246875271199	1
51	269.19	477.04	1.0176	5.09657071971668	11.2265313025517	51	-0.0238231360194465	0.0238231360194465	0.631070011290646	1
52	264.21	492.99	1.0225	5.12039385573613	11.2027081665322	52	0.00972372898753093	0.00972372898753093	0.640793740278177	1
53	263.4	491.19	1.0205	5.1106701267486	11.2124318955198	53	-0.00486186449376547	0.00486186449376547	0.645655604771942	1
54	263.39	492.79	1.0215	5.11553199124236	11.207570031026	54	0.0140994070319174	0.0140994070319174	0.65975501180386	1
55	268.24	486.1	1.0186	5.10143258421045	11.2216694380579	55	0.00243093224688096	0.00243093224688096	0.662185944050741	1
56	276.08	487.02	1.0181	5.09900165196356	11.2241003703048	56	0.0170165257281774	0.0170165257281774	0.679202469778918	1
57	273.43	490.62	1.0146	5.08198512623539	11.241116896033	57	-0.0359777972538584	0.0359777972538584	0.715180267032776	1
58	260.28	489.22	1.022	5.11796292348925	11.2051390987791	58	0.0121546612344101	0.0121546612344101	0.727334928267187	1
59	251.88	484.42	1.0195	5.10580826225484	11.2172937600135	59	-0.00486186449376191	0.00486186449376191	0.732196792760949	1
60	255.39	481.79	1.0205	5.1106701267486	11.2124318955198	60	0.0092375425381519	0.0092375425381519	0.7414343352991	1
61	250.68	487.83	1.0186	5.10143258421045	11.2216694380579	61	0.00729279674064642	0.00729279674064642	0.748727132039747	1
62	246.83	489.49	1.0171	5.0941397874698	11.2289622347986	62	-0.0238231360194465	0.0238231360194465	0.772550268059193	1
63	251.41	481.78	1.022	5.11796292348925	11.2051390987791	63	0.0262540682663293	0.0262540682663293	0.798804336325523	1
64	259.72	481.23	1.0166	5.09170885522292	11.2313931670454	64	0.00729279674064642	0.00729279674064642	0.806097133066169	1
65	271.29	481.98	1.0151	5.08441605848227	11.2386859637861	65	-0.0145855934812946	0.0145855934812946	0.820682726547464	1
66	264.24	475.2	1.0181	5.09900165196356	11.2241003703048	66	-0.00680661029127094	0.00680661029127094	0.827489336838735	1
67	258.17	474.95	1.0195	5.10580826225484	11.2172937600135	67	-0.0121546612344101	0.0121546612344101	0.839643998073145	1
68	262.37	480.32	1.022	5.11796292348925	11.2051390987791	68	-0.00243093224688273	0.00243093224688273	0.842074930320027	1
69	272.15	471.41	1.0225	5.12039385573613	11.2027081665322	69	0.0213922037725638	0.0213922037725638	0.863467134092591	1
70	270.01	470.87	1.0181	5.09900165196356	11.2241003703048	70	-0.0213922037725638	0.0213922037725638	0.884859337865155	1
71	267.3	472.52	1.0225	5.12039385573613	11.2027081665322	71	0.0121546612344119	0.0121546612344119	0.897013999099567	1
72	264.91	490.18	1.02	5.10823919450172	11.2148628277666	72	0.0092375425381519	0.0092375425381519	0.906251541637719	1
73	243.12	488.28	1.0181	5.09900165196356	11.2241003703048	73	-0.0092375425381519	0.0092375425381519	0.915489084175871	1
74	230.09	494.07	1.02	5.10823919450172	11.2148628277666	74	0.00243093224688096	0.00243093224688096	0.917920016422752	1
75	231.51	483.11	1.0195	5.10580826225484	11.2172937600135	75	-0.00972372898752738	0.00972372898752738	0.927643745410279	1
76	255.53	473.58	1.0215	5.11553199124236	11.207570031026	76	0.00972372898752738	0.00972372898752738	0.937367474397806	1
77	235.13	463.66	1.0195	5.10580826225484	11.2172937600135	77	0.0330606785576002	0.0330606785576002	0.970428152955407	1
78	236.95	455.61	1.0127	5.07274758369724	11.2503544385711	78	-0.0213922037725638	0.0213922037725638	0.99182035672797	1
79	232.19	475.64	1.0171	5.0941397874698	11.2289622347986	79	0.00243093224688273	0.00243093224688273	0.994251288974853	1
80	232.82	489.6	1.0166	5.09170885522292	11.2313931670454	80	0.00243093224688273	0.00243093224688273	0.996682221221736	1
81	232.49	484.5	1.0161	5.08927792297604	11.2338240992923	81	-0.0072927967406482	0.0072927967406482	1.00397501796238	1
82	245.22	489.14	1.0176	5.09657071971668	11.2265313025517	82	0	0	1.00397501796238	1
83	239.48	486.27	1.0176	5.09657071971668	11.2265313025517	83	-0.00486186449376369	0.00486186449376369	1.00883688245615	1
84	246.16	484.72	1.0186	5.10143258421045	11.2216694380579	84	0.00729279674064642	0.00729279674064642	1.01612967919679	1
85	247.42	483.97	1.0171	5.0941397874698	11.2289622347986	85	0.0121546612344119	0.0121546612344119	1.02828434043121	1
86	237.75	479.5	1.0146	5.08198512623539	11.241116896033	86	-0.0213922037725638	0.0213922037725638	1.04967654420377	1
87	243.15	478.6	1.019	5.10337733000795	11.2197246922604	87	-0.00243093224688451	0.00243093224688451	1.05210747645065	1
88	235.33	470.03	1.0195	5.10580826225484	11.2172937600135	88	-0.0427844075451276	0.0427844075451276	1.09489188399578	1
89	253.57	471.37	1.0283	5.14859266979996	11.1745093524684	89	0.0306297463107175	0.0306297463107175	1.1255216303065	1
90	261.38	476.22	1.022	5.11796292348925	11.2051390987791	90	0.00972372898752916	0.00972372898752916	1.13524535929403	1
91	263.38	488.77	1.02	5.10823919450172	11.2148628277666	91	0.0092375425381519	0.0092375425381519	1.14448290183218	1
92	271.33	484.32	1.0181	5.09900165196356	11.2241003703048	92	-0.0281988140638347	0.0281988140638347	1.17268171589602	1
93	260.98	448.56	1.0239	5.1272004660274	11.195901556241	93	0.0213922037725638	0.0213922037725638	1.19407391966858	1
94	263.86	451.41	1.0195	5.10580826225484	11.2172937600135	94	-0.00972372898752738	0.00972372898752738	1.20379764865611	1
95	263.37	449.02	1.0215	5.11553199124236	11.207570031026	95	0.0354916108044812	0.0354916108044812	1.23928925946059	1
96	256.54	434.51	1.0142	5.08004038043788	11.2430616418305	96	-0.0281988140638347	0.0281988140638347	1.26748807352442	1
97	267.61	438.77	1.02	5.10823919450172	11.2148628277666	97	-0.161413901192983	0.161413901192983	1.42890197471741	1
98	266.77	421.53	1.0532	5.2696530956947	11.0534489265737	98	0.154121104452337	0.154121104452337	1.58302307916974	1
99	257.88	418.85	1.0215	5.11553199124236	11.207570031026	99	-0.0213922037725638	0.0213922037725638	1.60441528294231	1
100	255.46	423.42	1.0259	5.13692419501493	11.1861778272534	100	0.0262540682663293	0.0262540682663293	1.63066935120863	1
101	258.85	437.08	1.0205	5.1106701267486	11.2124318955198	101	0.0116684747850329	0.0116684747850329	1.64233782599367	1
102	255.78	434.93	1.0181	5.09900165196356	11.2241003703048	102	-0.0189612715256811	0.0189612715256811	1.66129909751935	1
103	259.02	424.68	1.022	5.11796292348925	11.2051390987791	103	-0.0116684747850346	0.0116684747850346	1.67296757230438	1
104	259.74	425.17	1.0244	5.12963139827428	11.1934706239941	104	-0.0972372898752916	0.0972372898752916	1.77020486217967	1
105	268.71	405.9	1.0444	5.22686868814957	11.0962333341188	105	0.13029796843289	0.13029796843289	1.90050283061256	1
106	267.33	412.12	1.0176	5.09657071971668	11.2265313025517	106	-0.0213922037725638	0.0213922037725638	1.92189503438513	1
107	272.25	421.17	1.022	5.11796292348925	11.2051390987791	107	-0.0306297463107175	0.0306297463107175	1.95252478069585	1
108	272.65	408.37	1.0283	5.14859266979996	11.1745093524684	108	-0.0403534752982431	0.0403534752982431	1.99287825599409	1
109	271.04	407.74	1.0366	5.18894614509821	11.1341558771702	109	-0.111822883356586	0.111822883356586	2.10470113935068	1
110	266.61	407.78	1.0596	5.30076902845479	11.0223329938136	110	0.142452629667302	0.142452629667302	2.24715376901798	1
111	261.42	413.28	1.0303	5.15831639878749	11.1647856234809	111	-0.173082375978019	0.173082375978019	2.420236144996	1
112	267.62	414.22	1.0659	5.33139877476551	10.9917032475029	112	0.242120851789476	0.242120851789476	2.66235699678547	1
113	274.9	387.76	1.0161	5.08927792297604	11.2338240992923	113	-0.177944240471783	0.177944240471783	2.84030123725726	1
114	278.48	391.03	1.0527	5.26722216344782	11.0558798588205	114	-0.0855688150902569	0.0855688150902569	2.92587005234751	1
115	270.68	376.98	1.0703	5.35279097853807	10.9703110437303	115	-0.263513055562036	0.263513055562036	3.18938310790955	1
116	267.4	374.45	1.1245	5.61630403410011	10.7067979881683	116	-0.0928616118309016	0.0928616118309016	3.28224471974045	1
117	270.53	369.84	1.1436	5.70916564593101	10.6139363763373	117	-0.218297715770028	0.218297715770028	3.50054243551048	1
118	258.94	345.64	1.1885	5.92746336170104	10.3956386605673	118	-0.0899444931346451	0.0899444931346451	3.59048692864512	1
119	271.61	336.46	1.207	6.01740785483568	10.3056941674327	119	-0.268374920055802	0.268374920055802	3.85886184870093	1
120	274.8	324.07	1.2622	6.28578277489149	10.0373192473769	120	-0.0213922037725638	0.0213922037725638	3.88025405247349	1
121	268.17	330.88	1.2666	6.30717497866405	10.0159270436043	121	0.301435598613402	0.301435598613402	4.18168965108689	1
122	259.27	347.38	1.2046	6.00573938005065	10.3173626422177	122	0.190098901706193	0.190098901706193	4.37178855279308	1
123	250.56	358.76	1.1655	5.81564047834446	10.5074615439239	123	0.194474579750581	0.194474579750581	4.56626313254367	1
124	252.14	364.58	1.1255	5.62116589859387	10.7019361236745	124	0.102099154369055	0.102099154369055	4.66836228691272	1
125	251.86	367.97	1.1045	5.51906674422482	10.8040352780435	125	-0.161413901192983	0.161413901192983	4.8297761881057	1
126	257.55	361.17	1.1377	5.6804806454178	10.6426213768506	126	0.121060425894736	0.121060425894736	4.95083661400044	1
127	251.9	366.98	1.1128	5.55942021952307	10.7636818027453	127	0.130784154882265	0.130784154882265	5.08162076888271	1
128	253.79	376.71	1.0859	5.4286360646408	10.8944659576276	128	-0.232883309251319	0.232883309251319	5.31450407813402	1
129	259.71	379.72	1.1338	5.66151937389212	10.6615826483762	129	0.118629493647854	0.118629493647854	5.43313357178188	1
130	262.21	377.33	1.1094	5.54288988024427	10.7802121420241	130	0.306297463107166	0.306297463107166	5.73943103488904	1
131	261.93	389.82	1.0464	5.2365924171371	11.0865096051313	131	-0.237258987295711	0.237258987295711	5.97669002218475	1
132	264.34	383.42	1.0952	5.47385140443281	10.8492506178356	132	0	0	5.97669002218475	1
133	279.37	360.71	1.0952	5.47385140443281	10.8492506178356	133	-0.368043142177974	0.368043142177974	6.34473316436273	1
134	273.25	359	1.1709	5.84189454661078	10.4812074756576	134	0.0593147468239277	0.0593147468239277	6.40404791118666	1
135	265.34	355.64	1.1587	5.78257979978686	10.5405222224815	135	-0.239689919542592	0.239689919542592	6.64373783072925	1
136	263.77	351.41	1.208	6.02226971932945	10.3008323029389	136	0.170651443731135	0.170651443731135	6.81438927446038	1
137	255.91	353.56	1.1729	5.85161827559831	10.47148374667	137	0.144883561914183	0.144883561914183	6.95927283637457	1
138	252.4	343.35	1.1431	5.70673471368413	10.6163673085842	138	-0.237258987295707	0.237258987295707	7.19653182367027	1
139	264.83	341.37	1.1919	5.94399370097984	10.3791083212885	139	0.0544528823301604	0.0544528823301604	7.25098470600043	1
140	273.74	340.84	1.1807	5.88954081864968	10.4335612036187	140	-0.0875135608877606	0.0875135608877606	7.33849826688819	1
141	264.36	348.12	1.1987	5.97705437953744	10.3460476427309	141	0.280043394840838	0.280043394840838	7.61854166172903	1
142	259.92	352.02	1.1411	5.6970109846966	10.6260910375718	142	-0.187667969459312	0.187667969459312	7.80620963118835	1
143	254.07	338.97	1.1797	5.88467895415591	10.4384230681124	143	-0.0641766113176914	0.0641766113176914	7.87038624250604	1
144	241.14	348.39	1.1929	5.9488555654736	10.3742464567948	144	0.1424526296673	0.1424526296673	8.01283887217334	1
145	236.58	353.14	1.1636	5.8064029358063	10.5166990864621	145	-0.387004413703657	0.387004413703657	8.39984328587699	1
146	254.88	334.79	1.2432	6.19340734950996	10.1296946727584	146	-0.0330606785575966	0.0330606785575966	8.43290396443459	1
147	245.6	329.21	1.25	6.22646802806756	10.0966339942008	147	0.230452377004438	0.230452377004438	8.66335634143903	1
148	248.02	337.31	1.2026	5.99601565106312	10.3270863712052	148	0.0875135608877606	0.0875135608877606	8.75086990232679	1
149	252.42	350.36	1.1846	5.90850209017536	10.414599932093	149	0.270805852302685	0.270805852302685	9.02167575462947	1
150	249.11	360.68	1.1289	5.63769623787267	10.6854057843957	150	0.125922290388502	0.125922290388502	9.14759804501798	1
151	237.88	363.63	1.103	5.51177394748417	10.8113280747842	151	0.177944240471781	0.177944240471781	9.32554228548976	1
152	239.59	378.85	1.0664	5.33382970701239	10.989272315256	152	-0.17113763018051	0.17113763018051	9.49667991567027	1
153	235.94	369.57	1.1016	5.5049673371929	10.8181346850755	153	0.213922037725638	0.213922037725638	9.7106019533959	1
154	239.55	385.3	1.0576	5.29104529946726	11.0320567228011	154	-0.140021697420419	0.140021697420419	9.85062365081632	1
155	257.98	376.1	1.0864	5.43106699688768	10.8920350253807	155	-0.0641766113176914	0.0641766113176914	9.91480026213402	1
156	258.36	374.28	1.0996	5.49524360820537	10.827858414063	156	0.0238231360194465	0.0238231360194465	9.93862339815346	1
157	268.01	384.16	1.0947	5.47142047218593	10.8516815500824	157	0.377280684716128	0.377280684716128	10.3159040828696	1
158	266.58	401.34	1.0171	5.0941397874698	11.2289622347986	158	-0.27275059810019	0.27275059810019	10.5886546809698	1
159	271.97	399.34	1.0732	5.36689038556999	10.9562116366984	159	-0.159469155395477	0.159469155395477	10.7481238363653	1
160	265.89	383.79	1.106	5.52635954096547	10.7967424813029	160	0.223159580263792	0.223159580263792	10.971283416629	1
161	271.62	378.85	1.0601	5.30319996070167	11.0199020615667	161	-0.503202975104628	0.503202975104628	11.4744863917337	1
162	278.9	353	1.1636	5.8064029358063	10.5166990864621	162	-0.106474832413443	0.106474832413443	11.5809612241471	1
163	272	347.33	1.1855	5.91287776821975	10.4102242540486	163	0.101612967919678	0.101612967919678	11.6825741920668	1
164	276.79	356.81	1.1646	5.81126480030007	10.5118372219683	164	-0.54112551815599	0.54112551815599	12.2236997102228	1
165	259.35	326.99	1.2759	6.35239031845606	9.9707117038123	165	0.479866025534559	0.479866025534559	12.7035657357573	1
166	263.33	335.36	1.1772	5.8725242929215	10.4505777293469	166	-0.0213922037725638	0.0213922037725638	12.7249579395299	1
167	261.08	339.8	1.1816	5.89391649669407	10.4291855255743	167	-0.391866278197423	0.391866278197423	13.1168242177273	1
168	267.16	330.45	1.2622	6.28578277489149	10.0373192473769	168	-0.0520219500832795	0.0520219500832795	13.1688461678106	1
169	263.02	329.71	1.2729	6.33780472497477	9.9852972972936	169	0.460418567559501	0.460418567559501	13.6292647353701	1
170	274.24	341.7	1.1782	5.87738615741527	10.4457158648531	170	-0.0213922037725638	0.0213922037725638	13.6506569391427	1
171	275.94	345.57	1.1826	5.89877836118783	10.4243236610805	171	0.346650938405411	0.346650938405411	13.9973078775481	1
172	278.09	361.66	1.1113	5.55212742278242	10.7709745994859	172	-0.344220006158528	0.344220006158528	14.3415278837066	1
173	278.57	341.06	1.1821	5.89634742894095	10.4267545933274	173	-0.0855688150902569	0.0855688150902569	14.4270966987969	1
174	278.39	334.12	1.1997	5.9819162440312	10.3411857782372	174	0.00923754253815368	0.00923754253815368	14.436334241335	1
175	279.97	332.68	1.1978	5.97267870149305	10.3504233207753	175	0.0170165257281756	0.0170165257281756	14.4533507670632	1
176	279.55	333.59	1.1943	5.95566217576487	10.3674398465035	176	-0.0145855934812928	0.0145855934812928	14.4679363605445	1
177	272.44	339.33	1.1973	5.97024776924617	10.3528542530222	177	0.0807069505964897	0.0807069505964897	14.548643311141	1
178	279.31	340.56	1.1807	5.88954081864968	10.4335612036187	178	-0.0758450861027242	0.0758450861027242	14.6244883972437	1
179	279.13	333.96	1.1963	5.9653859047524	10.357716117516	179	-0.1920436475037	0.1920436475037	14.8165320447474	1
180	258.97	319.73	1.2358	6.1574295522561	10.1656724700123	180	-0.104530086615938	0.104530086615938	14.9210621313633	1
181	254.39	316.22	1.2573	6.26195963887204	10.0611423833963	181	-0.0928616118309016	0.0928616118309016	15.0139237431942	1
182	270.31	315.06	1.2764	6.35482125070294	9.96828077156542	182	-0.154121104452337	0.154121104452337	15.1680448476466	1
183	277.35	319.49	1.3081	6.50894235515528	9.81415966711308	183	0.142452629667302	0.142452629667302	15.3104974773139	1
184	273.3	317.78	1.2788	6.36648972548798	9.95661229678038	184	-0.106961018862819	0.106961018862819	15.4174584961767	1
185	274.46	317.69	1.3008	6.4734507443508	9.84965127791757	185	0.185237037212428	0.185237037212428	15.6026955333891	1
186	265.53	317.54	1.2627	6.28821370713837	10.03488831513	186	0.00972372898752916	0.00972372898752916	15.6124192623767	1
187	267.98	319.76	1.2607	6.27848997815084	10.0446120441175	187	0.346164751956033	0.346164751956033	15.9585840143327	1
188	249.59	327.34	1.1895	5.9323252261948	10.3907767960736	188	-0.569324332219825	0.569324332219825	16.5279083465525	1
189	245.82	319.9	1.3066	6.50164955841463	9.82145246385373	189	-0.0452153397920121	0.0452153397920121	16.5731236863445	1
190	233.75	316.74	1.3159	6.54686489820664	9.77623712406172	190	-0.0972372898752898	0.0972372898752898	16.6703609762198	1
191	240.21	321.08	1.3359	6.64410218808193	9.67899983418643	191	0.13029796843289	0.13029796843289	16.8006589446527	1
192	239.65	319.24	1.3091	6.51380421964904	9.80929780261932	192	-0.0520219500832813	0.0520219500832813	16.852680894736	1
193	232.6	320.15	1.3198	6.56582616973232	9.75727585253604	193	0.457987635312618	0.457987635312618	17.3106685300486	1
194	247.41	343.82	1.2256	6.10783853441971	10.2152634878487	194	0.163844833439867	0.163844833439867	17.4745133634885	1
195	246.55	339.8	1.1919	5.94399370097984	10.3791083212885	195	-0.387004413703657	0.387004413703657	17.8615177771921	1
196	249.24	338.58	1.2715	6.3309981146835	9.99210390758487	196	0.510495771845275	0.510495771845275	18.3720135490374	1
197	257.38	348.24	1.1665	5.82050234283822	10.5025996794301	197	0.275181530347073	0.275181530347073	18.6471950793845	1
198	256.89	371.38	1.1099	5.54532081249115	10.7777812097772	198	0.050077204285774	0.050077204285774	18.6972722836703	1
199	257.97	381.03	1.0996	5.49524360820537	10.827858414063	199	0.393811023994928	0.393811023994928	19.0910833076652	1
200	260.12	395.04	1.0186	5.10143258421045	11.2216694380579	200	0.0121546612344119	0.0121546612344119	19.1032379688996	1
201	260.83	405.94	1.0161	5.08927792297604	11.2338240992923	201	-0.0140994070319174	0.0140994070319174	19.1173373759315	1
202	232.38	413.36	1.019	5.10337733000795	11.2197246922604	202	0	0	19.1173373759315	1
203	233.77	403.88	1.019	5.10337733000795	11.2197246922604	203	-0.00972372898752916	0.00972372898752916	19.127061104919	1
204	233.38	401.94	1.021	5.11310105899548	11.2100009632729	204	0.00729279674064465	0.00729279674064465	19.1343539016597	1
205	235.76	405.93	1.0195	5.10580826225484	11.2172937600135	205	0.0165303392788019	0.0165303392788019	19.1508842409385	1
206	237.06	410.09	1.0161	5.08927792297604	11.2338240992923	206	-0.0165303392788019	0.0165303392788019	19.1674145802173	1
207	233.75	409.36	1.0195	5.10580826225484	11.2172937600135	207	-0.0238231360194447	0.0238231360194447	19.1912377162367	1
208	240.31	419.38	1.0244	5.12963139827428	11.1934706239941	208	-0.0286850005132102	0.0286850005132102	19.2199227167499	1
209	242.07	422.98	1.0303	5.15831639878749	11.1647856234809	209	0.050077204285774	0.050077204285774	19.2699999210357	1
210	248.3	406.54	1.02	5.10823919450172	11.2148628277666	210	-0.0568838145770449	0.0568838145770449	19.3268837356128	1
211	249.2	409.08	1.0317	5.16512300907876	11.1579790131896	211	-0.050077204285774	0.050077204285774	19.3769609398985	1
212	253.45	422.4	1.042	5.21520021336454	11.1079018089038	212	0.111822883356584	0.111822883356584	19.4887838232551	1
213	243	415.73	1.019	5.10337733000795	11.2197246922604	213	-0.138076951622914	0.138076951622914	19.626860774878	1
214	250.84	414.81	1.0474	5.24145428163087	11.0816477406375	214	-0.0189612715256811	0.0189612715256811	19.6458220464037	1
215	259.26	392.36	1.0513	5.26041555315655	11.0626864691118	215	0.0928616118309034	0.0928616118309034	19.7386836582346	1
216	267.87	393.35	1.0322	5.16755394132564	11.1555480809427	216	0.0617456790708069	0.0617456790708069	19.8004293373054	1
217	261.93	403.73	1.0195	5.10580826225484	11.2172937600135	217	0	0	19.8004293373054	1
218	258.9	396.42	1.0195	5.10580826225484	11.2172937600135	218	-0.308728395354045	0.308728395354045	20.1091577326595	1
219	248.19	382.38	1.083	5.41453665760888	10.9085653646595	219	0.289767123828364	0.289767123828364	20.3989248564878	1
220	250.76	393.43	1.0234	5.12476953378052	11.1983324884878	220	-0.106961018862821	0.106961018862821	20.5058858753507	1
221	260.24	402.02	1.0454	5.23173055264334	11.091371469625	221	0.0116684747850364	0.0116684747850364	20.5175543501357	1
222	274.25	410.25	1.043	5.2200620778583	11.1030399444101	222	0.0928616118309016	0.0928616118309016	20.6104159619666	1
223	263.99	422.63	1.0239	5.1272004660274	11.195901556241	223	0.0213922037725638	0.0213922037725638	20.6318081657392	1
224	261.86	426.01	1.0195	5.10580826225484	11.2172937600135	224	-0.0311159327600912	0.0311159327600912	20.6629240984993	1
225	272.35	429.35	1.0259	5.13692419501493	11.1861778272534	225	-0.0306297463107157	0.0306297463107157	20.69355384481	1
226	277.14	425.63	1.0322	5.16755394132564	11.1555480809427	226	0.0685522893620778	0.0685522893620778	20.762106134172	1
227	277.51	447.54	1.0181	5.09900165196356	11.2241003703048	227	-0.0092375425381519	0.0092375425381519	20.7713436767102	1
228	274.69	442.42	1.02	5.10823919450172	11.2148628277666	228	-0.00729279674064642	0.00729279674064642	20.7786364734508	1
229	271.95	440.12	1.0215	5.11553199124236	11.207570031026	229	0	0	20.7786364734508	1
230	266.96	444.28	1.0215	5.11553199124236	11.207570031026	230	-0.0262540682663293	0.0262540682663293	20.8048905417172	1
231	277.78	426.21	1.0269	5.14178605950869	11.1813159627597	231	0.0121546612344119	0.0121546612344119	20.8170452029516	1
232	272.38	427.16	1.0244	5.12963139827428	11.1934706239941	232	0.0213922037725638	0.0213922037725638	20.8384374067242	1
233	279.2	439.43	1.02	5.10823919450172	11.2148628277666	233	0.00243093224688096	0.00243093224688096	20.840868338971	1
234	275.01	430.85	1.0195	5.10580826225484	11.2172937600135	234	0.00243093224688451	0.00243093224688451	20.8432992712179	1
235	274.89	420.68	1.019	5.10337733000795	11.2197246922604	235	0.00194474579750548	0.00194474579750548	20.8452440170154	1
236	279.25	433.05	1.0186	5.10143258421045	11.2216694380579	236	-0.0092375425381519	0.0092375425381519	20.8544815595536	1
237	273.45	434.1	1.0205	5.1106701267486	11.2124318955198	237	-0.00243093224688273	0.00243093224688273	20.8569124918005	1
238	254.81	442.15	1.021	5.11310105899548	11.2100009632729	238	0.0238231360194465	0.0238231360194465	20.8807356278199	1
239	253.92	442.84	1.0161	5.08927792297604	11.2338240992923	239	0	0	20.8807356278199	1
240	253.73	443.09	1.0161	5.08927792297604	11.2338240992923	240	-0.0262540682663293	0.0262540682663293	20.9069896960862	1
241	243.32	446.45	1.0215	5.11553199124236	11.207570031026	241	-0.00486186449376547	0.00486186449376547	20.91185156058	1
242	240.56	449.77	1.0225	5.12039385573613	11.2027081665322	242	-0.0092375425381519	0.0092375425381519	20.9210891031181	1
243	232.05	452.79	1.0244	5.12963139827428	11.1934706239941	243	0.0238231360194447	0.0238231360194447	20.9449122391376	1
244	238.48	463.14	1.0195	5.10580826225484	11.2172937600135	244	0	0	20.9449122391376	1
245	238.11	462.32	1.0195	5.10580826225484	11.2172937600135	245	-0.00729279674064465	0.00729279674064465	20.9522050358782	1
246	234.03	434.66	1.021	5.11310105899548	11.2100009632729	246	-0.00923754253815368	0.00923754253815368	20.9614425784164	1
247	239.95	423.98	1.0229	5.12233860153363	11.2007634207347	247	0.0189612715256828	0.0189612715256828	20.9804038499421	1
248	248.86	427.74	1.019	5.10337733000795	11.2197246922604	248	-0.00729279674064642	0.00729279674064642	20.9876966466827	1
249	249	419.6	1.0205	5.1106701267486	11.2124318955198	249	0.00243093224688096	0.00243093224688096	20.9901275789296	1
250	232.15	419.77	1.02	5.10823919450172	11.2148628277666	250	-0.00972372898752916	0.00972372898752916	20.9998513079171	1
251	231.31	424.95	1.022	5.11796292348925	11.2051390987791	251	0.0121546612344101	0.0121546612344101	21.0120059691515	1
252	230.2	431.04	1.0195	5.10580826225484	11.2172937600135	252	0.00680661029127094	0.00680661029127094	21.0188125794428	1
253	242.92	445.09	1.0181	5.09900165196356	11.2241003703048	253	0.00972372898753093	0.00972372898753093	21.0285363084303	1
254	234.53	430.04	1.0161	5.08927792297604	11.2338240992923	254	-0.047646272038893	0.047646272038893	21.0761825804692	1
255	233.47	418.3	1.0259	5.13692419501493	11.1861778272534	255	0.0238231360194465	0.0238231360194465	21.1000057164887	1
256	230.58	415.79	1.021	5.11310105899548	11.2100009632729	256	0.0213922037725638	0.0213922037725638	21.1213979202612	1
257	232.24	415.75	1.0166	5.09170885522292	11.2313931670454	257	-0.0072927967406482	0.0072927967406482	21.1286907170019	1
258	248.89	410.14	1.0181	5.09900165196356	11.2241003703048	258	-0.025767881816952	0.025767881816952	21.1544585988188	1
259	254.36	405.46	1.0234	5.12476953378052	11.1983324884878	259	0.0189612715256811	0.0189612715256811	21.1734198703445	1
260	244.81	405.47	1.0195	5.10580826225484	11.2172937600135	260	-0.00486186449376191	0.00486186449376191	21.1782817348383	1
261	241.78	406.11	1.0205	5.1106701267486	11.2124318955198	261	-0.0758450861027278	0.0758450861027278	21.254126820941	1
262	247.69	410.91	1.0361	5.18651521285133	11.136586809417	262	0.0427844075451276	0.0427844075451276	21.2969112284861	1
263	246.85	413.35	1.0273	5.1437308053062	11.1793712169622	263	0.0330606785576002	0.0330606785576002	21.3299719070437	1
264	244.48	419.32	1.0205	5.1106701267486	11.2124318955198	264	-0.135159832926655	0.135159832926655	21.4651317399704	1
265	246.8	409.91	1.0483	5.24582995967525	11.0772720625931	265	0.1589829689461	0.1589829689461	21.6241147089165	1
266	247.12	409.07	1.0156	5.08684699072915	11.2362550315392	266	0.00486186449376547	0.00486186449376547	21.6289765734103	1
267	253.17	416.3	1.0146	5.08198512623539	11.241116896033	267	-0.0194474579750583	0.0194474579750583	21.6484240313853	1
268	249.8	420.08	1.0186	5.10143258421045	11.2216694380579	268	0.00243093224688096	0.00243093224688096	21.6508549636322	1
269	238.32	407.18	1.0181	5.09900165196356	11.2241003703048	269	0.0072927967406482	0.0072927967406482	21.6581477603729	1
270	233.13	422.08	1.0166	5.09170885522292	11.2313931670454	270	-0.0213922037725638	0.0213922037725638	21.6795399641454	1
271	248.33	429.06	1.021	5.11310105899548	11.2100009632729	271	0.00243093224688273	0.00243093224688273	21.6819708963923	1
272	251.05	437.41	1.0205	5.1106701267486	11.2124318955198	272	0.0116684747850329	0.0116684747850329	21.6936393711773	1
273	261.14	438.12	1.0181	5.09900165196356	11.2241003703048	273	-0.00437567804438643	0.00437567804438643	21.6980150492217	1
274	255.29	438.41	1.019	5.10337733000795	11.2197246922604	274	-0.00243093224688451	0.00243093224688451	21.7004459814686	1
275	255.31	441.79	1.0195	5.10580826225484	11.2172937600135	275	0	0	21.7004459814686	1
276	251.88	454.24	1.0195	5.10580826225484	11.2172937600135	276	-0.00972372898752738	0.00972372898752738	21.7101697104561	1
277	259.36	461.65	1.0215	5.11553199124236	11.207570031026	277	-0.0213922037725638	0.0213922037725638	21.7315619142287	1
278	249.68	461.17	1.0259	5.13692419501493	11.1861778272534	278	0.0262540682663293	0.0262540682663293	21.757815982495	1
279	242.26	475.22	1.0205	5.1106701267486	11.2124318955198	279	0.0306297463107157	0.0306297463107157	21.7884457288057	1
280	241.22	469.01	1.0142	5.08004038043788	11.2430616418305	280	-0.0379225430513639	0.0379225430513639	21.8263682718571	1
281	242.8	464.85	1.022	5.11796292348925	11.2051390987791	281	0.0213922037725638	0.0213922037725638	21.8477604756297	1
282	231.95	456.23	1.0176	5.09657071971668	11.2265313025517	282	-0.00923754253815368	0.00923754253815368	21.8569980181678	1
283	239.63	454.55	1.0195	5.10580826225484	11.2172937600135	283	0.0165303392788019	0.0165303392788019	21.8735283574466	1
284	256.69	451.56	1.0161	5.08927792297604	11.2338240992923	284	0.00243093224688096	0.00243093224688096	21.8759592896935	1
285	254.99	451.53	1.0156	5.08684699072915	11.2362550315392	285	-0.0145855934812928	0.0145855934812928	21.8905448831748	1
286	240.55	433.53	1.0186	5.10143258421045	11.2216694380579	286	0.0121546612344119	0.0121546612344119	21.9026995444092	1
287	238.21	424.48	1.0161	5.08927792297604	11.2338240992923	287	-0.00486186449376547	0.00486186449376547	21.907561408903	1
288	249.09	428.08	1.0171	5.0941397874698	11.2289622347986	288	-0.00486186449376547	0.00486186449376547	21.9124232733967	1
289	254.71	411.93	1.0181	5.09900165196356	11.2241003703048	289	-0.1424526296673	0.1424526296673	22.054875903064	1
290	243.22	409.82	1.0474	5.24145428163087	11.0816477406375	290	0.138076951622914	0.138076951622914	22.192952854687	1
291	243.49	408.01	1.019	5.10337733000795	11.2197246922604	291	-0.0170165257281774	0.0170165257281774	22.2099693804151	1
292	240.21	411.92	1.0225	5.12039385573613	11.2027081665322	292	0.00486186449376547	0.00486186449376547	22.2148312449089	1
293	233.13	401.27	1.0215	5.11553199124236	11.207570031026	293	-0.054452882330164	0.054452882330164	22.2692841272391	1
294	239.03	392.99	1.0327	5.16998487357253	11.1531171486958	294	0.0666075435645759	0.0666075435645759	22.3358916708036	1
295	237.38	401.26	1.019	5.10337733000795	11.2197246922604	295	-0.128353222635386	0.128353222635386	22.464244893439	1
296	252.76	395.96	1.0454	5.23173055264334	11.091371469625	296	0.0238231360194483	0.0238231360194483	22.4880680294585	1
297	241.2	394.48	1.0405	5.20790741662389	11.1151946056445	297	-0.0879997473371379	0.0879997473371379	22.5760677767956	1
298	244.77	396.68	1.0586	5.29590716396103	11.0271948583073	298	0.123491358141619	0.123491358141619	22.6995591349372	1
299	243.05	405.02	1.0332	5.17241580581941	11.150686216449	299	-0.0520219500832813	0.0520219500832813	22.7515810850205	1
300	252.46	415.5	1.0439	5.22443775590269	11.0986642663657	300	0.127867036186007	0.127867036186007	22.8794481212065	1
301	245.92	426.64	1.0176	5.09657071971668	11.2265313025517	301	0	0	22.8794481212065	1
302	249.87	432.43	1.0176	5.09657071971668	11.2265313025517	302	-0.00486186449376369	0.00486186449376369	22.8843099857003	1
303	248.14	436.88	1.0186	5.10143258421045	11.2216694380579	303	-0.0306297463107157	0.0306297463107157	22.914939732011	1
304	253.58	444.7	1.0249	5.13206233052116	11.1910396917472	304	0.00243093224688096	0.00243093224688096	22.9173706642579	1
305	254.6	452.73	1.0244	5.12963139827428	11.1934706239941	305	0.0116684747850346	0.0116684747850346	22.9290391390429	1
306	259.9	450.28	1.022	5.11796292348925	11.2051390987791	306	0.00972372898752916	0.00972372898752916	22.9387628680304	1
307	257.2	454.83	1.02	5.10823919450172	11.2148628277666	307	0.00680661029127094	0.00680661029127094	22.9455694783217	1
308	266.16	453.62	1.0186	5.10143258421045	11.2216694380579	308	0.00243093224688096	0.00243093224688096	22.9480004105686	1
309	266.01	453.01	1.0181	5.09900165196356	11.2241003703048	309	-0.0140994070319156	0.0140994070319156	22.9620998176005	1
310	253.75	447.63	1.021	5.11310105899548	11.2100009632729	310	0	0	22.9620998176005	1
311	240.02	441.92	1.021	5.11310105899548	11.2100009632729	311	0.00486186449376369	0.00486186449376369	22.9669616820943	1
312	240.87	456.23	1.02	5.10823919450172	11.2148628277666	312	0.0116684747850346	0.0116684747850346	22.9786301568793	1
313	246.88	449.71	1.0176	5.09657071971668	11.2265313025517	313	-0.0238231360194465	0.0238231360194465	23.0024532928988	1
314	241.76	464.97	1.0225	5.12039385573613	11.2027081665322	314	0.0072927967406482	0.0072927967406482	23.0097460896394	1
315	234.44	467.28	1.021	5.11310105899548	11.2100009632729	315	0.00729279674064465	0.00729279674064465	23.01703888638	1
316	230.43	471.55	1.0195	5.10580826225484	11.2172937600135	316	0.00680661029127094	0.00680661029127094	23.0238454966713	1
317	233.86	478.86	1.0181	5.09900165196356	11.2241003703048	317	-0.00680661029127094	0.00680661029127094	23.0306521069626	1
318	231.26	457.39	1.0195	5.10580826225484	11.2172937600135	318	0	0	23.0306521069626	1
319	238.92	459.86	1.0195	5.10580826225484	11.2172937600135	319	0.00923754253815368	0.00923754253815368	23.0398896495007	1
320	239.28	463.62	1.0176	5.09657071971668	11.2265313025517	320	-0.00486186449376369	0.00486186449376369	23.0447515139945	1
321	246.49	464.58	1.0186	5.10143258421045	11.2216694380579	321	0.00729279674064642	0.00729279674064642	23.0520443107352	1
322	232.01	455.58	1.0171	5.0941397874698	11.2289622347986	322	-0.00486186449376547	0.00486186449376547	23.0569061752289	1
323	241.85	451.53	1.0181	5.09900165196356	11.2241003703048	323	0.00486186449376547	0.00486186449376547	23.0617680397227	1
324	240.99	450.35	1.0171	5.0941397874698	11.2289622347986	324	-0.00729279674064642	0.00729279674064642	23.0690608364633	1
325	260.58	464.61	1.0186	5.10143258421045	11.2216694380579	325	-0.0092375425381519	0.0092375425381519	23.0782983790015	1
326	259.07	457.82	1.0205	5.1106701267486	11.2124318955198	326	0.0092375425381519	0.0092375425381519	23.0875359215396	1
327	262.7	466.75	1.0186	5.10143258421045	11.2216694380579	327	-0.0140994070319174	0.0140994070319174	23.1016353285716	1
328	256.34	473.79	1.0215	5.11553199124236	11.207570031026	328	0.0121546612344119	0.0121546612344119	23.113789989806	1
329	264.36	468.81	1.019	5.10337733000795	11.2197246922604	329	0	0	23.113789989806	1
330	269.73	460.69	1.019	5.10337733000795	11.2197246922604	330	-0.0170165257281774	0.0170165257281774	23.1308065155341	1
331	273.05	461.16	1.0225	5.12039385573613	11.2027081665322	331	0.0121546612344119	0.0121546612344119	23.1429611767686	1
332	277.44	459.8	1.02	5.10823919450172	11.2148628277666	332	0.0092375425381519	0.0092375425381519	23.1521987193067	1
333	272.76	458.16	1.0181	5.09900165196356	11.2241003703048	333	-0.0092375425381519	0.0092375425381519	23.1614362618449	1
334	259.03	455.89	1.02	5.10823919450172	11.2148628277666	334	-0.00486186449376369	0.00486186449376369	23.1662981263386	1
335	250.55	440.23	1.021	5.11310105899548	11.2100009632729	335	0.0238231360194465	0.0238231360194465	23.1901212623581	1
336	271.14	441.33	1.0161	5.08927792297604	11.2338240992923	336	-0.277612462593956	0.277612462593956	23.467733724952	1
337	277.9	410.35	1.0732	5.36689038556999	10.9562116366984	337	-0.0763312725521033	0.0763312725521033	23.5440649975041	1
338	279.94	385.48	1.0889	5.44322165812209	10.8798803641463	338	-0.341789073911647	0.341789073911647	23.8858540714158	1
339	269.8	367.24	1.1592	5.78501073203374	10.5380912902346	339	-0.0782760183496087	0.0782760183496087	23.9641300897654	1
340	264.49	352.92	1.1753	5.86328675038335	10.459815271885	340	0.0189612715256828	0.0189612715256828	23.9830913612911	1
341	260.52	355.63	1.1714	5.84432547885767	10.4787765434107	341	0.0189612715256811	0.0189612715256811	24.0020526328167	1
342	265.88	357.35	1.1675	5.82536420733198	10.4977378149364	342	0.1589829689461	0.1589829689461	24.1610356017628	1
343	269.41	362.97	1.1348	5.66638123838589	10.6567207838825	343	0.047646272038893	0.047646272038893	24.2086818738017	1
344	272.74	365.54	1.125	5.61873496634699	10.7043670559214	344	0.132728900679771	0.132728900679771	24.3414107744815	1
345	274.16	367.21	1.0977	5.48600606566722	10.8370959566011	345	-0.657324079556966	0.657324079556966	24.9987348540385	1
346	269.1	338.37	1.2329	6.14333014522419	10.1797718770442	346	0.591202722441768	0.591202722441768	25.5899375764802	1
347	260.88	374.97	1.1113	5.55212742278242	10.7709745994859	347	-0.114253815603465	0.114253815603465	25.7041913920837	1
348	258.47	371.73	1.1348	5.66638123838589	10.6567207838825	348	0.251844580777004	0.251844580777004	25.9560359728607	1
349	233.77	370.76	1.083	5.41453665760888	10.9085653646595	349	-0.0782760183496105	0.0782760183496105	26.0343119912103	1
350	234.98	370.96	1.0991	5.49281267595849	10.8302893463099	350	-0.152176358654829	0.152176358654829	26.1864883498652	1
351	246.33	364.57	1.1304	5.64498903461332	10.678112987655	351	-0.0447291533426331	0.0447291533426331	26.2312175032078	1
352	242.74	356.35	1.1396	5.68971818795595	10.6333838343124	352	0.0636904248683141	0.0636904248683141	26.2949079280761	1
353	238.44	361.06	1.1265	5.62602776308764	10.6970742591807	353	-0.0831378828433724	0.0831378828433724	26.3780458109195	1
354	231.24	365.92	1.1436	5.70916564593101	10.6139363763373	354	0.0952925440777825	0.0952925440777825	26.4733383549973	1
355	246.08	367.43	1.124	5.61387310185323	10.7092289204151	355	-0.0403534752982448	0.0403534752982448	26.5136918302955	1
356	257.34	367.79	1.1323	5.65422657715147	10.6688754451169	356	0.102099154369055	0.102099154369055	26.6157909846646	1
357	251.75	376.69	1.1113	5.55212742278242	10.7709745994859	357	0.00437567804438821	0.00437567804438821	26.6201666627089	1
358	249.83	373.56	1.1104	5.54775174473803	10.7753502775303	358	0.104530086615938	0.104530086615938	26.7246967493249	1
359	245.55	380.43	1.0889	5.44322165812209	10.8798803641463	359	0.133215087129146	0.133215087129146	26.857911836454	1
360	231.75	389.96	1.0615	5.31000657099295	11.0130954512754	360	-0.0403534752982431	0.0403534752982431	26.8982653117523	1
361	230.27	380.7	1.0698	5.35036004629119	10.9727419759772	361	-0.284905259334604	0.284905259334604	27.1831705710869	1
362	232.25	362.24	1.1284	5.63526530562579	10.6878367166426	362	0.00486186449376547	0.00486186449376547	27.1880324355806	1
363	249.33	353.88	1.1274	5.63040344113203	10.6926985811363	363	-0.050077204285774	0.050077204285774	27.2381096398664	1
364	252.74	358.87	1.1377	5.6804806454178	10.6426213768506	364	0.00486186449376369	0.00486186449376369	27.2429715043602	1
365	252.61	352.33	1.1367	5.67561878092404	10.6474832413443	365	-0.196905511997462	0.196905511997462	27.4398770163576	1
366	235.54	355.34	1.1772	5.8725242929215	10.4505777293469	366	-0.223159580263793	0.223159580263793	27.6630365966214	1
367	247.78	344.84	1.2231	6.09568387318529	10.2274181490831	367	0.215866783523147	0.215866783523147	27.8789033801446	1
368	254.6	357.16	1.1787	5.87981708966215	10.4432849326062	368	0.0879997473371361	0.0879997473371361	27.9669031274817	1
369	255.8	355.28	1.1606	5.79181734232501	10.5312846799434	369	-0.0311159327600912	0.0311159327600912	27.9980190602418	1
370	254.17	353.33	1.167	5.8229332750851	10.5001687471833	370	0.0734141538558433	0.0734141538558433	28.0714332140976	1
371	263.94	353.24	1.1519	5.74951912122926	10.5735829010391	371	0.0904306795840206	0.0904306795840206	28.1618638936817	1
372	269.36	362.47	1.1333	5.65908844164524	10.6640135806231	372	-0.23045237700444	0.23045237700444	28.3923162706861	1
373	272.76	358.56	1.1807	5.88954081864968	10.4335612036187	373	-0.1424526296673	0.1424526296673	28.5347689003534	1
374	274	356	1.21	6.03199344831698	10.2911085739514	374	0.781301624147961	0.781301624147961	29.3160705245014	1
375	276.65	371.19	1.0493	5.25069182416902	11.0724101980993	375	-0.254275513023885	0.254275513023885	29.5703460375253	1
376	266.23	377.09	1.1016	5.5049673371929	10.8181346850755	376	0.052508136532655	0.052508136532655	29.6228541740579	1
377	264.27	384.04	1.0908	5.45245920066025	10.8706428216081	377	0.351026616449801	0.351026616449801	29.9738807905077	1
378	272.45	384.43	1.0186	5.10143258421045	11.2216694380579	378	-0.137590765173536	0.137590765173536	30.1114715556812	1
379	267.93	396.7	1.0469	5.23902334938398	11.0840786728844	379	-0.111336696907207	0.111336696907207	30.2228082525885	1
380	268.57	382.57	1.0698	5.35036004629119	10.9727419759772	380	-0.0335468650069757	0.0335468650069757	30.2563551175954	1
381	267.33	371.93	1.0767	5.38390691129817	10.9391951109702	381	-0.0422982210957521	0.0422982210957521	30.2986533386912	1
382	267.79	371.07	1.0854	5.42620513239392	10.8968968898744	382	-0.133215087129148	0.133215087129148	30.4318684258203	1
383	279.93	375.5	1.1128	5.55942021952307	10.7636818027453	383	0.156552036699217	0.156552036699217	30.5884204625195	1
384	276.43	376.15	1.0806	5.40286818282385	10.9202338394445	384	-0.075845086102726	0.075845086102726	30.6642655486223	1
385	253.28	385.44	1.0962	5.47871326892657	10.8443887533418	385	0.263513055562038	0.263513055562038	30.9277786041843	1
386	242.59	384.74	1.042	5.21520021336454	11.1079018089038	386	-0.0520219500832813	0.0520219500832813	30.9798005542676	1
387	243.48	383.16	1.0527	5.26722216344782	11.0558798588205	387	-0.00486186449376369	0.00486186449376369	30.9846624187614	1
388	241.15	386.3	1.0537	5.27208402794158	11.0510179943268	388	-0.209060173231876	0.209060173231876	31.1937225919932	1
389	233.69	379.55	1.0967	5.48114420117346	10.8419578210949	389	0.209060173231876	0.209060173231876	31.4027827652251	1
390	245.04	388.17	1.0537	5.27208402794158	11.0510179943268	390	0.0593147468239259	0.0593147468239259	31.462097512049	1
391	248.99	390.42	1.0415	5.21276928111766	11.1103327411507	391	0.11376762915409	0.11376762915409	31.5758651412031	1
392	252.09	390.34	1.0181	5.09900165196356	11.2241003703048	392	-0.0165303392787983	0.0165303392787983	31.5923954804819	1
393	259.36	386.07	1.0215	5.11553199124236	11.207570031026	393	-0.1589829689461	0.1589829689461	31.751378449428	1
394	254.24	384.17	1.0542	5.27451496018846	11.0485870620799	394	0.177944240471781	0.177944240471781	31.9293226898998	1
395	256.37	395.93	1.0176	5.09657071971668	11.2265313025517	395	-0.168220511484252	0.168220511484252	32.0975432013841	1
396	276.34	392.95	1.0522	5.26479123120094	11.0583107910674	396	0.130297968432888	0.130297968432888	32.2278411698169	1
397	278.3	391.03	1.0254	5.13449326276805	11.1886087595003	397	0.0238231360194483	0.0238231360194483	32.2516643058364	1
398	277.01	399.53	1.0205	5.1106701267486	11.2124318955198	398	-0.341789073911649	0.341789073911649	32.593453379748	1
399	274.74	394.42	1.0908	5.45245920066025	10.8706428216081	399	0.246982716283238	0.246982716283238	32.8404360960313	1
400	271.22	403.77	1.04	5.20547648437701	11.1176255378914	400	0.0354916108044812	0.0354916108044812	32.8759277068358	1
401	277.79	420.22	1.0327	5.16998487357253	11.1531171486958	401	-0.0354916108044812	0.0354916108044812	32.9114193176402	1
402	274.51	411.49	1.04	5.20547648437701	11.1176255378914	402	-0.0831378828433724	0.0831378828433724	32.9945572004836	1
403	267.23	397.33	1.0571	5.28861436722038	11.034487655048	403	0.180375172718664	0.180375172718664	33.1749323732023	1
404	260.56	395.48	1.02	5.10823919450172	11.2148628277666	404	-0.0904306795840206	0.0904306795840206	33.2653630527863	1
405	250.12	401.63	1.0386	5.19866987408574	11.1244321481826	405	-0.158982968946098	0.158982968946098	33.4243460217324	1
406	240.45	377.9	1.0713	5.35765284303184	10.9654491792365	406	-0.0354916108044812	0.0354916108044812	33.4598376325369	1
407	240.64	380.69	1.0786	5.39314445383632	10.929957568432	407	0.149259239958569	0.149259239958569	33.6090968724954	1
408	231.46	391.89	1.0479	5.24388521387775	11.0792168083906	408	-0.225104326061297	0.225104326061297	33.8342011985567	1
409	233.99	379.45	1.0942	5.46898953993905	10.8541124823293	409	0.00437567804438821	0.00437567804438821	33.8385768766011	1
410	232.23	371.34	1.0933	5.46461386189466	10.8584881603737	410	-0.0544528823301622	0.0544528823301622	33.8930297589313	1
411	230.39	367.23	1.1045	5.51906674422482	10.8040352780435	411	-0.123491358141619	0.123491358141619	34.0165211170729	1
412	244.36	359.27	1.1299	5.64255810236644	10.6805439199019	412	0.0807069505964915	0.0807069505964915	34.0972280676694	1
413	241.9	363.66	1.1133	5.56185115176995	10.7612508704984	413	-0.263513055562038	0.263513055562038	34.3607411232314	1
414	236.49	359.57	1.1675	5.82536420733198	10.4977378149364	414	0.0690384758114551	0.0690384758114551	34.4297795990429	1
415	239.3	358.37	1.1533	5.75632573152053	10.5667762907478	415	-0.137590765173535	0.137590765173535	34.5673703642164	1
416	240.52	349.3	1.1816	5.89391649669407	10.4291855255743	416	-0.0335468650069757	0.0335468650069757	34.6009172292234	1
417	239.3	342.17	1.1885	5.92746336170104	10.3956386605673	417	-0.282474327087719	0.282474327087719	34.8833915563111	1
418	239.33	332.95	1.2466	6.20993768878876	10.1131643334796	418	-0.0807069505964932	0.0807069505964932	34.9640985069076	1
419	234.51	335.25	1.2632	6.29064463938525	10.0324573828831	419	0.0928616118309051	0.0928616118309051	35.0569601187385	1
420	230.55	341.98	1.2441	6.19778302755435	10.125318994714	420	0.0116684747850329	0.0116684747850329	35.0686285935236	1
421	233.37	336.84	1.2417	6.18611455276931	10.136987469499	421	-0.0452153397920085	0.0452153397920085	35.1138439333156	1
422	234.76	335.55	1.251	6.23132989256132	10.091772129707	422	0.467711364300147	0.467711364300147	35.5815552976157	1
423	244.04	336.5	1.1548	5.76361852826118	10.5594834940072	423	0.0121546612344119	0.0121546612344119	35.5937099588501	1
424	251.57	342.03	1.1523	5.75146386702677	10.5716381552416	424	-0.795401031179878	0.795401031179878	36.38911099003	1
425	272.23	322.51	1.3159	6.54686489820664	9.77623712406172	425	0.154121104452337	0.154121104452337	36.5432320944823	1
426	276.07	326.01	1.2842	6.39274379375431	9.93035822851406	426	-0.223159580263793	0.223159580263793	36.7663916747461	1
427	279.27	320.83	1.3301	6.6159033740181	9.70719864825026	427	0.166275765686748	0.166275765686748	36.9326674404329	1
428	276.97	319.01	1.2959	6.44962760833135	9.87347441393701	428	0.116198561400973	0.116198561400973	37.0488660018339	1
429	271.67	320.69	1.272	6.33342904693038	9.98967297533798	429	0.0403534752982448	0.0403534752982448	37.0892194771321	1
430	264.25	317.72	1.2637	6.29307557163213	10.0300264506362	430	-0.137590765173535	0.137590765173535	37.2268102423056	1
431	257.71	323.41	1.292	6.43066633680567	9.89243568546269	431	0.54112551815599	0.54112551815599	37.7679357604616	1
432	253.66	328.91	1.1807	5.88954081864968	10.4335612036187	432	-0.165789579237369	0.165789579237369	37.933725339699	1
433	254.7	326.66	1.2148	6.05533039788705	10.2677716243813	433	0.125436103939125	0.125436103939125	38.0591614436381	1
434	252.25	326.26	1.189	5.92989429394792	10.3932077283204	434	-0.206143054535616	0.206143054535616	38.2653044981737	1
435	250.14	324.29	1.2314	6.13603734848354	10.1870646737848	435	0.213435851276264	0.213435851276264	38.47874034945	1
436	249.39	328.49	1.1875	5.92260149720728	10.4005005250611	436	-0.446319160527587	0.446319160527587	38.9250595099776	1
437	253.79	335.37	1.2793	6.36892065773486	9.9541813645335	437	0.320396870139085	0.320396870139085	39.2454563801167	1
438	248	336.27	1.2134	6.04852378759578	10.2745782346726	438	-0.0709832216089623	0.0709832216089623	39.3164396017256	1
439	231.32	333.51	1.228	6.11950700920474	10.2035950130636	439	0.0593147468239259	0.0593147468239259	39.3757543485496	1
440	238.86	324.89	1.2158	6.06019226238081	10.2629097598875	440	-0.437081617989431	0.437081617989431	39.812835966539	1
441	246.7	316.31	1.3057	6.49727388037024	9.82582814189812	441	0.0739003403052223	0.0739003403052223	39.8867363068442	1
442	250.26	315.13	1.2905	6.42337354006502	9.89972848220334	442	0.156552036699217	0.156552036699217	40.0432883435434	1
443	233.19	328.36	1.2583	6.2668215033658	10.0562805189026	443	0.0213922037725638	0.0213922037725638	40.064680547316	1
444	236.08	326.96	1.2539	6.24542929959324	10.0776727226751	444	-0.330120599126612	0.330120599126612	40.3948011464426	1
445	239.44	320.03	1.3218	6.57554989871985	9.74755212354851	445	0.194960766199959	0.194960766199959	40.5897619126426	1
446	251.38	319.81	1.2817	6.3805891325199	9.94251288974847	446	-0.0573700010264222	0.0573700010264222	40.647131913669	1
447	257.57	326.67	1.2935	6.43795913354632	9.88514288872205	447	0.351512802899174	0.351512802899174	40.9986447165682	1
448	240.59	333.36	1.2212	6.08644633064714	10.2366556916212	448	0.282474327087721	0.282474327087721	41.2811190436559	1
449	240.91	353.38	1.1631	5.80397200355942	10.5191300187089	449	-0.0262540682663293	0.0262540682663293	41.3073731119222	1
450	236.53	355.16	1.1685	5.83022607182575	10.4928759504426	450	0.163844833439866	0.163844833439866	41.4712179453621	1
451	241.32	362.7	1.1348	5.66638123838589	10.6567207838825	451	-0.0116684747850364	0.0116684747850364	41.4828864201471	1
452	245.26	362.92	1.1372	5.67804971317092	10.6450523090974	452	-0.249413648530119	0.249413648530119	41.7323000686772	1
453	233.17	351.74	1.1885	5.92746336170104	10.3956386605673	453	0.0714694080583378	0.0714694080583378	41.8037694767356	1
454	251.29	358.05	1.1738	5.8559939536427	10.4671080686257	454	0.296573734119637	0.296573734119637	42.1003432108552	1
455	248.47	365.09	1.1128	5.55942021952307	10.7636818027453	455	-0.213435851276262	0.213435851276262	42.3137790621315	1
456	256.05	338.72	1.1567	5.77285607079933	10.550245951469	456	-0.102099154369055	0.102099154369055	42.4158782165005	1
457	260.28	338.62	1.1777	5.87495522516838	10.4481467971	457	0.0165303392788001	0.0165303392788001	42.4324085557793	1
458	254.24	339.45	1.1743	5.85842488588958	10.4646771363788	458	-0.0311159327600947	0.0311159327600947	42.4635244885394	1
459	260.87	339.91	1.1807	5.88954081864968	10.4335612036187	459	-0.412772295520607	0.412772295520607	42.87629678406	1
460	270.78	331.23	1.2656	6.30231311417029	10.0207889080981	460	0.387004413703657	0.387004413703657	43.2633011977637	1
461	273.57	347.36	1.186	5.91530870046663	10.4077933218017	461	0.149259239958571	0.149259239958571	43.4125604377223	1
462	270.77	349.05	1.1553	5.76604946050806	10.5570525617603	462	-0.106474832413443	0.106474832413443	43.5190352701357	1
463	277.08	350.93	1.1772	5.8725242929215	10.4505777293469	463	-0.0311159327600947	0.0311159327600947	43.5501512028958	1
464	273.88	353.07	1.1836	5.90364022568159	10.4194617965868	464	0.0072927967406482	0.0072927967406482	43.5574439996364	1
465	273.22	358.44	1.1821	5.89634742894095	10.4267545933274	465	0.168220511484252	0.168220511484252	43.7256645111207	1
466	274.66	361.66	1.1475	5.72812691745669	10.5949751048117	466	0.232883309251321	0.232883309251321	43.958547820372	1
467	273.74	366.88	1.0996	5.49524360820537	10.827858414063	467	0.280043394840838	0.280043394840838	44.2385912152128	1
468	271.61	380.11	1.042	5.21520021336454	11.1079018089038	468	-0.439026363786938	0.439026363786938	44.6776175789998	1
469	271.73	373.79	1.1323	5.65422657715147	10.6688754451169	469	-0.0739003403052205	0.0739003403052205	44.751517919305	1
470	273.33	373.77	1.1475	5.72812691745669	10.5949751048117	470	-0.130297968432888	0.130297968432888	44.8818158877379	1
471	279.17	368.24	1.1743	5.85842488588958	10.4646771363788	471	0.569810518669202	0.569810518669202	45.4516264064071	1
472	272.23	377.82	1.0571	5.28861436722038	11.034487655048	472	-0.0952925440777843	0.0952925440777843	45.5469189504849	1
473	277.06	384.53	1.0767	5.38390691129817	10.9391951109702	473	-0.0636904248683159	0.0636904248683159	45.6106093753532	1
474	254.43	379.86	1.0898	5.44759733616648	10.8755046861019	474	0.0636904248683159	0.0636904248683159	45.6742998002215	1
475	255.45	379.77	1.0767	5.38390691129817	10.9391951109702	475	0.237745173745084	0.237745173745084	45.9120449739666	1
476	258.78	386.34	1.0278	5.14616173755308	11.1769402847153	476	-0.0121546612344101	0.0121546612344101	45.924199635201	1
477	257.84	387.63	1.0303	5.15831639878749	11.1647856234809	477	-0.0972372898752916	0.0972372898752916	46.0214369250763	1
478	258.2	388.64	1.0503	5.25555368866278	11.0675483336056	478	0.0948063576284088	0.0948063576284088	46.1162432827047	1
479	254.58	413.27	1.0308	5.16074733103437	11.162354691234	479	-0.0165303392788001	0.0165303392788001	46.1327736219835	1
480	273.61	411.15	1.0342	5.17727767031317	11.1458243519552	480	-0.0379225430513621	0.0379225430513621	46.1706961650349	1
481	277.72	416.52	1.042	5.21520021336454	11.1079018089038	481	0.102099154369055	0.102099154369055	46.2727953194039	1
482	270.41	429.05	1.021	5.11310105899548	11.2100009632729	482	-0.0354916108044829	0.0354916108044829	46.3082869302084	1
483	261.1	413.42	1.0283	5.14859266979996	11.1745093524684	483	-0.0165303392787983	0.0165303392787983	46.3248172694872	1
484	258.21	402.14	1.0317	5.16512300907876	11.1579790131896	484	0.0189612715256811	0.0189612715256811	46.3437785410129	1
485	258.09	398.59	1.0278	5.14616173755308	11.1769402847153	485	-0.19739169844684	0.19739169844684	46.5411702394597	1
486	247.54	379.93	1.0684	5.34355343599992	10.9795485862684	486	-0.0140994070319156	0.0140994070319156	46.5552696464917	1
487	230.18	396.7	1.0713	5.35765284303184	10.9654491792365	487	0.254275513023885	0.254275513023885	46.8095451595155	1
488	235.36	398.48	1.019	5.10337733000795	11.2197246922604	488	0	0	46.8095451595155	1
489	232.07	399.14	1.019	5.10337733000795	11.2197246922604	489	-0.0690384758114568	0.0690384758114568	46.878583635327	1
490	232.02	401.64	1.0332	5.17241580581941	11.150686216449	490	0.0617456790708104	0.0617456790708104	46.9403293143978	1
491	233.54	424.4	1.0205	5.1106701267486	11.2124318955198	491	-0.00486186449376547	0.00486186449376547	46.9451911788916	1
492	239.41	442.92	1.0215	5.11553199124236	11.207570031026	492	-0.00486186449376547	0.00486186449376547	46.9500530433853	1
493	243.18	442.27	1.0225	5.12039385573613	11.2027081665322	493	0.0170165257281774	0.0170165257281774	46.9670695691135	1
494	238.62	453.78	1.019	5.10337733000795	11.2197246922604	494	0	0	46.9670695691135	1
495	268.77	467.82	1.019	5.10337733000795	11.2197246922604	495	-0.00486186449376547	0.00486186449376547	46.9719314336073	1
496	273.12	469.36	1.02	5.10823919450172	11.2148628277666	496	0.00243093224688096	0.00243093224688096	46.9743623658542	1
497	266.89	463.18	1.0195	5.10580826225484	11.2172937600135	497	0	0	46.9743623658542	1
498	265.64	466.25	1.0195	5.10580826225484	11.2172937600135	498	-0.0189612715256811	0.0189612715256811	46.9933236373798	1
499	265.56	463.43	1.0234	5.12476953378052	11.1983324884878	499	0.0116684747850364	0.0116684747850364	47.0049921121649	1
500	271.01	454.54	1.021	5.11310105899548	11.2100009632729	500	NA	NA	NA	1
501	268.71	456.45	1.0186	5.10143258421045	11.2216694380579	1	-0.00437567804438999	0.00437567804438999	0.00437567804438999	2
502	257.1	447.22	1.0195	5.10580826225484	11.2172937600135	2	0	0	0.00437567804438999	2
503	260.65	440.64	1.0195	5.10580826225484	11.2172937600135	3	0.00923754253815368	0.00923754253815368	0.0136132205825437	2
504	264.04	436.67	1.0176	5.09657071971668	11.2265313025517	4	0.0121546612344119	0.0121546612344119	0.0257678818169556	2
505	270.35	443.64	1.0151	5.08441605848227	11.2386859637861	5	-0.0359777972538584	0.0359777972538584	0.061745679070814	2
506	266.65	454.69	1.0225	5.12039385573613	11.2027081665322	6	0.0262540682663293	0.0262540682663293	0.0879997473371432	2
507	277.33	456.31	1.0171	5.0941397874698	11.2289622347986	7	0.00486186449376547	0.00486186449376547	0.0928616118309087	2
508	271.75	436.92	1.0161	5.08927792297604	11.2338240992923	8	-0.0121546612344119	0.0121546612344119	0.105016273065321	2
509	269.89	441.33	1.0186	5.10143258421045	11.2216694380579	9	-0.00194474579750548	0.00194474579750548	0.106961018862826	2
510	273.04	463.66	1.019	5.10337733000795	11.2197246922604	10	0.0116684747850346	0.0116684747850346	0.118629493647861	2
511	271.5	468.61	1.0166	5.09170885522292	11.2313931670454	11	-0.00486186449376547	0.00486186449376547	0.123491358141626	2
512	279.8	471.33	1.0176	5.09657071971668	11.2265313025517	12	0.0238231360194465	0.0238231360194465	0.147314494161073	2
513	277.64	467.56	1.0127	5.07274758369724	11.2503544385711	13	-0.0238231360194465	0.0238231360194465	0.171137630180519	2
514	276.75	466.02	1.0176	5.09657071971668	11.2265313025517	14	-0.025767881816952	0.025767881816952	0.196905511997471	2
515	269.86	469	1.0229	5.12233860153363	11.2007634207347	15	0.0233369495700693	0.0233369495700693	0.22024246156754	2
516	271.7	484.88	1.0181	5.09900165196356	11.2241003703048	16	0.0072927967406482	0.0072927967406482	0.227535258308189	2
517	267.61	494.38	1.0166	5.09170885522292	11.2313931670454	17	-0.00972372898752916	0.00972372898752916	0.237258987295718	2
518	277.87	489.55	1.0186	5.10143258421045	11.2216694380579	18	0.00243093224688096	0.00243093224688096	0.239689919542599	2
519	278.1	483.33	1.0181	5.09900165196356	11.2241003703048	19	-0.0447291533426331	0.0447291533426331	0.284419072885232	2
520	275.6	471.83	1.0273	5.1437308053062	11.1793712169622	20	0.0354916108044812	0.0354916108044812	0.319910683689713	2
521	275.39	489.73	1.02	5.10823919450172	11.2148628277666	21	0.00486186449376547	0.00486186449376547	0.324772548183478	2
522	267.47	494.32	1.019	5.10337733000795	11.2197246922604	22	0	0	0.324772548183478	2
523	248.79	487.63	1.019	5.10337733000795	11.2197246922604	23	-0.00243093224688451	0.00243093224688451	0.327203480430363	2
524	241.9	468.98	1.0195	5.10580826225484	11.2172937600135	24	-0.0165303392787983	0.0165303392787983	0.343733819709161	2
525	244.91	477.41	1.0229	5.12233860153363	11.2007634207347	25	0.0209060173231883	0.0209060173231883	0.36463983703235	2
526	254.34	469.94	1.0186	5.10143258421045	11.2216694380579	26	0.00243093224688096	0.00243093224688096	0.367070769279231	2
527	243.35	461.6	1.0181	5.09900165196356	11.2241003703048	27	-0.00437567804438643	0.00437567804438643	0.371446447323617	2
528	243.41	459.66	1.019	5.10337733000795	11.2197246922604	28	-0.00243093224688451	0.00243093224688451	0.373877379570501	2
529	246.17	462.91	1.0195	5.10580826225484	11.2172937600135	29	0	0	0.373877379570501	2
530	249.85	471.58	1.0195	5.10580826225484	11.2172937600135	30	0.00923754253815368	0.00923754253815368	0.383114922108655	2
531	250.16	470.76	1.0176	5.09657071971668	11.2265313025517	31	-0.00680661029126917	0.00680661029126917	0.389921532399924	2
532	240.93	475.31	1.019	5.10337733000795	11.2197246922604	32	0	0	0.389921532399924	2
533	242.24	478.21	1.019	5.10337733000795	11.2197246922604	33	-0.0189612715256828	0.0189612715256828	0.408882803925607	2
534	235.62	485.62	1.0229	5.12233860153363	11.2007634207347	34	0.0209060173231883	0.0209060173231883	0.429788821248795	2
535	267.02	493.76	1.0186	5.10143258421045	11.2216694380579	35	-0.0209060173231883	0.0209060173231883	0.450694838571984	2
536	257.23	486.65	1.0229	5.12233860153363	11.2007634207347	36	0.025767881816952	0.025767881816952	0.476462720388936	2
537	240	485.01	1.0176	5.09657071971668	11.2265313025517	37	-0.0116684747850346	0.0116684747850346	0.48813119517397	2
538	237.42	487.33	1.02	5.10823919450172	11.2148628277666	38	0.0092375425381519	0.0092375425381519	0.497368737712122	2
539	259.55	485.68	1.0181	5.09900165196356	11.2241003703048	39	0.028685000513212	0.028685000513212	0.526053738225334	2
540	249.4	460.04	1.0122	5.07031665145035	11.252785370818	40	-0.0189612715256811	0.0189612715256811	0.545015009751015	2
541	249.5	449.91	1.0161	5.08927792297604	11.2338240992923	41	-0.00486186449376547	0.00486186449376547	0.549876874244781	2
542	256.55	455.51	1.0171	5.0941397874698	11.2289622347986	42	-0.0238231360194465	0.0238231360194465	0.573700010264227	2
543	274.75	462.02	1.022	5.11796292348925	11.2051390987791	43	0.0165303392788001	0.0165303392788001	0.590230349543027	2
544	274.24	458.39	1.0186	5.10143258421045	11.2216694380579	44	0.00486186449376369	0.00486186449376369	0.595092214036791	2
545	272.28	463.44	1.0176	5.09657071971668	11.2265313025517	45	-0.00243093224688273	0.00243093224688273	0.597523146283674	2
546	261.17	462.69	1.0181	5.09900165196356	11.2241003703048	46	0.00243093224688273	0.00243093224688273	0.599954078530557	2
547	262.33	470.24	1.0176	5.09657071971668	11.2265313025517	47	-0.00243093224688273	0.00243093224688273	0.602385010777439	2
548	268.43	474.94	1.0181	5.09900165196356	11.2241003703048	48	-0.0092375425381519	0.0092375425381519	0.611622553315591	2
549	274.67	475.45	1.02	5.10823919450172	11.2148628277666	49	0.00680661029127094	0.00680661029127094	0.618429163606862	2
550	277.78	480.51	1.0186	5.10143258421045	11.2216694380579	50	-0.00437567804438999	0.00437567804438999	0.622804841651252	2
551	269.19	477.04	1.0195	5.10580826225484	11.2172937600135	51	-0.0121546612344101	0.0121546612344101	0.634959502885662	2
552	264.21	492.99	1.022	5.11796292348925	11.2051390987791	52	0.0189612715256811	0.0189612715256811	0.653920774411343	2
553	263.4	491.19	1.0181	5.09900165196356	11.2241003703048	53	-0.0189612715256811	0.0189612715256811	0.672882045937024	2
554	263.39	492.79	1.022	5.11796292348925	11.2051390987791	54	0.0189612715256811	0.0189612715256811	0.691843317462705	2
555	268.24	486.1	1.0181	5.09900165196356	11.2241003703048	55	0.0170165257281774	0.0170165257281774	0.708859843190883	2
556	276.08	487.02	1.0146	5.08198512623539	11.241116896033	56	-0.0213922037725638	0.0213922037725638	0.730252046963447	2
557	273.43	490.62	1.019	5.10337733000795	11.2197246922604	57	0.00437567804438643	0.00437567804438643	0.734627725007833	2
558	260.28	489.22	1.0181	5.09900165196356	11.2241003703048	58	-0.0116684747850329	0.0116684747850329	0.746296199792866	2
559	251.88	484.42	1.0205	5.1106701267486	11.2124318955198	59	0.00729279674064642	0.00729279674064642	0.753588996533512	2
560	255.39	481.79	1.019	5.10337733000795	11.2197246922604	60	0.0165303392787983	0.0165303392787983	0.770119335812311	2
561	250.68	487.83	1.0156	5.08684699072915	11.2362550315392	61	0	0	0.770119335812311	2
562	246.83	489.49	1.0156	5.08684699072915	11.2362550315392	62	-0.0165303392787983	0.0165303392787983	0.786649675091109	2
563	251.41	481.78	1.019	5.10337733000795	11.2197246922604	63	0.00437567804438643	0.00437567804438643	0.791025353135495	2
564	259.72	481.23	1.0181	5.09900165196356	11.2241003703048	64	-0.0140994070319156	0.0140994070319156	0.805124760167411	2
565	271.29	481.98	1.021	5.11310105899548	11.2100009632729	65	0.0165303392787983	0.0165303392787983	0.821655099446209	2
566	264.24	475.2	1.0176	5.09657071971668	11.2265313025517	66	-0.00486186449376369	0.00486186449376369	0.826516963939973	2
567	258.17	474.95	1.0186	5.10143258421045	11.2216694380579	67	-0.0140994070319174	0.0140994070319174	0.84061637097189	2
568	262.37	480.32	1.0215	5.11553199124236	11.207570031026	68	0.00243093224688273	0.00243093224688273	0.843047303218773	2
569	272.15	471.41	1.021	5.11310105899548	11.2100009632729	69	0.0165303392787983	0.0165303392787983	0.859577642497571	2
570	270.01	470.87	1.0176	5.09657071971668	11.2265313025517	70	-0.00923754253815368	0.00923754253815368	0.868815185035725	2
571	267.3	472.52	1.0195	5.10580826225484	11.2172937600135	71	0.00923754253815368	0.00923754253815368	0.878052727573879	2
572	264.91	490.18	1.0176	5.09657071971668	11.2265313025517	72	-0.0165303392787983	0.0165303392787983	0.894583066852677	2
573	243.12	488.28	1.021	5.11310105899548	11.2100009632729	73	0.0140994070319156	0.0140994070319156	0.908682473884593	2
574	230.09	494.07	1.0181	5.09900165196356	11.2241003703048	74	0	0	0.908682473884593	2
575	231.51	483.11	1.0181	5.09900165196356	11.2241003703048	75	0.0072927967406482	0.0072927967406482	0.915975270625241	2
576	255.53	473.58	1.0166	5.09170885522292	11.2313931670454	76	0.00243093224688273	0.00243093224688273	0.918406202872124	2
577	235.13	463.66	1.0161	5.08927792297604	11.2338240992923	77	-0.0121546612344119	0.0121546612344119	0.930560864106535	2
578	236.95	455.61	1.0186	5.10143258421045	11.2216694380579	78	0.00243093224688096	0.00243093224688096	0.932991796353416	2
579	232.19	475.64	1.0181	5.09900165196356	11.2241003703048	79	0.00972372898753093	0.00972372898753093	0.942715525340947	2
580	232.82	489.6	1.0161	5.08927792297604	11.2338240992923	80	-0.00486186449376547	0.00486186449376547	0.947577389834713	2
581	232.49	484.5	1.0171	5.0941397874698	11.2289622347986	81	-0.0140994070319174	0.0140994070319174	0.96167679686663	2
582	245.22	489.14	1.02	5.10823919450172	11.2148628277666	82	0.0092375425381519	0.0092375425381519	0.970914339404782	2
583	239.48	486.27	1.0181	5.09900165196356	11.2241003703048	83	-0.00243093224688096	0.00243093224688096	0.973345271651663	2
584	246.16	484.72	1.0186	5.10143258421045	11.2216694380579	84	-0.023336949570071	0.023336949570071	0.996682221221734	2
585	247.42	483.97	1.0234	5.12476953378052	11.1983324884878	85	-0.00243093224688273	0.00243093224688273	0.999113153468617	2
586	237.75	479.5	1.0239	5.1272004660274	11.195901556241	86	0.0330606785576002	0.0330606785576002	1.03217383202622	2
587	243.15	478.6	1.0171	5.0941397874698	11.2289622347986	87	-0.00243093224688273	0.00243093224688273	1.0346047642731	2
588	235.33	470.03	1.0176	5.09657071971668	11.2265313025517	88	0.00243093224688273	0.00243093224688273	1.03703569651998	2
589	253.57	471.37	1.0171	5.0941397874698	11.2289622347986	89	-0.0140994070319174	0.0140994070319174	1.0511351035519	2
590	261.38	476.22	1.02	5.10823919450172	11.2148628277666	90	0.00680661029127094	0.00680661029127094	1.05794171384317	2
591	263.38	488.77	1.0186	5.10143258421045	11.2216694380579	91	-0.0116684747850346	0.0116684747850346	1.06961018862821	2
592	271.33	484.32	1.021	5.11310105899548	11.2100009632729	92	0.0116684747850346	0.0116684747850346	1.08127866341324	2
593	260.98	448.56	1.0186	5.10143258421045	11.2216694380579	93	-0.00437567804438999	0.00437567804438999	1.08565434145763	2
594	263.86	451.41	1.0195	5.10580826225484	11.2172937600135	94	0.00923754253815368	0.00923754253815368	1.09489188399578	2
595	263.37	449.02	1.0176	5.09657071971668	11.2265313025517	95	-0.00680661029126917	0.00680661029126917	1.10169849428705	2
596	256.54	434.51	1.019	5.10337733000795	11.2197246922604	96	0.00437567804438643	0.00437567804438643	1.10607417233144	2
597	267.61	438.77	1.0181	5.09900165196356	11.2241003703048	97	-0.0495910178363985	0.0495910178363985	1.15566519016784	2
598	266.77	421.53	1.0283	5.14859266979996	11.1745093524684	98	0.0495910178363985	0.0495910178363985	1.20525620800424	2
599	257.88	418.85	1.0181	5.09900165196356	11.2241003703048	99	-0.00437567804438643	0.00437567804438643	1.20963188604862	2
600	255.46	423.42	1.019	5.10337733000795	11.2197246922604	100	0.0092375425381519	0.0092375425381519	1.21886942858677	2
601	258.85	437.08	1.0171	5.0941397874698	11.2289622347986	101	-0.0238231360194465	0.0238231360194465	1.24269256460622	2
602	255.78	434.93	1.022	5.11796292348925	11.2051390987791	102	0.0121546612344101	0.0121546612344101	1.25484722584063	2
603	259.02	424.68	1.0195	5.10580826225484	11.2172937600135	103	-0.0262540682663257	0.0262540682663257	1.28110129410696	2
604	259.74	425.17	1.0249	5.13206233052116	11.1910396917472	104	-0.047646272038893	0.047646272038893	1.32874756614585	2
605	268.71	405.9	1.0347	5.17970860256006	11.1433934197083	105	0.0807069505964897	0.0807069505964897	1.40945451674234	2
606	267.33	412.12	1.0181	5.09900165196356	11.2241003703048	106	-0.0165303392787983	0.0165303392787983	1.42598485602114	2
607	272.25	421.17	1.0215	5.11553199124236	11.207570031026	107	0.0121546612344119	0.0121546612344119	1.43813951725555	2
608	272.65	408.37	1.019	5.10337733000795	11.2197246922604	108	-0.00729279674064642	0.00729279674064642	1.4454323139962	2
609	271.04	407.74	1.0205	5.1106701267486	11.2124318955198	109	0.0092375425381519	0.0092375425381519	1.45466985653435	2
610	266.61	407.78	1.0186	5.10143258421045	11.2216694380579	110	0.00486186449376369	0.00486186449376369	1.45953172102811	2
611	261.42	413.28	1.0176	5.09657071971668	11.2265313025517	111	-0.108905764660326	0.108905764660326	1.56843748568844	2
612	267.62	414.22	1.04	5.20547648437701	11.1176255378914	112	0.0972372898752916	0.0972372898752916	1.66567477556373	2
613	274.9	387.76	1.02	5.10823919450172	11.2148628277666	113	0.0116684747850346	0.0116684747850346	1.67734325034876	2
614	278.48	391.03	1.0176	5.09657071971668	11.2265313025517	114	-0.177944240471781	0.177944240471781	1.85528749082055	2
615	270.68	376.98	1.0542	5.27451496018846	11.0485870620799	115	-0.230452377004438	0.230452377004438	2.08573986782498	2
616	267.4	374.45	1.1016	5.5049673371929	10.8181346850755	116	-0.215866783523147	0.215866783523147	2.30160665134813	2
617	270.53	369.84	1.146	5.72083412071605	10.6022679015523	117	-0.158982968946098	0.158982968946098	2.46058962029423	2
618	258.94	345.64	1.1787	5.87981708966215	10.4432849326062	118	-0.147314494161066	0.147314494161066	2.60790411445529	2
619	271.61	336.46	1.209	6.02713158382321	10.2959704384451	119	-0.275181530347073	0.275181530347073	2.88308564480237	2
620	274.8	324.07	1.2656	6.30231311417029	10.0207889080981	120	0.0948063576284071	0.0948063576284071	2.97789200243077	2
621	268.17	330.88	1.2461	6.20750675654188	10.1155952657265	121	0.244551784036357	0.244551784036357	3.22244378646713	2
622	259.27	347.38	1.1958	5.96295497250552	10.3601470497628	122	0.225590512510674	0.225590512510674	3.44803429897781	2
623	250.56	358.76	1.1494	5.73736445999485	10.5857375622735	123	0.108905764660324	0.108905764660324	3.55694006363813	2
624	252.14	364.58	1.127	5.62845869533452	10.6946433269338	124	0.109391951109703	0.109391951109703	3.66633201474783	2
625	251.86	367.97	1.1045	5.51906674422482	10.8040352780435	125	-0.180375172718666	0.180375172718666	3.8467071874665	2
626	257.55	361.17	1.1416	5.69944191694348	10.6236601053249	126	0.168706697933629	0.168706697933629	4.01541388540013	2
627	251.9	366.98	1.1069	5.53073521900985	10.7923668032585	127	0.132728900679773	0.132728900679773	4.1481427860799	2
628	253.79	376.71	1.0796	5.39800631833008	10.9250957039383	128	-0.0758450861027278	0.0758450861027278	4.22398787218263	2
629	259.71	379.72	1.0952	5.47385140443281	10.8492506178356	129	-0.0213922037725638	0.0213922037725638	4.24538007595519	2
630	262.21	377.33	1.0996	5.49524360820537	10.827858414063	130	0.275181530347073	0.275181530347073	4.52056160630227	2
631	261.93	389.82	1.043	5.2200620778583	11.1030399444101	131	-0.258651191068273	0.258651191068273	4.77921279737054	2
632	264.34	383.42	1.0962	5.47871326892657	10.8443887533418	132	0.111822883356584	0.111822883356584	4.89103568072712	2
633	279.37	360.71	1.0732	5.36689038556999	10.9562116366984	133	-0.493965432566478	0.493965432566478	5.3850011132936	2
634	273.25	359	1.1748	5.86085581813647	10.4622462041319	134	0.0403534752982466	0.0403534752982466	5.42535458859185	2
635	265.34	355.64	1.1665	5.82050234283822	10.5025996794301	135	-0.0972372898752916	0.0972372898752916	5.52259187846714	2
636	263.77	351.41	1.1865	5.91773963271351	10.4053623895548	136	0.102099154369057	0.102099154369057	5.6246910328362	2
637	255.91	353.56	1.1655	5.81564047834446	10.5074615439239	137	0.0495910178363985	0.0495910178363985	5.67428205067259	2
638	252.4	343.35	1.1553	5.76604946050806	10.5570525617603	138	-0.258651191068274	0.258651191068274	5.93293324174087	2
639	264.83	341.37	1.2085	6.02470065157633	10.298401370692	139	0.220728648016911	0.220728648016911	6.15366188975778	2
640	273.74	340.84	1.1631	5.80397200355942	10.5191300187089	140	0.0189612715256811	0.0189612715256811	6.17262316128346	2
641	264.36	348.12	1.1592	5.78501073203374	10.5380912902346	141	0.0452153397920121	0.0452153397920121	6.21783850107547	2
642	259.92	352.02	1.1499	5.73979539224173	10.5833066300266	142	-0.028685000513212	0.028685000513212	6.24652350158869	2
643	254.07	338.97	1.1558	5.76848039275494	10.5546216295134	143	-0.111336696907207	0.111336696907207	6.35786019849589	2
644	241.14	348.39	1.1787	5.87981708966215	10.4432849326062	144	0.106961018862819	0.106961018862819	6.46482121735871	2
645	236.58	353.14	1.1567	5.77285607079933	10.550245951469	145	-0.254275513023885	0.254275513023885	6.7190967303826	2
646	254.88	334.79	1.209	6.02713158382321	10.2959704384451	146	-0.0238231360194465	0.0238231360194465	6.74291986640204	2
647	245.6	329.21	1.2139	6.05095471984266	10.2721473024257	147	0.0763312725521033	0.0763312725521033	6.81925113895415	2
648	248.02	337.31	1.1982	5.97462344729056	10.3484785749778	148	0.215866783523145	0.215866783523145	7.03511792247729	2
649	252.42	350.36	1.1538	5.75875666376741	10.564345358501	149	0.192043647503699	0.192043647503699	7.22716156998099	2
650	249.11	360.68	1.1143	5.56671301626371	10.7563890060046	150	0.050077204285774	0.050077204285774	7.27723877426676	2
651	237.88	363.63	1.104	5.51663581197794	10.8064662102904	151	0.223159580263793	0.223159580263793	7.50039835453056	2
652	239.59	378.85	1.0581	5.29347623171415	11.0296257905542	152	-0.156552036699219	0.156552036699219	7.65695039122978	2
653	235.94	369.57	1.0903	5.45002826841336	10.873073753855	153	0.284905259334602	0.284905259334602	7.94185565056438	2
654	239.55	385.3	1.0317	5.16512300907876	11.1579790131896	154	-0.201767376491228	0.201767376491228	8.14362302705561	2
655	257.98	376.1	1.0732	5.36689038556999	10.9562116366984	155	-0.121060425894738	0.121060425894738	8.26468345295034	2
656	258.36	374.28	1.0981	5.48795081146473	10.8351512108036	156	0.182806104965547	0.182806104965547	8.44748955791589	2
657	268.01	384.16	1.0605	5.30514470649918	11.0179573157692	157	0.199336444244345	0.199336444244345	8.64682600216024	2
658	266.58	401.34	1.0195	5.10580826225484	11.2172937600135	158	-0.182806104965545	0.182806104965545	8.82963210712578	2
659	271.97	399.34	1.0571	5.28861436722038	11.034487655048	159	-0.116684747850348	0.116684747850348	8.94631685497613	2
660	265.89	383.79	1.0811	5.40529911507073	10.9178029071976	160	0.230452377004438	0.230452377004438	9.17676923198057	2
661	271.62	378.85	1.0337	5.17484673806629	11.1482552842021	161	-0.586340857948004	0.586340857948004	9.76311008992857	2
662	278.9	353	1.1543	5.76118759601429	10.5619144262541	162	-0.128353222635383	0.128353222635383	9.89146331256395	2
663	272	347.33	1.1807	5.88954081864968	10.4335612036187	163	0.0145855934812946	0.0145855934812946	9.90604890604525	2
664	276.79	356.81	1.1777	5.87495522516838	10.4481467971	164	-0.453611957268231	0.453611957268231	10.3596608633135	2
665	259.35	326.99	1.271	6.32856718243661	9.99453483983175	165	0.453611957268231	0.453611957268231	10.8132728205817	2
666	263.33	335.36	1.1777	5.87495522516838	10.4481467971	166	-0.00243093224688273	0.00243093224688273	10.8157037528286	2
667	261.08	339.8	1.1782	5.87738615741527	10.4457158648531	167	-0.334982463620376	0.334982463620376	11.150686216449	2
668	267.16	330.45	1.2471	6.21236862103564	10.1107334012327	168	-0.00680661029126917	0.00680661029126917	11.1574928267402	2
669	263.02	329.71	1.2485	6.21917523132691	10.1039267909415	169	0.410341363273727	0.410341363273727	11.567834190014	2
670	274.24	341.7	1.1641	5.80883386805319	10.5142681542152	170	-0.0972372898752916	0.0972372898752916	11.6650714798893	2
671	275.94	345.57	1.1841	5.90607115792848	10.4170308643399	171	0.54841831489664	0.54841831489664	12.2134897947859	2
672	278.09	361.66	1.0713	5.35765284303184	10.9654491792365	172	-0.451181025021349	0.451181025021349	12.6646708198072	2
673	278.57	341.06	1.1641	5.80883386805319	10.5142681542152	173	-0.123491358141621	0.123491358141621	12.7881621779489	2
674	278.39	334.12	1.1895	5.9323252261948	10.3907767960736	174	-0.0330606785575966	0.0330606785575966	12.8212228565065	2
675	279.97	332.68	1.1963	5.9653859047524	10.357716117516	175	0.0238231360194447	0.0238231360194447	12.8450459925259	2
676	279.55	333.59	1.1914	5.94156276873296	10.3815392535354	176	-0.0427844075451276	0.0427844075451276	12.887830400071	2
677	272.44	339.33	1.2002	5.98434717627809	10.3387548459903	177	0.0734141538558433	0.0734141538558433	12.9612445539269	2
678	279.31	340.56	1.1851	5.91093302242224	10.4121689998461	178	-0.0257678818169502	0.0257678818169502	12.9870124357438	2
679	279.13	333.96	1.1904	5.93670090423919	10.3864011180292	179	-0.316021192094695	0.316021192094695	13.3030336278385	2
680	258.97	319.73	1.2554	6.25272209633389	10.0703799259345	180	0.0568838145770449	0.0568838145770449	13.3599174424156	2
681	254.39	316.22	1.2437	6.19583828175684	10.1272637405115	181	-0.0709832216089623	0.0709832216089623	13.4309006640245	2
682	270.31	315.06	1.2583	6.2668215033658	10.0562805189026	182	-0.1755133082249	0.1755133082249	13.6064139722494	2
683	277.35	319.49	1.2944	6.4423348115907	9.88076721067766	183	0.054452882330164	0.054452882330164	13.6608668545796	2
684	273.3	317.78	1.2832	6.38788192926054	9.93522009300782	184	-0.0403534752982466	0.0403534752982466	13.7012203298778	2
685	274.46	317.69	1.2915	6.42823540455879	9.89486661770957	185	0.128353222635385	0.128353222635385	13.8295735525132	2
686	265.53	317.54	1.2651	6.2998821819234	10.023219840345	186	-0.0452153397920103	0.0452153397920103	13.8747888923052	2
687	267.98	319.76	1.2744	6.34509752171541	9.97800450055295	187	0.443888228280702	0.443888228280702	14.3186771205859	2
688	249.59	327.34	1.1831	5.90120929343471	10.4218927288337	188	-0.569810518669204	0.569810518669204	14.8884876392551	2
689	245.82	319.9	1.3003	6.47101981210391	9.85208221016445	189	0.0641766113176914	0.0641766113176914	14.9526642505728	2
690	233.75	316.74	1.2871	6.40684320078622	9.91625882148214	190	-0.0734141538558433	0.0734141538558433	15.0260784044287	2
691	240.21	321.08	1.3022	6.48025735464207	9.8428446676263	191	-0.0384087295007411	0.0384087295007411	15.0644871339294	2
692	239.65	319.24	1.3101	6.51866608414281	9.80443593812555	192	0.0763312725521033	0.0763312725521033	15.1408184064815	2
693	232.6	320.15	1.2944	6.4423348115907	9.88076721067766	193	0.476948906838302	0.476948906838302	15.6177673133198	2
694	247.41	343.82	1.1963	5.9653859047524	10.357716117516	194	0.0593147468239259	0.0593147468239259	15.6770820601437	2
695	246.55	339.8	1.1841	5.90607115792848	10.4170308643399	195	-0.229966190555063	0.229966190555063	15.9070482506988	2
696	249.24	338.58	1.2314	6.13603734848354	10.1870646737848	196	0.336927209417881	0.336927209417881	16.2439754601167	2
697	257.38	348.24	1.1621	5.79911013906566	10.5239918832027	197	0.213435851276262	0.213435851276262	16.457411311393	2
698	256.89	371.38	1.1182	5.58567428778939	10.737427734479	198	0.106961018862821	0.106961018862821	16.5643723302558	2
699	257.97	381.03	1.0962	5.47871326892657	10.8443887533418	199	0.387004413703657	0.387004413703657	16.9513767439594	2
700	260.12	395.04	1.0166	5.09170885522292	11.2313931670454	200	-0.00243093224688273	0.00243093224688273	16.9538076762063	2
701	260.83	405.94	1.0171	5.0941397874698	11.2289622347986	201	-0.0213922037725638	0.0213922037725638	16.9751998799789	2
702	232.38	413.36	1.0215	5.11553199124236	11.207570031026	202	-0.00486186449376547	0.00486186449376547	16.9800617444726	2
703	233.77	403.88	1.0225	5.12039385573613	11.2027081665322	203	0.00972372898753093	0.00972372898753093	16.9897854734602	2
704	233.38	401.94	1.0205	5.1106701267486	11.2124318955198	204	0.0140994070319156	0.0140994070319156	17.0038848804921	2
705	235.76	405.93	1.0176	5.09657071971668	11.2265313025517	205	-0.0281988140638347	0.0281988140638347	17.0320836945559	2
706	237.06	410.09	1.0234	5.12476953378052	11.1983324884878	206	0.0140994070319191	0.0140994070319191	17.0461831015878	2
707	233.75	409.36	1.0205	5.1106701267486	11.2124318955198	207	0.0116684747850329	0.0116684747850329	17.0578515763729	2
708	240.31	419.38	1.0181	5.09900165196356	11.2241003703048	208	-0.0116684747850329	0.0116684747850329	17.0695200511579	2
709	242.07	422.98	1.0205	5.1106701267486	11.2124318955198	209	-0.0262540682663293	0.0262540682663293	17.0957741194242	2
710	248.3	406.54	1.0259	5.13692419501493	11.1861778272534	210	0.0379225430513621	0.0379225430513621	17.1336966624756	2
711	249.2	409.08	1.0181	5.09900165196356	11.2241003703048	211	-0.025767881816952	0.025767881816952	17.1594645442926	2
712	253.45	422.4	1.0234	5.12476953378052	11.1983324884878	212	0.0520219500832813	0.0520219500832813	17.2114864943758	2
713	243	415.73	1.0127	5.07274758369724	11.2503544385711	213	-0.0213922037725638	0.0213922037725638	17.2328786981484	2
714	250.84	414.81	1.0171	5.0941397874698	11.2289622347986	214	-0.0899444931346451	0.0899444931346451	17.322823191283	2
715	259.26	392.36	1.0356	5.18408428060444	11.1390177416639	215	0.0617456790708104	0.0617456790708104	17.3845688703539	2
716	267.87	393.35	1.0229	5.12233860153363	11.2007634207347	216	0.0209060173231883	0.0209060173231883	17.405474887677	2
717	261.93	403.73	1.0186	5.10143258421045	11.2216694380579	217	0.00486186449376369	0.00486186449376369	17.4103367521708	2
718	258.9	396.42	1.0176	5.09657071971668	11.2265313025517	218	-0.147314494161066	0.147314494161066	17.5576512463319	2
719	248.19	382.38	1.0479	5.24388521387775	11.0792168083906	219	0.154607290901714	0.154607290901714	17.7122585372336	2
720	250.76	393.43	1.0161	5.08927792297604	11.2338240992923	220	-0.0452153397920121	0.0452153397920121	17.7574738770256	2
721	260.24	402.02	1.0254	5.13449326276805	11.1886087595003	221	0.0311159327600947	0.0311159327600947	17.7885898097857	2
722	274.25	410.25	1.019	5.10337733000795	11.2197246922604	222	-0.0170165257281774	0.0170165257281774	17.8056063355139	2
723	263.99	422.63	1.0225	5.12039385573613	11.2027081665322	223	0.0213922037725638	0.0213922037725638	17.8269985392864	2
724	261.86	426.01	1.0181	5.09900165196356	11.2241003703048	224	-0.00243093224688096	0.00243093224688096	17.8294294715333	2
725	272.35	429.35	1.0186	5.10143258421045	11.2216694380579	225	0.0213922037725638	0.0213922037725638	17.8508216753059	2
726	277.14	425.63	1.0142	5.08004038043788	11.2430616418305	226	-0.0140994070319174	0.0140994070319174	17.8649210823378	2
727	277.51	447.54	1.0171	5.0941397874698	11.2289622347986	227	-0.0092375425381519	0.0092375425381519	17.8741586248759	2
728	274.69	442.42	1.019	5.10337733000795	11.2197246922604	228	0.00680661029126917	0.00680661029126917	17.8809652351672	2
729	271.95	440.12	1.0176	5.09657071971668	11.2265313025517	229	-0.0189612715256811	0.0189612715256811	17.8999265066929	2
730	266.96	444.28	1.0215	5.11553199124236	11.207570031026	230	0.0189612715256811	0.0189612715256811	17.9188877782186	2
731	277.78	426.21	1.0176	5.09657071971668	11.2265313025517	231	0.0121546612344119	0.0121546612344119	17.931042439453	2
732	272.38	427.16	1.0151	5.08441605848227	11.2386859637861	232	-0.0145855934812946	0.0145855934812946	17.9456280329343	2
733	279.2	439.43	1.0181	5.09900165196356	11.2241003703048	233	-0.00680661029127094	0.00680661029127094	17.9524346432256	2
734	275.01	430.85	1.0195	5.10580826225484	11.2172937600135	234	-0.0145855934812928	0.0145855934812928	17.9670202367069	2
735	274.89	420.68	1.0225	5.12039385573613	11.2027081665322	235	0.0170165257281774	0.0170165257281774	17.984036762435	2
736	279.25	433.05	1.019	5.10337733000795	11.2197246922604	236	-0.00243093224688451	0.00243093224688451	17.9864676946819	2
737	273.45	434.1	1.0195	5.10580826225484	11.2172937600135	237	-0.00243093224688096	0.00243093224688096	17.9888986269288	2
738	254.81	442.15	1.02	5.10823919450172	11.2148628277666	238	0.0092375425381519	0.0092375425381519	17.9981361694669	2
739	253.92	442.84	1.0181	5.09900165196356	11.2241003703048	239	-0.0213922037725638	0.0213922037725638	18.0195283732395	2
740	253.73	443.09	1.0225	5.12039385573613	11.2027081665322	240	0.0335468650069757	0.0335468650069757	18.0530752382465	2
741	243.32	446.45	1.0156	5.08684699072915	11.2362550315392	241	-0.00243093224688096	0.00243093224688096	18.0555061704934	2
742	240.56	449.77	1.0161	5.08927792297604	11.2338240992923	242	-0.0452153397920121	0.0452153397920121	18.1007215102854	2
743	232.05	452.79	1.0254	5.13449326276805	11.1886087595003	243	0.00486186449376547	0.00486186449376547	18.1055833747791	2
744	238.48	463.14	1.0244	5.12963139827428	11.1934706239941	244	0.0238231360194447	0.0238231360194447	18.1294065107986	2
745	238.11	462.32	1.0195	5.10580826225484	11.2172937600135	245	0.00243093224688451	0.00243093224688451	18.1318374430455	2
746	234.03	434.66	1.019	5.10337733000795	11.2197246922604	246	0	0	18.1318374430455	2
747	239.95	423.98	1.019	5.10337733000795	11.2197246922604	247	0.0140994070319174	0.0140994070319174	18.1459368500774	2
748	248.86	427.74	1.0161	5.08927792297604	11.2338240992923	248	-0.0165303392788019	0.0165303392788019	18.1624671893562	2
749	249	419.6	1.0195	5.10580826225484	11.2172937600135	249	-0.00486186449376191	0.00486186449376191	18.16732905385	2
750	232.15	419.77	1.0205	5.1106701267486	11.2124318955198	250	0.00486186449376191	0.00486186449376191	18.1721909183437	2
751	231.31	424.95	1.0195	5.10580826225484	11.2172937600135	251	-0.00486186449376191	0.00486186449376191	18.1770527828375	2
752	230.2	431.04	1.0205	5.1106701267486	11.2124318955198	252	0.0213922037725638	0.0213922037725638	18.19844498661	2
753	242.92	445.09	1.0161	5.08927792297604	11.2338240992923	253	-0.0330606785576002	0.0330606785576002	18.2315056651676	2
754	234.53	430.04	1.0229	5.12233860153363	11.2007634207347	254	0.0233369495700693	0.0233369495700693	18.2548426147377	2
755	233.47	418.3	1.0181	5.09900165196356	11.2241003703048	255	-0.00437567804438643	0.00437567804438643	18.2592182927821	2
756	230.58	415.79	1.019	5.10337733000795	11.2197246922604	256	-0.00972372898752916	0.00972372898752916	18.2689420217696	2
757	232.24	415.75	1.021	5.11310105899548	11.2100009632729	257	0.0262540682663275	0.0262540682663275	18.295196090036	2
758	248.89	410.14	1.0156	5.08684699072915	11.2362550315392	258	-0.00972372898752916	0.00972372898752916	18.3049198190235	2
759	254.36	405.46	1.0176	5.09657071971668	11.2265313025517	259	-0.0116684747850346	0.0116684747850346	18.3165882938085	2
760	244.81	405.47	1.02	5.10823919450172	11.2148628277666	260	0.00243093224688096	0.00243093224688096	18.3190192260554	2
761	241.78	406.11	1.0195	5.10580826225484	11.2172937600135	261	-0.0145855934812928	0.0145855934812928	18.3336048195367	2
762	247.69	410.91	1.0225	5.12039385573613	11.2027081665322	262	0.0189612715256828	0.0189612715256828	18.3525660910624	2
763	246.85	413.35	1.0186	5.10143258421045	11.2216694380579	263	-0.0165303392788001	0.0165303392788001	18.3690964303412	2
764	244.48	419.32	1.022	5.11796292348925	11.2051390987791	264	0.0165303392788001	0.0165303392788001	18.38562676962	2
765	246.8	409.91	1.0186	5.10143258421045	11.2216694380579	265	0.0213922037725638	0.0213922037725638	18.4070189733925	2
766	247.12	409.07	1.0142	5.08004038043788	11.2430616418305	266	-0.0257678818169538	0.0257678818169538	18.4327868552095	2
767	253.17	416.3	1.0195	5.10580826225484	11.2172937600135	267	0.0257678818169538	0.0257678818169538	18.4585547370264	2
768	249.8	420.08	1.0142	5.08004038043788	11.2430616418305	268	-0.0306297463107157	0.0306297463107157	18.4891844833372	2
769	238.32	407.18	1.0205	5.1106701267486	11.2124318955198	269	0.0165303392787983	0.0165303392787983	18.505714822616	2
770	233.13	422.08	1.0171	5.0941397874698	11.2289622347986	270	-0.00486186449376547	0.00486186449376547	18.5105766871097	2
771	248.33	429.06	1.0181	5.09900165196356	11.2241003703048	271	-0.00680661029127094	0.00680661029127094	18.517383297401	2
772	251.05	437.41	1.0195	5.10580826225484	11.2172937600135	272	-0.00729279674064465	0.00729279674064465	18.5246760941416	2
773	261.14	438.12	1.021	5.11310105899548	11.2100009632729	273	0.0213922037725638	0.0213922037725638	18.5460682979142	2
774	255.29	438.41	1.0166	5.09170885522292	11.2313931670454	274	-0.0116684747850346	0.0116684747850346	18.5577367726992	2
775	255.31	441.79	1.019	5.10337733000795	11.2197246922604	275	-0.00729279674064642	0.00729279674064642	18.5650295694399	2
776	251.88	454.24	1.0205	5.1106701267486	11.2124318955198	276	0.00729279674064642	0.00729279674064642	18.5723223661805	2
777	259.36	461.65	1.019	5.10337733000795	11.2197246922604	277	0	0	18.5723223661805	2
778	249.68	461.17	1.019	5.10337733000795	11.2197246922604	278	0.0092375425381519	0.0092375425381519	18.5815599087187	2
779	242.26	475.22	1.0171	5.0941397874698	11.2289622347986	279	-0.00486186449376547	0.00486186449376547	18.5864217732125	2
780	241.22	469.01	1.0181	5.09900165196356	11.2241003703048	280	-0.00243093224688096	0.00243093224688096	18.5888527054593	2
781	242.8	464.85	1.0186	5.10143258421045	11.2216694380579	281	0.00243093224688096	0.00243093224688096	18.5912836377062	2
782	231.95	456.23	1.0181	5.09900165196356	11.2241003703048	282	-0.0092375425381519	0.0092375425381519	18.6005211802444	2
783	239.63	454.55	1.02	5.10823919450172	11.2148628277666	283	0.00680661029127094	0.00680661029127094	18.6073277905356	2
784	256.69	451.56	1.0186	5.10143258421045	11.2216694380579	284	-0.00194474579750548	0.00194474579750548	18.6092725363331	2
785	254.99	451.53	1.019	5.10337733000795	11.2197246922604	285	0.00194474579750548	0.00194474579750548	18.6112172821306	2
786	240.55	433.53	1.0186	5.10143258421045	11.2216694380579	286	0	0	18.6112172821306	2
787	238.21	424.48	1.0186	5.10143258421045	11.2216694380579	287	-0.00194474579750548	0.00194474579750548	18.6131620279282	2
788	249.09	428.08	1.019	5.10337733000795	11.2197246922604	288	0.0165303392787983	0.0165303392787983	18.6296923672069	2
789	254.71	411.93	1.0156	5.08684699072915	11.2362550315392	289	-0.00972372898752916	0.00972372898752916	18.6394160961945	2
790	243.22	409.82	1.0176	5.09657071971668	11.2265313025517	290	0.00243093224688273	0.00243093224688273	18.6418470284414	2
791	243.49	408.01	1.0171	5.0941397874698	11.2289622347986	291	-0.0092375425381519	0.0092375425381519	18.6510845709795	2
792	240.21	411.92	1.019	5.10337733000795	11.2197246922604	292	-0.00243093224688451	0.00243093224688451	18.6535155032264	2
793	233.13	401.27	1.0195	5.10580826225484	11.2172937600135	293	0	0	18.6535155032264	2
794	239.03	392.99	1.0195	5.10580826225484	11.2172937600135	294	0	0	18.6535155032264	2
795	237.38	401.26	1.0195	5.10580826225484	11.2172937600135	295	-0.0379225430513621	0.0379225430513621	18.6914380462778	2
796	252.76	395.96	1.0273	5.1437308053062	11.1793712169622	296	0.0403534752982466	0.0403534752982466	18.731791521576	2
797	241.2	394.48	1.019	5.10337733000795	11.2197246922604	297	-0.0500772042857758	0.0500772042857758	18.7818687258618	2
798	244.77	396.68	1.0293	5.15345453429373	11.1696474879746	298	0.0286850005132102	0.0286850005132102	18.810553726375	2
799	243.05	405.02	1.0234	5.12476953378052	11.1983324884878	299	0	0	18.810553726375	2
800	252.46	415.5	1.0234	5.12476953378052	11.1983324884878	300	0.0189612715256811	0.0189612715256811	18.8295149979007	2
801	245.92	426.64	1.0195	5.10580826225484	11.2172937600135	301	0.00243093224688451	0.00243093224688451	18.8319459301476	2
802	249.87	432.43	1.019	5.10337733000795	11.2197246922604	302	0.00437567804438643	0.00437567804438643	18.8363216081919	2
803	248.14	436.88	1.0181	5.09900165196356	11.2241003703048	303	-0.0165303392787983	0.0165303392787983	18.8528519474707	2
804	253.58	444.7	1.0215	5.11553199124236	11.207570031026	304	0.0189612715256811	0.0189612715256811	18.8718132189964	2
805	254.6	452.73	1.0176	5.09657071971668	11.2265313025517	305	-0.00680661029126917	0.00680661029126917	18.8786198292877	2
806	259.9	450.28	1.019	5.10337733000795	11.2197246922604	306	-0.00486186449376547	0.00486186449376547	18.8834816937815	2
807	257.2	454.83	1.02	5.10823919450172	11.2148628277666	307	0.00486186449376547	0.00486186449376547	18.8883435582752	2
808	266.16	453.62	1.019	5.10337733000795	11.2197246922604	308	-0.00243093224688451	0.00243093224688451	18.8907744905221	2
809	266.01	453.01	1.0195	5.10580826225484	11.2172937600135	309	-0.00243093224688096	0.00243093224688096	18.893205422769	2
810	253.75	447.63	1.02	5.10823919450172	11.2148628277666	310	0.00680661029127094	0.00680661029127094	18.9000120330603	2
811	240.02	441.92	1.0186	5.10143258421045	11.2216694380579	311	0	0	18.9000120330603	2
812	240.87	456.23	1.0186	5.10143258421045	11.2216694380579	312	0	0	18.9000120330603	2
813	246.88	449.71	1.0186	5.10143258421045	11.2216694380579	313	-0.00437567804438999	0.00437567804438999	18.9043877111047	2
814	241.76	464.97	1.0195	5.10580826225484	11.2172937600135	314	-0.0121546612344101	0.0121546612344101	18.9165423723391	2
815	234.44	467.28	1.022	5.11796292348925	11.2051390987791	315	0.00243093224688273	0.00243093224688273	18.9189733045859	2
816	230.43	471.55	1.0215	5.11553199124236	11.207570031026	316	0.0140994070319174	0.0140994070319174	18.9330727116179	2
817	233.86	478.86	1.0186	5.10143258421045	11.2216694380579	317	-0.00437567804438999	0.00437567804438999	18.9374483896623	2
818	231.26	457.39	1.0195	5.10580826225484	11.2172937600135	318	0.00923754253815368	0.00923754253815368	18.9466859322004	2
819	238.92	459.86	1.0176	5.09657071971668	11.2265313025517	319	-0.00680661029126917	0.00680661029126917	18.9534925424917	2
820	239.28	463.62	1.019	5.10337733000795	11.2197246922604	320	0.0092375425381519	0.0092375425381519	18.9627300850298	2
821	246.49	464.58	1.0171	5.0941397874698	11.2289622347986	321	-0.0165303392787983	0.0165303392787983	18.9792604243086	2
822	232.01	455.58	1.0205	5.1106701267486	11.2124318955198	322	0.0116684747850329	0.0116684747850329	18.9909288990937	2
823	241.85	451.53	1.0181	5.09900165196356	11.2241003703048	323	0	0	18.9909288990937	2
824	240.99	450.35	1.0181	5.09900165196356	11.2241003703048	324	-0.0140994070319156	0.0140994070319156	19.0050283061256	2
825	260.58	464.61	1.021	5.11310105899548	11.2100009632729	325	-0.0072927967406482	0.0072927967406482	19.0123211028662	2
826	259.07	457.82	1.0225	5.12039385573613	11.2027081665322	326	0.0121546612344119	0.0121546612344119	19.0244757641006	2
827	262.7	466.75	1.02	5.10823919450172	11.2148628277666	327	0.0092375425381519	0.0092375425381519	19.0337133066388	2
828	256.34	473.79	1.0181	5.09900165196356	11.2241003703048	328	0.00486186449376547	0.00486186449376547	19.0385751711325	2
829	264.36	468.81	1.0171	5.0941397874698	11.2289622347986	329	-0.00486186449376547	0.00486186449376547	19.0434370356263	2
830	269.73	460.69	1.0181	5.09900165196356	11.2241003703048	330	-0.00243093224688096	0.00243093224688096	19.0458679678732	2
831	273.05	461.16	1.0186	5.10143258421045	11.2216694380579	331	0	0	19.0458679678732	2
832	277.44	459.8	1.0186	5.10143258421045	11.2216694380579	332	-0.00680661029127094	0.00680661029127094	19.0526745781645	2
833	272.76	458.16	1.02	5.10823919450172	11.2148628277666	333	0.00680661029127094	0.00680661029127094	19.0594811884557	2
834	259.03	455.89	1.0186	5.10143258421045	11.2216694380579	334	0.00243093224688096	0.00243093224688096	19.0619121207026	2
835	250.55	440.23	1.0181	5.09900165196356	11.2241003703048	335	0.00243093224688273	0.00243093224688273	19.0643430529495	2
836	271.14	441.33	1.0176	5.09657071971668	11.2265313025517	336	-0.121060425894736	0.121060425894736	19.1854034788442	2
837	277.9	410.35	1.0425	5.21763114561142	11.1054708766569	337	0.0525081365326567	0.0525081365326567	19.2379116153769	2
838	279.94	385.48	1.0317	5.16512300907876	11.1579790131896	338	-0.536749840111604	0.536749840111604	19.7746614554885	2
839	269.8	367.24	1.1421	5.70187284919037	10.621229173078	339	-0.0972372898752916	0.0972372898752916	19.8718987453638	2
840	264.49	352.92	1.1621	5.79911013906566	10.5239918832027	340	0.0354916108044812	0.0354916108044812	19.9073903561683	2
841	260.52	355.63	1.1548	5.76361852826118	10.5594834940072	341	0.0121546612344119	0.0121546612344119	19.9195450174027	2
842	265.88	357.35	1.1523	5.75146386702677	10.5716381552416	342	0.125436103939125	0.125436103939125	20.0449811213418	2
843	269.41	362.97	1.1265	5.62602776308764	10.6970742591807	343	0.144883561914183	0.144883561914183	20.189864683256	2
844	272.74	365.54	1.0967	5.48114420117346	10.8419578210949	344	0.130784154882267	0.130784154882267	20.3206488381383	2
845	274.16	367.21	1.0698	5.35036004629119	10.9727419759772	345	-0.626694333246249	0.626694333246249	20.9473431713845	2
846	269.1	338.37	1.1987	5.97705437953744	10.3460476427309	346	0.524595178877192	0.524595178877192	21.4719383502617	2
847	260.88	374.97	1.0908	5.45245920066025	10.8706428216081	347	-0.163844833439864	0.163844833439864	21.6357831837016	2
848	258.47	371.73	1.1245	5.61630403410011	10.7067979881683	348	0.234828055048826	0.234828055048826	21.8706112387504	2
849	233.77	370.76	1.0762	5.38147597905128	10.9416260432171	349	-0.0403534752982448	0.0403534752982448	21.9109647140486	2
850	234.98	370.96	1.0845	5.42182945434953	10.9012725679188	350	-0.113767629154092	0.113767629154092	22.0247323432027	2
851	246.33	364.57	1.1079	5.53559708350362	10.7875049387647	351	-0.0879997473371361	0.0879997473371361	22.1127320905399	2
852	242.74	356.35	1.126	5.62359683084076	10.6995051914276	352	-0.0165303392787983	0.0165303392787983	22.1292624298187	2
853	238.44	361.06	1.1294	5.64012717011956	10.6829748521488	353	0.0593147468239259	0.0593147468239259	22.1885771766426	2
854	231.24	365.92	1.1172	5.58081242329563	10.7422895989727	354	0.0714694080583378	0.0714694080583378	22.2600465847009	2
855	246.08	367.43	1.1025	5.50934301523729	10.8137590070311	355	-0.0549390687795377	0.0549390687795377	22.3149856534805	2
856	257.34	367.79	1.1138	5.56428208401683	10.7588199382515	356	0.147314494161066	0.147314494161066	22.4623001476415	2
857	251.75	376.69	1.0835	5.41696758985576	10.9061344324126	357	-0.0782760183496105	0.0782760183496105	22.5405761659911	2
858	249.83	373.56	1.0996	5.49524360820537	10.827858414063	358	0.106961018862821	0.106961018862821	22.647537184854	2
859	245.55	380.43	1.0776	5.38828258934255	10.9348194329258	359	0.140021697420417	0.140021697420417	22.7875588822744	2
860	231.75	389.96	1.0488	5.24826089192214	11.0748411303462	360	0.00243093224688273	0.00243093224688273	22.7899898145213	2
861	230.27	380.7	1.0483	5.24582995967525	11.0772720625931	361	-0.372905006671738	0.372905006671738	23.162894821193	2
862	232.25	362.24	1.125	5.61873496634699	10.7043670559214	362	-0.0213922037725638	0.0213922037725638	23.1842870249656	2
863	249.33	353.88	1.1294	5.64012717011956	10.6829748521488	363	-0.0330606785576002	0.0330606785576002	23.2173477035232	2
864	252.74	358.87	1.1362	5.67318784867716	10.6499141735912	364	0.0471600855895158	0.0471600855895158	23.2645077891127	2
865	252.61	352.33	1.1265	5.62602776308764	10.6970742591807	365	-0.132728900679771	0.132728900679771	23.3972366897924	2
866	235.54	355.34	1.1538	5.75875666376741	10.564345358501	366	-0.239689919542592	0.239689919542592	23.636926609335	2
867	247.78	344.84	1.2031	5.99844658331	10.3246554389584	367	0.192043647503699	0.192043647503699	23.8289702568387	2
868	254.6	357.16	1.1636	5.8064029358063	10.5166990864621	368	0.050077204285774	0.050077204285774	23.8790474611245	2
869	255.8	355.28	1.1533	5.75632573152053	10.5667762907478	369	-0.0690384758114551	0.0690384758114551	23.948085936936	2
870	254.17	353.33	1.1675	5.82536420733198	10.4977378149364	370	0.102099154369055	0.102099154369055	24.050185091305	2
871	263.94	353.24	1.1465	5.72326505296293	10.5998369693054	371	0.0641766113176914	0.0641766113176914	24.1143617026227	2
872	269.36	362.47	1.1333	5.65908844164524	10.6640135806231	372	-0.218297715770028	0.218297715770028	24.3326594183927	2
873	272.76	358.56	1.1782	5.87738615741527	10.4457158648531	373	-0.0379225430513621	0.0379225430513621	24.3705819614441	2
874	274	356	1.186	5.91530870046663	10.4077933218017	374	0.728793487615302	0.728793487615302	25.0993754490594	2
875	276.65	371.19	1.0361	5.18651521285133	11.136586809417	375	-0.244551784036357	0.244551784036357	25.3439272330958	2
876	266.23	377.09	1.0864	5.43106699688768	10.8920350253807	376	-0.0427844075451276	0.0427844075451276	25.3867116406409	2
877	264.27	384.04	1.0952	5.47385140443281	10.8492506178356	377	0.353457548696682	0.353457548696682	25.7401691893376	2
878	272.45	384.43	1.0225	5.12039385573613	11.2027081665322	378	0.0238231360194465	0.0238231360194465	25.763992325357	2
879	267.93	396.7	1.0176	5.09657071971668	11.2265313025517	379	-0.149259239958571	0.149259239958571	25.9132515653156	2
880	268.57	382.57	1.0483	5.24582995967525	11.0772720625931	380	-0.123491358141619	0.123491358141619	26.0367429234572	2
881	267.33	371.93	1.0737	5.36932131781687	10.9537807044515	381	-0.0831378828433742	0.0831378828433742	26.1198808063006	2
882	267.79	371.07	1.0908	5.45245920066025	10.8706428216081	382	-0.050077204285774	0.050077204285774	26.1699580105864	2
883	279.93	375.5	1.1011	5.50253640494602	10.8205656173223	383	0.175999494674276	0.175999494674276	26.3459575052606	2
884	276.43	376.15	1.0649	5.32653691027174	10.9965651119966	384	-0.00972372898752738	0.00972372898752738	26.3556812342482	2
885	253.28	385.44	1.0669	5.33626063925927	10.9868413830091	385	0.180375172718662	0.180375172718662	26.5360564069668	2
886	242.59	384.74	1.0298	5.15588546654061	11.1672165557278	386	-0.0855688150902552	0.0855688150902552	26.6216252220571	2
887	243.48	383.16	1.0474	5.24145428163087	11.0816477406375	387	0.050077204285774	0.050077204285774	26.6717024263429	2
888	241.15	386.3	1.0371	5.19137707734509	11.1317249449233	388	-0.182806104965547	0.182806104965547	26.8545085313084	2
889	233.69	379.55	1.0747	5.37418318231064	10.9489188399577	389	0.125922290388502	0.125922290388502	26.9804308216969	2
890	245.04	388.17	1.0488	5.24826089192214	11.0748411303462	390	0.1424526296673	0.1424526296673	27.1228834513642	2
891	248.99	390.42	1.0195	5.10580826225484	11.2172937600135	391	-0.0238231360194447	0.0238231360194447	27.1467065873836	2
892	252.09	390.34	1.0244	5.12963139827428	11.1934706239941	392	0.0165303392788001	0.0165303392788001	27.1632369266624	2
893	259.36	386.07	1.021	5.11310105899548	11.2100009632729	393	-0.0452153397920103	0.0452153397920103	27.2084522664545	2
894	254.24	384.17	1.0303	5.15831639878749	11.1647856234809	394	0.052508136532655	0.052508136532655	27.2609604029871	2
895	256.37	395.93	1.0195	5.10580826225484	11.2172937600135	395	0.00243093224688451	0.00243093224688451	27.263391335234	2
896	276.34	392.95	1.019	5.10337733000795	11.2197246922604	396	0.0116684747850346	0.0116684747850346	27.275059810019	2
897	278.3	391.03	1.0166	5.09170885522292	11.2313931670454	397	-0.0116684747850346	0.0116684747850346	27.2867282848041	2
898	277.01	399.53	1.019	5.10337733000795	11.2197246922604	398	-0.0763312725521033	0.0763312725521033	27.3630595573562	2
899	274.74	394.42	1.0347	5.17970860256006	11.1433934197083	399	0.0782760183496087	0.0782760183496087	27.4413355757058	2
900	271.22	403.77	1.0186	5.10143258421045	11.2216694380579	400	-0.0354916108044812	0.0354916108044812	27.4768271865103	2
901	277.79	420.22	1.0259	5.13692419501493	11.1861778272534	401	0.0121546612344101	0.0121546612344101	27.4889818477447	2
902	274.51	411.49	1.0234	5.12476953378052	11.1983324884878	402	0.0140994070319191	0.0140994070319191	27.5030812547766	2
903	267.23	397.33	1.0205	5.1106701267486	11.2124318955198	403	0.00729279674064642	0.00729279674064642	27.5103740515172	2
904	260.56	395.48	1.019	5.10337733000795	11.2197246922604	404	-0.00729279674064642	0.00729279674064642	27.5176668482579	2
905	250.12	401.63	1.0205	5.1106701267486	11.2124318955198	405	-0.228021444757557	0.228021444757557	27.7456882930154	2
906	240.45	377.9	1.0674	5.33869157150616	10.9844104507622	406	-0.00243093224688273	0.00243093224688273	27.7481192252623	2
907	240.64	380.69	1.0679	5.34112250375304	10.9819795185153	407	0.194960766199957	0.194960766199957	27.9430799914623	2
908	231.46	391.89	1.0278	5.14616173755308	11.1769402847153	408	-0.232883309251321	0.232883309251321	28.1759633007136	2
909	233.99	379.45	1.0757	5.3790450468044	10.944056975464	409	0.0379225430513639	0.0379225430513639	28.213885843765	2
910	232.23	371.34	1.0679	5.34112250375304	10.9819795185153	410	-0.102099154369055	0.102099154369055	28.315984998134	2
911	230.39	367.23	1.0889	5.44322165812209	10.8798803641463	411	-0.173082375978018	0.173082375978018	28.489067374112	2
912	244.36	359.27	1.1245	5.61630403410011	10.7067979881683	412	0.121060425894736	0.121060425894736	28.6101278000068	2
913	241.9	363.66	1.0996	5.49524360820537	10.827858414063	413	-0.152176358654829	0.152176358654829	28.7623041586616	2
914	236.49	359.57	1.1309	5.6474199668602	10.6756820554082	414	-0.0899444931346434	0.0899444931346434	28.8522486517962	2
915	239.3	358.37	1.1494	5.73736445999485	10.5857375622735	415	-0.0739003403052223	0.0739003403052223	28.9261489921015	2
916	240.52	349.3	1.1646	5.81126480030007	10.5118372219683	416	-0.123005171692242	0.123005171692242	29.0491541637937	2
917	239.3	342.17	1.1899	5.93426997199231	10.3888320502761	417	-0.102099154369055	0.102099154369055	29.1512533181628	2
918	239.33	332.95	1.2109	6.03636912636137	10.286732895907	418	-0.265943987808919	0.265943987808919	29.4171973059717	2
919	234.51	335.25	1.2656	6.30231311417029	10.0207889080981	419	0.185237037212428	0.185237037212428	29.6024343431841	2
920	230.55	341.98	1.2275	6.11707607695786	10.2060259453105	420	-0.119115680097231	0.119115680097231	29.7215500232813	2
921	233.37	336.84	1.252	6.23619175705509	10.0869102652133	421	-0.0447291533426331	0.0447291533426331	29.766279176624	2
922	234.76	335.55	1.2612	6.28092091039772	10.0421811118706	422	0.543556450402875	0.543556450402875	30.3098356270268	2
923	244.04	336.5	1.1494	5.73736445999485	10.5857375622735	423	0.0238231360194447	0.0238231360194447	30.3336587630463	2
924	251.57	342.03	1.1445	5.7135413239754	10.609560698293	424	-0.57710331540985	0.57710331540985	30.9107620784561	2
925	272.23	322.51	1.2632	6.29064463938525	10.0324573828831	425	-0.0568838145770432	0.0568838145770432	30.9676458930332	2
926	276.07	326.01	1.2749	6.3475284539623	9.97557356830607	426	-0.106961018862821	0.106961018862821	31.074606911896	2
927	279.27	320.83	1.2969	6.45448947282512	9.86861254944325	427	0.0311159327600947	0.0311159327600947	31.1057228446561	2
928	276.97	319.01	1.2905	6.42337354006502	9.89972848220334	428	0.204198308738111	0.204198308738111	31.3099211533942	2
929	271.67	320.69	1.2485	6.21917523132691	10.1039267909415	429	-0.0311159327600947	0.0311159327600947	31.3410370861543	2
930	264.25	317.72	1.2549	6.25029116408701	10.0728108581814	430	-0.168706697933629	0.168706697933629	31.5097437840879	2
931	257.71	323.41	1.2896	6.41899786202063	9.90410416024773	431	0.475004161040797	0.475004161040797	31.9847479451287	2
932	253.66	328.91	1.1919	5.94399370097984	10.3791083212885	432	-0.206629240984993	0.206629240984993	32.1913771861137	2
933	254.7	326.66	1.2344	6.15062294196483	10.1724790803035	433	0.225590512510673	0.225590512510673	32.4169676986244	2
934	252.25	326.26	1.188	5.92503242945416	10.3980695928142	434	-0.0996682221221725	0.0996682221221725	32.5166359207466	2
935	250.14	324.29	1.2085	6.02470065157633	10.298401370692	435	0.102099154369057	0.102099154369057	32.6187350751156	2
936	249.39	328.49	1.1875	5.92260149720728	10.4005005250611	436	-0.225590512510674	0.225590512510674	32.8443255876263	2
937	253.79	335.37	1.2339	6.14819200971795	10.1749100125504	437	0.182806104965547	0.182806104965547	33.0271316925919	2
938	248	336.27	1.1963	5.9653859047524	10.357716117516	438	-0.261082123315155	0.261082123315155	33.288213815907	2
939	231.32	333.51	1.25	6.22646802806756	10.0966339942008	439	0.23968991954259	0.23968991954259	33.5279037354496	2
940	238.86	324.89	1.2007	5.98677810852497	10.3363239137434	440	-0.514871449889663	0.514871449889663	34.0427751853393	2
941	246.7	316.31	1.3066	6.50164955841463	9.82145246385373	441	0.0734141538558433	0.0734141538558433	34.1161893391951	2
942	250.26	315.13	1.2915	6.42823540455879	9.89486661770957	442	0.280043394840838	0.280043394840838	34.3962327340359	2
943	233.19	328.36	1.2339	6.14819200971795	10.1749100125504	443	0.0379225430513621	0.0379225430513621	34.4341552770873	2
944	236.08	326.96	1.2261	6.11026946666659	10.2128325556018	444	-0.398672888488692	0.398672888488692	34.832828165576	2
945	239.44	320.03	1.3081	6.50894235515528	9.81415966711308	445	0.102099154369055	0.102099154369055	34.934927319945	2
946	251.38	319.81	1.2871	6.40684320078622	9.91625882148214	446	0.102099154369055	0.102099154369055	35.0370264743141	2
947	257.57	326.67	1.2661	6.30474404641717	10.0183579758512	447	0.363181277684211	0.363181277684211	35.4002077519983	2
948	240.59	333.36	1.1914	5.94156276873296	10.3815392535354	448	0.215866783523145	0.215866783523145	35.6160745355215	2
949	240.91	353.38	1.147	5.72569598520981	10.5974060370585	449	-0.0281988140638347	0.0281988140638347	35.6442733495853	2
950	236.53	355.16	1.1528	5.75389479927365	10.5692072229947	450	0.196905511997462	0.196905511997462	35.8411788615828	2
951	241.32	362.7	1.1123	5.55698928727618	10.7661127349922	451	-0.0213922037725638	0.0213922037725638	35.8625710653553	2
952	245.26	362.92	1.1167	5.57838149104875	10.7447205312196	452	-0.382142549209892	0.382142549209892	36.2447136145652	2
953	233.17	351.74	1.1953	5.96052404025864	10.3625779820097	453	0.158982968946102	0.158982968946102	36.4036965835113	2
954	251.29	358.05	1.1626	5.80154107131254	10.5215609509558	454	0.275181530347071	0.275181530347071	36.6788781138584	2
955	248.47	365.09	1.106	5.52635954096547	10.7967424813029	455	-0.116198561400971	0.116198561400971	36.7950766752594	2
956	256.05	338.72	1.1299	5.64255810236644	10.6805439199019	456	-0.234828055048828	0.234828055048828	37.0299047303082	2
957	260.28	338.62	1.1782	5.87738615741527	10.4457158648531	457	0.116198561400971	0.116198561400971	37.1461032917092	2
958	254.24	339.45	1.1543	5.76118759601429	10.5619144262541	458	-0.118629493647852	0.118629493647852	37.264732785357	2
959	260.87	339.91	1.1787	5.87981708966215	10.4432849326062	459	-0.365612209931093	0.365612209931093	37.6303449952881	2
960	270.78	331.23	1.2539	6.24542929959324	10.0776727226751	460	0.360750345437328	0.360750345437328	37.9910953407254	2
961	273.57	347.36	1.1797	5.88467895415591	10.4384230681124	461	0.196905511997464	0.196905511997464	38.1880008527229	2
962	270.77	349.05	1.1392	5.68777344215845	10.6353285801099	462	-0.104043900166563	0.104043900166563	38.2920447528895	2
963	277.08	350.93	1.1606	5.79181734232501	10.5312846799434	463	-0.00486186449376369	0.00486186449376369	38.2969066173832	2
964	273.88	353.07	1.1616	5.79667920681877	10.5264228154496	464	-0.111822883356584	0.111822883356584	38.4087295007398	2
965	273.22	358.44	1.1846	5.90850209017536	10.414599932093	465	0.223159580263792	0.223159580263792	38.6318890810036	2
966	274.66	361.66	1.1387	5.68534250991157	10.6377595123568	466	0.349081870652295	0.349081870652295	38.9809709516559	2
967	273.74	366.88	1.0669	5.33626063925927	10.9868413830091	467	0.192529833953074	0.192529833953074	39.173500785609	2
968	271.61	380.11	1.0273	5.1437308053062	11.1793712169622	468	-0.194960766199957	0.194960766199957	39.3684615518089	2
969	271.73	373.79	1.0674	5.33869157150616	10.9844104507622	469	-0.0238231360194465	0.0238231360194465	39.3922846878284	2
970	273.33	373.77	1.0723	5.3625147075256	10.9605873147428	470	-0.467711364300149	0.467711364300149	39.8599960521285	2
971	279.17	368.24	1.1685	5.83022607182575	10.4928759504426	471	0.626694333246247	0.626694333246247	40.4866903853748	2
972	272.23	377.82	1.0396	5.2035317385795	11.1195702836889	472	-0.215866783523143	0.215866783523143	40.7025571688979	2
973	277.06	384.53	1.084	5.41939852210265	10.9037035001657	473	0.0690384758114568	0.0690384758114568	40.7715956447094	2
974	254.43	379.86	1.0698	5.35036004629119	10.9727419759772	474	0.028198814063833	0.028198814063833	40.7997944587732	2
975	255.45	379.77	1.064	5.32216123222736	11.000940790041	475	0.225590512510674	0.225590512510674	41.0253849712839	2
976	258.78	386.34	1.0176	5.09657071971668	11.2265313025517	476	0.0072927967406482	0.0072927967406482	41.0326777680245	2
977	257.84	387.63	1.0161	5.08927792297604	11.2338240992923	477	-0.0427844075451276	0.0427844075451276	41.0754621755696	2
978	258.2	388.64	1.0249	5.13206233052116	11.1910396917472	478	0.0286850005132102	0.0286850005132102	41.1041471760829	2
979	254.58	413.27	1.019	5.10337733000795	11.2197246922604	479	-0.0121546612344119	0.0121546612344119	41.1163018373173	2
980	273.61	411.15	1.0215	5.11553199124236	11.207570031026	480	-0.0427844075451276	0.0427844075451276	41.1590862448624	2
981	277.72	416.52	1.0303	5.15831639878749	11.1647856234809	481	0.0403534752982448	0.0403534752982448	41.1994397201606	2
982	270.41	429.05	1.022	5.11796292348925	11.2051390987791	482	0.0379225430513639	0.0379225430513639	41.237362263212	2
983	261.1	413.42	1.0142	5.08004038043788	11.2430616418305	483	-0.0165303392788001	0.0165303392788001	41.2538926024908	2
984	258.21	402.14	1.0176	5.09657071971668	11.2265313025517	484	-0.00923754253815368	0.00923754253815368	41.263130145029	2
985	258.09	398.59	1.0195	5.10580826225484	11.2172937600135	485	-0.149745426407947	0.149745426407947	41.4128755714369	2
986	247.54	379.93	1.0503	5.25555368866278	11.0675483336056	486	0.0690384758114568	0.0690384758114568	41.4819140472484	2
987	230.18	396.7	1.0361	5.18651521285133	11.136586809417	487	0.0807069505964897	0.0807069505964897	41.5626209978448	2
988	235.36	398.48	1.0195	5.10580826225484	11.2172937600135	488	0	0	41.5626209978448	2
989	232.07	399.14	1.0195	5.10580826225484	11.2172937600135	489	0	0	41.5626209978448	2
990	232.02	401.64	1.0195	5.10580826225484	11.2172937600135	490	0.0165303392788019	0.0165303392788019	41.5791513371236	2
991	233.54	424.4	1.0161	5.08927792297604	11.2338240992923	491	-0.00243093224688273	0.00243093224688273	41.5815822693705	2
992	239.41	442.92	1.0166	5.09170885522292	11.2313931670454	492	-0.0165303392788001	0.0165303392788001	41.5981126086493	2
993	243.18	442.27	1.02	5.10823919450172	11.2148628277666	493	0.00680661029127094	0.00680661029127094	41.6049192189406	2
994	238.62	453.78	1.0186	5.10143258421045	11.2216694380579	494	-0.00194474579750548	0.00194474579750548	41.6068639647381	2
995	268.77	467.82	1.019	5.10337733000795	11.2197246922604	495	0	0	41.6068639647381	2
996	273.12	469.36	1.019	5.10337733000795	11.2197246922604	496	0	0	41.6068639647381	2
997	266.89	463.18	1.019	5.10337733000795	11.2197246922604	497	0.00194474579750548	0.00194474579750548	41.6088087105356	2
998	265.64	466.25	1.0186	5.10143258421045	11.2216694380579	498	0.00243093224688096	0.00243093224688096	41.6112396427825	2
999	265.56	463.43	1.0181	5.09900165196356	11.2241003703048	499	0.0121546612344119	0.0121546612344119	41.6233943040169	2
1000	271.01	454.54	1.0156	5.08684699072915	11.2362550315392	500	NA	NA	NA	2
1001	264.09	427.31	1.0181	5.09900165196356	11.2241003703048	1	0.00486186449376547	0.00486186449376547	0.00486186449376547	3
1002	267.74	430.7	1.0171	5.0941397874698	11.2289622347986	2	-0.0213922037725638	0.0213922037725638	0.0262540682663293	3
1003	271.14	433.33	1.0215	5.11553199124236	11.207570031026	3	-0.00486186449376547	0.00486186449376547	0.0311159327600947	3
1004	254.92	430.35	1.0225	5.12039385573613	11.2027081665322	4	0.0145855934812928	0.0145855934812928	0.0457015262413876	3
1005	266.49	433.43	1.0195	5.10580826225484	11.2172937600135	5	0.00923754253815368	0.00923754253815368	0.0549390687795412	3
1006	270.02	441.66	1.0176	5.09657071971668	11.2265313025517	6	0.00243093224688273	0.00243093224688273	0.057370001026424	3
1007	271.14	446.95	1.0171	5.0941397874698	11.2289622347986	7	-0.0379225430513621	0.0379225430513621	0.0952925440777861	3
1008	275.86	450.17	1.0249	5.13206233052116	11.1910396917472	8	0.0262540682663257	0.0262540682663257	0.121546612344112	3
1009	278.63	453.38	1.0195	5.10580826225484	11.2172937600135	9	0	0	0.121546612344112	3
1010	274.14	445.46	1.0195	5.10580826225484	11.2172937600135	10	0.00680661029127094	0.00680661029127094	0.128353222635383	3
1011	275.09	442.04	1.0181	5.09900165196356	11.2241003703048	11	-0.00243093224688096	0.00243093224688096	0.130784154882264	3
1012	277.39	435.71	1.0186	5.10143258421045	11.2216694380579	12	-0.00437567804438999	0.00437567804438999	0.135159832926654	3
1013	274.72	465.1	1.0195	5.10580826225484	11.2172937600135	13	0.00680661029127094	0.00680661029127094	0.141966443217925	3
1014	270.03	464.99	1.0181	5.09900165196356	11.2241003703048	14	0.00486186449376547	0.00486186449376547	0.14682830771169	3
1015	260.09	471.86	1.0171	5.0941397874698	11.2289622347986	15	0.0121546612344119	0.0121546612344119	0.158982968946102	3
1016	261.74	462.87	1.0146	5.08198512623539	11.241116896033	16	-0.0213922037725638	0.0213922037725638	0.180375172718666	3
1017	245.24	457.03	1.019	5.10337733000795	11.2197246922604	17	-0.0145855934812946	0.0145855934812946	0.19496076619996	3
1018	244.57	455.43	1.022	5.11796292348925	11.2051390987791	18	0.0213922037725638	0.0213922037725638	0.216352969972524	3
1019	239.28	476.56	1.0176	5.09657071971668	11.2265313025517	19	-0.00243093224688273	0.00243093224688273	0.218783902219407	3
1020	240.25	479.14	1.0181	5.09900165196356	11.2241003703048	20	0	0	0.218783902219407	3
1021	238.25	487.59	1.0181	5.09900165196356	11.2241003703048	21	-0.0116684747850329	0.0116684747850329	0.23045237700444	3
1022	234.62	482.64	1.0205	5.1106701267486	11.2124318955198	22	-0.0140994070319191	0.0140994070319191	0.244551784036359	3
1023	235.52	493.42	1.0234	5.12476953378052	11.1983324884878	23	0.0213922037725656	0.0213922037725656	0.265943987808924	3
1024	234.51	485.08	1.019	5.10337733000795	11.2197246922604	24	0.0116684747850346	0.0116684747850346	0.277612462593959	3
1025	233.35	490.32	1.0166	5.09170885522292	11.2313931670454	25	-0.0213922037725638	0.0213922037725638	0.299004666366523	3
1026	231.72	484.23	1.021	5.11310105899548	11.2100009632729	26	0.0140994070319156	0.0140994070319156	0.313104073398438	3
1027	235.1	492.15	1.0181	5.09900165196356	11.2241003703048	27	0	0	0.313104073398438	3
1028	238.29	487.17	1.0181	5.09900165196356	11.2241003703048	28	0.00243093224688273	0.00243093224688273	0.315535005645321	3
1029	241.69	481.29	1.0176	5.09657071971668	11.2265313025517	29	-0.00486186449376369	0.00486186449376369	0.320396870139085	3
1030	237.77	489.39	1.0186	5.10143258421045	11.2216694380579	30	0.00243093224688096	0.00243093224688096	0.322827802385966	3
1031	239.82	490.5	1.0181	5.09900165196356	11.2241003703048	31	-0.0165303392787983	0.0165303392787983	0.339358141664764	3
1032	249.9	491.74	1.0215	5.11553199124236	11.207570031026	32	0.0189612715256811	0.0189612715256811	0.358319413190445	3
1033	240.34	481.8	1.0176	5.09657071971668	11.2265313025517	33	-0.0116684747850346	0.0116684747850346	0.36998788797548	3
1034	231.51	475.14	1.02	5.10823919450172	11.2148628277666	34	0.0092375425381519	0.0092375425381519	0.379225430513632	3
1035	232.37	481.45	1.0181	5.09900165196356	11.2241003703048	35	-0.00680661029127094	0.00680661029127094	0.386032040804903	3
1036	232.46	475.81	1.0195	5.10580826225484	11.2172937600135	36	0.0140994070319191	0.0140994070319191	0.400131447836822	3
1037	233.08	477.47	1.0166	5.09170885522292	11.2313931670454	37	0.00486186449376369	0.00486186449376369	0.404993312330586	3
1038	248.19	480.03	1.0156	5.08684699072915	11.2362550315392	38	-0.0165303392787983	0.0165303392787983	0.421523651609384	3
1039	245.08	486.54	1.019	5.10337733000795	11.2197246922604	39	0.0092375425381519	0.0092375425381519	0.430761194147536	3
1040	251.49	489.59	1.0171	5.0941397874698	11.2289622347986	40	-0.00243093224688273	0.00243093224688273	0.433192126394419	3
1041	255.44	494.3	1.0176	5.09657071971668	11.2265313025517	41	0.00486186449376547	0.00486186449376547	0.438053990888184	3
1042	241	484.63	1.0166	5.09170885522292	11.2313931670454	42	-0.00486186449376547	0.00486186449376547	0.442915855381949	3
1043	233.3	478.88	1.0176	5.09657071971668	11.2265313025517	43	0.00972372898752916	0.00972372898752916	0.452639584369479	3
1044	231.67	481.5	1.0156	5.08684699072915	11.2362550315392	44	-0.0189612715256828	0.0189612715256828	0.471600855895161	3
1045	239.71	477.61	1.0195	5.10580826225484	11.2172937600135	45	-0.00243093224688096	0.00243093224688096	0.474031788142042	3
1046	252.56	484.91	1.02	5.10823919450172	11.2148628277666	46	0.00680661029127094	0.00680661029127094	0.480838398433313	3
1047	257.46	472.77	1.0186	5.10143258421045	11.2216694380579	47	-0.0140994070319174	0.0140994070319174	0.494937805465231	3
1048	246.17	477.64	1.0215	5.11553199124236	11.207570031026	48	0.0213922037725638	0.0213922037725638	0.516330009237794	3
1049	252.41	456.41	1.0171	5.0941397874698	11.2289622347986	49	0.00486186449376547	0.00486186449376547	0.52119187373156	3
1050	255.32	456.94	1.0161	5.08927792297604	11.2338240992923	50	-0.0121546612344119	0.0121546612344119	0.533346534965972	3
1051	251.68	448.5	1.0186	5.10143258421045	11.2216694380579	51	0	0	0.533346534965972	3
1052	249.51	457.37	1.0186	5.10143258421045	11.2216694380579	52	0.0145855934812928	0.0145855934812928	0.547932128447265	3
1053	235.61	437.92	1.0156	5.08684699072915	11.2362550315392	53	-0.00729279674064642	0.00729279674064642	0.555224925187911	3
1054	237.53	419.54	1.0171	5.0941397874698	11.2289622347986	54	-0.0641766113176914	0.0641766113176914	0.619401536505602	3
1055	232	398.31	1.0303	5.15831639878749	11.1647856234809	55	-0.149259239958571	0.149259239958571	0.768660776464174	3
1056	244.85	394.53	1.061	5.30757563874606	11.0155263835223	56	0.199336444244345	0.199336444244345	0.967997220708519	3
1057	253.08	391.7	1.02	5.10823919450172	11.2148628277666	57	-0.194960766199959	0.194960766199959	1.16295798690848	3
1058	255.87	391.37	1.0601	5.30319996070167	11.0199020615667	58	0.121060425894738	0.121060425894738	1.28401841280322	3
1059	256.63	402.89	1.0352	5.18213953480694	11.1409624874614	59	0.0739003403052205	0.0739003403052205	1.35791875310844	3
1060	253.87	403.38	1.02	5.10823919450172	11.2148628277666	60	-0.161413901192983	0.161413901192983	1.51933265430142	3
1061	254.17	400.35	1.0532	5.2696530956947	11.0534489265737	61	0.168220511484254	0.168220511484254	1.68755316578567	3
1062	251.1	393.06	1.0186	5.10143258421045	11.2216694380579	62	-0.0972372898752916	0.0972372898752916	1.78479045566096	3
1063	271.42	397.39	1.0386	5.19866987408574	11.1244321481826	63	-0.0281988140638347	0.0281988140638347	1.8129892697248	3
1064	269.08	402.42	1.0444	5.22686868814957	11.0962333341188	64	-0.0262540682663275	0.0262540682663275	1.83924333799113	3
1065	269.59	402.05	1.0498	5.2531227564159	11.0699792658525	65	0.156552036699217	0.156552036699217	1.99579537469034	3
1066	266.57	411.93	1.0176	5.09657071971668	11.2265313025517	66	-0.0140994070319156	0.0140994070319156	2.00989478172226	3
1067	258.58	409.66	1.0205	5.1106701267486	11.2124318955198	67	0.00729279674064642	0.00729279674064642	2.01718757846291	3
1068	265.04	421.42	1.019	5.10337733000795	11.2197246922604	68	0.00680661029126917	0.00680661029126917	2.02399418875418	3
1069	261.37	433.67	1.0176	5.09657071971668	11.2265313025517	69	-0.00680661029126917	0.00680661029126917	2.03080079904544	3
1070	265.85	443.9	1.019	5.10337733000795	11.2197246922604	70	-0.0189612715256828	0.0189612715256828	2.04976207057113	3
1071	265.48	445.53	1.0229	5.12233860153363	11.2007634207347	71	0.0165303392787983	0.0165303392787983	2.06629240984993	3
1072	266.59	439.86	1.0195	5.10580826225484	11.2172937600135	72	-0.00972372898752738	0.00972372898752738	2.07601613883745	3
1073	277.37	438.46	1.0215	5.11553199124236	11.207570031026	73	-0.00486186449376547	0.00486186449376547	2.08087800333122	3
1074	274.95	433.22	1.0225	5.12039385573613	11.2027081665322	74	0.00486186449376547	0.00486186449376547	2.08573986782498	3
1075	278.18	428.14	1.0215	5.11553199124236	11.207570031026	75	0.0379225430513621	0.0379225430513621	2.12366241087635	3
1076	275.78	427.59	1.0137	5.077609448191	11.2454925740774	76	-0.0238231360194447	0.0238231360194447	2.14748554689579	3
1077	279.14	430.74	1.0186	5.10143258421045	11.2216694380579	77	0.00243093224688096	0.00243093224688096	2.14991647914267	3
1078	276.72	435.84	1.0181	5.09900165196356	11.2241003703048	78	-0.00680661029127094	0.00680661029127094	2.15672308943394	3
1079	272.32	433.87	1.0195	5.10580826225484	11.2172937600135	79	-0.0573700010264204	0.0573700010264204	2.21409309046036	3
1080	269.48	404.75	1.0313	5.16317826328126	11.1599237589871	80	0.0641766113176914	0.0641766113176914	2.27826970177805	3
1081	278.98	418.22	1.0181	5.09900165196356	11.2241003703048	81	0	0	2.27826970177805	3
1082	273.82	426.22	1.0181	5.09900165196356	11.2241003703048	82	-0.00437567804438643	0.00437567804438643	2.28264537982244	3
1083	272.39	420.84	1.019	5.10337733000795	11.2197246922604	83	-0.0384087295007411	0.0384087295007411	2.32105410932318	3
1084	268.39	416.56	1.0269	5.14178605950869	11.1813159627597	84	0.0121546612344119	0.0121546612344119	2.33320877055759	3
1085	263.33	421.36	1.0244	5.12963139827428	11.1934706239941	85	0.0238231360194447	0.0238231360194447	2.35703190657704	3
1086	262.73	428.57	1.0195	5.10580826225484	11.2172937600135	86	-0.052508136532655	0.052508136532655	2.40954004310969	3
1087	262.39	415.76	1.0303	5.15831639878749	11.1647856234809	87	-0.0238231360194465	0.0238231360194465	2.43336317912914	3
1088	257.92	416.25	1.0352	5.18213953480694	11.1409624874614	88	0.0739003403052205	0.0739003403052205	2.50726351943436	3
1089	259.95	428.83	1.02	5.10823919450172	11.2148628277666	89	0.0238231360194465	0.0238231360194465	2.53108665545381	3
1090	263.16	430.73	1.0151	5.08441605848227	11.2386859637861	90	-0.0121546612344119	0.0121546612344119	2.54324131668822	3
1091	266.87	431.91	1.0176	5.09657071971668	11.2265313025517	91	-0.0116684747850346	0.0116684747850346	2.55490979147325	3
1092	267.09	427.73	1.02	5.10823919450172	11.2148628277666	92	0	0	2.55490979147325	3
1093	263.66	425.57	1.02	5.10823919450172	11.2148628277666	93	-0.0140994070319174	0.0140994070319174	2.56900919850517	3
1094	262.12	426.35	1.0229	5.12233860153363	11.2007634207347	94	-0.047646272038893	0.047646272038893	2.61665547054406	3
1095	273.6	416.18	1.0327	5.16998487357253	11.1531171486958	95	-0.0666075435645723	0.0666075435645723	2.68326301410864	3
1096	274.78	411.66	1.0464	5.2365924171371	11.0865096051313	96	0.125922290388502	0.125922290388502	2.80918530449714	3
1097	271	411.94	1.0205	5.1106701267486	11.2124318955198	97	-0.054452882330164	0.054452882330164	2.8636381868273	3
1098	271.79	416.94	1.0317	5.16512300907876	11.1579790131896	98	0.0636904248683159	0.0636904248683159	2.92732861169562	3
1099	271.08	422.11	1.0186	5.10143258421045	11.2216694380579	99	-0.123005171692244	0.123005171692244	3.05033378338786	3
1100	269.09	402.16	1.0439	5.22443775590269	11.0986642663657	100	-0.278098649043331	0.278098649043331	3.32843243243119	3
1101	275.06	383.92	1.1011	5.50253640494602	10.8205656173223	101	-0.0092375425381519	0.0092375425381519	3.33766997496934	3
1102	277.06	383.56	1.103	5.51177394748417	10.8113280747842	102	0.355888480943563	0.355888480943563	3.69355845591291	3
1103	273.31	387.39	1.0298	5.15588546654061	11.1672165557278	103	-0.106961018862819	0.106961018862819	3.80051947477573	3
1104	273.13	404.4	1.0518	5.26284648540343	11.0602555368649	104	0.0904306795840206	0.0904306795840206	3.89095015435975	3
1105	266.91	407.73	1.0332	5.17241580581941	11.150686216449	105	0.0782760183496087	0.0782760183496087	3.96922617270936	3
1106	260.83	413.21	1.0171	5.0941397874698	11.2289622347986	106	-0.0189612715256811	0.0189612715256811	3.98818744423504	3
1107	253.99	427.15	1.021	5.11310105899548	11.2100009632729	107	-0.0972372898752898	0.0972372898752898	4.08542473411033	3
1108	254.25	416.32	1.041	5.21033834887077	11.1127636733976	108	0.0330606785575966	0.0330606785575966	4.11848541266792	3
1109	252.82	421.35	1.0342	5.17727767031317	11.1458243519552	109	0.0758450861027278	0.0758450861027278	4.19433049877065	3
1110	260.25	427.46	1.0186	5.10143258421045	11.2216694380579	110	-0.0165303392788001	0.0165303392788001	4.21086083804945	3
1111	256.6	432.28	1.022	5.11796292348925	11.2051390987791	111	-0.0661213571151986	0.0661213571151986	4.27698219516465	3
1112	254.68	419.35	1.0356	5.18408428060444	11.1390177416639	112	0.0379225430513639	0.0379225430513639	4.31490473821601	3
1113	260.4	414.8	1.0278	5.14616173755308	11.1769402847153	113	0.0520219500832813	0.0520219500832813	4.36692668829929	3
1114	260.83	413.34	1.0171	5.0941397874698	11.2289622347986	114	-0.054452882330164	0.054452882330164	4.42137957062946	3
1115	254.84	407.63	1.0283	5.14859266979996	11.1745093524684	115	0.0452153397920121	0.0452153397920121	4.46659491042147	3
1116	241.78	404.21	1.019	5.10337733000795	11.2197246922604	116	-0.0739003403052223	0.0739003403052223	4.54049525072669	3
1117	241.98	400.27	1.0342	5.17727767031317	11.1458243519552	117	-0.0831378828433724	0.0831378828433724	4.62363313357007	3
1118	249.97	400.25	1.0513	5.26041555315655	11.0626864691118	118	0.116684747850348	0.116684747850348	4.74031788142041	3
1119	255.17	408.69	1.0273	5.1437308053062	11.1793712169622	119	-0.0311159327600929	0.0311159327600929	4.77143381418051	3
1120	256.31	403.83	1.0337	5.17484673806629	11.1482552842021	120	0.0427844075451294	0.0427844075451294	4.81421822172564	3
1121	255.76	410.12	1.0249	5.13206233052116	11.1910396917472	121	0.0262540682663257	0.0262540682663257	4.84047228999196	3
1122	251.03	411.01	1.0195	5.10580826225484	11.2172937600135	122	-0.0213922037725638	0.0213922037725638	4.86186449376453	3
1123	240.36	416.07	1.0239	5.1272004660274	11.195901556241	123	0.0116684747850364	0.0116684747850364	4.87353296854956	3
1124	232.81	409.49	1.0215	5.11553199124236	11.207570031026	124	-0.0520219500832795	0.0520219500832795	4.92555491863284	3
1125	242.72	403.52	1.0322	5.16755394132564	11.1555480809427	125	0.075845086102726	0.075845086102726	5.00140000473557	3
1126	265.4	403.34	1.0166	5.09170885522292	11.2313931670454	126	-0.173082375978018	0.173082375978018	5.17448238071358	3
1127	267.6	399.61	1.0522	5.26479123120094	11.0583107910674	127	-0.0262540682663293	0.0262540682663293	5.20073644897991	3
1128	266.8	391.24	1.0576	5.29104529946726	11.0320567228011	128	0.0116684747850364	0.0116684747850364	5.21240492376495	3
1129	263.37	391.53	1.0552	5.27937682468223	11.0437251975861	129	0.0286850005132102	0.0286850005132102	5.24108992427816	3
1130	267.91	395.45	1.0493	5.25069182416902	11.0724101980993	130	0.0923754253815261	0.0923754253815261	5.33346534965969	3
1131	261.29	386.37	1.0303	5.15831639878749	11.1647856234809	131	0.052508136532655	0.052508136532655	5.38597348619234	3
1132	276.06	388.49	1.0195	5.10580826225484	11.2172937600135	132	-0.138076951622912	0.138076951622912	5.52405043781525	3
1133	274.53	402.58	1.0479	5.24388521387775	11.0792168083906	133	-0.0403534752982448	0.0403534752982448	5.5644039131135	3
1134	272.13	402.23	1.0562	5.28423868917599	11.0388633330924	134	-0.0116684747850346	0.0116684747850346	5.57607238789853	3
1135	267.82	399.08	1.0586	5.29590716396103	11.0271948583073	135	-0.173082375978018	0.173082375978018	5.74915476387655	3
1136	250.45	385	1.0942	5.46898953993905	10.8541124823293	136	-0.0617456790708104	0.0617456790708104	5.81090044294736	3
1137	241.37	367.84	1.1069	5.53073521900985	10.7923668032585	137	-0.187667969459309	0.187667969459309	5.99856841240667	3
1138	233.62	365.62	1.1455	5.71840318846917	10.6046988337992	138	-0.111822883356586	0.111822883356586	6.11039129576326	3
1139	234.16	359.84	1.1685	5.83022607182575	10.4928759504426	139	0.284905259334602	0.284905259334602	6.39529655509786	3
1140	261.28	375.49	1.1099	5.54532081249115	10.7777812097772	140	0.0714694080583378	0.0714694080583378	6.4667659631562	3
1141	271.39	376.77	1.0952	5.47385140443281	10.8492506178356	141	0.108905764660326	0.108905764660326	6.57567172781652	3
1142	273.82	381.51	1.0728	5.36494563977248	10.9581563824959	142	-0.0354916108044812	0.0354916108044812	6.611163338621	3
1143	271.59	381.55	1.0801	5.40043725057697	10.9226647716914	143	0.0145855934812946	0.0145855934812946	6.6257489321023	3
1144	278.9	386.14	1.0771	5.38585165709567	10.9372503651727	144	0.156552036699217	0.156552036699217	6.78230096880151	3
1145	273.05	411.87	1.0449	5.22929962039645	11.0938024018719	145	0.0593147468239259	0.0593147468239259	6.84161571562544	3
1146	278.54	414.81	1.0327	5.16998487357253	11.1531171486958	146	-0.00729279674064642	0.00729279674064642	6.84890851236609	3
1147	279.03	410.82	1.0342	5.17727767031317	11.1458243519552	147	-0.0330606785575966	0.0330606785575966	6.88196919092368	3
1148	261.19	403.1	1.041	5.21033834887077	11.1127636733976	148	-0.047646272038893	0.047646272038893	6.92961546296258	3
1149	262.03	397.9	1.0508	5.25798462090966	11.0651174013587	149	-0.215866783523147	0.215866783523147	7.14548224648572	3
1150	278.92	384.02	1.0952	5.47385140443281	10.8492506178356	150	0.0879997473371397	0.0879997473371397	7.23348199382286	3
1151	276.36	378.72	1.0771	5.38585165709567	10.9372503651727	151	-0.460904754008878	0.460904754008878	7.69438674783174	3
1152	274.85	363.48	1.1719	5.84675641110455	10.4763456111638	152	-0.0685522893620796	0.0685522893620796	7.76293903719382	3
1153	277.44	350.96	1.186	5.91530870046663	10.4077933218017	153	-0.0262540682663293	0.0262540682663293	7.78919310546015	3
1154	265.49	354.94	1.1914	5.94156276873296	10.3815392535354	154	0.00243093224688096	0.00243093224688096	7.79162403770703	3
1155	260.26	352	1.1909	5.93913183648608	10.3839701857823	155	0.0709832216089641	0.0709832216089641	7.862607259316	3
1156	263.82	359.9	1.1763	5.86814861487711	10.4549534073912	156	-0.0427844075451294	0.0427844075451294	7.90539166686112	3
1157	256.64	352.44	1.1851	5.91093302242224	10.4121689998461	157	0.0427844075451294	0.0427844075451294	7.94817607440625	3
1158	254.74	353.13	1.1763	5.86814861487711	10.4549534073912	158	0.0952925440777843	0.0952925440777843	8.04346861848404	3
1159	253.81	355.48	1.1567	5.77285607079933	10.550245951469	159	0.208573986782499	0.208573986782499	8.25204260526654	3
1160	254.15	379.65	1.1138	5.56428208401683	10.7588199382515	160	-0.118629493647855	0.118629493647855	8.37067209891439	3
1161	248.98	369.91	1.1382	5.68291157766468	10.6401904446037	161	0.106961018862821	0.106961018862821	8.47763311777721	3
1162	264.12	378.82	1.1162	5.57595055880186	10.7471514634665	162	0.00486186449376369	0.00486186449376369	8.48249498227098	3
1163	260.69	379.07	1.1152	5.5710886943081	10.7520133279603	163	0.121060425894736	0.121060425894736	8.60355540816571	3
1164	252.75	386	1.0903	5.45002826841336	10.873073753855	164	0.0238231360194465	0.0238231360194465	8.62737854418516	3
1165	249.4	382.52	1.0854	5.42620513239392	10.8968968898744	165	-0.0121546612344119	0.0121546612344119	8.63953320541957	3
1166	256.66	384.34	1.0879	5.43835979362833	10.88474222864	166	0.0238231360194483	0.0238231360194483	8.66335634143902	3
1167	253.98	385.74	1.083	5.41453665760888	10.9085653646595	167	0.168706697933628	0.168706697933628	8.83206303937265	3
1168	243.76	384.69	1.0483	5.24582995967525	11.0772720625931	168	-0.152176358654829	0.152176358654829	8.98423939802748	3
1169	238	380.2	1.0796	5.39800631833008	10.9250957039383	169	-0.00729279674064642	0.00729279674064642	8.99153219476812	3
1170	233.89	382.99	1.0811	5.40529911507073	10.9178029071976	170	-0.0568838145770449	0.0568838145770449	9.04841600934517	3
1171	233.81	378.99	1.0928	5.46218292964778	10.8609190926206	171	0.0568838145770449	0.0568838145770449	9.10529982392221	3
1172	239	388.65	1.0811	5.40529911507073	10.9178029071976	172	0.17113763018051	0.17113763018051	9.27643745410272	3
1173	231.11	398	1.0459	5.23416148489022	11.0889405373781	173	0.121060425894738	0.121060425894738	9.39749787999746	3
1174	233.18	429.43	1.021	5.11310105899548	11.2100009632729	174	0.00243093224688273	0.00243093224688273	9.39992881224434	3
1175	244.2	428.78	1.0205	5.1106701267486	11.2124318955198	175	-0.00243093224688273	0.00243093224688273	9.40235974449123	3
1176	238.19	418.96	1.021	5.11310105899548	11.2100009632729	176	-0.185237037212429	0.185237037212429	9.58759678170366	3
1177	234.78	394.82	1.0591	5.29833809620791	11.0247639260605	177	-0.13029796843289	0.13029796843289	9.71789475013655	3
1178	244.81	387.44	1.0859	5.4286360646408	10.8944659576276	178	0.201767376491228	0.201767376491228	9.91966212662777	3
1179	230.03	394.75	1.0444	5.22686868814957	11.0962333341188	179	0.0758450861027278	0.0758450861027278	9.9955072127305	3
1180	240.77	399.75	1.0288	5.15102360204684	11.1720784202215	180	-0.0238231360194465	0.0238231360194465	10.0193303487499	3
1181	241.53	399.16	1.0337	5.17484673806629	11.1482552842021	181	-0.121060425894736	0.121060425894736	10.1403907746447	3
1182	235.35	393.59	1.0586	5.29590716396103	11.0271948583073	182	-0.173082375978018	0.173082375978018	10.3134731506227	3
1183	243.43	381.02	1.0942	5.46898953993905	10.8541124823293	183	0	0	10.3134731506227	3
1184	242.66	380.41	1.0942	5.46898953993905	10.8541124823293	184	-0.0855688150902552	0.0855688150902552	10.399041965713	3
1185	245.99	376.64	1.1118	5.5545583550293	10.7685436672391	185	0.0165303392787983	0.0165303392787983	10.4155723049918	3
1186	241.53	379.1	1.1084	5.5380280157505	10.7850740065179	186	-0.0306297463107157	0.0306297463107157	10.4462020513025	3
1187	236.92	368.77	1.1147	5.56865776206122	10.7544442602071	187	-0.159469155395477	0.159469155395477	10.6056712066979	3
1188	230.47	358.28	1.1475	5.72812691745669	10.5949751048117	188	-0.286850005132106	0.286850005132106	10.8925212118301	3
1189	237.03	338.98	1.2065	6.0149769225888	10.3081250996796	189	-0.00486186449376547	0.00486186449376547	10.8973830763238	3
1190	251.49	350.1	1.2075	6.01983878708257	10.3032632351858	190	0.330120599126612	0.330120599126612	11.2275036754504	3
1191	238.95	367.23	1.1396	5.68971818795595	10.6333838343124	191	-0.273236784549567	0.273236784549567	11.50074046	3
1192	231.43	347.35	1.1958	5.96295497250552	10.3601470497628	192	0.0354916108044812	0.0354916108044812	11.5362320708045	3
1193	256.43	352.08	1.1885	5.92746336170104	10.3956386605673	193	0.1424526296673	0.1424526296673	11.6786847004718	3
1194	252.2	353.08	1.1592	5.78501073203374	10.5380912902346	194	-0.280043394840838	0.280043394840838	11.9587280953126	3
1195	242.24	349.1	1.2168	6.06505412687458	10.2580478953938	195	-0.17113763018051	0.17113763018051	12.1298657254931	3
1196	238.46	332.94	1.252	6.23619175705509	10.0869102652133	196	-0.308242208904669	0.308242208904669	12.4381079343978	3
1197	236.03	320.55	1.3154	6.54443396595976	9.7786680563086	197	0.474517974591418	0.474517974591418	12.9126259089892	3
1198	247.31	333.28	1.2178	6.06991599136834	10.2531860309	198	-0.0709832216089623	0.0709832216089623	12.9836091305982	3
1199	246.62	331.39	1.2324	6.1408992129773	10.1822028092911	199	-0.166275765686748	0.166275765686748	13.1498848962849	3
1200	245.23	329.71	1.2666	6.30717497866405	10.0159270436043	200	0.273236784549567	0.273236784549567	13.4231216808345	3
1201	251.85	328.81	1.2104	6.03393819411448	10.2891638281539	201	-0.0170165257281756	0.0170165257281756	13.4401382065627	3
1202	252.15	326.92	1.2139	6.05095471984266	10.2721473024257	202	-0.151690172205454	0.151690172205454	13.5918283787681	3
1203	255.01	333.63	1.2451	6.20264489204811	10.1204571302202	203	0.116198561400971	0.116198561400971	13.7080269401691	3
1204	255.71	338.22	1.2212	6.08644633064714	10.2366556916212	204	-0.320396870139081	0.320396870139081	14.0284238103082	3
1205	258.57	327.16	1.2871	6.40684320078622	9.91625882148214	205	0.0923754253815261	0.0923754253815261	14.1207992356897	3
1206	275.71	326.68	1.2681	6.3144677754047	10.0086342468637	206	0.1589829689461	0.1589829689461	14.2797822046358	3
1207	277.55	338.72	1.2354	6.1554848064586	10.1676172158098	207	0.180861359168041	0.180861359168041	14.4606435638038	3
1208	279.89	340.75	1.1982	5.97462344729056	10.3484785749778	208	-0.135646019376031	0.135646019376031	14.5962895831799	3
1209	277.66	333.09	1.2261	6.11026946666659	10.2128325556018	209	-0.275181530347073	0.275181530347073	14.8714711135269	3
1210	277.27	328.91	1.2827	6.38545099701366	9.9376510252547	210	-0.0855688150902552	0.0855688150902552	14.9570399286172	3
1211	278.34	321.96	1.3003	6.47101981210391	9.85208221016445	211	0.0879997473371379	0.0879997473371379	15.0450396759543	3
1212	279.61	327.47	1.2822	6.38302006476678	9.94008195750158	212	0.479379839085182	0.479379839085182	15.5244195150395	3
1213	279.4	344.25	1.1836	5.90364022568159	10.4194617965868	213	-0.1259222903885	0.1259222903885	15.650341805428	3
1214	271.66	349.38	1.2095	6.0295625160701	10.2935395061983	214	0.232883309251321	0.232883309251321	15.8832251146793	3
1215	272.28	351.34	1.1616	5.79667920681877	10.5264228154496	215	-0.0165303392788001	0.0165303392788001	15.8997554539581	3
1216	271.46	351.53	1.165	5.81320954609757	10.5098924761708	216	0.0495910178363985	0.0495910178363985	15.9493464717945	3
1217	272.95	352.2	1.1548	5.76361852826118	10.5594834940072	217	-0.2849052593346	0.2849052593346	16.2342517311291	3
1218	272.64	343.34	1.2134	6.04852378759578	10.2745782346726	218	-0.1755133082249	0.1755133082249	16.409765039354	3
1219	266.94	336.6	1.2495	6.22403709582068	10.0990649264477	219	0.0617456790708104	0.0617456790708104	16.4715107184249	3
1220	273.59	338.96	1.2368	6.16229141674987	10.1608106055185	220	0.097237289875288	0.097237289875288	16.5687480083001	3
1221	274.96	345.74	1.2168	6.06505412687458	10.2580478953938	221	-0.156552036699217	0.156552036699217	16.7253000449994	3
1222	265.45	340.1	1.249	6.22160616357379	10.1014958586946	222	-0.0427844075451276	0.0427844075451276	16.7680844525445	3
1223	270.18	335.56	1.2578	6.26439057111892	10.0587114511494	223	0.0495910178363985	0.0495910178363985	16.8176754703809	3
1224	258.62	335.24	1.2476	6.21479955328252	10.1083024689858	224	0.0549390687795395	0.0549390687795395	16.8726145391604	3
1225	251.06	339	1.2363	6.15986048450298	10.1632415377654	225	-0.00243093224688096	0.00243093224688096	16.8750454714073	3
1226	254.79	337.27	1.2368	6.16229141674987	10.1608106055185	226	-0.0238231360194483	0.0238231360194483	16.8988686074268	3
1227	255.65	336.06	1.2417	6.18611455276931	10.136987469499	227	-0.19447457975058	0.19447457975058	17.0933431871773	3
1228	261.25	327.27	1.2817	6.3805891325199	9.94251288974847	228	0.0471600855895158	0.0471600855895158	17.1405032727668	3
1229	267.1	328.03	1.272	6.33342904693038	9.98967297533798	229	-0.140021697420417	0.140021697420417	17.2805249701873	3
1230	272.36	320.2	1.3008	6.4734507443508	9.84965127791757	230	-0.00486186449376547	0.00486186449376547	17.285386834681	3
1231	275.91	322.67	1.3018	6.47831260884456	9.8447894134238	231	0.0170165257281756	0.0170165257281756	17.3024033604092	3
1232	276.94	316.14	1.2983	6.46129608311639	9.86180593915198	232	-0.0213922037725638	0.0213922037725638	17.3237955641818	3
1233	274.68	323.45	1.3027	6.48268828688895	9.84041373537941	233	0.0116684747850346	0.0116684747850346	17.3354640389668	3
1234	251.2	322.93	1.3003	6.47101981210391	9.85208221016445	234	-0.00486186449376369	0.00486186449376369	17.3403259034606	3
1235	258.57	321.65	1.3013	6.47588167659768	9.84722034567068	235	-0.0354916108044829	0.0354916108044829	17.3758175142651	3
1236	261.32	322.37	1.3086	6.51137328740216	9.8117287348662	236	0.180375172718666	0.180375172718666	17.5561926869837	3
1237	263.02	328.43	1.2715	6.3309981146835	9.99210390758487	237	0.220728648016909	0.220728648016909	17.7769213350006	3
1238	255.07	331.9	1.2261	6.11026946666659	10.2128325556018	238	-0.0948063576284088	0.0948063576284088	17.871727692629	3
1239	240.17	337.14	1.2456	6.205075824295	10.1180261979734	239	0.116198561400973	0.116198561400973	17.98792625403	3
1240	249.37	336.22	1.2217	6.08887726289402	10.2342247593743	240	0.330120599126612	0.330120599126612	18.3180468531566	3
1241	252.65	355.17	1.1538	5.75875666376741	10.564345358501	241	-0.133215087129148	0.133215087129148	18.4512619402858	3
1242	244.5	353.43	1.1812	5.89197175089656	10.4311302713718	242	-0.137590765173536	0.137590765173536	18.5888527054593	3
1243	236.91	346.18	1.2095	6.0295625160701	10.2935395061983	243	-0.0140994070319174	0.0140994070319174	18.6029521124912	3
1244	236.9	347.36	1.2124	6.04366192310201	10.2794400991663	244	0.102099154369055	0.102099154369055	18.7050512668603	3
1245	235.98	351.49	1.1914	5.94156276873296	10.3815392535354	245	-0.0262540682663293	0.0262540682663293	18.7313053351266	3
1246	231.62	351.6	1.1968	5.96781683699929	10.3552851852691	246	0.047646272038893	0.047646272038893	18.7789516071655	3
1247	240.9	351.74	1.187	5.92017056496039	10.402931457308	247	-0.0286850005132102	0.0286850005132102	18.8076366076787	3
1248	242.15	351.02	1.1929	5.9488555654736	10.3742464567948	248	0.278098649043331	0.278098649043331	19.085735256722	3
1249	255.71	369.14	1.1357	5.67075691643027	10.6523451058381	249	0.104043900166561	0.104043900166561	19.1897791568886	3
1250	252.76	372.43	1.1143	5.56671301626371	10.7563890060046	250	0.0787622047989842	0.0787622047989842	19.2685413616876	3
1251	251.86	387.26	1.0981	5.48795081146473	10.8351512108036	251	0.396241956241811	0.396241956241811	19.6647833179294	3
1252	253.5	413.29	1.0166	5.09170885522292	11.2313931670454	252	-0.0262540682663293	0.0262540682663293	19.6910373861957	3
1253	252.35	424.99	1.022	5.11796292348925	11.2051390987791	253	0.0262540682663293	0.0262540682663293	19.7172914544621	3
1254	248.7	418.71	1.0166	5.09170885522292	11.2313931670454	254	-0.00243093224688273	0.00243093224688273	19.7197223867089	3
1255	247.37	423.79	1.0171	5.0941397874698	11.2289622347986	255	-0.0641766113176914	0.0641766113176914	19.7838989980266	3
1256	249.63	422.32	1.0303	5.15831639878749	11.1647856234809	256	0.0666075435645741	0.0666075435645741	19.8505065415912	3
1257	254.97	439.63	1.0166	5.09170885522292	11.2313931670454	257	-0.0116684747850346	0.0116684747850346	19.8621750163762	3
1258	242.81	446.56	1.019	5.10337733000795	11.2197246922604	258	0.00437567804438643	0.00437567804438643	19.8665506944206	3
1259	233.17	439.18	1.0181	5.09900165196356	11.2241003703048	259	0	0	19.8665506944206	3
1260	232.6	439.92	1.0181	5.09900165196356	11.2241003703048	260	0.0072927967406482	0.0072927967406482	19.8738434911613	3
1261	235.98	439.48	1.0166	5.09170885522292	11.2313931670454	261	-0.0165303392788001	0.0165303392788001	19.8903738304401	3
1262	239.42	445.56	1.02	5.10823919450172	11.2148628277666	262	0.0092375425381519	0.0092375425381519	19.8996113729782	3
1263	235.68	445.12	1.0181	5.09900165196356	11.2241003703048	263	0.0170165257281774	0.0170165257281774	19.9166278987064	3
1264	232.98	420.31	1.0146	5.08198512623539	11.241116896033	264	-0.0194474579750583	0.0194474579750583	19.9360753566815	3
1265	231.05	424.5	1.0186	5.10143258421045	11.2216694380579	265	-0.00437567804438999	0.00437567804438999	19.9404510347259	3
1266	236.18	425	1.0195	5.10580826225484	11.2172937600135	266	0.00437567804438999	0.00437567804438999	19.9448267127702	3
1267	236.64	421.4	1.0186	5.10143258421045	11.2216694380579	267	-0.00194474579750548	0.00194474579750548	19.9467714585677	3
1268	233.92	415.63	1.019	5.10337733000795	11.2197246922604	268	0.0116684747850346	0.0116684747850346	19.9584399333528	3
1269	239.34	421.12	1.0166	5.09170885522292	11.2313931670454	269	-0.0072927967406482	0.0072927967406482	19.9657327300934	3
1270	243.87	408.98	1.0181	5.09900165196356	11.2241003703048	270	0.00486186449376547	0.00486186449376547	19.9705945945872	3
1271	249.79	410.39	1.0171	5.0941397874698	11.2289622347986	271	-0.154121104452337	0.154121104452337	20.1247156990395	3
1272	244.02	400.48	1.0488	5.24826089192214	11.0748411303462	272	0.1424526296673	0.1424526296673	20.2671683287068	3
1273	235.34	416.23	1.0195	5.10580826225484	11.2172937600135	273	-0.00243093224688096	0.00243093224688096	20.2695992609537	3
1274	237.37	414.2	1.02	5.10823919450172	11.2148628277666	274	-0.0666075435645741	0.0666075435645741	20.3362068045183	3
1275	242.02	410.87	1.0337	5.17484673806629	11.1482552842021	275	-0.0617456790708086	0.0617456790708086	20.3979524835891	3
1276	231.71	387.31	1.0464	5.2365924171371	11.0865096051313	276	-0.213435851276264	0.213435851276264	20.6113883348654	3
1277	233.01	379.99	1.0903	5.45002826841336	10.873073753855	277	-0.0189612715256811	0.0189612715256811	20.630349606391	3
1278	230.3	379.8	1.0942	5.46898953993905	10.8541124823293	278	-0.410827549723102	0.410827549723102	21.0411771561141	3
1279	237.12	359.09	1.1787	5.87981708966215	10.4432849326062	279	0.1424526296673	0.1424526296673	21.1836297857814	3
1280	232.79	364.97	1.1494	5.73736445999485	10.5857375622735	280	0.104530086615938	0.104530086615938	21.2881598723974	3
1281	234.81	370.59	1.1279	5.63283437337891	10.6902676488895	281	0.11376762915409	0.11376762915409	21.4019275015515	3
1282	238.49	371.23	1.1045	5.51906674422482	10.8040352780435	282	-0.232397122801945	0.232397122801945	21.6343246243534	3
1283	255.03	363.63	1.1523	5.75146386702677	10.5716381552416	283	-0.119115680097231	0.119115680097231	21.7534403044506	3
1284	245.6	356.4	1.1768	5.870579547124	10.4525224751444	284	0.157038223148593	0.157038223148593	21.9104785275992	3
1285	251.84	364.78	1.1445	5.7135413239754	10.609560698293	285	0.0165303392788019	0.0165303392788019	21.927008866878	3
1286	249.1	368.65	1.1411	5.6970109846966	10.6260910375718	286	0.0238231360194447	0.0238231360194447	21.9508320028975	3
1287	245.61	362.61	1.1362	5.67318784867716	10.6499141735912	287	0.140021697420419	0.140021697420419	22.0908537003179	3
1288	243.01	365.06	1.1074	5.53316615125674	10.7899358710116	288	-0.102099154369057	0.102099154369057	22.192952854687	3
1289	248.46	363.32	1.1284	5.63526530562579	10.6878367166426	289	-0.261082123315154	0.261082123315154	22.4540349780021	3
1290	240.25	340.17	1.1821	5.89634742894095	10.4267545933274	290	-0.325258734632849	0.325258734632849	22.779293712635	3
1291	236.3	336.18	1.249	6.22160616357379	10.1014958586946	291	-0.301435598613399	0.301435598613399	23.0807293112484	3
1292	233.79	325.14	1.311	6.5230417621872	9.80006026008117	292	-0.0121546612344119	0.0121546612344119	23.0928839724828	3
1293	232.38	323.62	1.3135	6.53519642342161	9.78790559884676	293	0.0145855934812928	0.0145855934812928	23.1074695659641	3
1294	246.46	324.82	1.3105	6.52061082994031	9.80249119232805	294	0.0447291533426348	0.0447291533426348	23.1521987193067	3
1295	248.97	325.06	1.3013	6.47588167659768	9.84722034567068	295	-0.165789579237371	0.165789579237371	23.3179882985441	3
1296	243.09	319.6	1.3354	6.64167125583505	9.68143076643331	296	0.0233369495700693	0.0233369495700693	23.3413252481141	3
1297	244.44	320.7	1.3306	6.61833430626498	9.70476771600338	297	-0.0189612715256828	0.0189612715256828	23.3602865196398	3
1298	242.67	315.23	1.3345	6.63729557779066	9.6858064444777	298	0.0145855934812964	0.0145855934812964	23.3748721131211	3
1299	245.67	317.19	1.3315	6.62270998430937	9.70039203795899	299	0.0189612715256811	0.0189612715256811	23.3938333846468	3
1300	241.6	320.16	1.3276	6.60374871278369	9.71935330948468	300	0.424926956755019	0.424926956755019	23.8187603414018	3
1301	232.03	337.17	1.2402	6.17882175602867	10.1442802662397	301	-0.106961018862821	0.106961018862821	23.9257213602646	3
1302	238.4	329.13	1.2622	6.28578277489149	10.0373192473769	302	-0.075845086102726	0.075845086102726	24.0015664463674	3
1303	234.16	328.18	1.2778	6.36162786099421	9.96147416127415	303	-0.220728648016909	0.220728648016909	24.2222950943843	3
1304	242.63	322.03	1.3232	6.58235650901112	9.74074551325724	304	0.0092375425381519	0.0092375425381519	24.2315326369224	3
1305	251.39	320.27	1.3213	6.57311896647297	9.74998305579539	305	0.432219753495668	0.432219753495668	24.6637523904181	3
1306	250.41	326.88	1.2324	6.1408992129773	10.1822028092911	306	-0.263513055562038	0.263513055562038	24.9272654459801	3
1307	257.19	326.68	1.2866	6.40441226853934	9.91868975372902	307	0.270319665853307	0.270319665853307	25.1975851118334	3
1308	248.67	328.29	1.231	6.13409260268603	10.1890094195823	308	-0.0807069505964915	0.0807069505964915	25.2782920624299	3
1309	241.35	326.97	1.2476	6.21479955328252	10.1083024689858	309	-0.420065092261254	0.420065092261254	25.6983571546912	3
1310	243.05	319.57	1.334	6.63486464554378	9.68823737672458	310	0.230452377004438	0.230452377004438	25.9288095316956	3
1311	254.5	316.25	1.2866	6.40441226853934	9.91868975372902	311	-0.201767376491228	0.201767376491228	26.1305769081869	3
1312	248.32	317.86	1.3281	6.60617964503057	9.71692237723779	312	0.0923754253815261	0.0923754253815261	26.2229523335684	3
1313	230.23	318.05	1.3091	6.51380421964904	9.80929780261932	313	0.420065092261256	0.420065092261256	26.6430174258296	3
1314	252.47	326.12	1.2227	6.09373912738779	10.2293628948806	314	0.157038223148595	0.157038223148595	26.8000556489782	3
1315	257.16	339.15	1.1904	5.93670090423919	10.3864011180292	315	-0.225590512510674	0.225590512510674	27.0256461614889	3
1316	270.46	337.95	1.2368	6.16229141674987	10.1608106055185	316	-0.171137630180512	0.171137630180512	27.1967837916694	3
1317	269.47	334.3	1.272	6.33342904693038	9.98967297533798	317	-0.075845086102726	0.075845086102726	27.2726288777721	3
1318	265.86	319.62	1.2876	6.40927413303311	9.91382788923526	318	0.00972372898752738	0.00972372898752738	27.2823526067597	3
1319	256.67	316.59	1.2856	6.39955040404558	9.92355161822278	319	0.132728900679773	0.132728900679773	27.4150815074394	3
1320	257.47	333.72	1.2583	6.2668215033658	10.0562805189026	320	0.244551784036355	0.244551784036355	27.6596332914758	3
1321	250.13	349.33	1.208	6.02226971932945	10.3008323029389	321	0.0782760183496105	0.0782760183496105	27.7379093098254	3
1322	256.81	346.46	1.1919	5.94399370097984	10.3791083212885	322	-0.113767629154092	0.113767629154092	27.8516769389795	3
1323	249.23	342.48	1.2153	6.05776133013393	10.2653406921344	323	0.111336696907209	0.111336696907209	27.9630136358867	3
1324	251.04	341.26	1.1924	5.94642463322672	10.3766773890416	324	-0.0923754253815279	0.0923754253815279	28.0553890612682	3
1325	245.84	343.87	1.2114	6.03880005860825	10.2843019636601	325	0.341789073911649	0.341789073911649	28.3971781351799	3
1326	256.17	371.93	1.1411	5.6970109846966	10.6260910375718	326	-0.0593147468239295	0.0593147468239295	28.4564928820038	3
1327	262.85	362.29	1.1533	5.75632573152053	10.5667762907478	327	-0.0666075435645723	0.0666075435645723	28.5231004255684	3
1328	277.7	361.16	1.167	5.8229332750851	10.5001687471833	328	-0.116198561400974	0.116198561400974	28.6392989869694	3
1329	278.34	343.89	1.1909	5.93913183648608	10.3839701857823	329	-0.00972372898752738	0.00972372898752738	28.6490227159569	3
1330	266.71	354.11	1.1929	5.9488555654736	10.3742464567948	330	-0.127867036186007	0.127867036186007	28.7768897521429	3
1331	271.79	345.21	1.2192	6.07672260165961	10.2463794206088	331	0.0281988140638347	0.0281988140638347	28.8050885662067	3
1332	268.37	347.89	1.2134	6.04852378759578	10.2745782346726	332	0.0354916108044812	0.0354916108044812	28.8405801770112	3
1333	266.3	345.89	1.2061	6.0130321767913	10.3100698454771	333	-0.187181783009935	0.187181783009935	29.0277619600211	3
1334	267.83	341.17	1.2446	6.20021395980123	10.1228880624671	334	0.0116684747850346	0.0116684747850346	29.0394304348062	3
1335	267.91	342.6	1.2422	6.1885454850162	10.1345565372522	335	0.327689666879728	0.327689666879728	29.3671201016859	3
1336	272.72	360.03	1.1748	5.86085581813647	10.4622462041319	336	-0.0758450861027242	0.0758450861027242	29.4429651877886	3
1337	271.94	356.83	1.1904	5.93670090423919	10.3864011180292	337	0.564948654175438	0.564948654175438	30.0079138419641	3
1338	247.48	374.31	1.0742	5.37175225006375	10.9513497722046	338	-0.199336444244347	0.199336444244347	30.2072502862084	3
1339	248.51	371.98	1.1152	5.5710886943081	10.7520133279603	339	-0.178430426921159	0.178430426921159	30.3856807131296	3
1340	256.22	371.03	1.1519	5.74951912122926	10.5735829010391	340	-0.0281988140638347	0.0281988140638347	30.4138795271934	3
1341	266.42	367.73	1.1577	5.77771793529309	10.5453840869753	341	0.0641766113176914	0.0641766113176914	30.4780561385111	3
1342	261.81	363.58	1.1445	5.7135413239754	10.609560698293	342	-0.147314494161066	0.147314494161066	30.6253706326722	3
1343	264.96	359.57	1.1748	5.86085581813647	10.4622462041319	343	-0.0879997473371361	0.0879997473371361	30.7133703800093	3
1344	273.99	356.14	1.1929	5.9488555654736	10.3742464567948	344	0.308728395354049	0.308728395354049	31.0220987753634	3
1345	275.83	369.03	1.1294	5.64012717011956	10.6829748521488	345	-0.0593147468239295	0.0593147468239295	31.0814135221873	3
1346	270.66	371.41	1.1416	5.69944191694348	10.6236601053249	346	-0.118629493647854	0.118629493647854	31.2000430158351	3
1347	276.57	364.51	1.166	5.81807141059134	10.505030611677	347	0.0262540682663275	0.0262540682663275	31.2262970841015	3
1348	268.95	363.86	1.1606	5.79181734232501	10.5312846799434	348	0.023336949570071	0.023336949570071	31.2496340336715	3
1349	262.57	361.08	1.1558	5.76848039275494	10.5546216295134	349	-0.220728648016911	0.220728648016911	31.4703626816884	3
1350	260.79	347.73	1.2012	5.98920904077185	10.3338929814965	350	-0.125922290388502	0.125922290388502	31.5962849720769	3
1351	262.84	339.34	1.2271	6.11513133116035	10.207970691108	351	-0.0612594926214314	0.0612594926214314	31.6575444646984	3
1352	266.03	338.52	1.2397	6.17639082378178	10.1467111984866	352	0.158982968946098	0.158982968946098	31.8165274336445	3
1353	263.3	343.03	1.207	6.01740785483568	10.3056941674327	353	0.0238231360194483	0.0238231360194483	31.8403505696639	3
1354	261.91	349.86	1.2021	5.99358471881624	10.3295173034521	354	-0.0311159327600947	0.0311159327600947	31.871466502424	3
1355	251.6	349.12	1.2085	6.02470065157633	10.298401370692	355	-0.508064839598394	0.508064839598394	32.3795313420224	3
1356	246.98	320.97	1.313	6.53276549117472	9.79033653109364	356	0.43465068574255	0.43465068574255	32.814182027765	3
1357	248.06	337.3	1.2236	6.09811480543218	10.2249872168362	357	-0.0452153397920121	0.0452153397920121	32.859397367557	3
1358	250.06	339.57	1.2329	6.14333014522419	10.1797718770442	358	0.187667969459312	0.187667969459312	33.0470653370163	3
1359	240.76	340.06	1.1943	5.95566217576487	10.3674398465035	359	-0.119115680097231	0.119115680097231	33.1661810171135	3
1360	243.8	345.96	1.2188	6.07477785586211	10.2483241664063	360	0.0335468650069757	0.0335468650069757	33.1997278821205	3
1361	242.95	349.45	1.2119	6.04123099085513	10.2818710314132	361	-0.0213922037725638	0.0213922037725638	33.2211200858931	3
1362	254.63	339.89	1.2163	6.06262319462769	10.2604788276407	362	0.0140994070319174	0.0140994070319174	33.235219492925	3
1363	264.27	343.46	1.2134	6.04852378759578	10.2745782346726	363	-0.0165303392788019	0.0165303392788019	33.2517498322038	3
1364	264.02	345.08	1.2168	6.06505412687458	10.2580478953938	364	0.0617456790708104	0.0617456790708104	33.3134955112746	3
1365	259.35	343.56	1.2041	6.00330844780377	10.3197935744646	365	-0.135159832926654	0.135159832926654	33.4486553442012	3
1366	267.9	344.79	1.2319	6.13846828073042	10.1846337415379	366	0.135159832926654	0.135159832926654	33.5838151771279	3
1367	255.43	341.03	1.2041	6.00330844780377	10.3197935744646	367	0.0262540682663293	0.0262540682663293	33.6100692453942	3
1368	256.23	348.73	1.1987	5.97705437953744	10.3460476427309	368	-0.00243093224688273	0.00243093224688273	33.6125001776411	3
1369	252.18	351.15	1.1992	5.97948531178432	10.343616710484	369	0.108905764660326	0.108905764660326	33.7214059423014	3
1370	246.77	357.53	1.1768	5.870579547124	10.4525224751444	370	0.0617456790708104	0.0617456790708104	33.7831516213722	3
1371	241.11	357.82	1.1641	5.80883386805319	10.5142681542152	371	0.0787622047989842	0.0787622047989842	33.8619138261712	3
1372	251.55	354.4	1.1479	5.7300716632542	10.5930303590142	372	-0.17113763018051	0.17113763018051	34.0330514563517	3
1373	264.71	358.74	1.1831	5.90120929343471	10.4218927288337	373	0.315535005645316	0.315535005645316	34.3485864619971	3
1374	268.91	375.42	1.1182	5.58567428778939	10.737427734479	374	-0.0281988140638347	0.0281988140638347	34.3767852760609	3
1375	269.82	374.75	1.124	5.61387310185323	10.7092289204151	375	-0.149745426407947	0.149745426407947	34.5265307024688	3
1376	279.66	370.93	1.1548	5.76361852826118	10.5594834940072	376	-0.168706697933629	0.168706697933629	34.6952374004025	3
1377	278.43	353.69	1.1895	5.9323252261948	10.3907767960736	377	0.0974803830999793	0.0974803830999793	34.7927177835024	3
1378	265.89	374.09	0.1333	0.797223947880708	10.4882571791735	378	0.0974803830999793	0.0974803830999793	34.8901981666024	3
1379	262.4	372.8	1.1494	5.73736445999485	10.5857375622735	379	0.106961018862819	0.106961018862819	34.9971591854652	3
1380	265	376.76	1.1274	5.63040344113203	10.6926985811363	380	0.0495910178363985	0.0495910178363985	35.0467502033016	3
1381	266.52	375.13	1.1172	5.58081242329563	10.7422895989727	381	0.261082123315155	0.261082123315155	35.3078323266168	3
1382	279	378.11	1.0635	5.31973029998047	11.0033717222879	382	-0.182806104965547	0.182806104965547	35.4906384315823	3
1383	270.73	376.14	1.1011	5.50253640494602	10.8205656173223	383	-0.22753525830818	0.22753525830818	35.7181736898905	3
1384	263.34	370.64	1.1479	5.7300716632542	10.5930303590142	384	0.154121104452337	0.154121104452337	35.8722947943429	3
1385	254.61	378.26	1.1162	5.57595055880186	10.7471514634665	385	-0.00243093224688451	0.00243093224688451	35.8747257265897	3
1386	252.2	374.41	1.1167	5.57838149104875	10.7447205312196	386	0.163844833439867	0.163844833439867	36.0385705600296	3
1387	245.62	388.42	1.083	5.41453665760888	10.9085653646595	387	-0.0213922037725638	0.0213922037725638	36.0599627638022	3
1388	240.72	381.4	1.0874	5.43592886138145	10.8871731608869	388	-0.211491105478759	0.211491105478759	36.2714538692809	3
1389	235.37	367.08	1.1309	5.6474199668602	10.6756820554082	389	0.123491358141619	0.123491358141619	36.3949452274226	3
1390	233.98	375.61	1.1055	5.52392860871858	10.7991734135498	390	0.0549390687795395	0.0549390687795395	36.4498842962021	3
1391	244.8	379.25	1.0942	5.46898953993905	10.8541124823293	391	0.116198561400971	0.116198561400971	36.5660828576031	3
1392	233.5	384.28	1.0703	5.35279097853807	10.9703110437303	392	-0.0403534752982431	0.0403534752982431	36.6064363329013	3
1393	240.28	386.8	1.0786	5.39314445383632	10.929957568432	393	0.291711869625871	0.291711869625871	36.8981482025272	3
1394	253.21	394.52	1.0186	5.10143258421045	11.2216694380579	394	-0.189612715256818	0.189612715256818	37.087760917784	3
1395	250.73	395.67	1.0576	5.29104529946726	11.0320567228011	395	-0.0311159327600929	0.0311159327600929	37.1188768505441	3
1396	252.1	398.08	1.064	5.32216123222736	11.000940790041	396	0.206629240984993	0.206629240984993	37.3255060915291	3
1397	259.08	396.72	1.0215	5.11553199124236	11.207570031026	397	-0.185237037212429	0.185237037212429	37.5107431287415	3
1398	257.36	392.98	1.0596	5.30076902845479	11.0223329938136	398	0.152176358654829	0.152176358654829	37.6629194873963	3
1399	264.48	405.88	1.0283	5.14859266979996	11.1745093524684	399	-0.0286850005132102	0.0286850005132102	37.6916044879096	3
1400	258.93	395.45	1.0342	5.17727767031317	11.1458243519552	400	-0.0262540682663293	0.0262540682663293	37.7178585561759	3
1401	246.5	411.28	1.0396	5.2035317385795	11.1195702836889	401	0	0	37.7178585561759	3
1402	256.45	415.51	1.0396	5.2035317385795	11.1195702836889	402	-0.0165303392787983	0.0165303392787983	37.7343888954547	3
1403	254.32	416.18	1.043	5.2200620778583	11.1030399444101	403	0.11668474785035	0.11668474785035	37.851073643305	3
1404	252.25	413.04	1.019	5.10337733000795	11.2197246922604	404	-0.0641766113176914	0.0641766113176914	37.9152502546227	3
1405	252.38	419.88	1.0322	5.16755394132564	11.1555480809427	405	0.0923754253815243	0.0923754253815243	38.0076256800042	3
1406	258.93	422.88	1.0132	5.07517851594412	11.2479235063242	406	-0.0262540682663275	0.0262540682663275	38.0338797482706	3
1407	238.68	426.88	1.0186	5.10143258421045	11.2216694380579	407	-0.0092375425381519	0.0092375425381519	38.0431172908087	3
1408	240.61	422.3	1.0205	5.1106701267486	11.2124318955198	408	0.0165303392787983	0.0165303392787983	38.0596476300875	3
1409	238.65	424.83	1.0171	5.0941397874698	11.2289622347986	409	0.00243093224688273	0.00243093224688273	38.0620785623344	3
1410	235.86	431.23	1.0166	5.09170885522292	11.2313931670454	410	-0.0140994070319191	0.0140994070319191	38.0761779693663	3
1411	236.61	444.23	1.0195	5.10580826225484	11.2172937600135	411	-0.00729279674064465	0.00729279674064465	38.083470766107	3
1412	240.55	450.63	1.021	5.11310105899548	11.2100009632729	412	-0.0140994070319191	0.0140994070319191	38.0975701731389	3
1413	248.4	446.79	1.0239	5.1272004660274	11.195901556241	413	0.0306297463107175	0.0306297463107175	38.1281999194496	3
1414	246.37	445.5	1.0176	5.09657071971668	11.2265313025517	414	-0.00243093224688273	0.00243093224688273	38.1306308516965	3
1415	256.81	452.98	1.0181	5.09900165196356	11.2241003703048	415	-0.00437567804438643	0.00437567804438643	38.1350065297409	3
1416	263.14	448.93	1.019	5.10337733000795	11.2197246922604	416	-0.00243093224688451	0.00243093224688451	38.1374374619878	3
1417	264.36	463.02	1.0195	5.10580826225484	11.2172937600135	417	0.00437567804438999	0.00437567804438999	38.1418131400321	3
1418	262.4	467.27	1.0186	5.10143258421045	11.2216694380579	418	-0.0140994070319174	0.0140994070319174	38.1559125470641	3
1419	274.35	475.52	1.0215	5.11553199124236	11.207570031026	419	0.00972372898752738	0.00972372898752738	38.1656362760516	3
1420	264.87	479.37	1.0195	5.10580826225484	11.2172937600135	420	0.0140994070319191	0.0140994070319191	38.1797356830835	3
1421	269.11	481.47	1.0166	5.09170885522292	11.2313931670454	421	-0.0189612715256811	0.0189612715256811	38.1986969546092	3
1422	274.72	491.27	1.0205	5.1106701267486	11.2124318955198	422	0.0092375425381519	0.0092375425381519	38.2079344971473	3
1423	264.2	491.3	1.0186	5.10143258421045	11.2216694380579	423	0.00486186449376369	0.00486186449376369	38.2127963616411	3
1424	265.53	494.51	1.0176	5.09657071971668	11.2265313025517	424	-0.0140994070319156	0.0140994070319156	38.226895768673	3
1425	247.09	481.69	1.0205	5.1106701267486	11.2124318955198	425	0.00486186449376191	0.00486186449376191	38.2317576331668	3
1426	261.53	481.37	1.0195	5.10580826225484	11.2172937600135	426	0.00923754253815368	0.00923754253815368	38.2409951757049	3
1427	257.69	493.53	1.0176	5.09657071971668	11.2265313025517	427	0.00486186449376547	0.00486186449376547	38.2458570401987	3
1428	257.79	491.3	1.0166	5.09170885522292	11.2313931670454	428	0	0	38.2458570401987	3
1429	256.32	493.06	1.0166	5.09170885522292	11.2313931670454	429	-0.0072927967406482	0.0072927967406482	38.2531498369394	3
1430	250.04	476.05	1.0181	5.09900165196356	11.2241003703048	430	-0.00437567804438643	0.00437567804438643	38.2575255149837	3
1431	243.73	476.54	1.019	5.10337733000795	11.2197246922604	431	0	0	38.2575255149837	3
1432	241.55	470.25	1.019	5.10337733000795	11.2197246922604	432	0.00194474579750548	0.00194474579750548	38.2594702607812	3
1433	247.33	472.49	1.0186	5.10143258421045	11.2216694380579	433	0	0	38.2594702607812	3
1434	252.32	472.29	1.0186	5.10143258421045	11.2216694380579	434	0.00486186449376369	0.00486186449376369	38.264332125275	3
1435	239.8	464.91	1.0176	5.09657071971668	11.2265313025517	435	-0.00486186449376369	0.00486186449376369	38.2691939897688	3
1436	235.81	469.6	1.0186	5.10143258421045	11.2216694380579	436	0.00243093224688096	0.00243093224688096	38.2716249220157	3
1437	245.24	475.11	1.0181	5.09900165196356	11.2241003703048	437	0.00243093224688273	0.00243093224688273	38.2740558542625	3
1438	234.47	469.44	1.0176	5.09657071971668	11.2265313025517	438	-0.00243093224688273	0.00243093224688273	38.2764867865094	3
1439	237.56	468.3	1.0181	5.09900165196356	11.2241003703048	439	0.00972372898753093	0.00972372898753093	38.2862105154969	3
1440	236.44	473.15	1.0161	5.08927792297604	11.2338240992923	440	-0.0121546612344119	0.0121546612344119	38.2983651767314	3
1441	250.91	467.92	1.0186	5.10143258421045	11.2216694380579	441	-0.00680661029127094	0.00680661029127094	38.3051717870226	3
1442	254.02	466.76	1.02	5.10823919450172	11.2148628277666	442	0.0092375425381519	0.0092375425381519	38.3144093295608	3
1443	257.82	468.97	1.0181	5.09900165196356	11.2241003703048	443	0	0	38.3144093295608	3
1444	263.37	465.13	1.0181	5.09900165196356	11.2241003703048	444	0	0	38.3144093295608	3
1445	266.32	466.52	1.0181	5.09900165196356	11.2241003703048	445	0	0	38.3144093295608	3
1446	260.3	474.77	1.0181	5.09900165196356	11.2241003703048	446	0	0	38.3144093295608	3
1447	250.45	464	1.0181	5.09900165196356	11.2241003703048	447	-0.0189612715256811	0.0189612715256811	38.3333706010865	3
1448	253.47	464.71	1.022	5.11796292348925	11.2051390987791	448	0.0165303392788001	0.0165303392788001	38.3499009403653	3
1449	250.79	471.46	1.0186	5.10143258421045	11.2216694380579	449	0.00729279674064642	0.00729279674064642	38.3571937371059	3
1450	263.69	471.68	1.0171	5.0941397874698	11.2289622347986	450	-0.00729279674064642	0.00729279674064642	38.3644865338466	3
1451	277.85	467.66	1.0186	5.10143258421045	11.2216694380579	451	-0.00194474579750548	0.00194474579750548	38.3664312796441	3
1452	271.57	469.15	1.019	5.10337733000795	11.2197246922604	452	0.00680661029126917	0.00680661029126917	38.3732378899353	3
1453	279.79	479.84	1.0176	5.09657071971668	11.2265313025517	453	-0.00486186449376369	0.00486186449376369	38.3780997544291	3
1454	264.5	490.01	1.0186	5.10143258421045	11.2216694380579	454	-0.00194474579750548	0.00194474579750548	38.3800445002266	3
1455	261.22	490.3	1.019	5.10337733000795	11.2197246922604	455	-0.0286850005132102	0.0286850005132102	38.4087295007398	3
1456	259.1	474.09	1.0249	5.13206233052116	11.1910396917472	456	0.0306297463107157	0.0306297463107157	38.4393592470505	3
1457	246.41	468.03	1.0186	5.10143258421045	11.2216694380579	457	-0.0092375425381519	0.0092375425381519	38.4485967895887	3
1458	231.99	453.08	1.0205	5.1106701267486	11.2124318955198	458	0.00729279674064642	0.00729279674064642	38.4558895863293	3
1459	231.92	456.41	1.019	5.10337733000795	11.2197246922604	459	0.00680661029126917	0.00680661029126917	38.4626961966206	3
1460	231.32	448.37	1.0176	5.09657071971668	11.2265313025517	460	-0.00243093224688273	0.00243093224688273	38.4651271288675	3
1461	235.64	434.75	1.0181	5.09900165196356	11.2241003703048	461	0.00243093224688273	0.00243093224688273	38.4675580611144	3
1462	230.18	432.89	1.0176	5.09657071971668	11.2265313025517	462	0	0	38.4675580611144	3
1463	248.17	447.4	1.0176	5.09657071971668	11.2265313025517	463	-0.0189612715256811	0.0189612715256811	38.48651933264	3
1464	243.24	439.74	1.0215	5.11553199124236	11.207570031026	464	0.0354916108044812	0.0354916108044812	38.5220109434445	3
1465	248.04	436.6	1.0142	5.08004038043788	11.2430616418305	465	-0.0281988140638347	0.0281988140638347	38.5502097575084	3
1466	250.36	440.29	1.02	5.10823919450172	11.2148628277666	466	0.0262540682663293	0.0262540682663293	38.5764638257747	3
1467	250.23	434.18	1.0146	5.08198512623539	11.241116896033	467	-0.0286850005132102	0.0286850005132102	38.6051488262879	3
1468	250.75	441.72	1.0205	5.1106701267486	11.2124318955198	468	0.0092375425381519	0.0092375425381519	38.614386368826	3
1469	253.86	445.77	1.0186	5.10143258421045	11.2216694380579	469	0.0121546612344119	0.0121546612344119	38.6265410300605	3
1470	244.1	451.2	1.0161	5.08927792297604	11.2338240992923	470	-0.0262540682663293	0.0262540682663293	38.6527950983268	3
1471	248.01	463.22	1.0215	5.11553199124236	11.207570031026	471	0.0121546612344119	0.0121546612344119	38.6649497595612	3
1472	249.59	464.29	1.019	5.10337733000795	11.2197246922604	472	-0.0238231360194483	0.0238231360194483	38.6887728955807	3
1473	256.67	469.78	1.0239	5.1272004660274	11.195901556241	473	0.0306297463107175	0.0306297463107175	38.7194026418914	3
1474	233.09	458.03	1.0176	5.09657071971668	11.2265313025517	474	0.00486186449376547	0.00486186449376547	38.7242645063851	3
1475	250.07	457.77	1.0166	5.09170885522292	11.2313931670454	475	-0.00486186449376547	0.00486186449376547	38.7291263708789	3
1476	251.11	456.4	1.0176	5.09657071971668	11.2265313025517	476	-0.00923754253815368	0.00923754253815368	38.7383639134171	3
1477	253.11	450.93	1.0195	5.10580826225484	11.2172937600135	477	-0.00486186449376191	0.00486186449376191	38.7432257779108	3
1478	244.78	458.17	1.0205	5.1106701267486	11.2124318955198	478	0.00243093224688096	0.00243093224688096	38.7456567101577	3
1479	252.7	455.5	1.02	5.10823919450172	11.2148628277666	479	0.0140994070319174	0.0140994070319174	38.7597561171896	3
1480	262.25	470.86	1.0171	5.0941397874698	11.2289622347986	480	-0.0427844075451276	0.0427844075451276	38.8025405247347	3
1481	277.81	494.45	1.0259	5.13692419501493	11.1861778272534	481	0.0238231360194465	0.0238231360194465	38.8263636607542	3
1482	279.18	481.31	1.021	5.11310105899548	11.2100009632729	482	0.0165303392787983	0.0165303392787983	38.842894000033	3
1483	274.56	481.34	1.0176	5.09657071971668	11.2265313025517	483	-0.0116684747850346	0.0116684747850346	38.854562474818	3
1484	273.33	490.17	1.02	5.10823919450172	11.2148628277666	484	0.0262540682663293	0.0262540682663293	38.8808165430844	3
1485	271.77	484.21	1.0146	5.08198512623539	11.241116896033	485	-0.0194474579750583	0.0194474579750583	38.9002640010594	3
1486	263.24	484.22	1.0186	5.10143258421045	11.2216694380579	486	-0.023336949570071	0.023336949570071	38.9236009506295	3
1487	270.97	455.29	1.0234	5.12476953378052	11.1983324884878	487	0.0189612715256811	0.0189612715256811	38.9425622221552	3
1488	272.02	450.61	1.0195	5.10580826225484	11.2172937600135	488	0	0	38.9425622221552	3
1489	262.2	442.17	1.0195	5.10580826225484	11.2172937600135	489	0.00923754253815368	0.00923754253815368	38.9517997646933	3
1490	253.09	446.14	1.0176	5.09657071971668	11.2265313025517	490	-0.0213922037725638	0.0213922037725638	38.9731919684659	3
1491	248.4	449.89	1.022	5.11796292348925	11.2051390987791	491	0.028685000513212	0.028685000513212	39.0018769689791	3
1492	242.16	452.65	1.0161	5.08927792297604	11.2338240992923	492	-0.0262540682663293	0.0262540682663293	39.0281310372454	3
1493	240.35	461.16	1.0215	5.11553199124236	11.207570031026	493	0.00972372898752738	0.00972372898752738	39.0378547662329	3
1494	239.85	458.56	1.0195	5.10580826225484	11.2172937600135	494	-0.0189612715256811	0.0189612715256811	39.0568160377586	3
1495	267.62	452.1	1.0234	5.12476953378052	11.1983324884878	495	0.0189612715256811	0.0189612715256811	39.0757773092843	3
1496	249.64	445.18	1.0195	5.10580826225484	11.2172937600135	496	0.00243093224688451	0.00243093224688451	39.0782082415312	3
1497	238.05	438.4	1.019	5.10337733000795	11.2197246922604	497	0.0233369495700693	0.0233369495700693	39.1015451911013	3
1498	235.42	439.29	1.0142	5.08004038043788	11.2430616418305	498	-0.0403534752982466	0.0403534752982466	39.1418986663995	3
1499	239.53	436.93	1.0225	5.12039385573613	11.2027081665322	499	0.0145855934812928	0.0145855934812928	39.1564842598808	3
1500	259.01	427.16	1.0195	5.10580826225484	11.2172937600135	500	NA	NA	NA	3
